# Supplementary material for: Temporally organized representations of reward and risk in the human brain
Source: Nat Commun. 2024 Mar 9;15:2162. doi: 10.1038/s41467-024-46094-1 (PMC10924934; doi:10.1038/s41467-024-46094-1)
Supplement: Supplementary file 4 — Source Data [file 41467_2024_46094_MOESM4_ESM.zip]

Archive with 19 entries (16 files):
- Source Data/
- Source Data/main/
- Source Data/main/figure1.xlsx
- Source Data/main/figure2.xlsx
- Source Data/main/figure4.xlsx
- Source Data/main/figure5.xlsx
- Source Data/main/figure3.xlsx
- Source Data/main/figure6.xlsx
- Source Data/supplementary/
- Source Data/supplementary/figureS2.xlsx
- Source Data/supplementary/figureS1.xlsx
- Source Data/supplementary/figureS3.xlsx
- Source Data/supplementary/figureS5.xlsx
- Source Data/supplementary/figureS6.xlsx
- Source Data/supplementary/figureS9.xlsx
- Source Data/supplementary/figureS8.xlsx
- Source Data/supplementary/figureS10.xlsx
- Source Data/supplementary/figureS11.xlsx
- Source Data/supplementary/figureS4.xlsx
