# Supplementary material for: Temporally organized representations of reward and risk in the human brain
Source: Nat Commun. 2024 Mar 9;15:2162. doi: 10.1038/s41467-024-46094-1 (PMC10924934; doi:10.1038/s41467-024-46094-1)
Supplement: Supplementary file 4 — Source Data [file 41467_2024_46094_MOESM4_ESM.zip › Source Data/main/figure1.xlsx]

## Sheet: figure1B
card1	E.Risk(c1)	EV	RiPE(c1)	E.Risk(c2)	RePE_win	RePE_lose	RiPE(c2)_win	RiPE(c2)_lose
1	0	-1	0.593	-0.593	NA	0	NA	-0.461
2	0	-0.778	0.198	-0.198	1.778	-0.222	2.305	-0.807
3	0	-0.556	-0.099	0.099	1.556	-0.444	1.267	-0.955
4	0	-0.333	-0.296	0.296	1.333	-0.667	0.428	-0.905
5	0	-0.111	-0.395	0.395	1.111	-0.889	-0.214	-0.658
6	0	0.111	-0.395	0.395	0.889	-1.111	-0.658	-0.214
7	0	0.333	-0.296	0.296	0.667	-1.333	-0.905	0.428
8	0	0.556	-0.099	0.099	0.444	-1.556	-0.955	1.267
9	0	0.778	0.198	-0.198	0.222	-1.778	-0.807	2.305
10	0	1	0.593	-0.593	0	NA	-0.461	NA

## Sheet: figure1C
ROI	index	MNI x	MNI y	MNI z
Frontal Pole	1	13.715	49.24	-25.98
Frontal Pole	1	33.485	48.49	-17.965
Frontal Pole	1	-13.455	40.525	54.115
Frontal Pole	1	-13.54	66.18	22.405
Frontal Pole	1	-30.695	56.11	27.01
Frontal Pole	1	-28.705	67.2	0.765
Frontal Pole	1	-44.545	55.655	4.405
Frontal Pole	1	9.695	46.75	-21.635
Frontal Pole	1	20.725	49.24	18.695
Frontal Pole	1	21.23	39.085	43.42
Frontal Pole	1	-26.785	51.97	-2.735
Frontal Pole	1	-46.085	56.09	-2.135
Frontal Pole	1	-42.34	48.04	23.29
Frontal Pole	1	30.6	59.83	18.18
Frontal Pole	1	36.075	46.51	30.565
Frontal Pole	1	23.06	59.79	23.645
Frontal Pole	1	27.345	46.64	36.34
Frontal Pole	1	40.58	59.065	-3.76
Frontal Pole	1	34.15	63.14	5.5
Frontal Pole	1	45.385	52.7	16.955
Frontal Pole	1	-13.53	60.46	-20.53
Frontal Pole	1	-32.695	52.655	-17.79
Frontal Pole	1	41.995	48.5	1.38
Frontal Pole	1	13.525	57.245	-26.22
Frontal Pole	1	31.575	63.17	-11.3
Frontal Pole	1	44.335	50.275	-12.145
Frontal Pole	1	43.87	57.685	-4.735
Frontal Pole	1	54.46	41.81	6.985
Frontal Pole	1	35.185	63.09	4.785
Frontal Pole	1	46.99	48.39	18.905
Frontal Pole	1	29.7	66.23	12.355
Frontal Pole	1	41.885	52.355	27.82
Frontal Pole	1	-12.295	42.37	-26.83
Frontal Pole	1	-31.995	46.745	-19.21
Frontal Pole	1	-26.645	64.215	21.94
Frontal Pole	1	-32.345	64.605	15.365
Frontal Pole	1	-38.145	61.725	4.845
Frontal Pole	1	-49.585	46.91	14.125
Frontal Pole	1	-40.79	57.86	-5.06
Frontal Pole	1	-52.1	43.11	5.09
Frontal Pole	1	52.45	36.945	-12.905
Frontal Pole	1	29.995	63.225	23.425
Frontal Pole	1	43.36	46.59	29.915
Frontal Pole	1	21.315	60.6	30.695
Frontal Pole	1	35.405	46.435	39.13
Frontal Pole	1	12.645	61.83	-25.19
Frontal Pole	1	34.54	58.8	-16.67
Frontal Pole	1	28.22	67.695	-11.98
Frontal Pole	1	46.8	56.81	-3.42
Frontal Pole	1	56.42	40.235	4.815
Frontal Pole	1	51.56	46.005	15.2
Frontal Pole	1	-12.87	48.72	-26.635
Frontal Pole	1	-32.88	47.92	-18.78
Frontal Pole	1	-41.025	51.34	24.555
Frontal Pole	1	-52.48	43.6	9.095
Frontal Pole	1	-53.82	40.305	-0.115
Frontal Pole	1	49.345	35.265	17.165
Frontal Pole	1	41.44	36.405	-20.165
Frontal Pole	1	56.635	39.02	-4.34
Frontal Pole	1	48.745	50.66	13.805
Frontal Pole	1	35.56	38.7	19.665
Frontal Pole	1	31.305	45.24	33.445
Frontal Pole	1	15.37	46.89	41.41
Frontal Pole	1	24.385	51.77	41.88
Frontal Pole	1	40.18	35.67	-10.84
Frontal Pole	1	51.415	37.345	-7.91
Frontal Pole	1	20.495	40.025	-15.065
Frontal Pole	1	30.695	45.055	-11.93
Frontal Pole	1	42.335	48.565	-9.73
Frontal Pole	1	51.18	49.35	-7.925
Frontal Pole	1	21.505	55.23	2.085
Frontal Pole	1	31.045	61.475	7.32
Frontal Pole	1	42.51	47.34	16.925
Frontal Pole	1	-48.94	35.98	14.6
Frontal Pole	1	-20.45	70.765	-7.93
Frontal Pole	1	-41.43	60.485	-6.63
Frontal Pole	1	-46.355	37.73	-10.48
Frontal Pole	1	-40.465	55.98	17.455
Frontal Pole	1	-54.19	42.705	-0.505
Subcallosal Cortex	2	9.375	24.845	-19.82
Subcallosal Cortex	2	-4.685	19.635	-12.77
Subcallosal Cortex	2	2.97	8.31	-18.885
Subcallosal Cortex	2	-10.1	11.305	-15.73
Subcallosal Cortex	2	10.715	16.05	-19.805
Subcallosal Cortex	2	-1.165	12.825	-14.81
Frontal Orbital Cortex	3	37.155	30.565	-22.68
Frontal Orbital Cortex	3	16.52	15.705	-17.64
Frontal Orbital Cortex	3	33.74	19.55	-13.455
Frontal Orbital Cortex	3	15.88	6.715	-17.56
Frontal Orbital Cortex	3	-45.995	31.915	-5.55
Frontal Orbital Cortex	3	25.45	14.22	-20.205
Frontal Orbital Cortex	3	-25.065	21.5	-24.95
Frontal Orbital Cortex	3	36.69	29.63	-22.35
Frontal Orbital Cortex	3	-17.46	32.3	-27.01
Frontal Orbital Cortex	3	-38.91	33.785	-21.235
Frontal Orbital Cortex	3	29.635	23.245	-24.2
Frontal Orbital Cortex	3	-35.655	22.79	-20.13
Frontal Orbital Cortex	3	27.505	30.925	-0.325
Frontal Orbital Cortex	3	-19.215	24.105	-26.465
Frontal Orbital Cortex	3	23.935	28.095	-25.92
Frontal Orbital Cortex	3	45.235	32.24	-18.59
Frontal Orbital Cortex	3	20.47	10.78	-18.475
Frontal Orbital Cortex	3	41.45	19.66	-7.07
Frontal Orbital Cortex	3	21.73	9.83	-14.705
Frontal Orbital Cortex	3	25.725	6.97	-13.92
Frontal Orbital Cortex	3	22.3	23.925	-24.91
Frontal Orbital Cortex	3	-19.835	27.15	-26.34
Frontal Orbital Cortex	3	-42.105	30.92	-19.965
Frontal Orbital Cortex	3	-18.545	22.695	-24.83
Frontal Orbital Cortex	3	19.985	25.19	-25.11
Frontal Orbital Cortex	3	39.99	28.605	-18.065
Frontal Orbital Cortex	3	45.335	20.305	-9.33
Frontal Orbital Cortex	3	42.095	25.445	-3.355
Frontal Orbital Cortex	3	8.705	23.62	-22.42
Frontal Orbital Cortex	3	25.04	29.915	-23.64
Frontal Orbital Cortex	3	-15.115	30.255	-26.965
Frontal Orbital Cortex	3	-37.065	33.4	-20.95
Frontal Orbital Cortex	3	-13.5	14.545	-15.43
Frontal Orbital Cortex	3	-24.255	14.58	-17.37
Frontal Orbital Cortex	3	-36.045	13.985	-18.31
Frontal Orbital Cortex	3	-34.01	36.485	-7.57
Cingulate Gyrus	4	-0.17	33.74	-0.405
Cingulate Gyrus	4	8.26	35.165	-2.5
Cingulate Gyrus	4	4.9	-28.315	43.49
Cingulate Gyrus	4	8.805	-39.61	2.32
Cingulate Gyrus	4	-9.6	35.765	-4.03
Cingulate Gyrus	4	10.495	-2.825	39.47
Cingulate Gyrus	4	10.385	41.775	6.335
Cingulate Gyrus	4	7.94	2.735	38.95
Supramarginal Gyrus	5	69.07	-40.36	15.08
Supramarginal Gyrus	5	58.135	-38.085	36.11
Supramarginal Gyrus	5	67.04	-40.4	34.72
Supramarginal Gyrus	5	65.495	-34.55	43.305
Supramarginal Gyrus	5	68.665	-42.52	21.71
Supramarginal Gyrus	5	67.825	-35.6	31.26
Supramarginal Gyrus	5	66.225	-29.505	40.49
Supramarginal Gyrus	5	69.705	-38.72	17.87
Supramarginal Gyrus	5	66.86	-24.92	37.2
Supramarginal Gyrus	5	68.09	-21.285	33.545
Supramarginal Gyrus	5	65.865	-35.38	42.445
Supramarginal Gyrus	5	53.65	-37.17	59.24
Supramarginal Gyrus	5	63.46	-38.675	12.98
Supramarginal Gyrus	5	68.055	-36.64	37.76
Supramarginal Gyrus	5	-63.36	-45.095	9.48
Angular Gyrus	6	-64.19	-54.5	14.435
Angular Gyrus	6	-62.985	-59.74	18.59
Angular Gyrus	6	58.69	-56.08	43.435
Angular Gyrus	6	65.37	-53.3	20.87
Angular Gyrus	6	63	-53.175	35.03
Angular Gyrus	6	65.13	-54.495	20.905
Angular Gyrus	6	-62.245	-59.63	28.22
Putamen	7	20.795	18.025	2.86
Putamen	7	25.765	5.675	-3.755
Putamen	7	29.385	-16.255	4.055
Putamen	7	25.16	10.64	-2.785
Hippocampus	8	16.72	-5.32	-22.735
Hippocampus	8	36.94	-16.21	-14.82
Hippocampus	8	24.12	-3.47	-27.31
Hippocampus	8	-20.915	-8.485	-22.2
Hippocampus	8	-30.86	-7.215	-22.155
Hippocampus	8	37.8	-14.225	-19.845
Hippocampus	8	-24.435	-8.925	-25.67
Hippocampus	8	-29.06	-7.53	-24.815
Hippocampus	8	-32.745	-6.62	-24.305
Hippocampus	8	-28.595	-29.915	-15.025
Hippocampus	8	22.485	-11.56	-26.67
Hippocampus	8	27.515	-12.425	-26.405
Hippocampus	8	32.235	-12.41	-25.245
Hippocampus	8	21.72	-35.355	-0.385
Hippocampus	8	26.49	-29.32	-11.74
Hippocampus	8	19.265	-7.83	-20.18
Hippocampus	8	24.165	-6.67	-20.855
Hippocampus	8	21.49	-23.77	-12.885
Hippocampus	8	27.275	-26.445	-11.395
Hippocampus	8	27.33	-17.105	-10.605
Hippocampus	8	-26.92	-29.555	-13.17
Hippocampus	8	-21.26	-6.475	-21.075
Hippocampus	8	22.55	-5.365	-27.505
Hippocampus	8	21.33	-35.37	-1.24
Hippocampus	8	29.05	-20.56	-11.465
Hippocampus	8	20.455	-9.54	-15.68
Hippocampus	8	32.565	-20.41	-11.695
Hippocampus	8	27.235	-25.19	-10.315
Hippocampus	8	38.235	-25.78	-9.225
Hippocampus	8	-28.83	-23.35	-17.325
Hippocampus	8	-29.365	-36.795	-0.315
Amygdala	9	28.03	-11.865	-9.86
Amygdala	9	27.6	-1.7	-23.485
Amygdala	9	-13.83	-3.84	-21.08
Amygdala	9	-32.66	2.755	-19.955
Amygdala	9	25.705	-5.315	-16.345
Amygdala	9	30.1	-6.505	-16.635
Amygdala	9	29.365	-5.605	-21.665
Amygdala	9	29.665	4.235	-13.14
Amygdala	9	-25.755	-5.145	-22.115
Amygdala	9	-30.19	-3.825	-23.06
Amygdala	9	16.6	-10.685	-14.475
Amygdala	9	18.845	0.13	-24.58
Amygdala	9	23.69	0.39	-23.885
Amygdala	9	28.92	0.265	-22.93
Amygdala	9	-25.01	-3.245	-26.655
Amygdala	9	-29.55	-3.355	-27.44
Anterior Insular Cortex	10	36.395	13.235	-14.22
Anterior Insular Cortex	10	-29.415	9.235	-14.455
Anterior Insular Cortex	10	30.17	17.42	-11.96
Anterior Insular Cortex	10	29.69	10.765	-13.09
Anterior Insular Cortex	10	41.11	13.025	-13.085
Anterior Insular Cortex	10	-31.025	9.03	-16.63
Anterior Insular Cortex	10	45.735	11.66	-4.21
Posterior Insular Cortex	11	-37.275	-16.995	-2.68
Posterior Insular Cortex	11	40.055	-7.82	2.725
Posterior Insular Cortex	11	-35.635	-16.66	5.3
Posterior Insular Cortex	11	34.925	-18.65	13.17
Posterior Insular Cortex	11	-40.695	-15.39	-2.735
