# Supplementary material for: Temporally organized representations of reward and risk in the human brain
Source: Nat Commun. 2024 Mar 9;15:2162. doi: 10.1038/s41467-024-46094-1 (PMC10924934; doi:10.1038/s41467-024-46094-1)
Supplement: Supplementary file 4 — Source Data [file 41467_2024_46094_MOESM4_ESM.zip › Source Data/main/figure2.xlsx]

## Sheet: figure2A
SubID	Accuracy
001	83.75
002	97.727
003	88.889
004	99.444
005	85.475
006	99.115
007	71.91
008	94.675
009	95.238
010	98.765

## Sheet: figure2B
SubID	Loss P(Switch)	Win P(Switch)
001	0.486486	0.380952
002	0.586957	0.439024
003	0.52	0.564103
004	0.629213	0.573034
005	0.494949	0.525641
006	0.54902	0.366667
007	0.467391	0.511905
008	0.550562	0.512821
009	0.483871	0.580645
010	0.5	0.347826

## Sheet: figure2C
SubID	Guess L1 Coef	Guess L2 Coef	L/R L1 Coef	L/R L2 Coef
001	0.09738	0.165428	0.011111	0.041485
002	-0.119049	-0.008515	-1.3254	-0.597951
003	-0.145673	-0.044733	-0.390765	-0.101287
004	-0.249238	-0.083438	-0.535104	-0.369837
005	-0.17866	-0.074153	1.25744	0.593009
006	-0.020832	0.024495	1.59898	1.02439
007	0.017083	0.101848	-0.281488	-0.016733
008	-0.164532	-0.055889	1.26678	0.771631
009	-0.075608	0.034348	0.458812	0.397892
010	-0.081442	-0.012838	-0.26653	-0.095198
Mean	-0.092	0.005	0.181	0.166
95 CI lower	-0.346	-0.235	-0.488	-0.27
95 CI upper	0.162	0.245	0.851	0.602

## Sheet: figure2D
SubID	EV Coef	RePE Coef	E.Risk Coef	RiPE Coef
001	-0.133991	0.130323	-0.028785	0.308352
002	-0.204004	0.031314	0.188018	0.008295
003	0.124677	-0.13809	0.073566	0.452061
004	0.002081	-0.093799	0.143168	0.257794
005	-0.209624	-0.014897	0.259923	-0.074005
006	-0.142882	-0.049968	0.237639	0.015084
007	0.011859	0.017795	-0.026364	0.448438
008	-0.17647	-0.025382	0.238972	-0.019195
009	0.003876	0.004716	0.000905	0.411502
010	-0.320487	0.039726	0.30211	-0.227512
Mean	-0.104	-0.01	0.138	0.159
95 CI lower	-0.311	-0.173	-0.184	-0.096
95 CI upper	0.104	0.153	0.461	0.415
