# Supplementary material for: Temporally organized representations of reward and risk in the human brain
Source: Nat Commun. 2024 Mar 9;15:2162. doi: 10.1038/s41467-024-46094-1 (PMC10924934; doi:10.1038/s41467-024-46094-1)
Supplement: Supplementary file 4 — Source Data [file 41467_2024_46094_MOESM4_ESM.zip › Source Data/main/figure4.xlsx]

## Sheet: figure4A
Bootstrapped delta AUC		Statistics: delta AUC
OFC			OFC
0.0381336		Median	0.0531357
0.0662814		Q_25	0.0423804
0.0690742		Q_75	0.0632882
0.045104		95 CI lower	0.0238208
0.0388193		95 CI upper	0.0837914
0.0377523
0.0704849
0.0330342
0.0803519
0.0343417
0.0622683
0.0378206
0.0444287
0.0440752
0.0476737
0.0237025
0.052162
0.0727283
0.0609472
0.0470843
0.0512219
0.0485966
0.0603623
0.0642237
0.0675797
0.0577886
0.0464619
0.0519639
0.0771291
0.0546922
0.0404686
0.0552195
0.0490091
0.0439747
0.0423788
0.0630271
0.0352646
0.0535914
0.040242
0.0526595
0.0381094
0.0763238
0.0508523
0.09867
0.0750852
0.0421514
0.0380261
0.0725547
0.0943396
0.0511936
0.0418755
0.0423019
0.0494673
0.0593953
0.0410898
0.0601624
0.0296502
0.0559579
0.0458227
0.0529539
0.0327641
0.0186953
0.053018
0.050766
0.0566561
0.0572227
0.0609538
0.0706902
0.0701671
0.0518364
0.0634172
0.0477008
0.0719002
0.0827055
0.0766682
0.0634355
0.0466142
0.0424817
0.0416603
0.0591372
0.0333047
0.071588
0.0316628
0.0572705
0.0390969
0.0607331
0.0286606
0.0495985
0.0420338
0.0625335
0.0673346
0.0275763
0.0582633
0.0662198
0.0578894
0.0254487
0.0413656
0.0444323
0.0724271
0.0745093
0.0533352
0.0525427
0.0303568
0.0768818
0.0551632
0.030235
0.0594428
0.0533921
0.0630471
0.030907
0.0579303
0.059297
0.0720713
0.067646
0.0570054
0.0383985
0.0238597
0.0260124
0.0698645
0.0441604
0.0468108
0.032319
0.0588757
0.0237856
0.0476912
0.0423283
0.0462365
0.048441
0.0460664
0.0275987
0.0495808
0.0339835
0.0504124
0.0396774
0.0702413
0.0429632
0.0652668
0.0630242
0.0526526
0.0659265
0.0645697
0.039365
0.0287913
0.0731582
0.0495726
0.0498992
0.057142
0.0604096
0.0567339
0.0762297
0.0372965
0.0548443
0.0465161
0.0776908
0.070098
0.0432976
0.0701699
0.0376873
0.0652995
0.0265878
0.0615576
0.0531858
0.0709796
0.0779998
0.024327
0.05102
0.0575042
0.0596652
0.0577235
0.0387652
0.0551528
0.0559354
0.0717108
0.0439915
0.0264014
0.06102
0.0542653
0.0396078
0.0649164
0.0348378
0.0426587
0.0581969
0.0611176
0.0379869
0.0482116
0.0306222
0.0585799
0.0526338
0.0737898
0.0524876
0.0483459
0.0682585
0.0389227
0.0658076
0.0595955
0.053575
0.068097
0.0830867
0.0626818
0.0685952
0.049829
0.0588277
0.0385142
0.0800009
0.0458273
0.0639847
0.0474941
0.0644961
0.0593575
0.0473379
0.0630949
0.0616187
0.0539956
0.0647594
0.0455965
0.0589481
0.0508367
0.0485855
0.0700905
0.0798343
0.0181689
0.0674387
0.0664503
0.0478312
0.0620583
0.0342712
0.0953331
0.0483552
0.0323872
0.0378458
0.0638608
0.0680293
0.062487
0.0488399
0.064424
0.040961
0.0199075
0.0418492
0.0339767
0.0717171
0.0540893
0.0364169
0.0507766
0.0394618
0.0483839
0.0465615
0.0391106
0.0493093
0.047395
0.0380065
0.0584239
0.0436265
0.0525039
0.0529458
0.0591107
0.0617801
0.057005
0.0445627
0.0692439
0.0408071
0.0669938
0.0457692
0.0536466
0.0743385
0.0360495
0.0726806
0.0529047
0.0600823
0.0758881
0.043107
0.0231094
0.0534129
0.0531021
0.0836164
0.0610279
0.0751901
0.0573477
0.0598109
0.0345849
0.0511569
0.0548279
0.0941385
0.0720904
0.0455042
0.0324306
0.0482604
0.0668565
0.0756707
0.0585156
0.0829017
0.0377993
0.0862091
0.0393234
0.0335255
0.050159
0.0540759
0.0384083
0.0391227
0.0792309
0.0461163
0.0624607
0.0330147
0.0433006
0.0552494
0.0525646
0.0854923
0.0495692
0.0793747
0.0429205
0.074688
0.0308022
0.0389255
0.05204
0.0727644
0.0569266
0.0677967
0.0648239
0.0691247
0.0327253
0.059653
0.0650959
0.0490794
0.0839498
0.0607822
0.033488
0.0506039
0.0756046
0.0635884
0.0245753
0.0552492
0.0583677
0.0701302
0.0368572
0.0530973
0.0610442
0.0293599
0.0535114
0.0309887
0.0687784
0.0825063
0.0593171
0.0141062
0.0470631
0.0456276
0.082151
0.0571503
0.0600536
0.0327303
0.0528584
0.0721547
0.0517941
0.0435856
0.0517926
0.054057
0.0463374
0.0505375
0.0554254
0.0646874
0.0558155
0.0617451
0.0727574
0.0475922
0.0579429
0.0779037
0.0376218
0.0412822
0.0590074
0.0635873
0.0672553
0.0603799
0.0613693
0.0735806
0.0450123
0.0349354
0.0434408
0.0689644
0.0386785
0.0565041
0.0574409
0.0452063
0.0565317
0.0590827
0.0595745
0.0438802
0.0365761
0.0352523
0.0444122
0.0154027
0.0688268
0.0621192
0.03796
0.0243081
0.0512287
0.0538295
0.0445831
0.0538734
0.0491786
0.0619336
0.0546644
0.0558454
0.0648068
0.0854785
0.0516786
0.0829871
0.0555063
0.0282513
0.00966798
0.0782888
0.042381
0.0549536
0.0474698
0.0556438
0.0362992
0.0536644
0.0786236
0.0370537
0.0617487
0.0263634
0.0419184
0.0580879
0.0406016
0.0631372
0.0636889
0.0510487
0.0419557
0.0248798
0.0772173
0.0644832
0.0656019
0.0485204
0.0547236
0.0371528
0.0297595
0.0528902
0.0925975
0.0843233
0.0569041
0.0331832
0.0526132
0.0266829
0.0687719
0.0281697
0.0632451
0.0333759
0.0543433
0.0309897
0.0576052
0.0507749
0.045849
0.070143
0.0753067
0.0179084
0.0618795
0.0166328
0.0469162
0.0474426
0.0858509
0.0490277
0.0600404
0.0631526
0.0531692
0.0911922
0.0595554
0.0578399
0.0604197
0.0363506
0.049197
0.0495795
0.0599778
0.0721088
0.0526566
0.0480296
0.0495294
0.0562615
0.0495825
0.0378875
0.0493143
0.0290646
0.0690441
0.04853
0.0433437
0.0311997
0.0472458
0.0559081
0.0217284
0.0476208
0.0610092
0.0387106
0.0797029
0.0755466
0.0316154
0.0410896
0.0872463
0.0803836
0.0365073
0.0743223
0.0672194
0.0468201
0.0654162
0.0178213

## Sheet: figure4B
	OFC
times	mean	sem	null 95th	sig
0	0.484548	0.013887	0.526901	0
0.00199601	0.488018	0.0127624	0.527221	0
0.00399202	0.490831	0.0113976	0.525859	0
0.00598802	0.492989	0.0109068	0.526242	0
0.00798403	0.494931	0.0122099	0.52478	0
0.00998004	0.496968	0.0132933	0.526014	0
0.011976	0.499101	0.0138618	0.526113	0
0.0139721	0.501038	0.0163743	0.526948	0
0.0159681	0.502517	0.0164918	0.52683	0
0.0179641	0.503489	0.0150158	0.527574	0
0.0199601	0.503848	0.0149965	0.527524	0
0.0219561	0.503374	0.0145883	0.528056	0
0.0239521	0.501794	0.014122	0.52769	0
0.0259481	0.498781	0.0146144	0.527625	0
0.0279441	0.494281	0.0129143	0.527852	0
0.0299401	0.488722	0.0141799	0.526389	0
0.0319361	0.483043	0.0160114	0.528433	0
0.0339321	0.478169	0.0177241	0.526896	0
0.0359281	0.474443	0.0125557	0.527875	0
0.0379242	0.471864	0.0111421	0.526678	0
0.0399202	0.470305	0.0113643	0.526402	0
0.0419162	0.469698	0.0101546	0.52599	0
0.0439122	0.470078	0.0107974	0.525704	0
0.0459082	0.471443	0.0149578	0.526636	0
0.0479042	0.473601	0.0164774	0.525883	0
0.0499002	0.476178	0.0177486	0.526586	0
0.0518962	0.479023	0.0156324	0.526584	0
0.0538922	0.48225	0.0164334	0.527621	0
0.0558882	0.485643	0.0171704	0.525525	0
0.0578842	0.488566	0.0178243	0.525556	0
0.0598802	0.490669	0.0177819	0.526257	0
0.0618762	0.492144	0.018306	0.525929	0
0.0638723	0.493295	0.01925	0.525171	0
0.0658683	0.494432	0.0200545	0.525581	0
0.0678643	0.496164	0.0184327	0.527273	0
0.0698603	0.498926	0.0179759	0.527837	0
0.0718563	0.502505	0.0183197	0.526932	0
0.0738523	0.506566	0.0176073	0.526889	0
0.0758483	0.510669	0.0177729	0.52671	0
0.0778443	0.514419	0.0170384	0.526766	0
0.0798403	0.517854	0.0183276	0.526959	0
0.0818363	0.52106	0.0173388	0.526824	0
0.0838323	0.523897	0.0171916	0.525895	0
0.0858283	0.526096	0.0167612	0.526071	0
0.0878244	0.527487	0.0165374	0.524558	0
0.0898204	0.528146	0.0164483	0.526363	0
0.0918164	0.528188	0.0151953	0.526336	0
0.0938124	0.527568	0.0170627	0.525413	0
0.0958084	0.526305	0.016992	0.525247	0
0.0978044	0.524613	0.0201301	0.525856	0
0.0998004	0.522794	0.0224742	0.526128	0
0.101796	0.521301	0.0255225	0.525286	0
0.103792	0.520486	0.0259203	0.525354	0
0.105788	0.52031	0.0217232	0.526056	0
0.107784	0.520681	0.0207103	0.524441	0
0.10978	0.521368	0.0206172	0.526203	0
0.111776	0.521774	0.0215885	0.525673	0
0.113772	0.521361	0.0215703	0.525763	0
0.115768	0.520171	0.0219798	0.525821	0
0.117764	0.518835	0.022312	0.526377	0
0.11976	0.518038	0.0198264	0.526234	0
0.121756	0.517976	0.0202769	0.526252	0
0.123752	0.518342	0.0174493	0.526857	0
0.125749	0.51886	0.0173502	0.52773	0
0.127745	0.519335	0.0162911	0.526561	0
0.129741	0.519622	0.0151843	0.525821	0
0.131737	0.519862	0.0121342	0.52634	0
0.133733	0.520364	0.0113431	0.527361	0
0.135729	0.521276	0.0143371	0.527525	0
0.137725	0.522415	0.0151595	0.52717	0
0.139721	0.523431	0.0169948	0.527501	0
0.141717	0.524086	0.0194483	0.526439	0
0.143713	0.524302	0.0180309	0.52488	0
0.145709	0.523968	0.0175759	0.525531	0
0.147705	0.522952	0.0188463	0.525843	0
0.149701	0.52131	0.0183864	0.526741	0
0.151697	0.519374	0.016403	0.526495	0
0.153693	0.517758	0.0124093	0.526811	0
0.155689	0.516963	0.010018	0.527587	0
0.157685	0.516884	0.00811039	0.527222	0
0.159681	0.516993	0.0104578	0.527136	0
0.161677	0.516731	0.0100348	0.527591	0
0.163673	0.515492	0.00871273	0.526552	0
0.165669	0.512847	0.00850891	0.52676	0
0.167665	0.509161	0.00709916	0.526733	0
0.169661	0.505224	0.00820491	0.526695	0
0.171657	0.501424	0.009776	0.527138	0
0.173653	0.497849	0.0115312	0.526963	0
0.175649	0.49458	0.0123401	0.528222	0
0.177645	0.49171	0.0138722	0.527242	0
0.179641	0.489262	0.0161684	0.52667	0
0.181637	0.487234	0.0171546	0.526675	0
0.183633	0.485725	0.014233	0.527452	0
0.185629	0.484747	0.0161493	0.527181	0
0.187625	0.484266	0.0139344	0.526829	0
0.189621	0.484293	0.0154403	0.526149	0
0.191617	0.484808	0.0142084	0.527314	0
0.193613	0.485863	0.0154267	0.526905	0
0.195609	0.487461	0.0154448	0.526441	0
0.197605	0.489482	0.0143869	0.526481	0
0.199601	0.491707	0.0109842	0.526266	0
0.201597	0.49369	0.0118056	0.527256	0
0.203593	0.494975	0.0127772	0.52666	0
0.205589	0.495304	0.0127007	0.526656	0
0.207585	0.494613	0.0103355	0.525602	0
0.209581	0.493176	0.0130363	0.524938	0
0.211577	0.491388	0.0121571	0.524522	0
0.213573	0.489531	0.0136601	0.525885	0
0.215569	0.487885	0.0148245	0.526093	0
0.217565	0.486437	0.0138999	0.525875	0
0.219561	0.484883	0.0146226	0.526893	0
0.221557	0.483114	0.014728	0.525027	0
0.223553	0.481429	0.0124597	0.524868	0
0.225549	0.480034	0.0113024	0.526217	0
0.227545	0.478694	0.0107559	0.526028	0
0.229541	0.477069	0.0123395	0.525107	0
0.231537	0.474677	0.0126066	0.524831	0
0.233533	0.471149	0.0134147	0.525065	0
0.235529	0.466831	0.0146554	0.525276	0
0.237525	0.46241	0.0155505	0.524975	0
0.239521	0.458444	0.0142189	0.526061	0
0.241517	0.455266	0.0132971	0.525796	0
0.243513	0.452918	0.0105485	0.524787	0
0.245509	0.451285	0.0117759	0.526875	0
0.247505	0.45025	0.0107901	0.527598	0
0.249501	0.44984	0.0117936	0.527477	0
0.251497	0.449949	0.0128278	0.526002	0
0.253493	0.450553	0.011621	0.526723	0
0.255489	0.452027	0.0119984	0.525965	0
0.257485	0.45471	0.0095537	0.527335	0
0.259481	0.458436	0.0100873	0.526917	0
0.261477	0.462672	0.0109924	0.52717	0
0.263473	0.467034	0.00767074	0.526331	0
0.265469	0.471162	0.00825862	0.525675	0
0.267465	0.474859	0.00995704	0.525349	0
0.269461	0.478182	0.0119432	0.526085	0
0.271457	0.481216	0.0143019	0.525413	0
0.273453	0.484322	0.0156602	0.525996	0
0.275449	0.488063	0.0142465	0.526487	0
0.277445	0.492801	0.0181211	0.525933	0
0.279441	0.498537	0.0219778	0.52635	0
0.281437	0.504975	0.024097	0.525178	0
0.283433	0.511632	0.0244764	0.525418	0
0.285429	0.518069	0.0235118	0.525905	0
0.287425	0.523966	0.0240668	0.524487	1
0.289421	0.529109	0.0240281	0.524595	1
0.291417	0.53337	0.0248334	0.525798	1
0.293413	0.536496	0.0237332	0.526023	1
0.295409	0.538471	0.0227557	0.525966	1
0.297405	0.539687	0.021709	0.524385	1
0.299401	0.540445	0.0201427	0.525578	1
0.301397	0.540895	0.0177177	0.525767	1
0.303393	0.541165	0.0175656	0.525757	1
0.305389	0.541306	0.0171378	0.525903	1
0.307385	0.541181	0.0157329	0.527204	1
0.309381	0.540555	0.0165601	0.526122	1
0.311377	0.539346	0.0169059	0.527047	1
0.313373	0.537524	0.0183499	0.528399	1
0.315369	0.535069	0.020316	0.527276	1
0.317365	0.532008	0.0189553	0.526812	1
0.319361	0.528562	0.0188712	0.527062	0
0.321357	0.525169	0.0175569	0.526693	0
0.323353	0.521859	0.018627	0.526224	0
0.325349	0.5182	0.0200206	0.525757	0
0.327345	0.513917	0.0190154	0.525148	0
0.329341	0.509558	0.0156124	0.52556	0
0.331337	0.506051	0.0142285	0.525641	0
0.333333	0.503543	0.0127247	0.526664	0
0.335329	0.501806	0.0111419	0.527271	0
0.337325	0.50076	0.0118281	0.526384	0
0.339321	0.500155	0.0118857	0.526505	0
0.341317	0.499722	0.0100688	0.525636	0
0.343313	0.49953	0.0104665	0.524521	0
0.345309	0.499738	0.00886931	0.525359	0
0.347305	0.500193	0.00792731	0.526164	0
0.349301	0.500536	0.00886967	0.525838	0
0.351297	0.500363	0.00959753	0.526465	0
0.353293	0.499356	0.00599566	0.526538	0
0.355289	0.497771	0.00683528	0.525785	0
0.357285	0.496385	0.0104721	0.525555	0
0.359281	0.495853	0.0124465	0.525447	0
0.361277	0.496717	0.0125383	0.526736	0
0.363273	0.498989	0.0107232	0.52668	0
0.365269	0.502054	0.00883426	0.527974	0
0.367265	0.505256	0.00957447	0.528465	0
0.369261	0.507954	0.0125571	0.528866	0
0.371257	0.509983	0.012632	0.529452	0
0.373253	0.51158	0.0151455	0.52966	0
0.37525	0.512787	0.0136749	0.528357	0
0.377246	0.513673	0.0142461	0.527908	0
0.379242	0.514322	0.0167039	0.527676	0
0.381238	0.514545	0.0178518	0.528091	0
0.383234	0.514228	0.0182	0.52732	0
0.38523	0.51337	0.0214916	0.527699	0
0.387226	0.511801	0.0201004	0.528089	0
0.389222	0.509686	0.0183245	0.52851	0
0.391218	0.507689	0.0165215	0.528833	0
0.393214	0.506016	0.0149774	0.52733	0
0.39521	0.504535	0.0162489	0.527244	0
0.397206	0.503677	0.0197972	0.527571	0
0.399202	0.503882	0.021029	0.526885	0
0.401198	0.504937	0.0211266	0.52806	0
0.403194	0.506416	0.0220188	0.52733	0
0.40519	0.507986	0.0215175	0.528464	0
0.407186	0.509204	0.021949	0.528406	0
0.409182	0.509654	0.0226353	0.528237	0
0.411178	0.509236	0.0245003	0.527947	0
0.413174	0.508057	0.0245015	0.528062	0
0.41517	0.506266	0.024596	0.527433	0
0.417166	0.503927	0.0245473	0.52901	0
0.419162	0.501177	0.0200451	0.528925	0
0.421158	0.498453	0.017952	0.52948	0
0.423154	0.496119	0.0188969	0.528497	0
0.42515	0.494374	0.0176038	0.526168	0
0.427146	0.49352	0.0165989	0.525749	0
0.429142	0.493665	0.0146004	0.527692	0
0.431138	0.494461	0.0137933	0.526017	0
0.433134	0.495471	0.0148412	0.527216	0
0.43513	0.49656	0.017359	0.527352	0
0.437126	0.497765	0.0177968	0.528045	0
0.439122	0.499203	0.0156563	0.527854	0
0.441118	0.501164	0.0157503	0.528226	0
0.443114	0.503591	0.0151319	0.528356	0
0.44511	0.506063	0.0147709	0.52768	0
0.447106	0.508526	0.0131057	0.527615	0
0.449102	0.511033	0.0113042	0.52759	0
0.451098	0.513358	0.0115917	0.529173	0
0.453094	0.515263	0.0125194	0.529155	0
0.45509	0.516823	0.0139154	0.528133	0
0.457086	0.518353	0.0158067	0.527313	0
0.459082	0.520201	0.0124762	0.526303	0
0.461078	0.522409	0.0101094	0.526052	0
0.463074	0.524362	0.00769795	0.527274	0
0.46507	0.52534	0.00756106	0.527825	0
0.467066	0.525089	0.00895425	0.526929	0
0.469062	0.523794	0.00915424	0.527596	0
0.471058	0.521719	0.0105469	0.527151	0
0.473054	0.519006	0.0106468	0.527339	0
0.47505	0.515959	0.0121185	0.527364	0
0.477046	0.512878	0.0125627	0.526821	0
0.479042	0.509836	0.0140988	0.527515	0
0.481038	0.507034	0.0134792	0.526627	0
0.483034	0.504885	0.0126792	0.527383	0
0.48503	0.503675	0.010149	0.52627	0
0.487026	0.503171	0.00961264	0.526773	0
0.489022	0.502547	0.0111634	0.526723	0
0.491018	0.500978	0.0101447	0.526568	0
0.493014	0.498159	0.00844944	0.52743	0
0.49501	0.494156	0.0118134	0.527357	0
0.497006	0.489413	0.0144993	0.527226	0
0.499002	0.484515	0.0151239	0.526121	0
