# Supplementary material for: Temporally organized representations of reward and risk in the human brain
Source: Nat Commun. 2024 Mar 9;15:2162. doi: 10.1038/s41467-024-46094-1 (PMC10924934; doi:10.1038/s41467-024-46094-1)
Supplement: Supplementary file 4 — Source Data [file 41467_2024_46094_MOESM4_ESM.zip › Source Data/main/figure5.xlsx]

## Sheet: figure5A
Bootstrapped delta AUC			Statistics: delta AUC
OFC	Ant Insula			OFC	Ant Insula
0.0647037	0.0665129		Median	0.0519404	0.0624682
0.0640335	0.106481		Q_25	0.0409624	0.0503378
0.0442698	0.0661064		Q_75	0.064057	0.0758462
0.0348852	0.0337743		95 CI lower	0.0201444	0.0264913
0.0383055	0.0979148		95 CI upper	0.0822102	0.0991481
0.0788548	0.0849657
0.0498486	0.0849454
0.0576494	0.0775944
0.0430715	0.0860673
0.0573981	0.043651
0.0265919	0.0518181
0.0729407	0.0781342
0.0281261	0.0888908
0.0459936	0.0743607
0.0575446	0.0675101
0.0434907	0.0857792
0.0495038	0.0687624
0.0663176	0.059216
0.0813269	0.0524915
0.0552727	0.0588905
0.06126	0.0409113
0.046029	0.0520729
0.0419413	0.0408342
0.0386261	0.023703
0.0843895	0.0862496
0.0629712	0.0547591
0.0723439	0.0796017
0.063658	0.0564593
0.0512313	0.0410458
0.0525675	0.0609278
0.0626861	0.0736028
0.0457291	0.0319002
0.0334909	0.0659063
0.0710135	0.0846466
0.0554472	0.0872008
0.0657995	0.0676389
0.0782384	0.0559404
0.0482525	0.0467276
0.0601812	0.0754719
0.0483124	0.0691291
0.0500661	0.0831326
0.0544686	0.0491396
0.0700029	0.0731766
0.0471609	0.0584045
0.0776659	0.0503843
0.0492689	0.0535053
0.062385	0.0493084
0.0590668	0.0813715
0.0113763	0.0569045
0.0708802	0.0717757
0.0602894	0.0659861
0.0532746	0.0467176
0.0682434	0.0494012
0.0196791	0.047869
0.0517839	0.0871607
0.0623498	0.0814293
0.0586822	0.0517796
0.0463365	0.0403081
0.0287683	0.0576327
0.046884	0.0691054
0.0539767	0.056187
0.0728592	0.0290272
0.0335216	0.0629346
0.0754464	0.063035
0.037033	0.0602595
0.0452791	0.086777
0.0533427	0.0971869
0.0212205	0.0291689
0.061244	0.0569147
0.0670842	0.0674243
0.0462411	0.0479647
0.0470572	0.0579029
0.0370487	0.108847
0.0644673	0.0255865
0.0333875	0.0427326
0.0632565	0.0719732
0.0423662	0.0753308
0.0389437	0.0507469
0.0480098	0.100935
0.0625749	0.0430999
0.0350761	0.0756503
0.087765	0.042898
0.0921384	0.080349
0.0468399	0.0600523
0.049205	0.0620565
0.0476486	0.0819939
0.0730374	0.0535505
0.0434195	0.079088
0.0660132	0.0871602
0.0643321	0.121999
0.0378817	0.0567741
0.0808639	0.0514253
0.0421487	0.0475963
0.0478365	0.0525323
0.040351	0.0955239
0.0520756	0.055415
0.0598483	0.0619964
0.0430409	0.0494986
0.0615475	0.0600889
0.0470447	0.0714262
0.0421455	0.0541244
0.0533429	0.0703404
0.0502185	0.0813684
0.0641791	0.0518787
0.079833	0.0280823
0.0643834	0.0561061
0.0637131	0.0758388
0.0479333	0.0400695
0.0750802	0.0705559
0.0394884	0.0912973
0.0489919	0.0572692
0.0479465	0.0636116
0.0606023	0.0642001
0.0538508	0.0444314
0.0400347	0.103208
0.0655483	0.0724628
0.034891	0.0858597
0.0350988	0.0861396
0.0735338	0.0654645
0.0523963	0.0558074
0.0464263	0.0479138
0.042888	0.0622157
0.0650767	0.0461265
0.0703284	0.091479
0.0232378	0.0533344
0.0410094	0.0848464
0.0636151	0.0444431
0.05126	0.0282333
0.0587927	0.068047
0.0534008	0.0578955
0.0969029	0.0472064
0.0638154	0.0751965
0.0286319	0.0782511
0.0606563	0.0388823
0.0764747	0.0741052
0.0565327	0.0740274
0.0508054	0.0448586
0.0618184	0.0569747
0.0534722	0.0673832
0.0167908	0.054349
0.0456234	0.0568687
0.046236	0.0485216
0.0440892	0.0610973
0.0348145	0.0694359
0.0326083	0.0859623
0.0599134	0.0683183
0.0680042	0.0437782
0.046027	0.0710589
0.0634251	0.0728339
0.0521236	0.0346465
0.0563526	0.064187
0.0419259	0.0594529
0.0430545	0.0475284
0.0524186	0.0576627
0.0411924	0.0476466
0.044499	0.0880631
0.0272893	0.0355194
0.0255809	0.0256438
0.0481536	0.054531
0.0834348	0.062503
0.0588686	0.0650378
0.0643512	0.0831868
0.0550792	0.0562933
0.0530426	0.0464649
0.0595428	0.0730173
0.0726671	0.0614044
0.0336693	0.0415441
0.0695517	0.0658327
0.0588057	0.0490259
0.0716315	0.0831031
0.0629148	0.0922382
0.0311877	0.0501982
0.0445297	0.0555178
0.0520701	0.0474717
0.0493039	0.0579498
0.0530501	0.0659665
0.0391561	0.0781173
0.0452361	0.0619643
0.0547889	0.104246
0.0586281	0.0335383
0.0745244	0.0742124
0.079026	0.0592197
0.00971639	0.0324478
0.075269	0.0646557
0.0185573	0.0624727
0.0284002	0.0585128
0.0768741	0.0705298
0.0648048	0.0554232
0.050116	0.0687048
0.0780546	0.0600114
0.0623936	0.0654995
0.0371647	0.0485095
0.0729054	0.0693418
0.0691814	0.0884447
0.0203015	0.0931858
0.0313396	0.0717271
0.0544898	0.0806331
0.0554003	0.0454837
0.0306075	0.0275752
0.0328078	0.046996
0.0400852	0.0753664
0.0328728	0.0917256
0.0557304	0.0574842
0.0530488	0.0500134
0.0427397	0.0347139
0.0813394	0.0518888
0.0408868	0.0842573
0.0544228	0.0248191
0.0351385	0.0868529
0.0324857	0.0810688
0.0519782	0.0823154
0.0639883	0.0389823
0.0371352	0.0777661
0.0506618	0.0840466
0.0661289	0.086672
0.0341375	0.0655903
0.0429903	0.0813344
0.0481583	0.0431027
0.0436288	0.113216
0.0483642	0.0772461
0.0539321	0.0758683
0.0711513	0.0624636
0.0275129	0.0351807
0.0169837	0.0513674
0.0466815	0.0545423
0.0566091	0.0949727
0.0705783	0.0893165
0.0160021	0.0510288
0.0549076	0.073223
0.0725699	0.0454328
0.0618676	0.0323255
0.0334014	0.0957052
0.0693181	0.0394517
0.0733174	0.0474072
0.0407492	0.0780707
0.0515748	0.0487969
0.0347767	0.0602452
0.0174936	0.0545994
0.046523	0.0476231
0.0668322	0.0363282
0.0708743	0.0765728
0.0714933	0.0873194
0.0539631	0.0380757
0.0647102	0.0554532
0.0447106	0.0398499
0.0615852	0.0559153
0.0598038	0.0733138
0.0723615	0.0327086
0.0738946	0.0290336
0.0449787	0.0703285
0.0447675	0.0334186
0.0361686	0.0726399
0.0248438	0.05895
0.0388976	0.0587053
0.0216936	0.0806234
0.0499777	0.079386
0.0313127	0.0795296
0.0384912	0.0326732
0.0297322	0.0830285
0.0349552	0.0745791
0.0326977	0.0732574
0.0524125	0.0595098
0.0671796	0.079953
0.0715325	0.0593525
0.0586737	0.0786869
0.0384119	0.0463062
0.0532969	0.059844
0.0357688	0.0494219
0.0462352	0.0431413
0.0520346	0.0802501
0.0433339	0.0566888
0.0309569	0.0700536
0.0448382	0.0513652
0.0583658	0.0572184
0.0749028	0.09015
0.0381939	0.088565
0.060259	0.0442168
0.0476258	0.0657544
0.073559	0.0564981
0.055173	0.063393
0.0567265	0.0663882
0.054093	0.0773326
0.0863503	0.0434347
0.0684055	0.0731459
0.0710187	0.074796
0.0555947	0.0520514
0.0240608	0.0485966
0.0481919	0.0519232
0.0519025	0.0719946
0.0480991	0.0562884
0.045516	0.045527
0.0538946	0.0566323
0.0763451	0.0347534
0.0613732	0.065441
0.0654987	0.0714481
0.0561766	0.0506888
0.0319855	0.0527085
0.0861011	0.0661592
0.0380247	0.0425839
0.0277621	0.0588116
0.0754339	0.0711062
0.0607515	0.0780909
0.0620456	0.0759415
0.0552709	0.0753432
0.0376944	0.0695948
0.0429694	0.100321
0.0506675	0.0531361
0.0389276	0.0796695
0.0254387	0.097007
0.0674289	0.0809564
0.0289635	0.0692982
0.0456484	0.043633
0.0732288	0.055049
0.0510095	0.058666
0.0564566	0.00866667
0.0332517	0.0885602
0.0424043	0.0641264
0.00677694	0.0368681
0.0225905	0.0810457
0.0308851	0.0640309
0.0429245	0.0438078
0.0533047	0.0384231
0.0473278	0.0933434
0.0392034	0.0686379
0.0316546	0.0444943
0.0399548	0.0625157
0.0475743	0.0394057
0.0786156	0.0426635
0.0305188	0.040336
0.0648924	0.0860261
0.0969311	0.0716404
0.042949	0.0568849
0.0303326	0.0672737
0.0309713	0.0659736
0.0453815	0.0476632
0.0381322	0.0785052
0.0249491	0.0604726
0.0806834	0.0424373
0.0449812	0.0644314
0.0387994	0.0661494
0.0684451	0.0279962
0.0634439	0.0706146
0.0652044	0.100212
0.0432065	0.059479
0.0402842	0.0479275
0.0685487	0.0223726
0.0587297	0.0707821
0.0428454	0.0550263
0.0226501	0.0484737
0.0739542	0.0921172
0.0509104	0.0522644
0.0641275	0.0443478
0.0377911	0.0549784
0.0693598	0.0476025
0.0299589	0.100264
0.0546929	0.0360282
0.0674042	0.0667505
0.0668578	0.040559
0.0518965	0.0171938
0.0667802	0.0704387
0.0579502	0.0184358
0.0708146	0.0517001
0.0274389	0.0653228
0.057858	0.0557162
0.0518173	0.0883747
0.068536	0.0512503
0.0731998	0.0380951
0.034409	0.0764449
0.0878238	0.0675081
0.0482615	0.0548718
0.0557359	0.0883582
0.0691077	0.0448525
0.0550714	0.027428
0.0723067	0.0404717
0.0175404	0.0936218
0.0594925	0.0792854
0.0469755	0.0622646
0.0436775	0.0934511
0.0309881	0.0805642
0.0545686	0.0533403
0.0706058	0.0777363
0.0511387	0.0640228
0.076068	0.0810328
0.0862495	0.0220279
0.0510254	0.072272
0.0717881	0.0702295
0.0380177	0.0514282
0.0765493	0.0815343
0.0384376	0.0829518
0.0521953	0.0697957
0.0454626	0.0450557
0.0489927	0.094189
0.0764796	0.0763963
0.0501549	0.0541925
0.0571218	0.0793368
0.0500677	0.0582299
0.0668431	0.090798
0.0387489	0.105807
0.0430763	0.053383
0.0547295	0.0806981
0.0735974	0.0368501
0.0316539	0.0760827
0.0607532	0.00289455
0.0234801	0.0405941
0.0511915	0.0862624
0.0438443	0.0358734
0.0536203	0.0703905
0.0330288	0.0654351
0.0503558	0.0286203
0.0171828	0.0288641
0.0518525	0.064321
0.0758876	0.0715112
0.0296886	0.0653349
0.0602441	0.0685516
0.0626048	0.0560955
0.0607529	0.0813523
0.0409876	0.097972
0.046257	0.0860229
0.0485562	0.060258
0.0698043	0.0708288
0.0340071	0.0651661
0.0294293	0.0716667
0.0449589	0.0532385
0.0395288	0.086034
0.0578486	0.0447088
0.0406343	0.0803565
0.0446081	0.052797
0.0389821	0.0609271
0.0523715	0.0630285
0.0722834	0.0591241
0.0688778	0.0545236
0.0163173	0.0633248
0.0430105	0.0573662
0.0621722	0.0596129
0.0437735	0.0679305
0.0574766	0.0596994
0.0456262	0.0767432
0.0529477	0.0664832
0.0445966	0.0328682
0.0451587	0.050454
0.0521538	0.0703958
0.0675842	0.0638123
0.0718754	0.0664304
0.0216718	0.0548434
0.0619308	0.0710303
0.0632779	0.0589333
0.0774951	0.061293
0.0778308	0.0650175
0.0619788	0.0694747
0.0667548	0.0527892
0.0365732	0.0715892
0.0441736	0.0781068
0.0365844	0.0940074
0.0862761	0.0884588
0.0452958	0.0685094
0.0498778	0.0593078
0.0718559	0.0603746
0.0601067	0.0547857
0.0272274	0.0625147
0.0399727	0.0883343
0.0574694	0.0882858
0.0299919	0.0741542
0.0368964	0.102267
0.0532681	0.0803541
0.0829981	0.0515053
0.0483795	0.0686247
0.0356321	0.0633055
0.0617192	0.0412079
0.0703111	0.0664543
0.0945908	0.0470254
0.0759634	0.0705854
0.0686183	0.0397927
0.0361761	0.0688212
0.0551678	0.0560207
0.0673426	0.0651915
0.0569086	0.0661692
0.0405734	0.0729793
0.0479283	0.106001
0.0655981	0.0245141
0.0341136	0.0802962
0.054317	0.0513192
0.0725977	0.0474522
0.0627135	0.0954663
0.051643	0.0576601
0.0541037	0.0619436
0.0456804	0.0803804
0.0200022	0.0542045
0.0797685	0.0429053
0.0666372	0.069413
0.0312368	0.048282
0.0590425	0.0768514
0.0560886	0.00834659
0.0470247	0.0606806
0.0782208	0.0583056
0.0684597	0.0455205
0.0402731	0.0376993
0.0705083	0.0825951
0.0386044	0.0656489
0.041342	0.0249091
0.0455775	0.0559376

## Sheet: figure5B
Ant. Insula		OFC
Sig Period	Peak Acc Time	Sig Period	Peak Acc
0.277445	0.293413	0.273453	0.287425
0.279441		0.275449
0.281437		0.277445
0.283433		0.279441
0.285429		0.281437
0.287425		0.283433
0.289421		0.285429
0.291417		0.287425
0.293413		0.289421
0.295409		0.291417
0.297405		0.293413
0.299401		0.295409
0.301397		0.297405
0.303393		0.299401
0.305389		0.301397
0.307385		0.303393
0.339321		0.305389
0.341317		0.307385
0.343313		0.309381
0.345309		0.311377
0.347305		0.313373
0.349301		0.315369
0.351297		0.317365
0.353293		0.319361
0.355289		0.321357
0.357285		0.323353
0.359281		0.325349
0.361277		0.327345
0.363273
0.365269
0.367265
0.369261
0.371257
0.373253
0.37525
0.377246
0.379242
0.381238
0.383234
0.38523
0.387226
0.389222
0.391218
0.393214
0.39521
0.397206
0.399202
0.401198
0.403194
0.40519

## Sheet: figure5C
	OFC				Ant. Insula
times	mean	sem	null 95th	sig	mean	sem	null 95th	sig
0	0.456635	0.0157831	0.525659	0	0.47503	0.0118691	0.534234	0
0.00199601	0.460072	0.0176046	0.526125	0	0.47038	0.0113202	0.532032	0
0.00399202	0.463989	0.0171482	0.525991	0	0.467218	0.0118783	0.532347	0
0.00598802	0.468331	0.0177177	0.525782	0	0.465758	0.0148093	0.534858	0
0.00798403	0.473058	0.01901	0.525223	0	0.46544	0.0169629	0.533519	0
0.00998004	0.478225	0.0213857	0.52609	0	0.465809	0.0158621	0.534555	0
0.011976	0.483684	0.0203423	0.525747	0	0.466277	0.0153856	0.533643	0
0.0139721	0.489261	0.0181651	0.526088	0	0.466125	0.0138795	0.533255	0
0.0159681	0.494744	0.0185513	0.52658	0	0.464727	0.0144817	0.533884	0
0.0179641	0.500152	0.0156986	0.525459	0	0.461895	0.0182717	0.534705	0
0.0199601	0.505922	0.0152484	0.527097	0	0.458293	0.0161332	0.535281	0
0.0219561	0.512058	0.0155776	0.527049	0	0.455002	0.0156658	0.534169	0
0.0239521	0.518018	0.0172722	0.526593	0	0.452331	0.0163997	0.53351	0
0.0259481	0.523228	0.0161897	0.525716	0	0.449662	0.0205967	0.535098	0
0.0279441	0.527009	0.0161947	0.525498	0	0.446748	0.0206449	0.533993	0
0.0299401	0.529021	0.0149639	0.526578	0	0.444301	0.0216114	0.533321	0
0.0319361	0.529599	0.0167137	0.526139	0	0.443315	0.0190558	0.533647	0
0.0339321	0.529275	0.0168439	0.525912	0	0.444388	0.0188674	0.533458	0
0.0359281	0.528563	0.0172592	0.525839	0	0.447525	0.0168251	0.532928	0
0.0379242	0.527961	0.0171955	0.527077	0	0.451911	0.0181064	0.533152	0
0.0399202	0.527457	0.0146197	0.525333	0	0.456577	0.0179149	0.533335	0
0.0419162	0.526692	0.0147783	0.52587	0	0.461401	0.013989	0.533263	0
0.0439122	0.525724	0.0146987	0.525317	0	0.466465	0.013226	0.531898	0
0.0459082	0.524622	0.0173936	0.525968	0	0.471774	0.0118739	0.531509	0
0.0479042	0.523133	0.0177993	0.525954	0	0.477837	0.0117982	0.530211	0
0.0499002	0.521087	0.0151141	0.52609	0	0.485107	0.0102998	0.530812	0
0.0518962	0.518521	0.0136906	0.525803	0	0.493101	0.00859905	0.530639	0
0.0538922	0.515743	0.0109585	0.526389	0	0.500881	0.0109961	0.532766	0
0.0558882	0.513068	0.0106401	0.525503	0	0.507978	0.0126751	0.534578	0
0.0578842	0.510575	0.0109618	0.525553	0	0.514132	0.0122476	0.533472	0
0.0598802	0.508268	0.0135986	0.526556	0	0.518901	0.0151689	0.532564	0
0.0618762	0.506102	0.0162957	0.525589	0	0.52202	0.0165469	0.532679	0
0.0638723	0.503923	0.0196897	0.526165	0	0.523481	0.0192426	0.532779	0
0.0658683	0.501492	0.0209338	0.525377	0	0.523441	0.0200738	0.533345	0
0.0678643	0.498571	0.020045	0.52568	0	0.522395	0.021631	0.534738	0
0.0698603	0.495287	0.0210008	0.526715	0	0.521019	0.0224503	0.533561	0
0.0718563	0.492035	0.0222054	0.526733	0	0.519682	0.0211331	0.534641	0
0.0738523	0.489084	0.021543	0.524801	0	0.518348	0.0217469	0.534411	0
0.0758483	0.486527	0.0224064	0.525264	0	0.516909	0.0205554	0.535024	0
0.0778443	0.484507	0.0229615	0.525342	0	0.515404	0.0206025	0.535097	0
0.0798403	0.483191	0.022298	0.525219	0	0.513965	0.0212614	0.533539	0
0.0818363	0.482275	0.0203476	0.525976	0	0.512776	0.023308	0.532842	0
0.0838323	0.481333	0.0212191	0.525664	0	0.511838	0.0257537	0.531089	0
0.0858283	0.480316	0.0226719	0.525059	0	0.510913	0.0258248	0.530734	0
0.0878244	0.479583	0.022268	0.526676	0	0.509944	0.0263237	0.529986	0
0.0898204	0.479574	0.020943	0.525388	0	0.509084	0.0233799	0.530945	0
0.0918164	0.480066	0.0208552	0.525206	0	0.508314	0.0238605	0.531039	0
0.0938124	0.480334	0.0214797	0.525474	0	0.507499	0.0241015	0.530832	0
0.0958084	0.480175	0.0168038	0.524603	0	0.506768	0.0237	0.532457	0
0.0978044	0.480266	0.0167669	0.525122	0	0.506461	0.0215819	0.531816	0
0.0998004	0.481367	0.0160854	0.526341	0	0.506556	0.0193186	0.531566	0
0.101796	0.483375	0.0154823	0.525593	0	0.50656	0.017837	0.532673	0
0.103792	0.485614	0.0163069	0.526269	0	0.505965	0.0184722	0.533367	0
0.105788	0.487767	0.01599	0.525919	0	0.504652	0.0174073	0.534105	0
0.107784	0.489845	0.0144536	0.525823	0	0.502799	0.017597	0.531808	0
0.10978	0.491836	0.017196	0.52569	0	0.500582	0.0181205	0.533015	0
0.111776	0.493565	0.0180952	0.526519	0	0.498376	0.0170734	0.532452	0
0.113772	0.494602	0.0215218	0.525744	0	0.496712	0.0189949	0.533376	0
0.115768	0.49451	0.0214627	0.525358	0	0.495886	0.0182705	0.534838	0
0.117764	0.493267	0.0215354	0.524766	0	0.495733	0.0195648	0.534094	0
0.11976	0.49147	0.0189026	0.525449	0	0.495462	0.0207471	0.533168	0
0.121756	0.489446	0.0191467	0.524709	0	0.494238	0.0222295	0.532789	0
0.123752	0.487011	0.0162365	0.525537	0	0.49183	0.0233644	0.532844	0
0.125749	0.484174	0.0123509	0.525304	0	0.48845	0.0249852	0.531066	0
0.127745	0.481099	0.0106951	0.525277	0	0.484458	0.0246117	0.530647	0
0.129741	0.477974	0.0102164	0.525706	0	0.480091	0.0254707	0.530969	0
0.131737	0.475021	0.00783254	0.527051	0	0.475621	0.026412	0.532452	0
0.133733	0.472378	0.00721445	0.526211	0	0.471366	0.0261033	0.532639	0
0.135729	0.470042	0.00791302	0.526197	0	0.467166	0.0242162	0.533524	0
0.137725	0.467894	0.0129739	0.525681	0	0.462705	0.0238396	0.53314	0
0.139721	0.466052	0.0109375	0.526267	0	0.458278	0.0243478	0.532385	0
0.141717	0.464975	0.0109288	0.525244	0	0.454359	0.0235538	0.533466	0
0.143713	0.465013	0.0148917	0.525618	0	0.451195	0.0211281	0.532537	0
0.145709	0.46606	0.0166828	0.526707	0	0.449193	0.0213946	0.532324	0
0.147705	0.467735	0.0155502	0.524329	0	0.448611	0.0190195	0.531844	0
0.149701	0.469583	0.0163035	0.525	0	0.448954	0.019134	0.530855	0
0.151697	0.471131	0.0136628	0.52493	0	0.449381	0.0191964	0.53042	0
0.153693	0.472334	0.0107956	0.524799	0	0.449651	0.0192739	0.531393	0
0.155689	0.473477	0.0121962	0.524786	0	0.450065	0.0195266	0.5314	0
0.157685	0.474684	0.014519	0.524462	0	0.450922	0.0213993	0.531865	0
0.159681	0.476107	0.0146833	0.524459	0	0.452357	0.0241158	0.530753	0
0.161677	0.477994	0.0164286	0.524318	0	0.454163	0.0266364	0.531523	0
0.163673	0.480457	0.0163626	0.524172	0	0.456202	0.0266348	0.530504	0
0.165669	0.48341	0.0124116	0.524677	0	0.458851	0.0258068	0.529907	0
0.167665	0.486457	0.0111919	0.524826	0	0.462342	0.0267549	0.529677	0
0.169661	0.489249	0.013561	0.524971	0	0.46632	0.0283736	0.530892	0
0.171657	0.49162	0.0164865	0.524469	0	0.470283	0.0275281	0.530945	0
0.173653	0.493484	0.0148558	0.524201	0	0.473939	0.026527	0.530281	0
0.175649	0.495032	0.0123189	0.524732	0	0.477058	0.0235126	0.530727	0
0.177645	0.49644	0.0121095	0.524876	0	0.479326	0.0168555	0.530348	0
0.179641	0.497823	0.0147406	0.525794	0	0.480696	0.0169236	0.529511	0
0.181637	0.499303	0.0162022	0.527124	0	0.481296	0.0166012	0.53047	0
0.183633	0.500861	0.0177718	0.528717	0	0.481061	0.0167405	0.531691	0
0.185629	0.50222	0.0167992	0.528567	0	0.4799	0.0179474	0.53157	0
0.187625	0.502965	0.0170695	0.527777	0	0.477821	0.0172478	0.531337	0
0.189621	0.502947	0.0161812	0.527657	0	0.475145	0.021043	0.532679	0
0.191617	0.50249	0.0120283	0.52725	0	0.472484	0.0207656	0.532407	0
0.193613	0.502036	0.0129802	0.526646	0	0.470216	0.0206684	0.533408	0
0.195609	0.50158	0.0135581	0.528045	0	0.468467	0.0182652	0.532356	0
0.197605	0.500783	0.0137664	0.526375	0	0.467375	0.0189938	0.532414	0
0.199601	0.499314	0.0153518	0.527024	0	0.467411	0.0178768	0.533671	0
0.201597	0.497015	0.0155931	0.526697	0	0.468912	0.0197926	0.534455	0
0.203593	0.494161	0.0139335	0.5269	0	0.471151	0.0207089	0.533337	0
0.205589	0.491624	0.0142559	0.526629	0	0.473224	0.0202208	0.534276	0
0.207585	0.490322	0.0134478	0.52691	0	0.474906	0.0188418	0.534511	0
0.209581	0.490585	0.0144783	0.527407	0	0.47616	0.0187321	0.535001	0
0.211577	0.492323	0.013565	0.526722	0	0.476948	0.0195913	0.534068	0
0.213573	0.494972	0.0140616	0.526636	0	0.477355	0.0185773	0.534417	0
0.215569	0.497373	0.012853	0.527323	0	0.477607	0.0159928	0.533341	0
0.217565	0.498713	0.0129472	0.525051	0	0.477773	0.0152668	0.532941	0
0.219561	0.499135	0.0114287	0.525472	0	0.477733	0.0124292	0.533125	0
0.221557	0.49896	0.010091	0.524759	0	0.477599	0.0108775	0.532138	0
0.223553	0.498314	0.00979978	0.524804	0	0.477677	0.0125817	0.533418	0
0.225549	0.49759	0.0112569	0.526207	0	0.477993	0.014499	0.533184	0
0.227545	0.497235	0.00615735	0.525963	0	0.478418	0.016752	0.533451	0
0.229541	0.497432	0.00495443	0.526536	0	0.478989	0.0173859	0.532296	0
0.231537	0.498493	0.00874218	0.526445	0	0.479883	0.0141162	0.532438	0
0.233533	0.500627	0.0114516	0.526613	0	0.481494	0.0124385	0.532223	0
0.235529	0.503391	0.0146384	0.525407	0	0.484076	0.009681	0.530444	0
0.237525	0.506215	0.0170966	0.525486	0	0.487291	0.012235	0.530301	0
0.239521	0.508806	0.0184987	0.525228	0	0.490497	0.0142236	0.529666	0
0.241517	0.510847	0.021532	0.525529	0	0.493302	0.0156561	0.530777	0
0.243513	0.512196	0.0211666	0.525183	0	0.495716	0.0158389	0.531654	0
0.245509	0.512996	0.0191133	0.525742	0	0.497735	0.0169424	0.531546	0
0.247505	0.513235	0.0182061	0.525461	0	0.4993	0.0185746	0.531377	0
0.249501	0.512851	0.0180443	0.525697	0	0.500551	0.0206885	0.530981	0
0.251497	0.512015	0.0176774	0.526551	0	0.501473	0.0227162	0.530413	0
0.253493	0.511274	0.0161871	0.526814	0	0.501839	0.0233007	0.530229	0
0.255489	0.511031	0.0172881	0.525811	0	0.501593	0.0220503	0.529851	0
0.257485	0.510957	0.018461	0.52657	0	0.501049	0.0219519	0.530254	0
0.259481	0.510824	0.0182786	0.527584	0	0.500813	0.020972	0.530254	0
0.261477	0.511042	0.0166027	0.528406	0	0.501354	0.0200931	0.530679	0
0.263473	0.512082	0.0191671	0.527478	0	0.502839	0.0194419	0.531313	0
0.265469	0.514046	0.0199964	0.527065	0	0.505219	0.0189745	0.531747	0
0.267465	0.516714	0.019116	0.527243	0	0.508354	0.0175491	0.532077	0
0.269461	0.51986	0.0178375	0.525676	0	0.512096	0.0180908	0.532774	0
0.271457	0.523301	0.0179823	0.525345	0	0.516246	0.0194772	0.531559	0
0.273453	0.526839	0.0179356	0.525114	1	0.520675	0.0195697	0.531877	0
0.275449	0.530156	0.0167539	0.525906	1	0.525345	0.0197523	0.530714	0
0.277445	0.532822	0.0147193	0.526233	1	0.530118	0.0186436	0.530131	1
0.279441	0.534751	0.01375	0.524994	1	0.534727	0.0200659	0.528778	1
0.281437	0.536418	0.0153895	0.524683	1	0.538879	0.020963	0.529945	1
0.283433	0.538291	0.0145814	0.525059	1	0.54248	0.0179038	0.5295	1
0.285429	0.540384	0.0124455	0.526287	1	0.5457	0.0185258	0.530663	1
0.287425	0.542214	0.0116938	0.526832	1	0.54857	0.0192123	0.530066	1
0.289421	0.54317	0.0094453	0.525733	1	0.550817	0.0189578	0.529258	1
0.291417	0.543274	0.0118578	0.526815	1	0.552216	0.0197132	0.52992	1
0.293413	0.54294	0.0113425	0.527195	1	0.552776	0.0202347	0.529777	1
0.295409	0.542259	0.0121554	0.527827	1	0.552526	0.0205568	0.530362	1
0.297405	0.541311	0.0120033	0.527934	1	0.551536	0.0225078	0.530613	1
0.299401	0.540364	0.0136277	0.527636	1	0.549946	0.0212034	0.530396	1
0.301397	0.539652	0.0110888	0.527412	1	0.547866	0.0216259	0.52932	1
0.303393	0.539381	0.0104375	0.527191	1	0.545378	0.0211234	0.530256	1
0.305389	0.539483	0.00987145	0.526879	1	0.542507	0.0210307	0.531218	1
0.307385	0.539518	0.00759028	0.527185	1	0.539329	0.0204768	0.532025	1
0.309381	0.539108	0.00898162	0.525484	1	0.536186	0.0195618	0.5312	0
0.311377	0.53827	0.00636535	0.524916	1	0.533358	0.0188991	0.530635	0
0.313373	0.537314	0.00777161	0.526421	1	0.530765	0.0216008	0.531651	0
0.315369	0.536396	0.011246	0.526384	1	0.528346	0.0197356	0.532108	0
0.317365	0.535187	0.0145542	0.52556	1	0.526279	0.0180761	0.53249	0
0.319361	0.533335	0.0172917	0.525338	1	0.524912	0.0166883	0.531748	0
0.321357	0.530985	0.0187517	0.525215	1	0.524574	0.0157639	0.532469	0
0.323353	0.528487	0.0199132	0.526626	1	0.525193	0.0142945	0.531004	0
0.325349	0.525994	0.0194037	0.526648	1	0.526273	0.0136592	0.530863	0
0.327345	0.52333	0.0180836	0.526159	1	0.527426	0.0147333	0.532101	0
0.329341	0.520335	0.0151376	0.526939	0	0.528676	0.0168091	0.531505	0
0.331337	0.517343	0.0136787	0.525876	0	0.529989	0.0180739	0.530998	0
0.333333	0.514805	0.0122859	0.525147	0	0.531202	0.017313	0.531214	0
0.335329	0.512865	0.0147432	0.526772	0	0.532404	0.0173842	0.532952	0
0.337325	0.511452	0.0170881	0.52628	0	0.533767	0.0176009	0.532108	0
0.339321	0.510305	0.0143546	0.525505	0	0.535341	0.0169514	0.531204	1
0.341317	0.509241	0.0155017	0.525565	0	0.537035	0.0171445	0.532475	1
0.343313	0.50818	0.0168884	0.524369	0	0.538629	0.0189083	0.532116	1
0.345309	0.507039	0.016166	0.524939	0	0.539839	0.0196357	0.533399	1
0.347305	0.506138	0.0184345	0.524279	0	0.540457	0.0199519	0.531138	1
0.349301	0.506045	0.0181103	0.524483	0	0.540413	0.0189359	0.531488	1
0.351297	0.507187	0.0194264	0.525011	0	0.539765	0.018805	0.531715	1
0.353293	0.509616	0.0191466	0.525054	0	0.538859	0.0172166	0.531716	1
0.355289	0.512953	0.0196656	0.524283	0	0.538138	0.0176676	0.531196	1
0.357285	0.5168	0.0214699	0.524376	0	0.537852	0.0192924	0.530842	1
0.359281	0.520926	0.0220808	0.523798	0	0.538067	0.0200083	0.530186	1
0.361277	0.52499	0.0209347	0.525037	0	0.538549	0.0198056	0.530305	1
0.363273	0.528418	0.0222337	0.525392	0	0.538947	0.0199141	0.530234	1
0.365269	0.530854	0.0206443	0.52606	0	0.539235	0.0189752	0.530888	1
0.367265	0.532304	0.0183947	0.526143	0	0.539554	0.0183484	0.530082	1
0.369261	0.532839	0.0184655	0.525674	0	0.539903	0.0176911	0.530464	1
0.371257	0.532688	0.0150792	0.526025	0	0.540159	0.0181801	0.530346	1
0.373253	0.532226	0.0153638	0.527099	0	0.540256	0.0194799	0.529038	1
0.37525	0.531352	0.0150224	0.527094	0	0.540267	0.018844	0.529985	1
0.377246	0.529559	0.0133153	0.527695	0	0.540348	0.0180785	0.530284	1
0.379242	0.52665	0.0147059	0.526908	0	0.540581	0.0181229	0.531545	1
0.381238	0.522586	0.0160617	0.526993	0	0.540981	0.0189601	0.530469	1
0.383234	0.517342	0.0181226	0.527201	0	0.541657	0.020093	0.529323	1
0.38523	0.511425	0.0184017	0.525927	0	0.542622	0.0175695	0.529796	1
0.387226	0.505761	0.0197172	0.525429	0	0.543699	0.0176287	0.530902	1
0.389222	0.500834	0.0170581	0.52567	0	0.544675	0.0182022	0.531487	1
0.391218	0.496653	0.0160134	0.525697	0	0.545412	0.0178788	0.531028	1
0.393214	0.493303	0.0142551	0.524812	0	0.545795	0.0168656	0.530941	1
0.39521	0.490845	0.013867	0.525832	0	0.54562	0.0163656	0.530169	1
0.397206	0.489314	0.014581	0.525145	0	0.544521	0.0153084	0.531751	1
0.399202	0.489032	0.0149641	0.52608	0	0.542182	0.0150593	0.531505	1
0.401198	0.490193	0.0158836	0.524955	0	0.53868	0.0158248	0.532469	1
0.403194	0.492464	0.0169798	0.525906	0	0.534262	0.0176238	0.531031	1
0.40519	0.495074	0.014528	0.526062	0	0.529195	0.0178564	0.530726	1
0.407186	0.497463	0.012987	0.526775	0	0.523908	0.0167876	0.532145	0
0.409182	0.499725	0.0113036	0.525962	0	0.518814	0.0158448	0.531455	0
0.411178	0.501923	0.0093678	0.527252	0	0.514025	0.0139394	0.532075	0
0.413174	0.504092	0.0110162	0.526508	0	0.509467	0.0137387	0.532103	0
0.41517	0.506624	0.0112023	0.526703	0	0.505255	0.0144264	0.531184	0
0.417166	0.509725	0.00943653	0.527485	0	0.501625	0.0157832	0.531776	0
0.419162	0.512945	0.0104459	0.528363	0	0.498669	0.0152055	0.533859	0
0.421158	0.515614	0.00930365	0.528295	0	0.496459	0.0145041	0.532598	0
0.423154	0.51743	0.00660032	0.529487	0	0.49501	0.0149245	0.531774	0
0.42515	0.518324	0.00883996	0.528557	0	0.494007	0.0141569	0.531264	0
0.427146	0.518566	0.00925383	0.52877	0	0.493207	0.0135048	0.531528	0
0.429142	0.518579	0.0102883	0.527395	0	0.492794	0.015003	0.532407	0
0.431138	0.518356	0.0103601	0.527865	0	0.492848	0.0156502	0.532095	0
0.433134	0.517458	0.0114264	0.526949	0	0.493204	0.0163686	0.531838	0
0.43513	0.515445	0.0107881	0.52862	0	0.493988	0.0182178	0.531518	0
0.437126	0.512509	0.0101501	0.527619	0	0.495479	0.0174217	0.531776	0
0.439122	0.5092	0.0103046	0.526944	0	0.497647	0.0177771	0.531644	0
0.441118	0.505801	0.011583	0.526234	0	0.500227	0.0166928	0.530429	0
0.443114	0.502334	0.0124509	0.52631	0	0.502917	0.0173221	0.530016	0
0.44511	0.498969	0.0141593	0.525954	0	0.505467	0.0153284	0.530838	0
0.447106	0.496049	0.016908	0.526031	0	0.507739	0.0156742	0.531155	0
0.449102	0.493528	0.0191861	0.527592	0	0.50974	0.0167818	0.53053	0
0.451098	0.491251	0.0173991	0.527003	0	0.511614	0.0167292	0.530603	0
0.453094	0.489267	0.0159843	0.526557	0	0.513547	0.0168531	0.531235	0
0.45509	0.487362	0.0181962	0.526543	0	0.515684	0.0176237	0.529862	0
0.457086	0.485223	0.0173895	0.526418	0	0.518043	0.0174435	0.529855	0
0.459082	0.482801	0.0159424	0.525623	0	0.520279	0.0181756	0.531307	0
0.461078	0.480238	0.0167239	0.526361	0	0.522069	0.0194778	0.531788	0
0.463074	0.478037	0.0186727	0.525416	0	0.523595	0.0221911	0.53268	0
0.46507	0.476741	0.0199188	0.525312	0	0.525027	0.0225327	0.53383	0
0.467066	0.476525	0.0204369	0.525359	0	0.526438	0.023387	0.53308	0
0.469062	0.477467	0.0189538	0.526169	0	0.528024	0.0228348	0.532639	0
0.471058	0.479375	0.0168181	0.525906	0	0.529747	0.0230862	0.532866	0
0.473054	0.481413	0.0164198	0.526278	0	0.53118	0.0211252	0.531768	0
0.47505	0.482438	0.015297	0.525913	0	0.531832	0.0210249	0.531949	0
0.477046	0.481977	0.0139491	0.526602	0	0.531563	0.0212438	0.531204	0
0.479042	0.480807	0.0115046	0.526787	0	0.530493	0.0195274	0.53148	0
0.481038	0.479959	0.0103805	0.527054	0	0.528818	0.0179996	0.531485	0
0.483034	0.479594	0.0103281	0.526484	0	0.526832	0.0175359	0.532322	0
0.48503	0.479201	0.0109085	0.527016	0	0.524825	0.0158939	0.5314	0
0.487026	0.478324	0.0126381	0.525358	0	0.522862	0.0150738	0.532522	0
0.489022	0.477088	0.0128674	0.525959	0	0.520714	0.0140805	0.532206	0
0.491018	0.475947	0.0132357	0.526502	0	0.518195	0.014946	0.53171	0
0.493014	0.475248	0.0111781	0.527308	0	0.515542	0.0153451	0.532141	0
0.49501	0.475319	0.0106281	0.527195	0	0.513165	0.015452	0.532647	0
0.497006	0.476217	0.0105813	0.525795	0	0.511235	0.0158752	0.532839	0
0.499002	0.477545	0.01051	0.52622	0	0.509667	0.016575	0.533407	0

## Sheet: figure5D
Bootstrapped delta AUC			Statistics: delta AUC
OFC	Ant Insula			OFC	Ant Insula
0.0536653	0.0355962		Median	0.0437971	0.0373819
0.0426103	0.0230196		Q_25	0.0362367	0.0282499
0.0608915	0.00597545		Q_75	0.0513566	0.0471537
0.0516641	0.031802		95 CI lower	0.0225323	0.0113736
0.0391166	0.0367415		95 CI upper	0.0660427	0.0643555
0.040145	0.060688
0.0548627	0.0163815
0.0601328	0.0369409
0.0542831	0.033368
0.0461324	0.0385391
0.0469267	0.0427387
0.0562214	0.0251316
0.0413332	0.0233658
0.0359418	0.0341154
0.0488995	0.0200316
0.039494	0.0244678
0.0388471	0.0312949
0.0396255	0.0239074
0.0537462	0.0798602
0.0472787	0.0158359
0.0629914	0.0320995
0.0354573	-0.0082423
0.0482785	0.0509143
0.0524868	0.0285922
0.0408828	0.0449287
0.0538039	0.0319424
0.0451971	0.0552699
0.0457562	0.0476655
0.0315178	0.00856141
0.0368606	0.0506318
0.0518932	0.0174042
0.04355	0.0254506
0.0473773	0.0478356
0.0271503	0.0214754
0.0427429	0.0529756
0.0570917	0.0360483
0.0434776	0.0628013
0.0564271	0.0247121
0.040961	0.0452008
0.0320296	0.0383234
0.032467	0.0457337
0.0538764	0.0553391
0.0398	0.0412685
0.0418449	0.042235
0.0490031	0.0387828
0.0361711	0.0309215
0.0617629	0.0455914
0.0412548	0.0535847
0.0482428	0.0263452
0.019395	0.0459552
0.0337012	0.0175629
0.0428537	0.0290222
0.0644627	0.0250126
0.0227318	0.0216215
0.0321575	0.0560288
0.0400229	0.0574586
0.0464163	0.047815
0.0559525	0.0698665
0.0303174	0.0442875
0.0590973	0.0520141
0.0452258	0.0505534
0.0581709	0.030759
0.0270142	0.0426926
0.0499879	0.031901
0.0409821	0.0454106
0.0506142	0.0308775
0.0411712	0.0348042
0.0451367	0.0448619
0.0474712	0.0484165
0.0376642	0.0565678
0.0370494	0.0394058
0.0399769	0.0186612
0.0530267	0.0314854
0.04949	0.0334144
0.0518843	0.0106069
0.0482774	0.0247096
0.0486624	0.0476105
0.0250895	0.0295121
0.0457919	0.0429761
0.0640368	0.0479102
0.0443858	0.0328884
0.0400641	0.0322388
0.0460956	0.0455595
0.0432189	0.0240939
0.0472762	0.0332229
0.0127687	0.0571245
0.0313321	0.0322939
0.0464563	0.0263888
0.0526377	0.0364131
0.0647407	0.0172044
0.0441872	0.0528126
0.0361295	0.0112453
0.0602743	0.0471056
0.0612059	0.0363752
0.0621692	0.0292004
0.0672467	0.0264596
0.0422015	0.0401784
0.042969	0.0264273
0.0599901	0.00936656
0.036598	0.0429375
0.0463718	0.0369924
0.0177407	0.0274644
0.0389829	0.064167
0.0477648	0.0588634
0.0527008	0.0300568
0.0430202	0.0347799
0.0571052	0.02986
0.0527765	0.0310096
0.039254	0.0292095
0.0570145	0.0154639
0.0463353	0.0309098
0.0603408	0.0287153
0.0412002	0.029843
0.0471665	0.0241193
0.0457532	0.0330654
0.0482222	0.0402931
0.0326917	0.0606275
0.0508803	0.0265602
0.0429893	0.0351179
0.058113	0.0166852
0.0339952	0.0448744
0.0354637	0.028879
0.0373728	0.0400383
0.0584093	0.0591015
0.0289238	0.0230455
0.038533	0.043319
0.0457101	0.0371386
0.0660494	0.0117572
0.0277389	0.021781
0.0336293	0.0351588
0.0271559	0.0671566
0.0437963	0.0281937
0.0371074	0.0509761
0.0253891	0.0342806
0.0513209	0.0489886
0.0343209	0.0370375
0.056192	0.0483007
0.0374904	0.0295556
0.0660355	0.0522955
0.0365727	0.046549
0.0328475	0.0340293
0.0464588	0.0452287
0.0437909	0.0173071
0.0274388	0.0269196
0.0492786	0.0434637
0.0477297	0.0657559
0.0635358	0.0294587
0.0369933	0.0607265
0.0518203	0.0377164
0.0457355	0.0603729
0.046105	0.0429249
0.0414477	0.0317189
0.0359989	0.0357472
0.0491958	0.0521113
0.0704177	0.0376911
0.0525036	0.0380457
0.050026	0.0171609
0.0275999	0.0678598
0.0461327	0.0466168
0.0344717	0.0196129
0.0676369	0.0474278
0.0621985	0.0283849
0.0472767	0.0250388
0.0424231	0.0176107
0.0304786	0.032054
0.0261501	0.0237722
0.0449112	0.0163136
0.0511563	0.0272371
0.0402366	0.0438929
0.0439071	0.057458
0.0445009	0.0431605
0.0379157	0.0260359
0.048848	0.0245088
0.0632873	0.0265942
0.0461875	0.0375025
0.035415	0.0498396
0.0262015	0.0515933
0.0677336	0.0223376
0.0430201	0.0242717
0.0151331	0.0380214
0.0405023	0.028921
0.042446	0.036518
0.0341019	0.0211549
0.0228436	0.00439021
0.0355624	0.0321808
0.0227196	0.0218588
0.0397629	0.0410615
0.0442285	0.0376134
0.0337027	0.0616345
0.0368884	0.0461974
0.0547378	0.0408412
0.0532748	0.0349401
0.0422932	0.0532723
0.0530439	0.0368148
0.041983	0.0311519
0.0547662	0.0438809
0.0304191	0.0549164
0.04315	0.0400663
0.0417591	0.0467653
0.0281598	0.0430839
0.0339546	0.0211007
0.0566225	0.0712796
0.0407242	0.0286545
0.0380466	0.0694933
0.0396936	0.0645261
0.0333417	0.035635
0.0523001	0.0115154
0.0325115	0.0315931
0.0485544	0.0475719
0.0643072	0.0388461
0.0683573	0.0402062
0.0296203	0.0161407
0.0459733	0.0522038
0.0412106	0.0343234
0.0323395	0.0339407
0.0448092	0.0524834
0.0323151	0.0397967
0.0352307	0.0571631
0.0574443	0.0221109
0.0550687	0.0472979
0.0296308	0.0205429
0.0377001	0.0416368
0.0507187	0.0153448
0.0747676	0.0544664
0.0589481	0.0415592
0.0717175	0.0307694
0.0368112	0.0633627
0.0659831	0.0195331
0.0452877	0.0310892
0.0624455	0.0354628
0.0381532	0.0454669
0.0497932	0.0176034
0.0547388	0.0490188
0.0456332	0.044275
0.045007	0.0469162
0.056821	0.00534351
0.0515954	0.0332
0.0520637	0.0302664
0.0505608	0.0623776
0.0415912	0.0486885
0.0483873	0.0629877
0.0369705	0.0288879
0.0510607	0.0374001
0.0425668	0.0560167
0.034869	0.0219531
0.0374773	0.0563102
0.0485316	0.0330096
0.0503004	0.0456581
0.0300599	0.0392339
0.035876	0.0299922
0.0403611	0.0340344
0.0403676	0.0423118
0.046125	0.0419319
0.0507255	0.0166555
0.0390473	0.026778
0.0536014	0.0280329
0.0566645	0.0344538
0.0541081	0.047685
0.0445295	0.0579381
0.0461702	0.0267413
0.0317665	0.0481016
0.0622644	0.039744
0.048292	0.00414735
0.0303699	0.0519728
0.0503694	0.0218276
0.062052	0.0654149
0.0533088	0.0111895
0.0386537	0.0424917
0.0531774	0.0397981
0.0409984	0.0603199
0.0424346	0.060103
0.0363465	0.0251837
0.0498273	0.0250019
0.0464256	0.0210525
0.0563824	0.0469982
0.058162	0.0147843
0.043798	0.0383349
0.0483282	0.0251759
0.0381784	0.00872866
0.0524248	0.0258366
0.0427404	0.0470416
0.032327	0.047612
0.0452286	0.0325611
0.028187	0.041158
0.061031	0.0256221
0.0322896	0.027942
0.0664246	0.0527125
0.0375202	0.0553127
0.0198259	0.0577104
0.0476399	0.0392976
0.060463	0.0282687
0.0253538	0.0352692
0.0234029	0.0523026
0.0400795	0.0531348
0.0446701	0.0203095
0.0384505	0.0160397
0.0535857	0.052465
0.0339791	0.0398446
0.04431	0.0554062
0.0351532	0.0468761
0.0479428	0.04398
0.0317805	0.0375663
0.0623143	0.0403967
0.0367189	0.0510669
0.0555142	0.0460236
0.0257049	0.0922964
0.024049	0.0155715
0.0468645	0.0396465
0.0546904	0.0663712
0.0372617	0.0440295
0.0186844	0.0179315
0.0537332	0.0301676
0.0436698	0.0454225
0.0561388	0.00643982
0.0444879	0.038101
0.0484654	0.0593598
0.0613217	0.0554972
0.0528115	0.0318914
0.051073	0.0301793
0.0458675	0.0244842
0.0470697	0.0222455
0.0258949	0.0172073
0.0433364	0.0573526
0.0531054	0.0440772
0.0473944	0.0163603
0.0560179	0.0396735
0.0436864	0.0420042
0.0358704	0.0499688
0.0275842	0.0211095
0.043988	0.0326814
0.0564285	0.0574152
0.0455524	0.0346047
0.0559058	0.030446
0.0426866	0.0522427
0.0566055	0.0557666
0.0424582	0.0383696
0.03695	0.032785
0.032286	0.0469531
0.0382026	0.0454273
0.0362586	0.0530995
0.0521414	0.0362948
0.0477299	0.0447181
0.0381858	0.0549049
0.0400572	0.0308364
0.0500912	0.0549379
0.0366095	0.0314777
0.0541571	0.0541221
0.0358097	0.0134578
0.0371551	0.0222447
0.0405871	0.0476056
0.0283171	0.046484
0.0630367	0.0170038
0.0502102	0.0601123
0.0307239	0.0326438
0.0396104	0.0478964
0.0323051	0.0320486
0.0188953	0.0369396
0.0361076	0.0159216
0.0488154	0.0511678
0.0503329	0.0497308
0.0417774	0.0370732
0.0543671	0.0196122
0.049418	0.0278308
0.0624203	0.0272127
0.0397708	0.0371499
0.0314656	0.0398357
0.033311	0.0403987
0.0514637	0.0408117
0.0332696	0.0220689
0.0305895	0.0526294
0.0345461	0.0403754
0.0239214	0.0506417
0.0207586	0.03083
0.0326732	0.0354592
0.0368306	0.0480172
0.0408025	0.0602279
0.0455425	0.0267231
0.0511024	0.0310856
0.0387147	0.0219054
0.0393439	0.0388284
0.0303085	0.0358178
0.0350135	0.0418436
0.0643091	0.0624792
0.0382337	0.0367093
0.0479877	0.0283823
0.0295989	0.035851
0.0670202	0.0452791
0.0347809	0.0170325
0.0412421	0.020695
0.0383341	0.0300332
0.0500896	0.0419519
0.0449208	0.0252203
0.0444432	0.0477081
0.0410389	0.040369
0.0312342	0.0235417
0.0294616	0.0399143
0.0142583	0.0384846
0.0399764	0.0356987
0.0271999	0.0391258
0.0399722	0.0493891
0.0196579	0.0354079
0.0572241	0.00661963
0.0382343	0.0429225
0.0336739	0.0427806
0.0270618	0.0453078
0.0437119	0.0437385
0.05853	0.0320542
0.0343387	0.0214215
0.0371708	0.0559014
0.0259403	0.0266695
0.0480097	0.0354935
0.0519906	0.0311162
0.0333103	0.0544022
0.0290921	0.0214157
0.0559379	0.0298514
0.0452031	0.0426905
0.0541243	0.0196646
0.0376667	0.0491881
0.0561629	0.0357788
0.048025	0.0360147
0.0485474	0.0373467
0.0442982	0.0214915
0.055607	0.0744418
0.0440956	0.0185721
0.0347831	0.0186696
0.048185	0.0567982
0.0490806	0.0592484
0.0430674	0.0429083
0.0754334	0.0420063
0.0652844	0.0403945
0.0467288	0.0310011
0.0393611	0.0220486
0.048165	0.0417181
0.0451672	0.0416795
0.0449012	0.032931
0.0750785	0.0268472
0.0522548	0.0324804
0.0289231	0.0324115
0.0318399	0.0200873
0.0275827	0.0401116
0.042767	0.032539
0.0254972	0.0332197
0.049773	0.0285451
0.0431357	0.0591879
0.0413298	0.0388789
0.055306	0.0422398
0.0278858	0.0388063
0.0705235	0.04385
0.0361509	0.0283988
0.0359697	0.0413096
0.0434331	0.0409091
0.0507608	0.0401764
0.0508996	0.029665
0.0501474	0.0485059
0.0542509	0.0465611
0.0487576	0.0418773
0.0476271	0.0255028
0.0537216	0.0480055
0.0425423	0.0483388
0.0305464	0.0297636
0.0434449	0.0500313
0.0211205	0.0373638
0.0198937	0.0587173
0.0430589	0.043962
0.0265905	0.0462294
0.039572	0.0423834
0.0526918	0.030446
0.0266816	0.0190746
0.0413453	0.0548698
0.0424719	0.0345968
0.0436368	0.053774
0.0523876	0.0624589
0.0290445	0.0756208
0.0550996	0.0468451
0.0481572	0.0230722
0.064998	0.0474134
0.0342747	0.0278617
0.050186	0.0587556
0.0250405	0.0315758
0.0322972	0.039101
0.0449693	0.0242551
0.0427745	0.0304596
0.0322721	0.0354999
0.0465838	0.0519293
0.0331115	0.0302609
0.054438	0.0436295
0.0223628	0.0504881
0.0365638	0.0245213
0.0517998	0.0501109
0.0444811	0.0227082
0.0476675	0.0300422
0.0407041	0.0386323
0.0453341	0.0480351
0.0340586	0.019169
0.0462695	0.0503679
0.0275969	0.0436694
0.0552992	0.042329
0.0541503	0.0117633
0.0526196	0.0325589
0.0286487	0.0518179

## Sheet: figure5E
Ant. Insula		OFC
Sig Period	Peak Acc Time	Sig Period	Peak Acc
0.431138	0.493014	0.205589	0.221557
0.433134		0.207585
0.43513		0.209581
0.437126		0.211577
0.439122		0.213573
0.441118		0.215569
0.443114		0.217565
0.44511		0.219561
0.447106		0.221557
0.449102		0.223553
0.451098		0.225549
0.453094		0.227545
0.45509		0.229541
0.457086		0.231537
0.459082		0.233533
0.461078		0.235529
0.463074		0.237525
0.46507		0.239521
0.467066		0.241517
0.469062		0.243513
0.471058		0.245509
0.473054		0.247505
0.47505		0.249501
0.477046		0.251497
0.479042		0.253493
0.481038		0.255489
0.483034		0.257485
0.48503		0.259481
0.487026		0.261477
0.489022		0.263473
0.491018		0.265469
0.493014		0.267465
0.49501		0.269461
0.497006		0.271457
0.499002		0.273453
		0.275449
		0.277445
		0.279441
		0.281437
		0.283433
		0.285429
		0.287425
		0.289421
		0.291417
		0.293413

## Sheet: figure5F
	OFC				Ant. Insula
times	mean	sem	null 95th	sig	mean	sem	null 95th	sig
0	0.503357	0.0103701	0.518321	0	0.510663	0.0141745	0.523863	0
0.00199601	0.50501	0.00948722	0.51883	0	0.510264	0.0131961	0.523211	0
0.00399202	0.507014	0.00761385	0.519023	0	0.510119	0.0142755	0.52321	0
0.00598802	0.509363	0.00798729	0.518686	0	0.51037	0.0159313	0.522629	0
0.00798403	0.511748	0.00864299	0.518272	0	0.510978	0.015753	0.522405	0
0.00998004	0.513885	0.00712711	0.518738	0	0.511777	0.0159742	0.521842	0
0.011976	0.515835	0.00674842	0.518116	0	0.512605	0.015341	0.522128	0
0.0139721	0.517863	0.00544093	0.517401	0	0.513353	0.015929	0.521429	0
0.0159681	0.519681	0.00513274	0.517475	0	0.51367	0.0160361	0.521129	0
0.0179641	0.520552	0.00656659	0.518359	0	0.513128	0.016661	0.52178	0
0.0199601	0.520332	0.00696652	0.518313	0	0.511687	0.0173928	0.521939	0
0.0219561	0.519519	0.00637881	0.518258	0	0.509472	0.0178625	0.521531	0
0.0239521	0.518534	0.0058306	0.518262	0	0.506609	0.0185442	0.52226	0
0.0259481	0.517507	0.0047736	0.518045	0	0.503368	0.0175547	0.522334	0
0.0279441	0.51666	0.00605394	0.518348	0	0.500015	0.0177184	0.522429	0
0.0299401	0.516345	0.0080481	0.518038	0	0.49675	0.0189363	0.522288	0
0.0319361	0.516654	0.00862395	0.518421	0	0.493859	0.0181782	0.522051	0
0.0339321	0.517346	0.00803099	0.517694	0	0.491528	0.0186063	0.522935	0
0.0359281	0.518141	0.00777529	0.517717	0	0.489797	0.0169051	0.523407	0
0.0379242	0.519032	0.00818969	0.519348	0	0.488805	0.0150192	0.522597	0
0.0399202	0.520082	0.00643276	0.519318	0	0.48875	0.0133055	0.522804	0
0.0419162	0.52123	0.00689477	0.518827	0	0.489618	0.014177	0.522287	0
0.0439122	0.522389	0.00661814	0.518322	0	0.491179	0.0142692	0.522277	0
0.0459082	0.523366	0.00681167	0.518286	0	0.493116	0.0154517	0.521982	0
0.0479042	0.524116	0.00802916	0.518128	0	0.495109	0.0160499	0.521609	0
0.0499002	0.52485	0.00965182	0.518081	0	0.496942	0.0184944	0.52171	0
0.0518962	0.525561	0.0105268	0.517931	0	0.498503	0.0168981	0.521097	0
0.0538922	0.525936	0.0123119	0.517775	0	0.499789	0.0157128	0.523057	0
0.0558882	0.525714	0.0133065	0.518269	0	0.500828	0.0157158	0.522699	0
0.0578842	0.524908	0.0142143	0.519272	0	0.501642	0.0149006	0.522355	0
0.0598802	0.523868	0.0130292	0.519059	0	0.502193	0.014138	0.522151	0
0.0618762	0.522997	0.0118872	0.517844	0	0.502387	0.0132918	0.521553	0
0.0638723	0.522322	0.0101899	0.517546	0	0.50233	0.0132791	0.522822	0
0.0658683	0.521553	0.00987967	0.517324	0	0.502301	0.0129359	0.522675	0
0.0678643	0.520465	0.010688	0.517715	0	0.502621	0.0126517	0.522621	0
0.0698603	0.519149	0.0121288	0.517411	0	0.503605	0.0125102	0.523112	0
0.0718563	0.517825	0.012356	0.517304	0	0.505306	0.0123008	0.523384	0
0.0738523	0.516515	0.011259	0.517125	0	0.507249	0.0105931	0.522486	0
0.0758483	0.514965	0.0108746	0.517816	0	0.508674	0.0105069	0.52256	0
0.0778443	0.513022	0.00914698	0.517721	0	0.50915	0.0118088	0.522545	0
0.0798403	0.510876	0.00945852	0.517945	0	0.508646	0.0136805	0.522543	0
0.0818363	0.508878	0.00918473	0.518454	0	0.507243	0.0132625	0.522167	0
0.0838323	0.507245	0.00943084	0.517796	0	0.505019	0.0129491	0.521949	0
0.0858283	0.505913	0.00868197	0.517694	0	0.502139	0.0131871	0.523042	0
0.0878244	0.50488	0.00865237	0.51784	0	0.498893	0.0131321	0.523063	0
0.0898204	0.504254	0.00901734	0.518212	0	0.495683	0.0112448	0.522922	0
0.0918164	0.504084	0.0103414	0.518721	0	0.493094	0.00994699	0.522218	0
0.0938124	0.504413	0.0115245	0.51931	0	0.491363	0.0104925	0.522013	0
0.0958084	0.505234	0.0125961	0.518089	0	0.490205	0.00923462	0.522182	0
0.0978044	0.506368	0.0131286	0.517009	0	0.489635	0.00732649	0.521754	0
0.0998004	0.50749	0.0135046	0.517761	0	0.48996	0.00840981	0.521356	0
0.101796	0.50834	0.0126551	0.51892	0	0.490914	0.0106263	0.522258	0
0.103792	0.508758	0.0127316	0.519029	0	0.491767	0.0101542	0.522666	0
0.105788	0.508612	0.0109504	0.519111	0	0.49238	0.00930793	0.523875	0
0.107784	0.507853	0.0108671	0.518778	0	0.493159	0.00999547	0.524132	0
0.10978	0.506645	0.0117864	0.519212	0	0.494114	0.0101137	0.522683	0
0.111776	0.505434	0.0112912	0.520132	0	0.494904	0.0092242	0.522702	0
0.113772	0.50465	0.0109591	0.519005	0	0.495458	0.0086152	0.523083	0
0.115768	0.504311	0.0111648	0.519369	0	0.495993	0.008977	0.523633	0
0.117764	0.50446	0.0090777	0.51838	0	0.496658	0.00873929	0.523356	0
0.11976	0.505357	0.00849501	0.51996	0	0.497429	0.00969905	0.523076	0
0.121756	0.506923	0.009994	0.519514	0	0.498275	0.0111007	0.523418	0
0.123752	0.508806	0.00930988	0.519118	0	0.499237	0.0126061	0.523544	0
0.125749	0.510554	0.00946041	0.519482	0	0.500374	0.0136924	0.524479	0
0.127745	0.511728	0.00958437	0.51936	0	0.501737	0.0142297	0.524442	0
0.129741	0.512227	0.0109334	0.519538	0	0.50342	0.0147681	0.52429	0
0.131737	0.512162	0.0119331	0.519402	0	0.505418	0.0141329	0.523635	0
0.133733	0.51153	0.0103231	0.518772	0	0.507499	0.0133179	0.523992	0
0.135729	0.510371	0.010934	0.518758	0	0.509371	0.0128557	0.523232	0
0.137725	0.509009	0.0112922	0.518659	0	0.51085	0.0124063	0.523045	0
0.139721	0.507819	0.0103067	0.519196	0	0.511855	0.011336	0.522909	0
0.141717	0.507004	0.00866012	0.518962	0	0.512355	0.0107438	0.522983	0
0.143713	0.506526	0.00733153	0.518619	0	0.512402	0.0101631	0.522841	0
0.145709	0.506116	0.00861801	0.519585	0	0.512144	0.0100556	0.522478	0
0.147705	0.505706	0.00670722	0.519402	0	0.511765	0.00985955	0.522534	0
0.149701	0.505486	0.00731683	0.519113	0	0.511406	0.00938581	0.522287	0
0.151697	0.505276	0.00766514	0.518649	0	0.511121	0.00927165	0.521898	0
0.153693	0.50468	0.00671132	0.518794	0	0.510905	0.008731	0.522275	0
0.155689	0.503659	0.0083534	0.518256	0	0.510812	0.00854934	0.522064	0
0.157685	0.502384	0.00804126	0.518303	0	0.510867	0.00878231	0.522021	0
0.159681	0.501034	0.00770892	0.519008	0	0.510989	0.00951924	0.52156	0
0.161677	0.499792	0.00827053	0.519459	0	0.51109	0.0096495	0.521577	0
0.163673	0.498995	0.00822455	0.519563	0	0.51107	0.0107584	0.521616	0
0.165669	0.499058	0.00908014	0.519342	0	0.510884	0.012481	0.521853	0
0.167665	0.50007	0.00867319	0.519233	0	0.510672	0.0120967	0.521908	0
0.169661	0.501834	0.00988726	0.5187	0	0.510586	0.0148232	0.52168	0
0.171657	0.504016	0.00869975	0.517945	0	0.510703	0.014505	0.52214	0
0.173653	0.506058	0.00792886	0.517942	0	0.511139	0.0134408	0.521909	0
0.175649	0.507522	0.00735971	0.518673	0	0.511933	0.0131263	0.52231	0
0.177645	0.508288	0.00839246	0.518542	0	0.512896	0.0135087	0.52218	0
0.179641	0.508452	0.00842546	0.517993	0	0.513771	0.0139084	0.522187	0
0.181637	0.508379	0.00885166	0.519321	0	0.514364	0.014044	0.522783	0
0.183633	0.508344	0.00964697	0.518951	0	0.514638	0.0130623	0.521982	0
0.185629	0.508261	0.0108831	0.518443	0	0.514722	0.0126213	0.522146	0
0.187625	0.507976	0.010166	0.519142	0	0.514795	0.0128352	0.522362	0
0.189621	0.507543	0.0089037	0.51828	0	0.515024	0.0115617	0.522674	0
0.191617	0.507268	0.00849276	0.518638	0	0.515478	0.0116371	0.522528	0
0.193613	0.507568	0.00848254	0.518625	0	0.516104	0.0134222	0.522875	0
0.195609	0.508711	0.0102051	0.518869	0	0.516752	0.0153661	0.523863	0
0.197605	0.51055	0.0114152	0.518686	0	0.517292	0.0174462	0.524036	0
0.199601	0.512712	0.0112038	0.518912	0	0.517684	0.0177967	0.523723	0
0.201597	0.514964	0.0113735	0.519583	0	0.517787	0.0172056	0.523303	0
0.203593	0.517219	0.0110335	0.519022	0	0.517375	0.016615	0.523479	0
0.205589	0.519412	0.0114502	0.518987	1	0.516363	0.0171022	0.522837	0
0.207585	0.521579	0.0122118	0.518667	1	0.514819	0.0170967	0.522652	0
0.209581	0.523808	0.0117106	0.51733	1	0.512843	0.0167776	0.522736	0
0.211577	0.525994	0.0121394	0.517427	1	0.51054	0.0161289	0.5232	0
0.213573	0.52801	0.0126931	0.517706	1	0.508171	0.0147818	0.523697	0
0.215569	0.529875	0.012615	0.51771	1	0.50607	0.0158448	0.523722	0
0.217565	0.531589	0.0126167	0.517652	1	0.504428	0.0140011	0.523764	0
0.219561	0.533079	0.0128756	0.517891	1	0.503401	0.0136823	0.523725	0
0.221557	0.534116	0.0123578	0.517346	1	0.503096	0.0149061	0.522813	0
0.223553	0.534444	0.0107883	0.518181	1	0.503439	0.0164927	0.522125	0
0.225549	0.534104	0.00895205	0.518814	1	0.504332	0.0163373	0.522319	0
0.227545	0.533329	0.00659851	0.51816	1	0.505695	0.0165213	0.521654	0
0.229541	0.532239	0.0079225	0.518091	1	0.507357	0.0169423	0.521903	0
0.231537	0.530861	0.0100678	0.517201	1	0.509117	0.0178676	0.521922	0
0.233533	0.529406	0.0113988	0.517495	1	0.510796	0.0184776	0.522521	0
0.235529	0.528176	0.0123468	0.518418	1	0.512298	0.0162431	0.521561	0
0.237525	0.527282	0.0136737	0.517561	1	0.513637	0.0154932	0.522708	0
0.239521	0.526633	0.0158544	0.518685	1	0.514833	0.0156516	0.52261	0
0.241517	0.526162	0.0178915	0.518838	1	0.515862	0.0148364	0.521807	0
0.243513	0.525817	0.0187482	0.519053	1	0.516685	0.0157017	0.522321	0
0.245509	0.525436	0.0190435	0.519998	1	0.517468	0.0143131	0.521817	0
0.247505	0.525037	0.0198331	0.519262	1	0.518478	0.0137203	0.522152	0
0.249501	0.524851	0.0204971	0.519449	1	0.519705	0.0144859	0.522009	0
0.251497	0.52494	0.0203899	0.519484	1	0.521026	0.016039	0.522187	0
0.253493	0.525138	0.0202878	0.519512	1	0.522448	0.0158	0.523263	0
0.255489	0.525355	0.019546	0.519398	1	0.523999	0.0149952	0.523367	0
0.257485	0.52572	0.019005	0.519557	1	0.525655	0.015086	0.522987	0
0.259481	0.526324	0.0176342	0.519217	1	0.527423	0.0150887	0.522847	0
0.261477	0.527051	0.0165245	0.519172	1	0.529279	0.0143325	0.522505	0
0.263473	0.527848	0.014996	0.519422	1	0.531037	0.013984	0.522534	0
0.265469	0.528752	0.0137117	0.519494	1	0.532505	0.0129777	0.52262	0
0.267465	0.529689	0.0144563	0.51971	1	0.533558	0.0123961	0.522561	0
0.269461	0.530429	0.0134789	0.519724	1	0.534091	0.0121613	0.523416	0
0.271457	0.530691	0.0123575	0.519446	1	0.534094	0.0117155	0.523354	0
0.273453	0.530385	0.0122526	0.519505	1	0.53359	0.0117417	0.523582	0
0.275449	0.52966	0.010958	0.519908	1	0.532573	0.0114086	0.523355	0
0.277445	0.528735	0.0108686	0.519578	1	0.531079	0.0111554	0.523048	0
0.279441	0.527793	0.0104855	0.518884	1	0.529114	0.0111071	0.522433	0
0.281437	0.526948	0.00966032	0.519037	1	0.526578	0.0108108	0.521512	0
0.283433	0.526195	0.0101111	0.519212	1	0.523381	0.0104353	0.521975	0
0.285429	0.525478	0.0101703	0.519433	1	0.519583	0.0111392	0.522179	0
0.287425	0.524736	0.0107028	0.519078	1	0.515327	0.0116303	0.523081	0
0.289421	0.523818	0.0116346	0.518467	1	0.510769	0.0127326	0.523306	0
0.291417	0.522578	0.0129774	0.518379	1	0.506127	0.0138472	0.523693	0
0.293413	0.521031	0.0128508	0.518426	1	0.501603	0.014619	0.52343	0
0.295409	0.519347	0.0135464	0.518739	0	0.497345	0.0152521	0.52428	0
0.297405	0.517805	0.0124628	0.518216	0	0.493476	0.0142026	0.52411	0
0.299401	0.516694	0.011303	0.517818	0	0.489986	0.013293	0.523271	0
0.301397	0.516082	0.0108918	0.517453	0	0.486754	0.0132282	0.52248	0
0.303393	0.515762	0.0113957	0.517433	0	0.483759	0.0123638	0.521698	0
0.305389	0.515463	0.0117869	0.51829	0	0.481267	0.0126795	0.522327	0
0.307385	0.514982	0.0118703	0.518153	0	0.47963	0.0120618	0.523427	0
0.309381	0.51428	0.010963	0.518291	0	0.478905	0.0117002	0.523231	0
0.311377	0.513456	0.00952509	0.517668	0	0.478927	0.0112056	0.522251	0
0.313373	0.512596	0.00965007	0.51784	0	0.479532	0.0116303	0.522954	0
0.315369	0.511623	0.0103012	0.517232	0	0.480568	0.0110237	0.522304	0
0.317365	0.510366	0.0104114	0.51751	0	0.481786	0.00958854	0.521758	0
0.319361	0.508914	0.00955524	0.518622	0	0.483013	0.00847626	0.522458	0
0.321357	0.507484	0.0102502	0.519288	0	0.484168	0.0078933	0.522961	0
0.323353	0.506085	0.00969042	0.518659	0	0.485017	0.00649126	0.522958	0
0.325349	0.50463	0.00968368	0.518862	0	0.485268	0.00637126	0.522382	0
0.327345	0.503048	0.00878048	0.519356	0	0.4848	0.00622864	0.522568	0
0.329341	0.501546	0.0079194	0.519261	0	0.48358	0.00559459	0.523318	0
0.331337	0.500554	0.00843928	0.519446	0	0.481585	0.00578799	0.522464	0
0.333333	0.500102	0.00798046	0.519939	0	0.478984	0.00670406	0.523112	0
0.335329	0.49993	0.00813272	0.519799	0	0.47611	0.00734321	0.52298	0
0.337325	0.499949	0.00937485	0.518599	0	0.473229	0.00705891	0.522914	0
0.339321	0.500132	0.00989186	0.519118	0	0.470578	0.00851147	0.522579	0
0.341317	0.500377	0.00871215	0.519078	0	0.468453	0.0095989	0.522383	0
0.343313	0.500591	0.00780236	0.518681	0	0.466996	0.0102241	0.52306	0
0.345309	0.500819	0.00744059	0.518245	0	0.466094	0.0129352	0.522627	0
0.347305	0.501228	0.00694748	0.517952	0	0.465534	0.0105392	0.522278	0
0.349301	0.501919	0.00546296	0.518592	0	0.465081	0.00973561	0.523401	0
0.351297	0.502802	0.0046188	0.518585	0	0.464651	0.0113337	0.52348	0
0.353293	0.503562	0.00527111	0.518701	0	0.464436	0.0120622	0.523387	0
0.355289	0.503783	0.00488099	0.518425	0	0.46469	0.0115272	0.523648	0
0.357285	0.503287	0.00655806	0.518315	0	0.465559	0.0121187	0.523173	0
0.359281	0.502144	0.0079182	0.518911	0	0.467103	0.00973285	0.524275	0
0.361277	0.500522	0.00778849	0.518664	0	0.469206	0.00991537	0.523847	0
0.363273	0.498614	0.00792853	0.51837	0	0.471481	0.0116402	0.523834	0
0.365269	0.496471	0.00903284	0.51908	0	0.473581	0.0125073	0.523434	0
0.367265	0.494284	0.00799131	0.518519	0	0.475421	0.012917	0.523957	0
0.369261	0.492508	0.00771822	0.518108	0	0.477004	0.0122391	0.523706	0
0.371257	0.491463	0.00755966	0.517462	0	0.478512	0.0120863	0.523604	0
0.373253	0.491109	0.00808894	0.518818	0	0.480355	0.012806	0.523559	0
0.37525	0.49121	0.00882838	0.518704	0	0.482817	0.0132428	0.52459	0
0.377246	0.491657	0.00778743	0.519193	0	0.485855	0.0123454	0.524204	0
0.379242	0.492434	0.00654725	0.519159	0	0.489043	0.00998176	0.523469	0
0.381238	0.493468	0.00772468	0.518918	0	0.49184	0.00941375	0.523252	0
0.383234	0.494789	0.00896357	0.518652	0	0.494176	0.00841771	0.523459	0
0.38523	0.496594	0.00935215	0.517993	0	0.49636	0.00837782	0.523172	0
0.387226	0.499	0.0101391	0.51849	0	0.498534	0.00803558	0.52342	0
0.389222	0.501849	0.0104499	0.518233	0	0.500587	0.00908257	0.522771	0
0.391218	0.504828	0.0110819	0.518847	0	0.502395	0.00985638	0.523783	0
0.393214	0.50775	0.0103144	0.51859	0	0.504017	0.010258	0.524066	0
0.39521	0.510564	0.00888795	0.519537	0	0.50548	0.0109014	0.523695	0
0.397206	0.513169	0.00842691	0.519019	0	0.506545	0.0113482	0.523678	0
0.399202	0.515548	0.00942484	0.519606	0	0.50717	0.012069	0.523375	0
0.401198	0.517892	0.00981993	0.51886	0	0.507581	0.01297	0.523585	0
0.403194	0.52028	0.00909397	0.518335	0	0.507806	0.0112932	0.52429	0
0.40519	0.522518	0.00871998	0.51851	0	0.507755	0.0114917	0.523598	0
0.407186	0.524404	0.00991896	0.518624	0	0.507528	0.014051	0.523866	0
0.409182	0.525859	0.00954455	0.518424	0	0.507242	0.0137037	0.523686	0
0.411178	0.52688	0.0109021	0.518387	0	0.506942	0.0124954	0.523696	0
0.413174	0.52744	0.00993685	0.518189	0	0.50681	0.00997461	0.522902	0
0.41517	0.527507	0.00966319	0.518367	0	0.506935	0.00942216	0.523617	0
0.417166	0.527116	0.00841259	0.518164	0	0.507297	0.00776782	0.523377	0
0.419162	0.526297	0.00800641	0.518645	0	0.507932	0.0085809	0.522677	0
0.421158	0.525082	0.00805224	0.519028	0	0.508838	0.00803565	0.522894	0
0.423154	0.523572	0.00891492	0.519005	0	0.510203	0.00742719	0.522629	0
0.42515	0.521941	0.00770951	0.519486	0	0.512294	0.00767561	0.522621	0
0.427146	0.520462	0.00677798	0.520082	0	0.515104	0.0081565	0.522521	0
0.429142	0.519287	0.00823351	0.51933	0	0.518375	0.00992153	0.522898	0
0.431138	0.518291	0.00980825	0.518503	0	0.521684	0.0118764	0.523153	1
0.433134	0.517303	0.0101651	0.518432	0	0.524574	0.0110143	0.522477	1
0.43513	0.516227	0.0098165	0.518676	0	0.526791	0.0114438	0.523215	1
0.437126	0.515119	0.0096516	0.519429	0	0.528413	0.0110981	0.522894	1
0.439122	0.514103	0.0109823	0.518926	0	0.529724	0.0113925	0.523189	1
0.441118	0.513224	0.0123629	0.519077	0	0.530902	0.0119869	0.523511	1
0.443114	0.512426	0.0133035	0.518654	0	0.531987	0.0117555	0.522794	1
0.44511	0.511651	0.0106823	0.519555	0	0.533018	0.0110331	0.522683	1
0.447106	0.511011	0.0107779	0.519161	0	0.53404	0.0105885	0.522487	1
0.449102	0.510622	0.0114084	0.51888	0	0.535014	0.00933705	0.522754	1
0.451098	0.510543	0.00947424	0.519623	0	0.535818	0.00871197	0.52306	1
0.453094	0.51082	0.00985194	0.518992	0	0.536335	0.00751981	0.522762	1
0.45509	0.511296	0.0100085	0.519383	0	0.536515	0.00769011	0.523476	1
0.457086	0.511688	0.00888187	0.518563	0	0.536392	0.00688833	0.523746	1
0.459082	0.511694	0.00856563	0.518896	0	0.536096	0.00766966	0.523775	1
0.461078	0.511117	0.0081589	0.518613	0	0.535747	0.00789562	0.52343	1
0.463074	0.51015	0.00777381	0.518455	0	0.535335	0.00800524	0.523389	1
0.46507	0.509093	0.00731369	0.519112	0	0.534868	0.00896466	0.523632	1
0.467066	0.507832	0.00686983	0.519217	0	0.534473	0.0106634	0.522796	1
0.469062	0.506076	0.00829798	0.518495	0	0.534184	0.011081	0.522989	1
0.471058	0.503816	0.00916737	0.518847	0	0.533914	0.0112435	0.523492	1
0.473054	0.501281	0.00951728	0.518324	0	0.533634	0.0108911	0.523867	1
0.47505	0.498789	0.00847133	0.518753	0	0.533374	0.0107819	0.524109	1
0.477046	0.496562	0.00829558	0.518383	0	0.533131	0.0103347	0.5242	1
0.479042	0.494626	0.00962327	0.518207	0	0.532928	0.00947537	0.524031	1
0.481038	0.492946	0.011661	0.518957	0	0.532849	0.00989463	0.5249	1
0.483034	0.491456	0.0120504	0.518522	0	0.532957	0.00984331	0.524724	1
0.48503	0.490157	0.0102677	0.518234	0	0.533269	0.0101489	0.524396	1
0.487026	0.489069	0.0100544	0.518323	0	0.533668	0.0106354	0.523738	1
0.489022	0.48811	0.0103413	0.51868	0	0.533952	0.0105289	0.523606	1
0.491018	0.487183	0.0118903	0.518389	0	0.533908	0.01032	0.523786	1
0.493014	0.486183	0.0121124	0.517859	0	0.533295	0.0102458	0.523467	1
0.49501	0.485175	0.0120126	0.517996	0	0.532032	0.00997595	0.523009	1
0.497006	0.484323	0.0119427	0.517891	0	0.530304	0.0101664	0.52306	1
0.499002	0.483607	0.0110351	0.517966	0	0.528383	0.0113559	0.522866	1
