# Supplementary material for: Temporally organized representations of reward and risk in the human brain
Source: Nat Commun. 2024 Mar 9;15:2162. doi: 10.1038/s41467-024-46094-1 (PMC10924934; doi:10.1038/s41467-024-46094-1)
Supplement: Supplementary file 4 — Source Data [file 41467_2024_46094_MOESM4_ESM.zip › Source Data/main/figure3.xlsx]

## Sheet: figure3A
Bootstrapped delta AUC			Statistics: delta AUC
vmPFC	Amygdala			vmPFC	Amygdala
0.0631781	0.0677765		Median	0.0613864	0.0594678
0.0596272	0.046402		Q_25	0.0462756	0.0463641
0.0885875	0.0477202		Q_75	0.0773457	0.0701743
0.030304	0.0637607		95 CI lower	0.0160939	0.0242897
0.0507141	0.06954		95 CI upper	0.10464	0.0914511
0.0518025	0.0533082
0.0993319	0.0545877
0.0317885	0.0405056
0.0619098	0.0410413
0.0999757	0.0273735
0.0539932	0.0322008
0.0282589	0.0703452
0.0923064	0.0471441
0.0516233	0.0374006
0.0682199	0.064475
0.0463681	0.0411999
0.0868303	0.00202009
0.129823	0.0550241
0.0664904	0.0736274
0.0724412	0.0617112
0.0643916	0.0461186
0.0700835	0.017987
0.00100075	0.0905457
0.0523108	0.055858
0.0370138	0.0868127
0.0628141	0.0527241
0.0875549	0.0761194
0.067731	0.0327116
0.0861972	0.0732456
0.075615	0.0503583
0.107757	0.0561928
0.0823308	0.0519439
0.0343856	0.0808624
0.0897257	0.0458694
0.0459979	0.0441718
0.0629677	0.0867368
0.0538391	0.0589439
0.0482747	0.0848767
0.0804539	0.0836854
0.0838808	0.0437296
0.0627903	0.0593095
0.0292921	0.08776
0.10842	0.0680143
0.100953	0.0656918
0.0556693	0.0258329
0.0515549	0.0753545
0.0534267	0.0400103
0.0661653	0.0613596
0.0722047	0.0375152
0.099013	0.0683309
0.0700232	0.0226016
0.0157295	0.0869587
0.0394423	0.0457349
0.0909097	0.0705748
0.0684848	0.0648903
0.0582911	0.0673528
0.0326184	0.0562899
0.057331	0.0561405
0.0469438	0.0483799
0.0473994	0.0776918
0.0342156	0.0870035
0.0650167	0.0795631
0.0437481	0.0381377
0.0759945	0.0619313
0.0641983	0.051279
0.0782022	0.0539555
0.00948999	0.0588908
0.0314355	0.0769781
0.00363761	0.060876
0.0601916	0.0459089
0.0503225	0.0577282
0.138709	0.0673392
0.0345766	0.065765
0.0609104	0.0555536
0.0593539	0.0560035
0.0902298	0.0567966
0.0915578	0.0715214
0.0441805	0.0633195
0.124217	0.0503231
0.0619453	0.0677942
0.0741101	0.0601768
0.0536272	0.0483601
0.0653059	0.0701173
0.0886289	0.0814988
0.0775516	0.0516476
0.0283597	0.068898
0.0586458	0.0344767
0.0886697	0.0788639
0.0429953	0.0493408
0.0489667	0.06971
0.0339383	0.0856901
0.0556738	0.0519524
0.053232	0.0868025
0.0837843	0.054912
0.106639	0.0309929
0.0484308	0.080585
0.0859263	0.0632118
0.0840678	0.046428
0.0663312	0.0407114
0.0550487	0.0673038
0.0733317	0.0621873
0.0581708	0.0358443
0.0771024	0.0644957
0.0698283	0.0635813
0.00265067	0.0525811
0.0939632	0.0229174
0.0966754	0.0209241
0.0643373	0.0465612
0.0574523	0.0497668
0.0495638	0.0540062
0.0392898	0.0846216
0.0536002	0.0462055
0.0425821	0.0675965
0.0388	0.0502873
0.0440557	0.0422485
0.0553078	0.0432683
0.0755049	0.0729918
0.0680532	0.0626439
0.0378986	0.0685089
0.0513318	0.052047
0.0787432	0.0632679
0.0529225	0.0640739
0.0196241	0.0676441
0.0489655	0.0403212
0.0994067	0.0446448
0.111113	0.0509638
0.0683359	0.0658831
0.0885649	0.110512
0.0851696	0.0455767
0.0682292	0.0826502
0.0567236	0.0464765
0.076211	0.0503466
0.0768946	0.0500816
0.0842741	0.103987
0.0775996	0.0812874
0.060237	0.0499762
0.0737892	0.0597762
0.0612835	0.06352
0.0728902	0.053772
0.0366353	0.0464506
0.050619	0.0551536
0.104061	0.061717
0.0965949	0.0387393
0.0675969	0.0562543
0.0754271	0.0811036
0.032518	0.041806
0.0753929	0.0767981
0.0408911	0.072693
0.0449796	0.0729804
0.0840255	0.0637198
0.0623899	0.0648825
0.0598096	0.020829
0.0740931	0.0889973
0.0192426	0.0692503
0.0679005	0.0611393
0.0480576	0.0873651
0.0868669	0.0188848
0.0608493	0.0623199
0.0655422	0.0447055
0.0164966	0.0416504
0.0593021	0.053125
0.0859655	0.051465
0.0766796	0.0782327
0.0435112	0.0500619
0.0844916	0.0740191
0.0769269	0.0604939
0.0444353	0.0646595
0.0496072	0.0199534
0.0915249	0.053024
0.0828035	0.0615511
0.047995	0.0780784
0.0221156	0.0399405
0.0540996	0.0716136
0.0889824	0.0684174
0.0349134	0.0400556
0.0810804	0.0282542
0.058714	0.0338343
0.0720796	0.0315717
0.0761242	0.0263885
0.024586	0.0750815
0.0321191	0.0820299
0.00964634	0.0658748
0.0767557	0.0416646
0.0701358	0.0388432
0.0751174	0.0736601
0.0688045	0.0609207
0.0700128	0.0557231
0.0226177	0.0836508
0.089059	0.0814648
0.0719974	0.0597156
0.044171	0.057103
0.0672793	0.0798146
0.0505602	0.0344071
0.00803029	0.0941981
0.0547343	0.0334215
0.0926918	0.0609138
0.0749619	0.0696996
0.0510544	0.076185
0.061406	0.0306573
0.0475022	0.0817486
0.0120885	0.0350716
0.0415381	0.0686204
0.0171564	0.0347669
0.082553	0.0385137
0.0377989	0.0507595
0.0901689	0.0276279
0.076782	0.0705088
0.059967	0.0830898
0.0931358	0.0762936
0.0543624	0.0473435
0.0737013	0.038986
0.0433621	0.0682578
0.0373333	0.0600955
0.0479142	0.0546936
0.0571181	0.0699593
0.0635384	0.0586042
0.0598303	0.0869444
0.0443181	0.0400916
0.0797664	0.0887764
0.0685408	0.0483196
0.0648997	0.0987844
0.0687272	0.0736241
0.0660489	0.0537058
0.0583261	0.0455827
0.032457	0.0573395
0.0976452	0.0629293
0.101328	0.0685618
0.0324266	0.112752
0.070769	0.0595817
0.0608988	0.0743565
0.0777909	0.0783782
0.0427922	0.0531838
0.077226	0.0650384
0.0535623	0.0541294
0.0944008	0.0469559
0.0294196	0.0747824
0.0928677	0.0503682
0.0758183	0.0348362
0.0370412	0.0501933
0.0528573	0.0756467
0.0545789	0.0518325
0.0406501	0.0764477
0.0923409	0.0727111
0.0152153	0.031098
0.0486223	0.065371
0.0657079	0.077322
0.0718528	0.0777319
0.0600984	0.0763797
0.00794678	0.0462345
0.0840422	0.083972
0.0799787	0.0650013
0.0634337	0.0522021
0.087918	0.0504862
0.0610745	0.0584883
0.0410202	0.0633207
0.0362128	0.0558097
0.0217261	0.0336272
0.0108383	0.0482981
0.083831	0.0672238
0.0808181	0.0672886
0.0561923	0.0658527
0.0223957	0.0263085
0.0539381	0.062194
0.0709195	0.0499101
0.073204	0.084199
0.0360358	0.0288743
0.0307123	0.0347083
0.0891001	0.0419687
0.0436311	0.0834621
0.067616	0.0637987
0.0599191	0.0521295
0.0551812	0.0700447
0.0566315	0.0676455
0.0777634	0.0283667
0.0594245	0.0852514
0.0814285	0.0498647
0.0481404	0.0507892
0.0515075	0.063335
0.0820297	0.0652744
0.0637773	0.0607176
0.073828	0.0406053
0.0939394	0.0313175
0.048802	0.0294291
0.0251303	0.0538656
0.0730925	0.0413208
0.0408048	0.0479728
0.0897808	0.0922703
0.10134	0.0773182
0.0432262	0.0438782
0.0448168	0.036807
0.0575278	0.0794121
0.054996	0.0345001
0.0930584	0.0455206
0.044686	0.0841413
0.0717076	0.0859
0.101681	0.0258065
0.108422	0.0416857
0.0454804	0.0450686
0.0763625	0.0949357
0.048593	0.0647894
0.0870601	0.043219
0.0765342	0.0660741
0.0572324	0.0835219
0.0662415	0.0554744
0.114336	0.0609553
0.078836	0.0865008
0.0945534	0.0618915
0.0528614	0.057245
0.0552136	0.0628754
0.0556888	0.0545465
0.0605073	0.0635607
0.0708832	0.0568602
0.0886024	0.0636588
0.0604369	0.0445378
0.0772893	0.0482693
0.068055	0.0994226
0.0429917	0.0519123
0.0387971	0.0465713
0.074236	0.0647186
0.0581658	0.0648421
0.077515	0.0476234
0.0609991	0.0514171
0.0329028	0.0537691
0.0643878	0.0560883
0.0239868	0.0510508
0.101733	0.0450954
0.0692548	0.0517613
0.0660643	0.076368
0.0820248	0.0617502
0.0377776	0.0594155
0.0609927	0.0557266
0.0651073	0.0655608
0.08174	0.0679994
0.0833435	0.0313412
0.0741569	0.0581525
0.0611044	0.0647992
0.0613282	0.0479326
0.0794935	0.0774042
0.0793099	0.0839991
0.0770281	0.0645545
0.0581749	0.070903
0.0941004	0.0476496
0.0764037	0.073336
0.0730479	0.0280327
0.0493028	0.0363263
0.0598864	0.0676571
0.0839984	0.0386999
0.0775198	0.0342688
0.0595653	0.0726475
0.0450264	0.0425564
0.0640555	0.0864046
0.0379246	0.0587478
0.0823969	0.0374535
0.0814589	0.0765691
0.0415861	0.0653277
0.0624723	0.0419855
0.0480926	0.036997
0.0604496	0.019554
0.0512339	0.103649
0.0747832	0.0545268
0.0911276	0.0693745
0.0439935	0.0968839
0.0593516	0.0573122
0.0885985	0.0455445
0.061972	0.0591966
0.0530056	0.0435719
0.058428	0.0566149
0.0311985	0.0843178
0.0670037	0.0678943
0.079282	0.0611459
0.0583918	0.0762271
0.0799826	0.0458051
0.0678594	0.0294255
0.0607391	0.0478565
0.0344078	0.0595395
0.0675165	0.0617939
0.0581358	0.0564518
0.080607	0.070387
0.0571096	0.0438587
0.104354	0.0773403
0.063921	0.0617327
0.0278374	0.0932489
0.0723824	0.0782132
0.106457	0.0666447
0.0907802	0.0348167
0.0698571	0.0369832
0.078468	0.06546
-0.000964175	0.0710453
0.0527337	0.044323
0.0874856	0.07354
0.0431318	0.0340229
0.0321182	0.0708015
0.0514019	0.0778838
0.0360976	0.0670575
0.0833061	0.0450493
0.0194244	0.054763
0.0635255	0.0869926
0.0782064	0.078648
0.0976265	0.0818408
0.0745152	0.045504
0.0394032	0.0626799
0.06097	0.062453
0.049849	0.0281404
0.0822948	0.0502373
0.0848448	0.0292808
0.0756268	0.0616806
0.0710836	0.0227801
0.0359742	0.0427215
0.0307825	0.061416
0.0618683	0.0565559
0.111088	0.0843563
0.0191231	0.0153475
0.102434	0.0725846
0.0223916	0.0599876
0.0572028	0.0586618
0.0732271	0.0680373
0.0695803	0.0728736
0.0809539	0.016694
0.0563599	0.0652343
0.0516652	0.0560485
0.0306123	0.0871436
0.0611081	0.0995248
0.0584895	0.0487471
0.0755467	0.0559298
0.0305774	0.0546171
0.0597656	0.052407
0.0575412	0.06764
0.0377185	0.037589
0.0654274	0.049068
0.0806479	0.0755302
0.0391063	0.0576186
0.0188072	0.0484204
0.060906	0.0432625
0.0652284	0.0289254
0.0544929	0.0472723
0.060346	0.0631698
0.0700327	0.0652884
0.0435837	0.0844952
0.0191208	0.0530503
0.0792866	0.0793191
0.049869	0.0432448
0.082107	0.0798542
0.0699616	0.0817572
0.0723629	0.0535781
0.0457168	0.0634159
0.0339787	0.0378837
0.0653503	0.0745441
0.0589701	0.0306985
0.0242458	0.0190425
0.0569154	0.0708235
0.0337977	0.0521291
0.0367715	0.0399268
0.0306341	0.0673619
0.0797377	0.0642962
0.0809996	0.0646181
0.0603023	0.0787357
0.0432965	0.0590164
0.0751821	0.0794065
0.0455087	0.0656404
0.0541755	0.0648427
0.052847	0.0376812
0.0633533	0.0729205
0.0613668	0.0419163
0.0576696	0.0655383
0.0307126	0.0544211
0.0768608	0.066891
0.0918106	0.102015
0.104756	0.0531506
0.0373609	0.0711901
0.0624901	0.0634575
0.0678608	0.0647576
-0.00299082	0.0474693
0.067477	0.035835
0.0192263	0.0462506
0.0397571	0.050631
0.0630287	0.0621207
0.0329461	0.043288
0.104511	0.0747655
0.0725376	0.0788264
0.0433498	0.0642385
0.025467	0.0339379
0.0585892	0.0676353
0.0529231	0.05952
0.0367609	0.0895564
0.019445	0.0868946
0.0614242	0.0658836
0.0794595	0.0386518
0.0981318	0.0623625
0.0749082	0.0744689
0.0969914	0.0548773
0.0296505	0.0445257
0.0418448	0.0752867
0.107649	0.0605977
0.0875609	0.0628085
0.071241	0.0570133
0.0403396	0.0373467
0.0907105	0.0612474
0.0174898	0.0444216
0.0443318	0.0483872
0.0900679	0.057719

## Sheet: figure3B
	vmPFC				Amygdala
times	mean	sem	null 95th	sig	mean	sem	null 95th	sig
0	0.473204	0.0182531	0.540848	0	0.498909	0.0208837	0.528082	0
0.00199601	0.479021	0.0200425	0.539113	0	0.497856	0.0187585	0.526416	0
0.00399202	0.484742	0.0206059	0.53747	0	0.49692	0.0204085	0.526708	0
0.00598802	0.490245	0.0203931	0.537652	0	0.495946	0.0238053	0.526183	0
0.00798403	0.495522	0.022103	0.538537	0	0.494906	0.0224953	0.527689	0
0.00998004	0.500567	0.0223769	0.538558	0	0.493788	0.0227145	0.525869	0
0.011976	0.505201	0.0219088	0.538038	0	0.492621	0.01965	0.526407	0
0.0139721	0.509143	0.0243094	0.537227	0	0.491886	0.0228866	0.526914	0
0.0159681	0.512401	0.0245982	0.53787	0	0.492126	0.0210098	0.527728	0
0.0179641	0.515163	0.0259982	0.537426	0	0.493692	0.0224007	0.529208	0
0.0199601	0.517486	0.0259699	0.537906	0	0.496716	0.018981	0.529541	0
0.0219561	0.519572	0.0265096	0.53754	0	0.500732	0.0196796	0.529372	0
0.0239521	0.521664	0.0261479	0.538537	0	0.505134	0.0175582	0.528128	0
0.0259481	0.523796	0.0242019	0.537809	0	0.50939	0.0167368	0.528662	0
0.0279441	0.525948	0.0218975	0.538044	0	0.51299	0.0177287	0.528384	0
0.0299401	0.528127	0.022799	0.537153	0	0.515917	0.0191371	0.528496	0
0.0319361	0.530317	0.0219757	0.538057	0	0.51826	0.0192536	0.529282	0
0.0339321	0.532474	0.0223624	0.537877	0	0.52021	0.0175454	0.530174	0
0.0359281	0.534675	0.0229435	0.536951	0	0.522159	0.0181354	0.529322	0
0.0379242	0.537074	0.0224488	0.536827	0	0.524351	0.0161545	0.530807	0
0.0399202	0.539661	0.0224513	0.536743	1	0.526986	0.0174218	0.52994	0
0.0419162	0.542088	0.0226397	0.5368	1	0.530013	0.0185908	0.528922	0
0.0439122	0.543945	0.0224326	0.537742	1	0.533079	0.0200395	0.529153	1
0.0459082	0.545072	0.0210862	0.53766	1	0.535823	0.0223789	0.528183	1
0.0479042	0.545482	0.0209052	0.537728	1	0.538307	0.0186116	0.528622	1
0.0499002	0.545399	0.0202016	0.536107	1	0.540761	0.016134	0.530302	1
0.0518962	0.545221	0.0198584	0.537171	1	0.542923	0.0128692	0.529625	1
0.0538922	0.545081	0.0190399	0.537158	1	0.544523	0.0131763	0.530084	1
0.0558882	0.544964	0.0195096	0.53766	1	0.54574	0.0158837	0.529479	1
0.0578842	0.545025	0.0187514	0.537769	1	0.546845	0.0184434	0.529683	1
0.0598802	0.545417	0.0172159	0.537457	1	0.548129	0.0199705	0.52958	1
0.0618762	0.546116	0.0176857	0.537296	1	0.549695	0.0199843	0.529533	1
0.0638723	0.546868	0.0161672	0.536512	1	0.55118	0.0212703	0.529809	1
0.0658683	0.547473	0.0143844	0.537139	1	0.552342	0.0233341	0.529783	1
0.0678643	0.547816	0.0158365	0.537284	1	0.553081	0.0214005	0.530088	1
0.0698603	0.547905	0.0168246	0.536013	1	0.553038	0.0204615	0.529881	1
0.0718563	0.547982	0.0170659	0.537194	1	0.552189	0.0188639	0.529076	1
0.0738523	0.548281	0.019783	0.537054	1	0.550833	0.0190118	0.530328	1
0.0758483	0.548988	0.0179453	0.536898	1	0.548958	0.0192774	0.529689	1
0.0778443	0.55003	0.0183107	0.53574	1	0.546713	0.0172169	0.529089	1
0.0798403	0.551089	0.0172359	0.536054	1	0.544453	0.0191412	0.530306	1
0.0818363	0.552032	0.0175191	0.537636	1	0.542335	0.0200949	0.529667	1
0.0838323	0.553	0.017127	0.537916	1	0.540565	0.0211263	0.52957	1
0.0858283	0.554143	0.0157233	0.539126	1	0.539226	0.021141	0.528771	1
0.0878244	0.555573	0.0138683	0.537516	1	0.538368	0.0207076	0.5291	1
0.0898204	0.557415	0.0162264	0.537775	1	0.538038	0.019596	0.528341	1
0.0918164	0.559472	0.0174194	0.538476	1	0.537849	0.0197932	0.530267	1
0.0938124	0.561241	0.0176214	0.536907	1	0.537368	0.0206483	0.529299	1
0.0958084	0.56219	0.0170856	0.537368	1	0.536409	0.0203668	0.529436	1
0.0978044	0.562013	0.0149205	0.537675	1	0.534853	0.0203265	0.529019	1
0.0998004	0.560905	0.0144047	0.535779	1	0.532536	0.0195435	0.5292	1
0.101796	0.559302	0.0142377	0.537268	1	0.529388	0.0186519	0.528885	1
0.103792	0.55756	0.0144552	0.537979	1	0.525812	0.0161263	0.529134	0
0.105788	0.55593	0.0128159	0.537037	1	0.522455	0.0136123	0.529174	0
0.107784	0.554443	0.0113541	0.536755	1	0.519591	0.0125781	0.53097	0
0.10978	0.553032	0.0108141	0.535849	1	0.51698	0.0131448	0.530302	0
0.111776	0.551705	0.0100568	0.536405	1	0.514133	0.015184	0.528688	0
0.113772	0.550554	0.0123012	0.536834	1	0.510857	0.0130632	0.529176	0
0.115768	0.549771	0.0110957	0.537388	1	0.507384	0.0142239	0.530189	0
0.117764	0.549487	0.0105016	0.536944	1	0.50408	0.0159876	0.530642	0
0.11976	0.549683	0.00940415	0.537345	1	0.501307	0.0144653	0.531592	0
0.121756	0.550045	0.0090051	0.537755	1	0.499054	0.0138977	0.531993	0
0.123752	0.550181	0.00985641	0.537199	1	0.497222	0.0136476	0.531023	0
0.125749	0.55015	0.0101115	0.537469	1	0.495988	0.0119163	0.52896	0
0.127745	0.550135	0.0118398	0.538443	1	0.495444	0.0118788	0.530634	0
0.129741	0.550132	0.0123432	0.538312	1	0.495524	0.0115062	0.530233	0
0.131737	0.550136	0.0135574	0.53901	1	0.495829	0.010589	0.530301	0
0.133733	0.550039	0.0156546	0.539039	1	0.495909	0.0108377	0.531018	0
0.135729	0.549613	0.0160553	0.539564	1	0.495489	0.00933418	0.531364	0
0.137725	0.548585	0.0172662	0.540245	1	0.494301	0.0106347	0.531155	0
0.139721	0.546749	0.0180254	0.540333	1	0.492512	0.0112587	0.532199	0
0.141717	0.54419	0.0185303	0.540972	1	0.490656	0.0164815	0.531967	0
0.143713	0.54143	0.019867	0.540841	0	0.489162	0.0166164	0.530774	0
0.145709	0.539229	0.0210731	0.540363	0	0.488024	0.0174473	0.532211	0
0.147705	0.538082	0.0251004	0.540947	0	0.48718	0.0172709	0.530632	0
0.149701	0.537877	0.0253839	0.53957	0	0.486826	0.0175591	0.530371	0
0.151697	0.538101	0.0264318	0.539211	0	0.486675	0.0139283	0.530891	0
0.153693	0.538503	0.0270302	0.540238	0	0.486065	0.0131962	0.531564	0
0.155689	0.539113	0.0283662	0.541747	0	0.48519	0.019308	0.53045	0
0.157685	0.539848	0.0282125	0.540969	0	0.485157	0.0214458	0.530636	0
0.159681	0.54039	0.027164	0.540802	0	0.486374	0.0202372	0.531498	0
0.161677	0.540204	0.0285926	0.54034	0	0.488169	0.0206331	0.5313	0
0.163673	0.539043	0.028955	0.540604	0	0.490006	0.0211643	0.531257	0
0.165669	0.537301	0.0293235	0.539808	0	0.49161	0.0219056	0.530543	0
0.167665	0.535719	0.0287108	0.540297	0	0.492615	0.0183743	0.53036	0
0.169661	0.53474	0.0280003	0.539814	0	0.492766	0.0185974	0.530147	0
0.171657	0.534252	0.0263057	0.538194	0	0.492175	0.0199059	0.529294	0
0.173653	0.533926	0.0241309	0.538546	0	0.491243	0.0192966	0.52983	0
0.175649	0.53359	0.0212347	0.538557	0	0.490361	0.0217506	0.530437	0
0.177645	0.533299	0.0218749	0.538081	0	0.489976	0.0254151	0.530439	0
0.179641	0.533028	0.0206964	0.53811	0	0.49039	0.0235361	0.530346	0
0.181637	0.532465	0.0209236	0.539318	0	0.491363	0.0245324	0.532266	0
0.183633	0.531334	0.0209722	0.539881	0	0.49258	0.0263475	0.53245	0
0.185629	0.52969	0.0205722	0.540133	0	0.4938	0.0297726	0.5312	0
0.187625	0.527668	0.0203656	0.540968	0	0.49452	0.0242064	0.531767	0
0.189621	0.525396	0.0194805	0.54078	0	0.494402	0.0244601	0.531446	0
0.191617	0.523062	0.0211257	0.539514	0	0.493507	0.0241642	0.530447	0
0.193613	0.520713	0.0200415	0.538926	0	0.492438	0.0227454	0.528363	0
0.195609	0.518181	0.019581	0.539555	0	0.492114	0.0212354	0.528817	0
0.197605	0.515282	0.0191969	0.540307	0	0.492767	0.0222653	0.529481	0
0.199601	0.512075	0.014349	0.540785	0	0.493848	0.0213428	0.529703	0
0.201597	0.508741	0.0129016	0.540803	0	0.494569	0.0216382	0.529735	0
0.203593	0.505422	0.0142321	0.5412	0	0.4945	0.0228564	0.529378	0
0.205589	0.5023	0.0137589	0.540458	0	0.493693	0.022312	0.529962	0
0.207585	0.499577	0.014703	0.540882	0	0.492337	0.0227891	0.5283	0
0.209581	0.497597	0.0129604	0.541127	0	0.490635	0.0246027	0.528925	0
0.211577	0.496608	0.0117486	0.540705	0	0.48863	0.0235689	0.530375	0
0.213573	0.496425	0.0142597	0.540987	0	0.48631	0.0223719	0.530263	0
0.215569	0.496558	0.0147437	0.540666	0	0.483623	0.0201175	0.530281	0
0.217565	0.496724	0.0172533	0.540357	0	0.480722	0.0185346	0.529269	0
0.219561	0.497152	0.0193351	0.539593	0	0.478216	0.01837	0.529108	0
0.221557	0.498152	0.0197136	0.537804	0	0.476675	0.0208857	0.529112	0
0.223553	0.499909	0.0193228	0.539571	0	0.476041	0.0206561	0.528746	0
0.225549	0.502626	0.0187416	0.540016	0	0.475887	0.0161055	0.528979	0
0.227545	0.506302	0.0164352	0.5404	0	0.475992	0.0166855	0.528273	0
0.229541	0.510521	0.0161916	0.54048	0	0.475911	0.015833	0.528547	0
0.231537	0.514613	0.0166816	0.539499	0	0.475355	0.0143527	0.528617	0
0.233533	0.518178	0.0182662	0.5394	0	0.475093	0.0151697	0.528542	0
0.235529	0.521274	0.0172507	0.538568	0	0.475914	0.0164363	0.52974	0
0.237525	0.523921	0.0180181	0.538958	0	0.477702	0.0190367	0.529222	0
0.239521	0.526001	0.0167473	0.538255	0	0.480176	0.0182477	0.529368	0
0.241517	0.527559	0.0148136	0.536651	0	0.483001	0.0179266	0.528867	0
0.243513	0.528833	0.0149972	0.536202	0	0.485327	0.0197883	0.530035	0
0.245509	0.529983	0.0148594	0.53659	0	0.486695	0.0156723	0.528946	0
0.247505	0.530988	0.0164711	0.537021	0	0.487473	0.0166872	0.530409	0
0.249501	0.531843	0.0177416	0.53822	0	0.488056	0.0170468	0.530315	0
0.251497	0.532617	0.0189754	0.538312	0	0.488779	0.0185443	0.531401	0
0.253493	0.533325	0.0190254	0.537463	0	0.489923	0.0184022	0.530954	0
0.255489	0.53394	0.0212602	0.538803	0	0.49148	0.0177018	0.530758	0
0.257485	0.534506	0.0217294	0.538335	0	0.493383	0.0170927	0.529719	0
0.259481	0.535128	0.0216224	0.538986	0	0.495636	0.0169027	0.528992	0
0.261477	0.535943	0.0200274	0.53763	0	0.498291	0.0188044	0.529969	0
0.263473	0.537181	0.0188228	0.537889	0	0.50126	0.0149556	0.530287	0
0.265469	0.539005	0.0178016	0.538129	0	0.504447	0.0147119	0.528913	0
0.267465	0.541231	0.0170773	0.538232	0	0.507856	0.0160366	0.528451	0
0.269461	0.543531	0.0171021	0.538498	0	0.511046	0.0127957	0.529403	0
0.271457	0.545811	0.018016	0.537557	0	0.513443	0.0084598	0.530065	0
0.273453	0.548138	0.0190168	0.538238	0	0.515032	0.00981214	0.528336	0
0.275449	0.550537	0.0206206	0.538791	0	0.51592	0.0108439	0.528779	0
0.277445	0.552916	0.0208493	0.538086	0	0.516348	0.0107006	0.529093	0
0.279441	0.554981	0.0219198	0.538114	0	0.516827	0.0127078	0.529171	0
0.281437	0.556375	0.0208128	0.539181	0	0.517578	0.0147212	0.528428	0
0.283433	0.556992	0.0227934	0.538572	0	0.518495	0.0133775	0.529228	0
0.285429	0.556933	0.0235865	0.537709	0	0.519456	0.0147991	0.528875	0
0.287425	0.556279	0.02411	0.537901	0	0.520242	0.0134801	0.530633	0
0.289421	0.555071	0.0242863	0.53691	0	0.520578	0.00890566	0.530827	0
0.291417	0.553349	0.0242848	0.537462	0	0.520143	0.00796957	0.530007	0
0.293413	0.551085	0.0235462	0.537534	0	0.518742	0.00743478	0.53001	0
0.295409	0.548294	0.0229165	0.537381	0	0.516738	0.00588603	0.530439	0
0.297405	0.54516	0.0225755	0.537932	0	0.514598	0.00910862	0.529463	0
0.299401	0.54188	0.0227439	0.537225	0	0.512233	0.00785436	0.529387	0
0.301397	0.538581	0.0227643	0.537443	0	0.509439	0.00630042	0.530062	0
0.303393	0.535329	0.0230983	0.537796	0	0.506433	0.00850153	0.528557	0
0.305389	0.532268	0.0242434	0.537873	0	0.503577	0.0106184	0.529234	0
0.307385	0.529796	0.024402	0.538048	0	0.501005	0.009548	0.529446	0
0.309381	0.528211	0.0239272	0.538742	0	0.498455	0.00969265	0.531675	0
0.311377	0.527341	0.0250844	0.538833	0	0.495617	0.00929394	0.530383	0
0.313373	0.526888	0.0238672	0.537702	0	0.492906	0.0112564	0.529254	0
0.315369	0.526597	0.023535	0.537629	0	0.491093	0.0127921	0.530721	0
0.317365	0.526132	0.0235298	0.536559	0	0.490337	0.0152369	0.528257	0
0.319361	0.525427	0.0223887	0.536778	0	0.490054	0.0160712	0.529416	0
0.321357	0.524669	0.020569	0.5377	0	0.489506	0.0168007	0.530306	0
0.323353	0.523858	0.0192685	0.537567	0	0.488498	0.0149174	0.5296	0
0.325349	0.522902	0.0162108	0.538403	0	0.487277	0.0155828	0.530042	0
0.327345	0.521856	0.0164214	0.538943	0	0.486009	0.0157366	0.531617	0
0.329341	0.52088	0.0140065	0.537841	0	0.484836	0.0168285	0.529867	0
0.331337	0.519933	0.0133364	0.537861	0	0.483928	0.0175771	0.529701	0
0.333333	0.518786	0.0118259	0.53779	0	0.482963	0.0177644	0.527749	0
0.335329	0.517412	0.0121535	0.538478	0	0.481399	0.0163542	0.528236	0
0.337325	0.515957	0.0135634	0.538316	0	0.479061	0.014596	0.527795	0
0.339321	0.514402	0.0153503	0.538966	0	0.476305	0.0139304	0.528827	0
0.341317	0.512552	0.0154801	0.538494	0	0.473906	0.0151296	0.527648	0
0.343313	0.510322	0.0149883	0.538726	0	0.472341	0.0160951	0.52665	0
0.345309	0.507733	0.0177079	0.537938	0	0.471552	0.0144615	0.52803	0
0.347305	0.5048	0.0180272	0.538446	0	0.471287	0.0153498	0.527358	0
0.349301	0.501731	0.0194917	0.537886	0	0.471368	0.0137575	0.52849	0
0.351297	0.498713	0.0185642	0.537819	0	0.47177	0.0141707	0.529281	0
0.353293	0.495803	0.0203642	0.537649	0	0.472558	0.0135527	0.528446	0
0.355289	0.493128	0.0208281	0.53758	0	0.47363	0.0154795	0.528383	0
0.357285	0.490657	0.022074	0.538433	0	0.474684	0.0162234	0.528514	0
0.359281	0.488313	0.0217439	0.538145	0	0.475655	0.0164163	0.528717	0
0.361277	0.486301	0.0208375	0.538067	0	0.476635	0.017954	0.529251	0
0.363273	0.484971	0.0199312	0.538037	0	0.477536	0.0178328	0.528865	0
0.365269	0.484519	0.020941	0.538541	0	0.47819	0.0194592	0.530172	0
0.367265	0.48495	0.0201189	0.536981	0	0.478671	0.0184423	0.529223	0
0.369261	0.486254	0.021372	0.538149	0	0.479442	0.0195217	0.530045	0
0.371257	0.488348	0.0211222	0.538065	0	0.480972	0.0195646	0.530716	0
0.373253	0.490957	0.0212054	0.5372	0	0.4832	0.0181776	0.530264	0
0.37525	0.493597	0.0210278	0.536837	0	0.485758	0.0200304	0.529921	0
0.377246	0.495786	0.0214385	0.536575	0	0.488368	0.0201735	0.52965	0
0.379242	0.497395	0.021027	0.536415	0	0.490801	0.0222104	0.529821	0
0.381238	0.498604	0.0214654	0.535482	0	0.49298	0.0201654	0.529069	0
0.383234	0.499574	0.0212215	0.535953	0	0.494997	0.021239	0.529225	0
0.38523	0.50028	0.0226305	0.537651	0	0.496786	0.0193413	0.528854	0
0.387226	0.500499	0.0230701	0.537213	0	0.498387	0.0208557	0.528399	0
0.389222	0.499979	0.0226224	0.537725	0	0.500199	0.0192621	0.529262	0
0.391218	0.498607	0.0212412	0.537434	0	0.502186	0.0197579	0.528793	0
0.393214	0.496457	0.0213314	0.537328	0	0.503903	0.0202922	0.530045	0
0.39521	0.493938	0.0224243	0.537704	0	0.505307	0.0193324	0.530658	0
0.397206	0.491524	0.0201572	0.536881	0	0.506579	0.0179506	0.530214	0
0.399202	0.489402	0.0197312	0.537219	0	0.507712	0.0169881	0.529407	0
0.401198	0.487729	0.0205753	0.538302	0	0.508498	0.0197127	0.529731	0
0.403194	0.486686	0.0209997	0.539236	0	0.508603	0.020098	0.529563	0
0.40519	0.486382	0.0217332	0.538708	0	0.507783	0.0186972	0.52926	0
0.407186	0.486845	0.0235816	0.538377	0	0.50619	0.0202042	0.528761	0
0.409182	0.487756	0.0246032	0.538256	0	0.504284	0.0178933	0.528847	0
0.411178	0.488765	0.0251142	0.538747	0	0.502348	0.0189067	0.528998	0
0.413174	0.489841	0.0265106	0.537619	0	0.500779	0.0160504	0.529671	0
0.41517	0.491148	0.0251942	0.539521	0	0.500114	0.018827	0.528136	0
0.417166	0.492963	0.0253587	0.538679	0	0.500222	0.0202662	0.52813	0
0.419162	0.495412	0.0263088	0.538727	0	0.500664	0.0203706	0.52811	0
0.421158	0.498491	0.0285345	0.538433	0	0.501335	0.0235721	0.528668	0
0.423154	0.502084	0.0291542	0.539351	0	0.502188	0.02322	0.529734	0
0.42515	0.505877	0.0296101	0.539851	0	0.502875	0.0216334	0.529414	0
0.427146	0.509632	0.0320106	0.541217	0	0.503143	0.019538	0.528767	0
0.429142	0.513179	0.0329412	0.54012	0	0.503228	0.0179831	0.528723	0
0.431138	0.516464	0.0342697	0.540289	0	0.503544	0.0169774	0.528396	0
0.433134	0.519645	0.0356636	0.540788	0	0.504469	0.0156204	0.5309	0
0.43513	0.522806	0.035032	0.540332	0	0.506146	0.0162932	0.528913	0
0.437126	0.525913	0.0344482	0.541135	0	0.508347	0.0171584	0.528778	0
0.439122	0.528988	0.0333736	0.541008	0	0.510864	0.0165408	0.52873	0
0.441118	0.531926	0.0337448	0.541215	0	0.513761	0.0166932	0.528806	0
0.443114	0.534466	0.0321001	0.54057	0	0.516981	0.0163607	0.528007	0
0.44511	0.536429	0.0312544	0.540257	0	0.52013	0.0149061	0.529288	0
0.447106	0.537635	0.0307407	0.539121	0	0.522581	0.0146058	0.527769	0
0.449102	0.537893	0.0301332	0.540183	0	0.523952	0.0139711	0.529625	0
0.451098	0.5372	0.0294461	0.540394	0	0.52449	0.0146075	0.530203	0
0.453094	0.535647	0.0294361	0.539771	0	0.524513	0.0169925	0.529757	0
0.45509	0.533307	0.0294098	0.540433	0	0.524091	0.0146345	0.529665	0
0.457086	0.53028	0.0293653	0.539052	0	0.523352	0.0176213	0.528469	0
0.459082	0.526616	0.0275734	0.538574	0	0.522331	0.0213838	0.528141	0
0.461078	0.522346	0.0261655	0.53763	0	0.521064	0.0173579	0.528389	0
0.463074	0.517675	0.0232339	0.538611	0	0.519599	0.0177473	0.528332	0
0.46507	0.512901	0.0235484	0.538111	0	0.517999	0.0147825	0.52708	0
0.467066	0.508259	0.0219817	0.538877	0	0.516645	0.013824	0.529392	0
0.469062	0.503924	0.0181509	0.537608	0	0.515736	0.0162621	0.529834	0
0.471058	0.49993	0.0173759	0.539099	0	0.514974	0.0183284	0.529122	0
0.473054	0.496357	0.0170449	0.537761	0	0.514172	0.0177179	0.530267	0
0.47505	0.493394	0.016459	0.538562	0	0.513515	0.0172492	0.52857	0
0.477046	0.491038	0.0168207	0.538441	0	0.512815	0.0164777	0.529354	0
0.479042	0.489196	0.0169823	0.53894	0	0.511651	0.013322	0.528707	0
0.481038	0.487765	0.0159562	0.538549	0	0.509941	0.0184483	0.528864	0
0.483034	0.486656	0.0155815	0.536984	0	0.507994	0.0175786	0.52867	0
0.48503	0.4859	0.016172	0.536922	0	0.506328	0.0174632	0.52966	0
0.487026	0.485291	0.017021	0.537923	0	0.505265	0.0160123	0.529471	0
0.489022	0.48439	0.0172802	0.537174	0	0.504936	0.0149846	0.528992	0
0.491018	0.483175	0.0146734	0.53761	0	0.504854	0.0153171	0.528787	0
0.493014	0.482002	0.0133951	0.538353	0	0.503913	0.0147204	0.529053	0
0.49501	0.481185	0.01551	0.538151	0	0.501697	0.0140297	0.529126	0
0.497006	0.480875	0.019007	0.537894	0	0.498646	0.0132701	0.529189	0
0.499002	0.480928	0.019334	0.538889	0	0.495146	0.0139719	0.528487	0

## Sheet: figure3C
Angular Gyr		Hippocampus		Amygdala		vmPFC		OFC		Frontal Pole
Sig Period	Peak Acc Time	Sig Period	Peak Acc	Sig Period	Peak Acc	Sig Period	Peak Acc	Sig Period	Peak Acc	Sig Period	Peak Acc
0.00798403	0.0538922	0.0858283	0.115768	0.187625	0.201597	0.193613	0.257485	0.257485	0.277445	0.235529	0.311377
0.00998004		0.0878244		0.189621		0.195609		0.259481		0.237525
0.011976		0.0898204		0.191617		0.197605		0.261477		0.239521
0.0139721		0.0918164		0.193613		0.199601		0.263473		0.241517
0.0159681		0.0938124		0.195609		0.201597		0.265469		0.243513
0.0179641		0.0958084		0.197605		0.203593		0.267465		0.245509
0.0199601		0.0978044		0.199601		0.205589		0.269461		0.247505
0.0219561		0.0998004		0.201597		0.207585		0.271457		0.249501
0.0239521		0.101796		0.203593		0.209581		0.273453		0.251497
0.0259481		0.103792		0.205589		0.211577		0.275449		0.253493
0.0279441		0.105788		0.207585		0.213573		0.277445		0.255489
0.0299401		0.107784		0.209581		0.215569		0.279441		0.257485
0.0319361		0.10978		0.211577		0.217565		0.281437		0.259481
0.0339321		0.111776		0.213573		0.219561		0.283433		0.261477
0.0359281		0.113772		0.215569		0.221557		0.285429		0.263473
0.0379242		0.115768		0.217565		0.223553		0.287425		0.265469
0.0399202		0.117764		0.219561		0.225549		0.289421		0.267465
0.0419162		0.11976		0.221557		0.227545				0.269461
0.0439122		0.121756		0.223553		0.229541				0.271457
0.0459082		0.123752		0.225549		0.231537				0.273453
0.0479042		0.125749		0.227545		0.233533				0.275449
0.0499002		0.127745		0.229541		0.235529				0.277445
0.0518962		0.129741		0.231537		0.237525				0.279441
0.0538922		0.131737		0.233533		0.239521				0.281437
0.0558882		0.133733		0.235529		0.241517				0.283433
0.0578842		0.135729				0.243513				0.285429
0.0598802		0.137725				0.245509				0.287425
0.0618762		0.139721				0.247505				0.289421
0.0638723		0.141717				0.249501				0.291417
		0.143713				0.251497				0.293413
		0.145709				0.253493				0.295409
		0.147705				0.255489				0.297405
		0.149701				0.257485				0.299401
						0.259481				0.301397
						0.261477				0.303393
						0.263473				0.305389
						0.265469				0.307385
						0.267465				0.309381
						0.269461				0.311377
						0.271457				0.313373
						0.273453				0.315369
						0.275449				0.317365
						0.277445				0.319361
						0.279441				0.321357
						0.281437				0.323353
						0.283433				0.325349
						0.285429				0.327345
						0.287425				0.329341
						0.289421				0.331337
						0.291417				0.333333
						0.293413				0.335329
						0.295409				0.337325
						0.297405				0.339321
						0.299401				0.341317
						0.357285				0.343313
						0.359281				0.345309
						0.361277
						0.363273
						0.365269
						0.367265
						0.369261
						0.371257
						0.373253
						0.37525
						0.377246
						0.379242
						0.381238
						0.383234
						0.38523
						0.387226
						0.389222
						0.391218
						0.393214
						0.39521
						0.397206
						0.399202
						0.401198
						0.403194
						0.40519
						0.407186
						0.409182
						0.411178
						0.413174
						0.41517
						0.417166
						0.419162
						0.421158
						0.423154
						0.42515
						0.427146
						0.429142
						0.431138
						0.433134
						0.43513
						0.437126
						0.439122
						0.441118
						0.443114
						0.44511

## Sheet: figure3D
	Angular Gyr				Hippocampus				Amygdala				vmPFC				OFC				Frontal Pole
times	mean	sem	null 95th	sig	mean	sem	null 95th	sig	mean	sem	null 95th	sig	mean	sem	null 95th	sig	mean	sem	null 95th	sig	mean	sem	null 95th	sig
0	0.502144	0.0172703	0.543368	0	0.499048	0.0193776	0.52753	0	0.497636	0.01275	0.527696	0	0.425004	0.0262544	0.538094	0	0.501791	0.017442	0.527736	0	0.495253	0.0172792	0.529167	0
0.00199601	0.510323	0.0181066	0.540537	0	0.496296	0.0163421	0.52739	0	0.501864	0.011555	0.52704	0	0.430139	0.0264828	0.536947	0	0.500332	0.0178809	0.528512	0	0.492367	0.0168056	0.530175	0
0.00399202	0.51832	0.0164457	0.5401	0	0.494097	0.0149147	0.52649	0	0.505174	0.0123312	0.525711	0	0.4351	0.0304213	0.537068	0	0.499392	0.015646	0.529037	0	0.489978	0.017169	0.529798	0
0.00598802	0.526285	0.0184473	0.541128	0	0.492685	0.0141816	0.526449	0	0.507719	0.0129892	0.526972	0	0.439586	0.0300606	0.536526	0	0.499145	0.0155058	0.528231	0	0.488234	0.0186324	0.529462	0
0.00798403	0.534188	0.0173146	0.540202	1	0.492093	0.0138577	0.525676	0	0.509986	0.014923	0.526132	0	0.443588	0.0308396	0.535805	0	0.499265	0.01703	0.527052	0	0.487381	0.0160326	0.530024	0
0.00998004	0.541285	0.0178642	0.540969	1	0.492417	0.0109291	0.526595	0	0.512037	0.0144911	0.52707	0	0.447227	0.033223	0.53631	0	0.499304	0.016701	0.526877	0	0.487927	0.0153982	0.529775	0
0.011976	0.546848	0.0200502	0.540962	1	0.493839	0.00851666	0.527465	0	0.514026	0.00971865	0.527662	0	0.450639	0.031612	0.535632	0	0.49915	0.0179782	0.526059	0	0.490388	0.014849	0.530046	0
0.0139721	0.550716	0.0226436	0.541547	1	0.496264	0.00652197	0.526887	0	0.516102	0.0114744	0.527458	0	0.45405	0.0313731	0.53716	0	0.498987	0.0166548	0.527041	0	0.494575	0.0164274	0.530785	0
0.0159681	0.553179	0.0255979	0.542336	1	0.499208	0.00699672	0.527318	0	0.517969	0.0128738	0.527558	0	0.45752	0.0328564	0.538362	0	0.499026	0.0186914	0.526258	0	0.499366	0.014316	0.529933	0
0.0179641	0.55495	0.0243308	0.543498	1	0.502165	0.00665136	0.526317	0	0.519203	0.0116708	0.528887	0	0.460752	0.0341047	0.537914	0	0.499206	0.019194	0.526385	0	0.503672	0.0146229	0.530867	0
0.0199601	0.556705	0.0219512	0.54206	1	0.504946	0.00654737	0.52588	0	0.519824	0.0135522	0.52996	0	0.46353	0.0329617	0.536087	0	0.498994	0.0201252	0.5255	0	0.50705	0.0127669	0.530494	0
0.0219561	0.558867	0.0188443	0.541019	1	0.507613	0.00998808	0.527618	0	0.520184	0.0118846	0.528739	0	0.466157	0.0302759	0.537268	0	0.498078	0.0215295	0.525385	0	0.509576	0.0132775	0.530841	0
0.0239521	0.561047	0.01721	0.540883	1	0.510337	0.012147	0.526422	0	0.520464	0.0131001	0.530231	0	0.469127	0.0340627	0.537382	0	0.496846	0.0186452	0.525051	0	0.511296	0.0144389	0.5308	0
0.0259481	0.562205	0.0206503	0.542003	1	0.513173	0.0153022	0.527353	0	0.520912	0.0115522	0.528974	0	0.47266	0.0366314	0.537235	0	0.49585	0.0168406	0.525425	0	0.511877	0.0146264	0.529563	0
0.0279441	0.562238	0.0202252	0.53987	1	0.515967	0.0144178	0.526845	0	0.521777	0.0112558	0.530179	0	0.47689	0.0362415	0.538309	0	0.495796	0.0164114	0.525351	0	0.511311	0.0131301	0.529308	0
0.0299401	0.561826	0.0199427	0.541303	1	0.51849	0.0153267	0.526572	0	0.522942	0.0132492	0.529397	0	0.482044	0.0357691	0.539148	0	0.497435	0.0171956	0.527265	0	0.510083	0.0158538	0.529986	0
0.0319361	0.561026	0.0185536	0.540971	1	0.52058	0.0168935	0.526048	0	0.524265	0.0165037	0.530257	0	0.488179	0.0359806	0.539458	0	0.50075	0.0177966	0.526493	0	0.50881	0.0176006	0.527789	0
0.0339321	0.559667	0.0198096	0.541543	1	0.522161	0.0151317	0.52619	0	0.5257	0.017822	0.530634	0	0.49501	0.0361542	0.540024	0	0.50496	0.0165426	0.526521	0	0.507931	0.0229952	0.529166	0
0.0359281	0.558461	0.0235327	0.541436	1	0.523162	0.0140835	0.527162	0	0.526989	0.0169811	0.530665	0	0.501906	0.0342898	0.5414	0	0.509117	0.0166724	0.527648	0	0.507478	0.0231704	0.529139	0
0.0379242	0.55837	0.0232167	0.540773	1	0.523611	0.0148308	0.5281	0	0.527743	0.0159184	0.53153	0	0.50835	0.0346543	0.542326	0	0.512521	0.0177172	0.525252	0	0.507445	0.0230912	0.530073	0
0.0399202	0.559606	0.0233116	0.539644	1	0.523726	0.0122252	0.526902	0	0.527959	0.014694	0.531385	0	0.514109	0.0341089	0.54072	0	0.515063	0.0174467	0.526241	0	0.50773	0.0212983	0.530341	0
0.0419162	0.561778	0.0211321	0.539444	1	0.523864	0.0124843	0.52811	0	0.527949	0.014864	0.53107	0	0.518883	0.0348331	0.540382	0	0.517111	0.0166572	0.527356	0	0.5079	0.0187458	0.529724	0
0.0439122	0.564415	0.0212365	0.539807	1	0.524211	0.0126201	0.527867	0	0.528148	0.0147785	0.530389	0	0.522449	0.036428	0.541251	0	0.518941	0.0200332	0.526046	0	0.507563	0.018447	0.529107	0
0.0459082	0.567296	0.021563	0.539983	1	0.524739	0.0133595	0.527053	0	0.528779	0.0118703	0.530825	0	0.524725	0.0348807	0.541268	0	0.520258	0.0224596	0.525403	0	0.506691	0.020538	0.529882	0
0.0479042	0.570268	0.0171201	0.539342	1	0.525333	0.0132953	0.526671	0	0.529402	0.00901801	0.529669	0	0.525708	0.0354591	0.539904	0	0.520543	0.0231978	0.525738	0	0.505635	0.0251266	0.529883	0
0.0499002	0.572866	0.0185531	0.540036	1	0.525627	0.0129028	0.526519	0	0.529644	0.0119602	0.529662	0	0.525484	0.0341587	0.539819	0	0.519707	0.0239645	0.526478	0	0.504559	0.0268882	0.529726	0
0.0518962	0.574389	0.0198791	0.539538	1	0.525239	0.012825	0.526423	0	0.529703	0.0113817	0.529693	0	0.524119	0.0323835	0.539981	0	0.518043	0.0225145	0.525259	0	0.503155	0.027076	0.53042	0
0.0538922	0.574188	0.0169837	0.540747	1	0.524003	0.0111803	0.524802	0	0.529621	0.0115781	0.530616	0	0.521754	0.0335566	0.540202	0	0.515969	0.0210619	0.52623	0	0.501422	0.0272401	0.530235	0
0.0558882	0.57186	0.0172512	0.53974	1	0.521846	0.00986215	0.526272	0	0.529292	0.0114871	0.531465	0	0.518712	0.0318363	0.538235	0	0.513858	0.0191604	0.527417	0	0.499971	0.0266518	0.53076	0
0.0578842	0.567387	0.0173467	0.539879	1	0.519186	0.0123394	0.525913	0	0.528741	0.0126332	0.531387	0	0.515314	0.0303689	0.537438	0	0.511806	0.0146543	0.527023	0	0.499202	0.0264307	0.531498	0
0.0598802	0.561082	0.0173533	0.54065	1	0.516922	0.0132114	0.525595	0	0.527807	0.014709	0.531316	0	0.511672	0.0297813	0.537077	0	0.509831	0.0129426	0.525856	0	0.499085	0.0260739	0.531066	0
0.0618762	0.553501	0.0197039	0.540869	1	0.515406	0.0137238	0.525388	0	0.526426	0.0146252	0.530047	0	0.507813	0.0295666	0.537388	0	0.508185	0.0115235	0.526092	0	0.499585	0.0236775	0.531101	0
0.0638723	0.545428	0.0207677	0.540994	1	0.514456	0.0151541	0.525333	0	0.524883	0.0147539	0.52986	0	0.503832	0.0293843	0.537667	0	0.506865	0.0128624	0.525336	0	0.50048	0.0200252	0.530725	0
0.0658683	0.537721	0.0221106	0.540713	0	0.51399	0.0158983	0.526449	0	0.523604	0.0137027	0.529796	0	0.499937	0.0277893	0.537477	0	0.505409	0.0140224	0.525371	0	0.501356	0.0197402	0.530054	0
0.0678643	0.530803	0.0234445	0.539709	0	0.513924	0.0128637	0.526253	0	0.522925	0.0121743	0.530142	0	0.496431	0.026493	0.536428	0	0.503581	0.0131219	0.525777	0	0.501908	0.0161957	0.529729	0
0.0698603	0.524698	0.0232052	0.541792	0	0.514202	0.0130439	0.525921	0	0.522798	0.0128515	0.530564	0	0.493687	0.0261304	0.535504	0	0.501605	0.013871	0.526157	0	0.502023	0.0175721	0.528751	0
0.0718563	0.51957	0.0250568	0.540338	0	0.514791	0.0134547	0.526123	0	0.522878	0.0127158	0.529664	0	0.492004	0.0250293	0.536975	0	0.499621	0.0135688	0.527796	0	0.502057	0.0214267	0.527491	0
0.0738523	0.515778	0.0288718	0.539553	0	0.515452	0.0139557	0.52626	0	0.522926	0.0143656	0.53091	0	0.491392	0.0271243	0.537366	0	0.497508	0.0112732	0.528351	0	0.502699	0.0220868	0.527821	0
0.0758483	0.513501	0.0292716	0.539074	0	0.516036	0.0152896	0.526692	0	0.522904	0.0157253	0.530068	0	0.49149	0.0275622	0.538393	0	0.495299	0.00929223	0.527167	0	0.504168	0.0186709	0.527373	0
0.0778443	0.512346	0.0291472	0.539947	0	0.516712	0.0168899	0.526369	0	0.522791	0.0143268	0.530678	0	0.491847	0.0294283	0.538069	0	0.49324	0.00799916	0.526905	0	0.506151	0.0161478	0.528206	0
0.0798403	0.511921	0.0292858	0.541215	0	0.517904	0.0178234	0.526012	0	0.52248	0.0159638	0.530717	0	0.49239	0.0301733	0.53756	0	0.491512	0.00825654	0.527538	0	0.50831	0.0155555	0.52867	0
0.0818363	0.511549	0.0302395	0.541083	0	0.520169	0.0163355	0.525461	0	0.522017	0.0178785	0.530938	0	0.493401	0.0314164	0.53857	0	0.490026	0.0101458	0.526354	0	0.510258	0.0151199	0.527991	0
0.0838323	0.510084	0.0222487	0.540825	0	0.523692	0.0145517	0.524773	0	0.521658	0.0159971	0.530298	0	0.495116	0.0309061	0.537725	0	0.48865	0.0091092	0.527465	0	0.511746	0.0144888	0.528304	0
0.0858283	0.507825	0.0184494	0.539888	0	0.527963	0.012967	0.525639	1	0.521456	0.012757	0.529671	0	0.497583	0.0295813	0.537581	0	0.487508	0.00856534	0.52757	0	0.512949	0.0154172	0.530048	0
0.0878244	0.50612	0.0179766	0.541347	0	0.532196	0.0111929	0.525233	1	0.52124	0.0154024	0.530295	0	0.500694	0.0303438	0.535891	0	0.486537	0.00738109	0.527137	0	0.513967	0.0169964	0.529525	0
0.0898204	0.505382	0.0206052	0.54264	0	0.535989	0.0104693	0.525352	1	0.52088	0.0148024	0.529937	0	0.504227	0.031833	0.535544	0	0.485413	0.00848788	0.527143	0	0.514629	0.0176261	0.531207	0
0.0918164	0.505404	0.0221033	0.540268	0	0.539205	0.00931488	0.524881	1	0.520263	0.0161259	0.530806	0	0.507839	0.0283205	0.536031	0	0.483887	0.00926776	0.527405	0	0.514827	0.0162727	0.53022	0
0.0938124	0.505861	0.0239627	0.542728	0	0.541644	0.00857829	0.524835	1	0.519429	0.015639	0.530509	0	0.511032	0.0282273	0.53571	0	0.481876	0.0080481	0.527911	0	0.51459	0.0132825	0.53004	0
0.0958084	0.50597	0.0280681	0.54194	0	0.543377	0.00957827	0.523052	1	0.51857	0.014979	0.531304	0	0.513612	0.0274826	0.537078	0	0.479795	0.0100705	0.527995	0	0.514068	0.0132846	0.531238	0
0.0978044	0.505069	0.0277472	0.541173	0	0.544677	0.0098671	0.524002	1	0.517691	0.0121242	0.531291	0	0.5157	0.0263631	0.537969	0	0.478499	0.00977865	0.526837	0	0.513572	0.0138641	0.530521	0
0.0998004	0.503638	0.027335	0.539939	0	0.545793	0.0103454	0.524375	1	0.516909	0.013029	0.528982	0	0.517206	0.0238157	0.538107	0	0.478373	0.011476	0.526407	0	0.513279	0.0136786	0.529049	0
0.101796	0.502731	0.026081	0.540041	0	0.546996	0.0116498	0.525237	1	0.516716	0.0141221	0.52858	0	0.517929	0.0221895	0.537177	0	0.479056	0.0122562	0.52539	0	0.513061	0.0125001	0.529335	0
0.103792	0.502657	0.0251756	0.539858	0	0.548559	0.0131937	0.524247	1	0.517498	0.0123783	0.52969	0	0.517821	0.020384	0.536189	0	0.479983	0.012819	0.525461	0	0.512773	0.0125427	0.530228	0
0.105788	0.503083	0.0242768	0.539846	0	0.550604	0.0143557	0.524164	1	0.519012	0.0138134	0.530005	0	0.517014	0.0192485	0.537505	0	0.480918	0.0137758	0.52488	0	0.512393	0.0140189	0.529503	0
0.107784	0.503546	0.0217347	0.539365	0	0.552874	0.0159435	0.525377	1	0.520855	0.0135121	0.530653	0	0.515793	0.0182959	0.537282	0	0.482141	0.0153264	0.524909	0	0.512004	0.0165118	0.530281	0
0.10978	0.503344	0.0220876	0.538166	0	0.554956	0.0166186	0.525178	1	0.523021	0.0138425	0.530585	0	0.514563	0.0163813	0.538651	0	0.484158	0.0144637	0.524356	0	0.511627	0.0170318	0.528229	0
0.111776	0.501834	0.0244561	0.537643	0	0.556611	0.0178801	0.524809	1	0.525421	0.015325	0.530749	0	0.513525	0.0154691	0.538044	0	0.487121	0.0172218	0.524827	0	0.510974	0.0162415	0.529051	0
0.113772	0.498795	0.0256503	0.538328	0	0.55777	0.0163127	0.524779	1	0.527643	0.0137077	0.531279	0	0.512579	0.0150661	0.536695	0	0.490281	0.016939	0.524791	0	0.50968	0.0151987	0.527942	0
0.115768	0.493925	0.0301477	0.539651	0	0.558326	0.0158467	0.524585	1	0.529437	0.0125074	0.53088	0	0.511652	0.0144574	0.538429	0	0.492912	0.0195607	0.525815	0	0.507897	0.0161063	0.528015	0
0.117764	0.486963	0.0341631	0.538935	0	0.558227	0.0166045	0.525166	1	0.530949	0.0122845	0.530241	0	0.510663	0.0140518	0.53901	0	0.495018	0.0204828	0.525352	0	0.506217	0.0168936	0.529123	0
0.11976	0.478909	0.0398724	0.541684	0	0.557694	0.0171728	0.525226	1	0.532327	0.0102059	0.531388	0	0.509467	0.0123407	0.539195	0	0.496622	0.0204011	0.525538	0	0.504918	0.0183282	0.529784	0
0.121756	0.471945	0.0341747	0.54189	0	0.556899	0.0157085	0.525593	1	0.533427	0.0145033	0.532129	0	0.508047	0.0121044	0.538646	0	0.49752	0.0232262	0.527072	0	0.503754	0.0207372	0.529474	0
0.123752	0.467061	0.0225388	0.541112	0	0.555844	0.0144442	0.525766	1	0.53414	0.015589	0.530069	0	0.506393	0.0129882	0.538276	0	0.497687	0.0224345	0.525397	0	0.502647	0.0222883	0.529992	0
0.125749	0.463358	0.0258431	0.541387	0	0.554564	0.0120825	0.525267	1	0.534615	0.0152705	0.530642	0	0.504405	0.0132374	0.53986	0	0.497138	0.0233565	0.526041	0	0.501833	0.0208357	0.530476	0
0.127745	0.459974	0.0293342	0.541069	0	0.553092	0.0111236	0.524954	1	0.53465	0.0157309	0.529778	0	0.502136	0.0108612	0.54046	0	0.495581	0.0213851	0.525006	0	0.50121	0.01561	0.530996	0
0.129741	0.456968	0.0268548	0.542477	0	0.551384	0.0117341	0.524717	1	0.53389	0.016626	0.52944	0	0.499805	0.0100221	0.54103	0	0.492982	0.0223541	0.52463	0	0.500576	0.0117189	0.530176	0
0.131737	0.454546	0.029562	0.54142	0	0.549448	0.0115551	0.524366	1	0.53261	0.0166289	0.529362	0	0.497619	0.00921541	0.540634	0	0.489682	0.0225955	0.52478	0	0.500205	0.0122616	0.529416	0
0.133733	0.452467	0.0329145	0.542301	0	0.54738	0.0102075	0.524037	1	0.531083	0.0182036	0.529657	0	0.495864	0.0088551	0.540187	0	0.485908	0.0225305	0.525372	0	0.500538	0.0111874	0.528006	0
0.135729	0.45061	0.0331672	0.540642	0	0.545274	0.0103944	0.524686	1	0.529282	0.0178109	0.530994	0	0.494843	0.00999484	0.540393	0	0.481932	0.0205096	0.525602	0	0.50153	0.0113078	0.528312	0
0.137725	0.449207	0.0285142	0.539604	0	0.54325	0.0102812	0.524402	1	0.527522	0.0167866	0.529969	0	0.494517	0.0136162	0.540712	0	0.477971	0.0211057	0.526374	0	0.502725	0.00965855	0.528476	0
0.139721	0.449109	0.025302	0.53973	0	0.541442	0.00988204	0.525449	1	0.526227	0.0147726	0.530664	0	0.494351	0.015703	0.539636	0	0.474129	0.0176787	0.527133	0	0.503747	0.0114478	0.529018	0
0.141717	0.451639	0.0220848	0.539682	0	0.539861	0.0110709	0.525789	1	0.525298	0.0164564	0.531243	0	0.49372	0.0175353	0.539643	0	0.470979	0.015564	0.526913	0	0.504291	0.0150738	0.528681	0
0.143713	0.456895	0.0173602	0.539761	0	0.538442	0.01288	0.525482	1	0.524448	0.0173596	0.529663	0	0.492502	0.0200765	0.540395	0	0.468867	0.0159695	0.526371	0	0.50423	0.0187793	0.529289	0
0.145709	0.463477	0.0157449	0.540385	0	0.537046	0.0119579	0.525808	1	0.523684	0.017062	0.529001	0	0.491001	0.0203442	0.538714	0	0.467759	0.0184921	0.525412	0	0.503877	0.0197839	0.528524	0
0.147705	0.469827	0.0143185	0.539009	0	0.53547	0.0126155	0.524935	1	0.523046	0.0170825	0.528659	0	0.489622	0.0227394	0.537963	0	0.468113	0.0191479	0.525029	0	0.503759	0.0213379	0.528221	0
0.149701	0.475111	0.0175627	0.539346	0	0.53387	0.0106049	0.525383	1	0.522482	0.0162592	0.528593	0	0.488787	0.0214748	0.538051	0	0.470064	0.0179645	0.52597	0	0.504268	0.0252118	0.52968	0
0.151697	0.479278	0.019734	0.538607	0	0.532774	0.00985161	0.526247	0	0.521977	0.0161946	0.529271	0	0.488804	0.0207854	0.537904	0	0.47299	0.0163033	0.52651	0	0.505482	0.0259321	0.530458	0
0.153693	0.482671	0.0181611	0.538886	0	0.53261	0.00863042	0.525673	0	0.521597	0.0159617	0.530242	0	0.489778	0.0217182	0.538005	0	0.476072	0.0144582	0.525574	0	0.506864	0.0235788	0.529807	0
0.155689	0.485974	0.0194145	0.539758	0	0.533377	0.00870556	0.52531	0	0.521268	0.021609	0.529205	0	0.491644	0.0199547	0.537824	0	0.478415	0.0136161	0.526477	0	0.507428	0.0231545	0.530198	0
0.157685	0.489793	0.0198867	0.541186	0	0.534739	0.00857019	0.525251	0	0.520905	0.0222636	0.529833	0	0.49417	0.0208243	0.538222	0	0.479364	0.0121301	0.526634	0	0.506589	0.0233179	0.530237	0
0.159681	0.494283	0.0234551	0.54004	0	0.536327	0.00949797	0.524779	0	0.520746	0.0232832	0.528567	0	0.496972	0.0230466	0.537523	0	0.479155	0.0107295	0.526506	0	0.504618	0.0257519	0.531083	0
0.161677	0.499533	0.0214534	0.540802	0	0.537804	0.0121933	0.525302	0	0.52094	0.0230469	0.528439	0	0.499785	0.0255192	0.537195	0	0.478635	0.00997484	0.526161	0	0.502268	0.0254632	0.529895	0
0.163673	0.505199	0.0218788	0.541207	0	0.539097	0.0131005	0.525406	0	0.521451	0.0221403	0.52818	0	0.50262	0.0268411	0.537761	0	0.47822	0.0118971	0.525391	0	0.499983	0.024479	0.529992	0
0.165669	0.510277	0.0209278	0.541814	0	0.540398	0.0131678	0.52534	0	0.522119	0.0198566	0.528179	0	0.505486	0.0270181	0.538741	0	0.477622	0.0130402	0.52344	0	0.49786	0.0222778	0.529545	0
0.167665	0.51422	0.0212778	0.54181	0	0.541678	0.0134749	0.525978	0	0.522822	0.0166565	0.528235	0	0.508339	0.026861	0.538074	0	0.476661	0.0156133	0.524982	0	0.495906	0.0231086	0.529278	0
0.169661	0.517593	0.0224128	0.540528	0	0.542636	0.0140032	0.526484	0	0.523659	0.0157396	0.529264	0	0.511281	0.0244017	0.53819	0	0.47553	0.0163223	0.524685	0	0.493869	0.0213328	0.52942	0
0.171657	0.521208	0.0185945	0.543114	0	0.542994	0.0140185	0.526284	0	0.524511	0.0150897	0.529935	0	0.514433	0.0202262	0.538954	0	0.474318	0.0152748	0.525412	0	0.491587	0.0162252	0.528993	0
0.173653	0.525258	0.0162927	0.54181	0	0.542577	0.0142686	0.526257	0	0.525355	0.0148859	0.528652	0	0.517837	0.0213256	0.538324	0	0.472962	0.01836	0.525477	0	0.489433	0.015135	0.530214	0
0.175649	0.529396	0.0167865	0.54052	0	0.54132	0.0125742	0.527587	0	0.526385	0.0137763	0.529076	0	0.521555	0.0200276	0.538888	0	0.471255	0.0198517	0.525867	0	0.48775	0.0150544	0.530576	0
0.177645	0.533115	0.019742	0.54212	0	0.539321	0.0117479	0.526395	0	0.527547	0.0126099	0.529131	0	0.525634	0.0194243	0.537982	0	0.46898	0.0200696	0.525786	0	0.486357	0.0143516	0.528391	0
0.179641	0.536262	0.0200932	0.540783	0	0.536929	0.00980545	0.527298	0	0.528807	0.0149572	0.528456	0	0.529679	0.0225009	0.540367	0	0.466017	0.0185667	0.525937	0	0.484788	0.0142331	0.526973	0
0.181637	0.539305	0.0206775	0.54069	0	0.534484	0.00851908	0.526201	0	0.530338	0.0126304	0.528976	0	0.533101	0.0217336	0.538923	0	0.462561	0.0170131	0.526069	0	0.48272	0.0151929	0.527666	0
0.183633	0.542782	0.0222281	0.543324	0	0.532194	0.00733041	0.527442	0	0.532185	0.0105149	0.528775	0	0.535728	0.0222046	0.540235	0	0.459357	0.0135984	0.525604	0	0.480388	0.0169549	0.528559	0
0.185629	0.546782	0.0219032	0.542365	0	0.530306	0.00937836	0.526924	0	0.534264	0.0122112	0.530038	0	0.537592	0.021854	0.539801	0	0.45682	0.0131062	0.523916	0	0.478168	0.0204392	0.52824	0
0.187625	0.551079	0.0206256	0.541784	0	0.5289	0.0108835	0.525716	0	0.536669	0.0108564	0.530021	1	0.538848	0.0243189	0.539225	0	0.454851	0.0108556	0.526078	0	0.475932	0.0227451	0.528386	0
0.189621	0.55524	0.0188033	0.539231	0	0.527829	0.0126462	0.525249	0	0.539543	0.00868499	0.529604	1	0.539878	0.022414	0.537155	0	0.453913	0.0094442	0.526571	0	0.473559	0.0242241	0.528689	0
0.191617	0.558306	0.0213182	0.542166	0	0.526949	0.0128317	0.524923	0	0.542895	0.00924922	0.52997	1	0.54121	0.0213137	0.536313	0	0.454637	0.0122072	0.527167	0	0.47146	0.0236437	0.530205	0
0.193613	0.55912	0.0232948	0.540359	0	0.526166	0.0139293	0.526069	0	0.546343	0.0120918	0.529401	1	0.543172	0.0208201	0.535719	1	0.456914	0.0134137	0.525983	0	0.469976	0.0201335	0.528814	0
0.195609	0.55708	0.0242772	0.542028	0	0.525391	0.014014	0.526159	0	0.5494	0.0116148	0.529021	1	0.545501	0.0213579	0.538202	1	0.460189	0.0162576	0.527666	0	0.469111	0.0157994	0.529101	0
0.197605	0.552505	0.025755	0.541437	0	0.524575	0.0144077	0.525897	0	0.551955	0.0120565	0.529291	1	0.547727	0.0216473	0.538753	1	0.463655	0.0177853	0.526997	0	0.468892	0.0155082	0.528566	0
0.199601	0.546695	0.0272197	0.543133	0	0.523792	0.0132556	0.524999	0	0.553897	0.0123195	0.529341	1	0.549592	0.0223138	0.537931	1	0.466544	0.0195039	0.526686	0	0.469077	0.0150138	0.527867	0
0.201597	0.540559	0.0289396	0.541827	0	0.523106	0.0131786	0.52619	0	0.555034	0.0127148	0.528663	1	0.551046	0.0236375	0.538055	1	0.468698	0.0206374	0.525612	0	0.469306	0.0154683	0.528353	0
0.203593	0.533703	0.0306901	0.541514	0	0.522546	0.0124561	0.526514	0	0.555457	0.0150599	0.53063	1	0.552304	0.0238778	0.537667	1	0.470105	0.0213293	0.526521	0	0.469664	0.0148184	0.528299	0
0.205589	0.525617	0.0344382	0.542586	0	0.522378	0.0120798	0.525309	0	0.555586	0.0152887	0.530251	1	0.553618	0.0249883	0.537213	1	0.470458	0.0183465	0.526611	0	0.470365	0.0155536	0.528974	0
0.207585	0.516327	0.0349626	0.543757	0	0.52288	0.0112564	0.525604	0	0.555688	0.0133246	0.529154	1	0.554946	0.0253922	0.538483	1	0.469694	0.0183752	0.526333	0	0.471547	0.0151573	0.529187	0
0.209581	0.50612	0.0362502	0.542681	0	0.523977	0.0100573	0.526155	0	0.555556	0.0143963	0.527831	1	0.556034	0.0246192	0.537907	1	0.467994	0.0209547	0.527284	0	0.473571	0.0158838	0.528892	0
0.211577	0.495353	0.0327686	0.542079	0	0.525439	0.00869434	0.525657	0	0.555179	0.0154833	0.528198	1	0.556657	0.025458	0.537561	1	0.465981	0.0202835	0.526367	0	0.476767	0.0167893	0.528883	0
0.213573	0.484073	0.0320875	0.54215	0	0.526962	0.00943302	0.525796	0	0.554816	0.0150568	0.529819	1	0.556796	0.0254412	0.537541	1	0.464764	0.0167586	0.526164	0	0.481119	0.0166159	0.528002	0
0.215569	0.472008	0.0304528	0.542743	0	0.528284	0.00864081	0.526176	0	0.554277	0.0155922	0.528679	1	0.556651	0.0243073	0.538147	1	0.464687	0.0160875	0.526265	0	0.486273	0.0174872	0.52951	0
0.217565	0.460009	0.0227194	0.542703	0	0.529509	0.00778236	0.526689	0	0.5532	0.0152781	0.529786	1	0.55651	0.0247886	0.538181	1	0.46543	0.0146885	0.526584	0	0.491594	0.0184804	0.528392	0
0.219561	0.450607	0.0194613	0.540777	0	0.530834	0.0077824	0.526132	0	0.551423	0.0125721	0.528732	1	0.556471	0.0251533	0.53972	1	0.466659	0.0105677	0.526634	0	0.496582	0.0160891	0.529505	0
0.221557	0.445787	0.019939	0.541774	0	0.532287	0.00784402	0.527058	0	0.549084	0.0112914	0.529315	1	0.556348	0.0253253	0.538725	1	0.468075	0.00991201	0.527354	0	0.501113	0.0146548	0.530023	0
0.223553	0.445614	0.021273	0.538855	0	0.533833	0.00939776	0.526996	0	0.54646	0.013169	0.529801	1	0.555943	0.0248705	0.537906	1	0.469633	0.0127247	0.527482	0	0.505237	0.0141319	0.529554	0
0.225549	0.449015	0.0192133	0.541027	0	0.535223	0.00921157	0.527064	0	0.543691	0.0130861	0.530099	1	0.555247	0.0251534	0.538261	1	0.471518	0.0118298	0.527124	0	0.509132	0.0147339	0.529822	0
0.227545	0.454479	0.017337	0.540779	0	0.536004	0.0106657	0.526809	0	0.541076	0.0121137	0.530014	1	0.554315	0.0269002	0.538599	1	0.47414	0.0115177	0.527718	0	0.51302	0.0144953	0.530992	0
0.229541	0.460984	0.0146009	0.539723	0	0.53601	0.0110213	0.525986	0	0.53876	0.00822646	0.529069	1	0.553148	0.0279364	0.538961	1	0.477725	0.0101396	0.527724	0	0.517101	0.0130322	0.531379	0
0.231537	0.468851	0.0124537	0.540573	0	0.535434	0.0108321	0.52642	0	0.536423	0.00759644	0.529814	1	0.551814	0.0268206	0.539071	1	0.482073	0.0125729	0.527438	0	0.521544	0.0113295	0.530335	0
0.233533	0.478642	0.0157842	0.539437	0	0.534561	0.0119343	0.525363	0	0.533832	0.00830592	0.530135	1	0.550532	0.0261309	0.540552	1	0.486877	0.0109751	0.527257	0	0.526309	0.0108588	0.529597	0
0.235529	0.489831	0.0179541	0.539749	0	0.533618	0.0117153	0.525548	0	0.531041	0.0130116	0.530434	1	0.549665	0.0260975	0.540903	1	0.491811	0.0126937	0.525033	0	0.531157	0.0120113	0.528825	1
0.237525	0.501299	0.0186836	0.541796	0	0.532672	0.0122631	0.526491	0	0.528299	0.0133592	0.529568	0	0.549514	0.0260277	0.540668	1	0.496363	0.0120487	0.524824	0	0.535777	0.0102247	0.529075	1
0.239521	0.512097	0.0180938	0.541103	0	0.531687	0.0128811	0.526807	0	0.526082	0.0119459	0.529739	0	0.550103	0.0273223	0.541566	1	0.50009	0.0124954	0.52519	0	0.539945	0.0106466	0.529657	1
0.241517	0.521487	0.0165095	0.540869	0	0.530655	0.0122668	0.526867	0	0.524527	0.01337	0.529235	0	0.551345	0.0273519	0.541867	1	0.50309	0.0151195	0.525089	0	0.543402	0.0107153	0.529442	1
0.243513	0.528978	0.0164687	0.541721	0	0.52974	0.0125508	0.526586	0	0.52326	0.0145222	0.527762	0	0.553097	0.0281614	0.540847	1	0.50589	0.0153805	0.524494	0	0.545775	0.00941703	0.528652	1
0.245509	0.534544	0.0159572	0.542866	0	0.52915	0.0118759	0.52648	0	0.521972	0.016636	0.527546	0	0.555095	0.0284559	0.54059	1	0.508712	0.0144779	0.524616	0	0.547029	0.00906791	0.52943	1
0.247505	0.538408	0.0182553	0.542735	0	0.52894	0.012012	0.526315	0	0.5205	0.0167673	0.527128	0	0.557175	0.0278853	0.540374	1	0.511336	0.0138929	0.523424	0	0.547624	0.0114774	0.528784	1
0.249501	0.540786	0.0197216	0.542279	0	0.529124	0.0130113	0.525128	0	0.518825	0.0186589	0.527304	0	0.559229	0.0270318	0.5408	1	0.513743	0.011466	0.525026	0	0.547886	0.0116184	0.528923	1
0.251497	0.5419	0.0190367	0.544107	0	0.529714	0.0132348	0.525531	0	0.517024	0.0198147	0.526436	0	0.56111	0.0261276	0.540914	1	0.516247	0.013506	0.525237	0	0.54773	0.0109275	0.528901	1
0.253493	0.541801	0.0169311	0.545799	0	0.530634	0.0128809	0.525247	0	0.515263	0.0188699	0.528116	0	0.562855	0.025927	0.540453	1	0.519191	0.0130042	0.526099	0	0.547334	0.00958818	0.529555	1
0.255489	0.540369	0.0153406	0.545449	0	0.5317	0.0116261	0.525558	0	0.513618	0.0210599	0.526583	0	0.564454	0.0243817	0.539855	1	0.522862	0.0145891	0.525798	0	0.547204	0.00953463	0.529116	1
0.257485	0.537736	0.0164851	0.542907	0	0.532694	0.00995598	0.525967	0	0.511845	0.0217951	0.528726	0	0.565634	0.024927	0.540223	1	0.527251	0.0142818	0.52583	1	0.547517	0.0121912	0.528367	1
0.259481	0.53474	0.0202346	0.542425	0	0.533447	0.0101432	0.526629	0	0.509841	0.0193944	0.527162	0	0.566229	0.0255554	0.540833	1	0.531686	0.0123662	0.525346	1	0.548036	0.0128324	0.530326	1
0.261477	0.532317	0.0232051	0.541115	0	0.533847	0.00898898	0.526482	0	0.507844	0.019988	0.527173	0	0.566392	0.0257621	0.541785	1	0.535339	0.0121733	0.525766	1	0.548719	0.00971798	0.530359	1
0.263473	0.53066	0.0269609	0.540437	0	0.533899	0.00957248	0.526398	0	0.506175	0.0197718	0.528837	0	0.566355	0.0249015	0.540775	1	0.537888	0.0136305	0.52548	1	0.549754	0.00829538	0.531212	1
0.265469	0.529615	0.028883	0.542274	0	0.533871	0.00843981	0.525355	0	0.504943	0.0189345	0.528406	0	0.566238	0.0249823	0.540841	1	0.539409	0.0152758	0.525328	1	0.551002	0.0102218	0.530176	1
0.267465	0.528922	0.0305179	0.542427	0	0.533985	0.00956322	0.525386	0	0.504219	0.0181314	0.529481	0	0.566101	0.0239069	0.541028	1	0.540258	0.0133468	0.525618	1	0.552347	0.0125876	0.529957	1
0.269461	0.528083	0.0324404	0.543318	0	0.534244	0.00920364	0.525648	0	0.504001	0.0178398	0.529366	0	0.565965	0.0240215	0.540218	1	0.541049	0.0121447	0.525959	1	0.553991	0.0124676	0.530705	1
0.271457	0.526759	0.0302409	0.541088	0	0.534631	0.00964428	0.525231	0	0.503879	0.0136646	0.529706	0	0.565766	0.0249459	0.541175	1	0.542192	0.012033	0.526574	1	0.556059	0.0137396	0.529254	1
0.273453	0.524993	0.0263666	0.539182	0	0.535083	0.00794093	0.525128	0	0.503511	0.0138448	0.529208	0	0.565364	0.0266578	0.540599	1	0.543542	0.0136292	0.526487	1	0.558264	0.0126671	0.52957	1
0.275449	0.522913	0.0198553	0.540633	0	0.535566	0.0080741	0.525648	0	0.502894	0.0142576	0.529116	0	0.564634	0.028647	0.542269	1	0.544536	0.0166332	0.526273	1	0.559933	0.0102523	0.52797	1
0.277445	0.520693	0.0221447	0.540573	0	0.536088	0.00932103	0.525519	0	0.502226	0.012336	0.529443	0	0.563497	0.0305897	0.543059	1	0.544704	0.0192216	0.525206	1	0.560579	0.011203	0.528088	1
0.279441	0.518771	0.0232062	0.54089	0	0.53664	0.0101696	0.525905	0	0.501888	0.0157562	0.527533	0	0.561902	0.0318965	0.54387	1	0.544025	0.0182314	0.525586	1	0.560216	0.011064	0.527312	1
0.281437	0.517397	0.0245905	0.54059	0	0.537138	0.0117559	0.527038	0	0.502256	0.0145056	0.527154	0	0.559852	0.0318084	0.543599	1	0.542733	0.0179774	0.526215	1	0.559098	0.013648	0.527424	1
0.283433	0.516041	0.0266275	0.539935	0	0.537338	0.0113949	0.527108	0	0.503325	0.0191472	0.527419	0	0.557423	0.0318531	0.543602	1	0.540859	0.0179456	0.524923	1	0.55751	0.0136544	0.528676	1
0.285429	0.513987	0.0291904	0.539926	0	0.537164	0.0107511	0.526648	0	0.504841	0.0150648	0.528112	0	0.554785	0.0308549	0.544506	1	0.538414	0.0180941	0.525389	1	0.555717	0.0117536	0.530269	1
0.287425	0.510774	0.0307994	0.540297	0	0.536854	0.00994889	0.527253	0	0.506881	0.00954123	0.528497	0	0.552132	0.030237	0.543838	1	0.535838	0.0172532	0.52469	1	0.553969	0.0121875	0.529734	1
0.289421	0.50643	0.0289652	0.540611	0	0.536592	0.010053	0.526186	0	0.509373	0.0100514	0.52892	0	0.549646	0.0304349	0.541681	1	0.533672	0.0178632	0.524905	1	0.552515	0.0127931	0.529941	1
0.291417	0.5017	0.0283132	0.540913	0	0.536221	0.0102644	0.526006	0	0.51183	0.0100034	0.528658	0	0.547319	0.0295176	0.541441	1	0.532188	0.0153315	0.525043	0	0.551525	0.011419	0.52877	1
0.293413	0.497081	0.0329106	0.542565	0	0.535531	0.0105978	0.525773	0	0.514044	0.0134624	0.528964	0	0.544915	0.0293208	0.541097	1	0.531359	0.0133151	0.524252	0	0.550958	0.0108874	0.528612	1
0.295409	0.492401	0.032516	0.541775	0	0.53466	0.0109464	0.525869	0	0.516036	0.0143967	0.529194	0	0.542278	0.0277892	0.541607	1	0.53084	0.011957	0.524332	0	0.550792	0.0110086	0.528542	1
0.297405	0.487571	0.029889	0.541302	0	0.533888	0.0103934	0.525063	0	0.518006	0.0149917	0.528855	0	0.53925	0.0274718	0.541681	1	0.530312	0.0129105	0.525335	0	0.551227	0.0114688	0.529655	1
0.299401	0.482964	0.0274118	0.541118	0	0.533517	0.0117172	0.526201	0	0.520309	0.0122814	0.528283	0	0.53561	0.0268245	0.541466	1	0.529693	0.0154647	0.525415	0	0.552283	0.0127371	0.529462	1
0.301397	0.479104	0.0248786	0.540273	0	0.533722	0.0109262	0.526562	0	0.522909	0.0132532	0.528798	0	0.531429	0.0244423	0.540382	0	0.528881	0.0150495	0.524828	0	0.553768	0.0152664	0.528812	1
0.303393	0.476121	0.0233286	0.541564	0	0.534354	0.0103185	0.527204	0	0.525445	0.0126432	0.528768	0	0.527134	0.0233271	0.540071	0	0.527731	0.0165964	0.526345	0	0.555552	0.0155267	0.529064	1
0.305389	0.473887	0.0251659	0.542321	0	0.535144	0.00968515	0.52741	0	0.527622	0.0130978	0.529155	0	0.523285	0.0223878	0.539171	0	0.526189	0.0188699	0.52619	0	0.557362	0.0146422	0.528399	1
0.307385	0.47235	0.0290972	0.541985	0	0.535804	0.00951005	0.527541	0	0.529259	0.0110925	0.528518	0	0.520323	0.0225115	0.538969	0	0.524391	0.018971	0.52588	0	0.55896	0.0166819	0.528516	1
0.309381	0.471304	0.0263791	0.540265	0	0.536133	0.0103003	0.527911	0	0.530365	0.0129693	0.52772	0	0.518308	0.0221943	0.540218	0	0.522543	0.0177867	0.525382	0	0.560207	0.0182705	0.528333	1
0.311377	0.47073	0.0263202	0.541169	0	0.536155	0.0103868	0.527479	0	0.530989	0.0166798	0.527953	0	0.517062	0.023554	0.541022	0	0.520714	0.0172944	0.524412	0	0.560743	0.0165945	0.528484	1
0.313373	0.471385	0.0209831	0.54187	0	0.535938	0.0111395	0.52885	0	0.531197	0.0174344	0.527585	0	0.516287	0.0230647	0.540714	0	0.519125	0.0166134	0.525001	0	0.560285	0.0157302	0.527316	1
0.315369	0.47454	0.0219199	0.541546	0	0.535366	0.0122914	0.528705	0	0.531253	0.016759	0.528483	0	0.515749	0.0234712	0.54131	0	0.518047	0.0179176	0.526426	0	0.559065	0.0155445	0.528215	1
0.317365	0.480543	0.0277497	0.540559	0	0.534258	0.0123271	0.52657	0	0.531828	0.0146182	0.529043	0	0.515537	0.02367	0.54151	0	0.51717	0.0161253	0.526633	0	0.557563	0.0157699	0.528371	1
0.319361	0.487992	0.0285448	0.541745	0	0.532612	0.0109757	0.526927	0	0.533637	0.0143299	0.52942	0	0.51579	0.0250337	0.541196	0	0.51607	0.0143223	0.526557	0	0.556001	0.01702	0.528126	1
0.321357	0.49509	0.0296284	0.540738	0	0.530622	0.0103794	0.526393	0	0.536506	0.014172	0.52956	0	0.51651	0.0245209	0.541057	0	0.514858	0.0139899	0.526451	0	0.55444	0.0186549	0.529144	1
0.323353	0.500809	0.0287462	0.541908	0	0.528513	0.0103624	0.527021	0	0.539746	0.0173965	0.529399	0	0.517749	0.0224245	0.542267	0	0.513878	0.0133136	0.526679	0	0.553009	0.0172894	0.529314	1
0.325349	0.504751	0.0301063	0.542145	0	0.526487	0.0128461	0.52684	0	0.542913	0.0203512	0.529625	0	0.519405	0.0216755	0.541804	0	0.513348	0.0159171	0.526436	0	0.551837	0.0153099	0.529964	1
0.327345	0.506923	0.0275698	0.542222	0	0.524581	0.0116425	0.527413	0	0.545712	0.0202118	0.529878	0	0.521074	0.0196399	0.542136	0	0.513367	0.0181248	0.526954	0	0.551025	0.0143012	0.53068	1
0.329341	0.507823	0.0262408	0.540997	0	0.522643	0.0109194	0.527399	0	0.547895	0.0198517	0.529098	0	0.522307	0.014761	0.540466	0	0.513862	0.0172871	0.526909	0	0.55055	0.0122877	0.530223	1
0.331337	0.508075	0.0229931	0.540776	0	0.52076	0.0129622	0.526395	0	0.549158	0.020286	0.528661	0	0.522718	0.013464	0.540828	0	0.51455	0.0153896	0.527944	0	0.550071	0.0107523	0.530097	1
0.333333	0.507571	0.0202619	0.539615	0	0.519158	0.0128795	0.527012	0	0.549342	0.0208199	0.528319	0	0.522429	0.0128003	0.540678	0	0.515369	0.0131887	0.527028	0	0.549175	0.0074233	0.530356	1
0.335329	0.505907	0.0205995	0.539078	0	0.517762	0.0130382	0.526663	0	0.548696	0.0210535	0.529316	0	0.52227	0.0132961	0.54132	0	0.516305	0.0151712	0.527063	0	0.547744	0.00789297	0.529987	1
0.337325	0.503345	0.0240707	0.538959	0	0.516263	0.0127305	0.526381	0	0.547631	0.0179428	0.529727	0	0.522835	0.0138213	0.540526	0	0.517128	0.0174539	0.526123	0	0.545784	0.0122477	0.530962	1
0.339321	0.500564	0.0294231	0.537893	0	0.514448	0.0119032	0.526735	0	0.546364	0.018836	0.52976	0	0.523907	0.0121772	0.53986	0	0.517759	0.017233	0.525887	0	0.543282	0.0118779	0.53199	1
0.341317	0.498288	0.0223394	0.538845	0	0.512524	0.0118393	0.526293	0	0.544673	0.0155199	0.530589	0	0.52502	0.0138773	0.53975	0	0.518135	0.0144229	0.525356	0	0.540402	0.0121198	0.530272	1
0.343313	0.497018	0.0207051	0.539399	0	0.510902	0.0102431	0.526918	0	0.542212	0.0167783	0.530042	0	0.525957	0.0146549	0.538603	0	0.518099	0.0142971	0.52605	0	0.537479	0.0128569	0.530206	1
0.345309	0.496455	0.0217978	0.540154	0	0.509701	0.0103933	0.526373	0	0.539027	0.0166135	0.529123	0	0.526744	0.0155373	0.53914	0	0.517737	0.0150286	0.526269	0	0.534765	0.011629	0.530353	1
0.347305	0.495563	0.0260394	0.541466	0	0.508837	0.0120283	0.525929	0	0.535594	0.0148826	0.52965	0	0.527583	0.0148638	0.538457	0	0.517312	0.0171628	0.525786	0	0.53238	0.0114503	0.529019	0
0.349301	0.493585	0.0270702	0.539803	0	0.508266	0.0128356	0.524973	0	0.532452	0.0138814	0.529339	0	0.528756	0.0145335	0.537468	0	0.517024	0.0163455	0.526301	0	0.530532	0.0126001	0.528307	0
0.351297	0.491012	0.0271101	0.541784	0	0.507838	0.0137801	0.525506	0	0.529858	0.0138154	0.530406	0	0.53054	0.0142809	0.537031	0	0.517041	0.0164568	0.524648	0	0.529412	0.013181	0.529136	0
0.353293	0.488971	0.0267822	0.538974	0	0.507165	0.0139635	0.525744	0	0.527579	0.0163167	0.530797	0	0.533115	0.014241	0.537293	0	0.517451	0.0180117	0.526529	0	0.528632	0.0103518	0.529293	0
0.355289	0.48803	0.0253746	0.539895	0	0.505933	0.0177113	0.525189	0	0.525348	0.0169156	0.531739	0	0.536419	0.0144804	0.537927	0	0.51834	0.0189238	0.526092	0	0.527521	0.0106736	0.528618	0
0.357285	0.488407	0.0233845	0.542467	0	0.504299	0.016231	0.524794	0	0.52318	0.015029	0.53263	0	0.540194	0.0144372	0.537609	1	0.519544	0.0206866	0.52616	0	0.52606	0.00985755	0.529028	0
0.359281	0.490255	0.0186078	0.542234	0	0.502571	0.0162815	0.524276	0	0.521124	0.0175426	0.530911	0	0.544212	0.0124559	0.537898	1	0.52056	0.0195595	0.525784	0	0.524634	0.00841407	0.529375	0
0.361277	0.493216	0.0163802	0.543496	0	0.50082	0.0169392	0.524887	0	0.519239	0.0161487	0.531588	0	0.548255	0.0105613	0.536562	1	0.521028	0.0181828	0.525557	0	0.523109	0.00986602	0.527681	0
0.363273	0.496464	0.0161709	0.541705	0	0.499081	0.0191656	0.52486	0	0.51741	0.0188191	0.531154	0	0.552004	0.00873813	0.536401	1	0.520753	0.0166935	0.525305	0	0.521054	0.0116842	0.527972	0
0.365269	0.498952	0.0202621	0.542829	0	0.497489	0.0170086	0.525837	0	0.515529	0.0201615	0.530905	0	0.555259	0.0102683	0.536477	1	0.520006	0.0152071	0.525185	0	0.518564	0.0128083	0.528004	0
0.367265	0.499903	0.0240006	0.543856	0	0.495942	0.0171826	0.525904	0	0.513695	0.0197449	0.531145	0	0.557981	0.0116761	0.535673	1	0.519393	0.0165406	0.526395	0	0.516244	0.0126964	0.528025	0
0.369261	0.499604	0.0270929	0.543355	0	0.494172	0.0163902	0.525485	0	0.512011	0.0215613	0.53006	0	0.560086	0.016843	0.536388	1	0.519039	0.0187534	0.525535	0	0.514517	0.0126453	0.528593	0
0.371257	0.498939	0.0259636	0.541717	0	0.492222	0.0173396	0.527839	0	0.51057	0.0227512	0.529813	0	0.561412	0.0171098	0.536603	1	0.518848	0.0196068	0.525207	0	0.513074	0.0141347	0.528748	0
0.373253	0.498439	0.0264705	0.540595	0	0.490323	0.0165062	0.526502	0	0.509405	0.0225465	0.529698	0	0.561796	0.0172777	0.537092	1	0.518939	0.0209746	0.524661	0	0.511341	0.0160299	0.528702	0
0.37525	0.498252	0.022581	0.539858	0	0.488599	0.0172233	0.52659	0	0.508491	0.02032	0.528959	0	0.561223	0.0180758	0.538918	1	0.519477	0.0202592	0.524446	0	0.509038	0.017412	0.530704	0
0.377246	0.497981	0.0224184	0.540081	0	0.48724	0.0178321	0.526552	0	0.507844	0.0191864	0.528461	0	0.559915	0.0182205	0.538603	1	0.520318	0.0202771	0.523968	0	0.50617	0.0175371	0.528871	0
0.379242	0.496704	0.0231949	0.540276	0	0.486462	0.0171848	0.526081	0	0.507247	0.0180509	0.528276	0	0.558176	0.0199455	0.538117	1	0.52109	0.0165248	0.524442	0	0.503054	0.0160448	0.529655	0
0.381238	0.494043	0.0214506	0.539618	0	0.486094	0.0173286	0.525236	0	0.506435	0.0150723	0.52857	0	0.556371	0.0200422	0.539493	1	0.521664	0.0162926	0.524888	0	0.500027	0.0175783	0.530735	0
0.383234	0.490179	0.0218413	0.540217	0	0.48567	0.0161296	0.526418	0	0.505316	0.0138965	0.528971	0	0.554778	0.0197025	0.539753	1	0.522222	0.0163421	0.526536	0	0.496961	0.0187039	0.530805	0
0.38523	0.484872	0.0234022	0.541929	0	0.485027	0.0161366	0.526176	0	0.50398	0.0115128	0.529043	0	0.55342	0.018542	0.539861	1	0.522852	0.0174514	0.525765	0	0.493658	0.0218114	0.531564	0
0.387226	0.477796	0.0188674	0.541753	0	0.48426	0.0154256	0.526076	0	0.502854	0.0097836	0.529737	0	0.552262	0.0193938	0.539529	1	0.523239	0.0181101	0.526648	0	0.490519	0.0232889	0.531674	0
0.389222	0.469248	0.0222218	0.542824	0	0.483412	0.0151449	0.525517	0	0.502015	0.011497	0.530548	0	0.551225	0.018542	0.539616	1	0.523005	0.0195938	0.526775	0	0.487966	0.019592	0.530758	0
0.391218	0.46082	0.0194674	0.540264	0	0.482914	0.0155625	0.526761	0	0.501093	0.0149848	0.529705	0	0.55024	0.0192586	0.539521	1	0.522114	0.0198855	0.526571	0	0.486051	0.0186764	0.530351	0
0.393214	0.455624	0.0199893	0.539222	0	0.483223	0.0148469	0.526207	0	0.499975	0.0129418	0.53021	0	0.549416	0.0211476	0.538862	1	0.520895	0.0182047	0.526562	0	0.484938	0.0169605	0.529983	0
0.39521	0.456134	0.0163522	0.540011	0	0.483937	0.0132898	0.526951	0	0.498799	0.0117684	0.530539	0	0.54886	0.0227848	0.539479	1	0.519733	0.0194652	0.526114	0	0.484872	0.0160362	0.532104	0
0.397206	0.462309	0.0182472	0.542813	0	0.484468	0.0136687	0.526133	0	0.497934	0.00896268	0.529305	0	0.548531	0.0239623	0.538809	1	0.518868	0.0201306	0.526454	0	0.485799	0.0172597	0.529755	0
0.399202	0.472431	0.0194097	0.540872	0	0.48478	0.01276	0.527053	0	0.497822	0.012964	0.528695	0	0.548245	0.0240511	0.538709	1	0.518479	0.0204195	0.526352	0	0.487285	0.0150446	0.528802	0
0.401198	0.484604	0.021263	0.542547	0	0.485059	0.0150067	0.526306	0	0.498223	0.0148263	0.528973	0	0.547838	0.0235102	0.538231	1	0.518623	0.0223151	0.525709	0	0.488813	0.0128127	0.529437	0
0.403194	0.496991	0.0205577	0.542411	0	0.485261	0.01511	0.525752	0	0.498448	0.0158857	0.530253	0	0.547322	0.0231311	0.538929	1	0.519091	0.0203932	0.525562	0	0.49008	0.0140395	0.530214	0
0.40519	0.507705	0.0195783	0.542675	0	0.485299	0.013918	0.526905	0	0.498234	0.0169151	0.53023	0	0.546783	0.0217989	0.538528	1	0.519512	0.0198431	0.526319	0	0.491112	0.0140338	0.531006	0
0.407186	0.515837	0.0190991	0.541694	0	0.485325	0.0129871	0.526961	0	0.497756	0.0175141	0.528328	0	0.546427	0.0218057	0.538806	1	0.519567	0.0205842	0.526132	0	0.492078	0.0145809	0.52953	0
0.409182	0.521609	0.0189583	0.542723	0	0.485524	0.0132668	0.526498	0	0.497067	0.014867	0.529145	0	0.54649	0.021958	0.538534	1	0.519105	0.0208306	0.526924	0	0.493056	0.0182902	0.529104	0
0.411178	0.525623	0.0199216	0.542076	0	0.486201	0.0122066	0.526521	0	0.496154	0.0128881	0.529791	0	0.546974	0.022281	0.539836	1	0.518326	0.0211743	0.527754	0	0.494138	0.0186189	0.529494	0
0.413174	0.528766	0.0222371	0.543005	0	0.487425	0.013147	0.525658	0	0.495257	0.0108795	0.530415	0	0.547775	0.0218923	0.539588	1	0.517514	0.0212762	0.528827	0	0.495233	0.0151741	0.530154	0
0.41517	0.531414	0.027794	0.541644	0	0.488824	0.0127949	0.525951	0	0.494755	0.0117728	0.529777	0	0.54884	0.0224585	0.537943	1	0.516671	0.019323	0.528797	0	0.496048	0.0139719	0.529895	0
0.417166	0.532766	0.0310508	0.542849	0	0.490279	0.0151712	0.526088	0	0.494968	0.0104536	0.52998	0	0.549913	0.0223537	0.538277	1	0.515788	0.0190383	0.527815	0	0.496414	0.013946	0.529151	0
0.419162	0.532085	0.0303622	0.542988	0	0.491704	0.0149571	0.525865	0	0.495735	0.0109976	0.529771	0	0.550601	0.0242983	0.537653	1	0.51502	0.0180923	0.526952	0	0.496435	0.0145369	0.529847	0
0.421158	0.529576	0.0271967	0.541985	0	0.492805	0.0171436	0.525678	0	0.496685	0.011173	0.529494	0	0.550869	0.0247897	0.538074	1	0.51422	0.0173446	0.527708	0	0.496632	0.0159471	0.529991	0
0.423154	0.525247	0.0285388	0.542444	0	0.493437	0.0155955	0.524862	0	0.497726	0.0114538	0.529658	0	0.550996	0.025168	0.537881	1	0.512895	0.0168602	0.528042	0	0.497395	0.0167444	0.527892	0
0.42515	0.51873	0.0249522	0.540781	0	0.493592	0.0168718	0.525593	0	0.499045	0.00927686	0.53073	0	0.551124	0.0251106	0.537819	1	0.510766	0.0160675	0.528219	0	0.498552	0.0143316	0.52831	0
0.427146	0.51041	0.0213429	0.539966	0	0.493287	0.015563	0.525827	0	0.500828	0.0129549	0.530729	0	0.551145	0.0251945	0.537437	1	0.508164	0.0154942	0.528016	0	0.49993	0.0157914	0.529726	0
0.429142	0.501577	0.023985	0.543197	0	0.492527	0.0146107	0.525695	0	0.502851	0.0109735	0.529525	0	0.551048	0.0197193	0.540092	1	0.505738	0.0150883	0.52917	0	0.501732	0.0161128	0.529795	0
0.431138	0.493508	0.0249974	0.541501	0	0.491475	0.0143657	0.526562	0	0.504619	0.0109116	0.529039	0	0.550931	0.0205133	0.539103	1	0.503667	0.0145692	0.528695	0	0.504241	0.016791	0.529036	0
0.433134	0.486628	0.0248031	0.541958	0	0.490445	0.0149895	0.526734	0	0.505797	0.0133067	0.528503	0	0.550638	0.024731	0.538417	1	0.50149	0.0141996	0.527973	0	0.507343	0.0165334	0.529003	0
0.43513	0.481184	0.0252618	0.541092	0	0.489595	0.0156604	0.52622	0	0.506463	0.0161241	0.528187	0	0.549703	0.0285675	0.538122	1	0.498811	0.0148729	0.52677	0	0.51053	0.0160325	0.527878	0
0.437126	0.477847	0.0263026	0.54273	0	0.488932	0.017537	0.527327	0	0.506758	0.0184378	0.530016	0	0.548032	0.0270376	0.539133	1	0.495835	0.0173519	0.526815	0	0.51362	0.0140104	0.527427	0
0.439122	0.476969	0.0268544	0.541782	0	0.488569	0.0156971	0.526264	0	0.506757	0.0181312	0.528679	0	0.546122	0.0278105	0.538309	1	0.493047	0.0175411	0.526023	0	0.516888	0.0128584	0.527965	0
0.441118	0.478257	0.0288869	0.541144	0	0.488685	0.0133066	0.526951	0	0.50691	0.0184571	0.529355	0	0.544326	0.0273037	0.539255	1	0.490797	0.0175266	0.52746	0	0.520036	0.0124891	0.528022	0
0.443114	0.480899	0.0278686	0.541518	0	0.489204	0.0125308	0.527009	0	0.507523	0.0186033	0.528769	0	0.542782	0.025184	0.538009	1	0.489356	0.0178151	0.527567	0	0.522247	0.0144673	0.528579	0
0.44511	0.483664	0.0278079	0.541365	0	0.489818	0.0131566	0.526758	0	0.508177	0.018153	0.528674	0	0.541475	0.0255041	0.537789	1	0.488686	0.0182638	0.529333	0	0.523179	0.0155963	0.527562	0
0.447106	0.485687	0.026222	0.540796	0	0.490393	0.0126366	0.526188	0	0.508613	0.0176206	0.528386	0	0.540301	0.0261297	0.537829	0	0.488327	0.0178048	0.529639	0	0.522949	0.0147606	0.527298	0
0.449102	0.486757	0.0215495	0.540521	0	0.491059	0.0131419	0.527571	0	0.509291	0.0152509	0.528965	0	0.539396	0.0247586	0.537232	0	0.488004	0.0176682	0.528057	0	0.521894	0.0130848	0.52912	0
0.451098	0.486812	0.019102	0.541711	0	0.491805	0.0138201	0.527446	0	0.510606	0.0170737	0.529786	0	0.53879	0.0234681	0.537526	0	0.48801	0.0157046	0.529243	0	0.520754	0.0110151	0.529105	0
0.453094	0.4868	0.0192276	0.541543	0	0.492449	0.0124703	0.525922	0	0.512362	0.0181498	0.5292	0	0.53815	0.0230206	0.537412	0	0.48861	0.015341	0.527955	0	0.520442	0.0105327	0.528593	0
0.45509	0.488433	0.0201978	0.542242	0	0.493023	0.0110661	0.52643	0	0.514231	0.0194103	0.528454	0	0.537347	0.0209701	0.537012	0	0.489377	0.0136131	0.528232	0	0.521273	0.0134138	0.528041	0
0.457086	0.492147	0.0197	0.542013	0	0.493688	0.00956533	0.528306	0	0.516002	0.0199846	0.528355	0	0.536773	0.0179933	0.538918	0	0.489507	0.0121717	0.527931	0	0.522802	0.0147367	0.528357	0
0.459082	0.49679	0.0143559	0.541253	0	0.494496	0.00731222	0.527635	0	0.51743	0.020847	0.529109	0	0.536849	0.0166586	0.539447	0	0.488585	0.0131566	0.528659	0	0.524573	0.0152376	0.528625	0
0.461078	0.501175	0.0143163	0.543399	0	0.495394	0.00722561	0.527009	0	0.518113	0.0197584	0.52859	0	0.537676	0.0165114	0.540156	0	0.487077	0.0123023	0.527767	0	0.526393	0.0147538	0.527767	0
0.463074	0.505483	0.0125845	0.541488	0	0.496063	0.00896478	0.527487	0	0.517781	0.0178719	0.528818	0	0.539262	0.01609	0.539803	0	0.485864	0.0128257	0.527698	0	0.527921	0.0156403	0.527512	0
0.46507	0.510251	0.0152861	0.540817	0	0.496133	0.0111877	0.527168	0	0.516659	0.0167438	0.530775	0	0.541621	0.0140208	0.538587	0	0.485493	0.0116034	0.527168	0	0.528606	0.0167787	0.528184	0
0.467066	0.514885	0.0199611	0.54176	0	0.495664	0.012431	0.526688	0	0.51506	0.0161532	0.530518	0	0.54434	0.0156397	0.538932	0	0.486189	0.0111593	0.527221	0	0.528164	0.0196792	0.528721	0
0.469062	0.518194	0.022942	0.54097	0	0.494964	0.0138743	0.526175	0	0.513133	0.0166513	0.528689	0	0.546651	0.0155711	0.538303	0	0.48781	0.0115287	0.527687	0	0.526701	0.0211076	0.528065	0
0.471058	0.519356	0.0248297	0.542075	0	0.494252	0.0142569	0.526876	0	0.511098	0.0164421	0.529535	0	0.548168	0.0173188	0.538446	0	0.489686	0.0127481	0.528794	0	0.524399	0.0222007	0.528668	0
0.473054	0.518177	0.0308093	0.54178	0	0.493476	0.0133515	0.526969	0	0.508964	0.0206347	0.529949	0	0.54894	0.0177973	0.538774	0	0.491024	0.0139077	0.527817	0	0.521608	0.0223413	0.529231	0
0.47505	0.515207	0.0282876	0.542377	0	0.49247	0.0135903	0.526136	0	0.506519	0.0184602	0.529902	0	0.549155	0.0184787	0.538678	0	0.491369	0.0144394	0.528119	0	0.518973	0.0186991	0.528044	0
0.477046	0.511643	0.0260641	0.54367	0	0.491558	0.0134942	0.527222	0	0.503948	0.0163993	0.529944	0	0.549121	0.0190205	0.537451	0	0.490768	0.0122406	0.527531	0	0.517026	0.0160199	0.528693	0
0.479042	0.50872	0.0237542	0.543412	0	0.491276	0.0136843	0.527669	0	0.501697	0.0156831	0.529537	0	0.549218	0.0199656	0.537984	0	0.489639	0.0108969	0.527731	0	0.515764	0.015858	0.529732	0
0.481038	0.5068	0.0236953	0.542257	0	0.491749	0.013587	0.526307	0	0.499973	0.0148961	0.529226	0	0.549668	0.0203852	0.538711	0	0.488136	0.0105061	0.528227	0	0.514804	0.0162956	0.529762	0
0.483034	0.505149	0.0243374	0.542635	0	0.492619	0.0132215	0.526968	0	0.498912	0.0146685	0.528227	0	0.550488	0.0200753	0.53891	0	0.486246	0.0132545	0.527089	0	0.513659	0.0126932	0.530929	0
0.48503	0.502711	0.0228051	0.542181	0	0.493352	0.0128836	0.526144	0	0.498474	0.0120362	0.527115	0	0.55152	0.0196402	0.538306	0	0.484043	0.013427	0.527267	0	0.511838	0.0124226	0.531623	0
0.487026	0.498999	0.021089	0.540548	0	0.493888	0.0121532	0.526601	0	0.498259	0.0122686	0.527328	0	0.552615	0.0202722	0.537821	0	0.481377	0.0136314	0.528063	0	0.509176	0.0113518	0.529464	0
0.489022	0.494444	0.0204354	0.542871	0	0.494554	0.0117058	0.525816	0	0.498038	0.0130969	0.526891	0	0.553937	0.0228597	0.537491	0	0.478178	0.0118608	0.527134	0	0.505898	0.0118057	0.529793	0
0.491018	0.48972	0.0247894	0.543885	0	0.49554	0.00966269	0.526102	0	0.497587	0.0130147	0.52888	0	0.555716	0.0216983	0.539152	0	0.474447	0.0125066	0.526573	0	0.502471	0.00956812	0.530854	0
0.493014	0.485019	0.0274053	0.542538	0	0.496789	0.00909632	0.526482	0	0.496925	0.00965029	0.529548	0	0.558013	0.021014	0.538183	0	0.469929	0.0164367	0.526319	0	0.499531	0.00922778	0.529753	0
0.49501	0.4801	0.0279981	0.542194	0	0.498239	0.00843314	0.525005	0	0.496548	0.0122675	0.52727	0	0.560732	0.0213818	0.537971	0	0.464718	0.0154898	0.527347	0	0.497388	0.0100553	0.52924	0
0.497006	0.474817	0.0207306	0.541059	0	0.499899	0.00857432	0.525797	0	0.496368	0.0129854	0.527541	0	0.563641	0.0214763	0.538633	0	0.45958	0.0129701	0.527259	0	0.495796	0.00794073	0.528866	0
0.499002	0.46936	0.0158309	0.543078	0	0.501655	0.00984348	0.526047	0	0.495918	0.0123211	0.527879	0	0.566538	0.021005	0.540244	0	0.455018	0.01306	0.526818	0	0.494386	0.00840842	0.529535	0

## Sheet: figure3E
Bootstrapped delta AUC							Statistics: delta AUC
Amygdala	Hippocampus	Angular Gyr	vmPFC	OFC	Frontal Pole			Amygdala	Hippocampus	Angular Gyr	vmPFC	OFC	Frontal Pole
0.0573334	0.0523517	0.0561027	0.0622262	0.0259063	0.0584448		Median	0.0671535	0.064983	0.0870015	0.0763489	0.0535585	0.0685647
0.00793675	0.0778366	0.0911702	0.0896728	0.0589635	0.0868538		Q_25	0.0554977	0.0538134	0.0709131	0.0584742	0.0436612	0.0562692
0.0963436	0.0248668	0.0958235	0.109022	0.0518064	0.0461782		Q_75	0.0781158	0.0744493	0.104543	0.0902273	0.0647137	0.0816097
0.0606351	0.0832189	0.0183312	0.12921	0.0454942	0.0458275		95 CI lower	0.0315472	0.0360907	0.0397776	0.0266726	0.0264854	0.0323713
0.0521134	0.0508194	0.0690835	0.0978137	0.092303	0.0604864		95 CI upper	0.0994484	0.0959873	0.135149	0.119596	0.0868045	0.105467
0.0648622	0.0955675	0.0729053	0.047465	0.0580924	0.0932105
0.0944646	0.0627814	0.107393	0.103112	0.0679354	0.0368515
0.0651615	0.0322294	0.101197	0.0537535	0.0327602	0.0823841
0.0683319	0.0562073	0.0988118	0.0395462	0.0672292	0.039181
0.029368	0.0745801	0.114487	0.0151137	0.0651872	0.0415295
0.0626448	0.0518298	0.0756166	0.058519	0.0737968	0.0561138
0.053383	0.0163293	0.0848028	0.0913804	0.0703351	0.0307229
0.098992	0.0483371	0.124568	0.079003	0.0557535	0.105875
0.0305433	0.0750419	0.0765774	0.0661362	0.0380035	0.0925725
0.0512189	0.0590882	0.0662017	0.0473469	0.0946134	0.0802242
0.0515566	0.0670399	0.0804146	0.0452851	0.0676503	0.0886886
0.0750813	0.0456263	0.0813024	0.0692783	0.0151996	0.0483447
0.052967	0.0840456	0.0997471	0.0896561	0.0406122	0.0625877
0.0648412	0.0781139	0.125365	0.0417021	0.048334	0.0651643
0.0455092	0.0600635	0.0757903	0.0589672	0.0475831	0.0436261
0.0369721	0.0527562	0.0949705	0.0862775	0.0436321	0.0632196
0.083067	0.0552565	0.125069	0.0677538	0.048979	0.0688185
0.0387156	0.069223	0.0850159	0.0663201	0.0779923	0.0861352
0.0857754	0.083222	0.113618	0.0962765	0.0349758	0.0623981
0.0253515	0.041447	0.102818	0.0609423	0.047392	0.0598838
0.0611042	0.0702332	0.131479	0.116415	0.0694697	0.0524205
0.103322	0.0693265	0.0531369	0.0609237	0.0273977	0.0749731
0.0443192	0.0788516	0.0867803	0.0621272	0.0461581	0.0573347
0.0669356	0.0527053	0.0782204	0.045986	0.0867669	0.0652383
0.0360533	0.0735708	0.0532208	0.0474696	0.0678432	0.0551664
0.0876671	0.0547596	0.0988773	0.0831488	0.0697452	0.0709882
0.0910344	0.0998261	0.0418315	0.0390098	0.0506148	0.0776558
0.0686403	0.0683741	0.0801525	0.102911	0.0478989	0.0678396
0.0579495	0.0723974	0.0384507	0.0724777	0.0384692	0.0416374
0.0727614	0.0780014	0.0697104	0.038943	0.0749632	0.0812727
0.0578422	0.0701227	0.0741182	0.0930053	0.0628939	0.068198
0.071403	0.0503968	0.0946496	0.0876778	0.0540989	0.0620582
0.0908311	0.0413654	0.144923	0.0685579	0.0471619	0.0490091
0.0601073	0.0655566	0.0719912	0.0946792	0.0692677	0.0396763
0.0650513	0.0721137	0.0861756	0.0649956	0.0583822	0.0736354
0.0815006	0.0535779	0.0657883	0.038556	0.0586142	0.0858054
0.089764	0.0852461	0.118	0.0693867	0.0416547	0.0902034
0.0760647	0.0661072	0.0686101	0.0833472	0.0665827	0.0301536
0.0887539	0.0519185	0.101871	0.0517114	0.0593923	0.0742629
0.089447	0.0640765	0.0916721	0.073813	0.060092	0.0794743
0.0412831	0.0785715	0.0688456	0.0806306	0.0379022	0.0721239
0.0589477	0.0855058	0.0526955	0.0770429	0.0347251	0.0895081
0.0474595	0.0747601	0.080989	0.0844389	0.0616176	0.105835
0.0753697	0.0597895	0.0976429	0.0763968	0.0428886	0.0738434
0.0618406	0.0811909	0.0961289	0.0262984	0.0378879	0.090993
0.0652555	0.0403766	0.130853	0.0573145	0.0292186	0.0832122
0.0510611	0.0473676	0.106726	0.0914645	0.0696688	0.0334277
0.0682321	0.0503411	0.0928108	0.0826586	0.0830868	0.0628726
0.0491178	0.0774521	0.0224583	0.0714703	0.0280235	0.0660597
0.0917628	0.042261	0.092839	0.0617336	0.0400088	0.0832986
0.054969	0.0459808	0.0709262	0.0698762	0.0714947	0.0821425
0.0511632	0.0533496	0.113244	0.0688156	0.0518114	0.0917753
0.0598171	0.0655955	0.0974817	0.0454637	0.0563983	0.0840692
0.0667418	0.0681869	0.066706	0.0682926	0.0432454	0.0675785
0.0751643	0.0726658	0.11285	0.12912	0.0685561	0.065715
0.0455381	0.0648693	0.0727205	0.0583401	0.0436945	0.0859168
0.0641405	0.042911	0.0592176	0.113008	0.0221475	0.0583358
0.0705827	0.0495002	0.144423	0.0836329	0.0707504	0.104015
0.104172	0.0807103	0.115387	0.0887213	0.0816289	0.0621542
0.0895321	0.0433563	0.115728	0.0942684	0.077514	0.0394494
0.0326812	0.0604585	0.0674665	0.0642044	0.043671	0.09923
0.0316789	0.030618	0.0791707	0.0577314	0.0568309	0.0803901
0.066669	0.064618	0.0974834	0.0353224	0.0537467	0.097364
0.088978	0.063204	0.113065	0.0566049	0.0712156	0.0529373
0.0978546	0.0568402	0.0623622	0.0771912	0.067336	0.0651317
0.0903301	0.104517	0.0740682	0.0747506	0.0438734	0.0933339
0.0500059	0.0692124	0.0700859	0.0875477	0.0475	0.0438862
0.0663476	0.0742573	0.0812685	0.0966104	0.0481302	0.0794924
0.0619925	0.0684059	0.13186	0.0495614	0.0528405	0.0516105
0.0494928	0.0538135	0.0868263	0.104085	0.0473566	0.100907
0.0990521	0.0713759	0.0587344	0.0600812	0.0868385	0.0678475
0.0602142	0.0509142	0.0824347	0.0896765	0.057276	0.0712309
0.0852042	0.0915454	0.0672003	0.10346	0.0531348	0.0334642
0.0994411	0.0784584	0.0633044	0.0795083	0.0664184	0.0688374
0.0634768	0.0334637	0.0879496	0.103583	0.0473781	0.0854217
0.0548655	0.0573551	0.10815	0.127163	0.0468974	0.039458
0.0703718	0.0975048	0.0736706	0.0540911	0.0481468	0.0851712
0.0647711	0.0759322	0.0844069	0.104744	0.0575448	0.022174
0.074418	0.0710395	0.0627754	0.0422428	0.0438438	0.0485102
0.0552576	0.0454373	0.0664403	0.0870536	0.0433627	0.0546331
0.0774364	0.062789	0.129115	0.0645974	0.0481331	0.0839543
0.0687575	0.0586162	0.0939967	0.0826336	0.0402006	0.0629747
0.111237	0.0738331	0.0608869	0.110079	0.0588881	0.0783987
0.0511368	0.0557464	0.0849111	0.0895257	0.0498368	0.0951375
0.071669	0.0855015	0.0260771	0.0815188	0.0521118	0.0900129
0.0590748	0.06203	0.0817801	0.0113526	0.0769988	0.0464783
0.0564425	0.0627891	0.145662	0.0887892	0.0552491	0.0869925
0.0604248	0.0599272	0.0497119	0.0808622	0.0781595	0.108759
0.0802765	0.0711407	0.0775333	0.0493075	0.0489828	0.0810435
0.0758882	0.0787569	0.097468	0.0551725	0.0656899	0.104643
0.0403859	0.0493974	0.0683962	0.076301	0.0438579	0.0868371
0.0725646	0.0735477	0.0537525	0.0849304	0.0510392	0.0579049
0.0433786	0.084262	0.0532548	0.130791	0.0590377	0.0855962
0.0764324	0.0834915	0.111051	0.0858051	0.0673686	0.0834239
0.0364498	0.074239	0.00207735	0.0614528	0.039968	0.0841095
0.0901174	0.0537898	0.07407	0.0966652	0.0610927	0.0654895
0.034975	0.071386	0.137276	0.080037	0.0557596	0.0884016
0.0832828	0.0408954	0.105951	0.0100726	0.0324247	0.0828672
0.0497615	0.0735892	0.0759352	0.0617282	0.0501952	0.0538516
0.0511132	0.071995	0.0950956	0.0813824	0.0452687	0.069273
0.0563556	0.0534044	0.120785	0.0719133	0.0658067	0.0815674
0.0677252	0.0427904	0.118836	0.0683588	0.0641851	0.0748695
0.092901	0.060768	0.117681	0.108044	0.0598116	0.0550393
0.0800039	0.0667108	0.0726628	0.067604	0.0471811	0.0709222
0.0953426	0.0434219	0.0843087	0.119254	0.0923872	0.0976605
0.0611859	0.0588417	0.119057	0.0927168	0.067608	0.0959934
0.0608887	0.0701039	0.0931963	0.092242	0.0402942	0.0876313
0.04712	0.0405831	0.125931	0.0472819	0.0472704	0.0972989
0.0346638	0.0632686	0.0831196	0.0861435	0.0455596	0.0936372
0.0904304	0.0593934	0.115809	0.0267639	0.0374351	0.0649821
0.0855132	0.0630441	0.107498	0.0699755	0.0766152	0.0566596
0.0755126	0.0585727	0.0770477	0.0561201	0.0581191	0.0757316
0.0985024	0.0782463	0.0602661	0.0673666	0.0674156	0.0825319
0.0520361	0.072013	0.0943123	0.0488593	0.0457452	0.0569742
0.0691007	0.0751045	0.0709691	0.0408233	0.0619142	0.0636629
0.0751572	0.038974	0.0393888	0.0901591	0.0612975	0.0559123
0.0679756	0.0652713	0.0991927	0.0766495	0.051937	0.0726522
0.0777035	0.0475436	0.0753978	0.058895	0.0388136	0.0815924
0.0778822	0.045415	0.0531181	0.105476	0.0359175	0.0863916
0.0928615	0.0471429	0.148781	0.106836	0.0565407	0.0441862
0.0559804	0.0771844	0.0818018	0.0725492	0.0453634	0.0869821
0.0513384	0.0112935	0.0663322	0.0713038	0.0700191	0.0760896
0.0463182	0.0803006	0.055665	0.0674134	0.0656523	0.0565454
0.0725638	0.0490337	0.0578861	0.0683482	0.0462784	0.049911
0.0605174	0.0474242	0.0878908	0.078147	0.035464	0.0514039
0.076144	0.0891246	0.0458887	0.0281172	0.0587751	0.0381675
0.0671514	0.0592997	0.111395	0.0675789	0.0628986	0.0633811
0.0463363	0.0532217	0.0829627	0.0701827	0.0667376	0.0477233
0.0883215	0.0693792	0.100459	0.035146	0.0354862	0.0595568
0.0462019	0.0938468	0.061287	0.0783202	0.0253312	0.0813302
0.0615221	0.0633907	0.0708272	0.0341887	0.0534278	0.0672651
0.0575579	0.0811828	0.0943398	0.0818827	0.0181609	0.109671
0.0506805	0.0707513	0.136112	0.0960178	0.064711	0.0792745
0.0592138	0.049065	0.0965453	0.0946447	0.0578549	0.0270328
0.0973351	0.0682016	0.120771	0.0843014	0.0812185	0.087796
0.0354894	0.061301	0.0572279	0.0524962	0.0423182	0.0368297
0.0306574	0.0730698	0.0500763	0.111096	0.0482262	0.0234729
0.0991749	0.0650016	0.0707312	0.0797888	0.0554953	0.0760005
0.0513013	0.0851078	0.0650837	0.115729	0.0631438	0.0761412
0.0698368	0.0678213	0.0771865	0.0421294	0.0499994	0.101623
0.062561	0.0583384	0.0938978	0.0803076	0.0239407	0.0544104
0.0693644	0.0576387	0.112903	0.0669806	0.0771473	0.0664205
0.0640823	0.071492	0.113714	0.0729748	0.0602655	0.0683556
0.0677223	0.0639665	0.108998	0.108092	0.0469588	0.0745945
0.0745709	0.060339	0.0865445	0.0829969	0.0433278	0.08532
0.0619503	0.0740727	0.132282	0.0935155	0.0441097	0.0446285
0.0911743	0.0520944	0.120691	0.100185	0.065473	0.0663949
0.064779	0.0553768	0.107041	0.0370755	0.0502643	0.0504603
0.0806531	0.0384092	0.108138	0.0572649	0.0917669	0.0436176
0.0731624	0.0665662	0.138206	0.0727356	0.0560136	0.0399287
0.0730768	0.0699147	0.0712298	0.0904476	0.0586774	0.0770138
0.0731014	0.0666481	0.0738235	0.100151	0.0705329	0.0592595
0.064643	0.0655953	0.111831	0.0785041	0.0368685	0.0669177
0.0431364	0.0420267	0.0630956	0.0491676	0.0727627	0.0790356
0.0707495	0.0647114	0.134688	0.11083	0.0296728	0.0801654
0.0470265	0.0818581	0.0919945	0.0899076	0.0408159	0.0892853
0.00878748	0.0844781	0.106034	0.052512	0.0614485	0.0828073
0.0713104	0.0586068	0.139159	0.0348582	0.0361646	0.0590955
0.0786358	0.0635693	0.0514761	0.0769035	0.0627671	0.0898883
0.0781206	0.0519755	0.0912083	0.0707956	0.0731582	0.0718185
0.0743033	0.0519805	0.116493	0.0399151	0.0454306	0.0328924
0.0581741	0.0491037	0.102877	0.0395914	0.0663502	0.076503
0.0876991	0.0639362	0.122534	0.0870573	0.0507633	0.0848824
0.0524121	0.0826415	0.0862075	0.0676852	0.0470577	0.0444598
0.0450716	0.0583116	0.0868038	0.00159498	0.0812446	0.0804622
0.0727653	0.0539428	0.123651	0.101617	0.0105738	0.0404441
0.0878772	0.06619	0.0859693	0.0915873	0.066923	0.0683377
0.0791886	0.0658682	0.117867	0.049883	0.0295328	0.0915235
0.0309895	0.0571878	0.0657389	0.0528077	0.0580494	0.0813089
0.0553555	0.0867933	0.0818403	0.101604	0.0672857	0.0702105
0.0752941	0.0730323	0.0572436	0.0775378	0.0742191	0.0648499
0.0810424	0.0780849	0.111703	0.0695425	0.0517194	0.0955833
0.0656201	0.0350611	0.0597965	0.0916148	0.0126839	0.0725664
0.0628123	0.103805	0.0706159	0.0994678	0.0458359	0.116288
0.0797578	0.0672646	0.0696869	0.0781454	0.0391332	0.0848587
0.0660823	0.0757408	0.0799491	0.0621278	0.0492087	0.0490493
0.0470151	0.0518456	0.0806167	0.0794939	0.03768	0.0795631
0.0772831	0.0687126	0.0849236	0.0807305	0.0432641	0.0879514
0.0884577	0.045764	0.0875722	0.0538733	0.0764804	0.0682239
0.0592391	0.0564353	0.105301	0.0757473	0.0380567	0.0827455
0.0576813	0.0509222	0.114199	0.0460091	0.0657411	0.0610509
0.0758687	0.0825297	0.100745	0.0770847	0.0356166	0.0711137
0.0656645	0.0508157	0.0467515	0.0782336	0.0699194	0.0804438
0.0750484	0.0724542	0.0194663	0.0721513	0.0544688	0.0913201
0.0781581	0.0735086	0.1061	0.0637866	0.0554269	0.0540656
0.0871301	0.0502286	0.0932106	0.0884927	0.079173	0.0729211
0.0827801	0.0643571	0.0770071	0.138181	0.0539559	0.0346951
0.0821571	0.0514763	0.0672757	0.0879607	0.0542265	0.0578794
0.0771287	0.0503361	0.0952135	0.0518094	0.0391249	0.0587042
0.0453978	0.060014	0.0670638	0.0403404	0.0688065	0.0627581
0.0762833	0.0643486	0.0812197	0.0897273	0.070773	0.100539
0.027081	0.0533578	0.0663367	0.0628809	0.0299637	0.0585688
0.0696204	0.051338	0.0613647	0.0429308	0.0888755	0.058411
0.0397928	0.0425947	0.112314	0.108071	0.0659412	0.0798907
0.0632593	0.103595	0.0699478	0.120261	0.0281788	0.0575649
0.0667747	0.0584346	0.0926559	0.0309135	0.0412689	0.0477212
0.0755566	0.064728	0.110269	0.0740669	0.0627735	0.0594334
0.0663624	0.0688344	0.091313	0.0769295	0.0451562	0.0736838
0.0736151	0.0718878	0.0635193	0.0853311	0.0793705	0.0944061
0.102378	0.0748496	0.0417778	0.0605312	0.0558908	0.0790705
0.0900633	0.0362851	0.095853	0.0761523	0.0525322	0.0534703
0.0735245	0.0495833	0.118944	0.087686	0.093278	0.0742368
0.057488	0.0526718	0.0478114	0.0693143	0.036794	0.0414442
0.0852254	0.0857793	0.0950068	0.0778374	0.0294045	0.0812032
0.0639252	0.0870957	0.0811884	0.130239	0.0463776	0.04687
0.0912842	0.0428052	0.0699922	0.0947947	0.0316254	0.0839416
0.0390067	0.0859669	0.0733584	0.106115	0.0467471	0.103269
0.0781142	0.0709974	0.0700254	0.0885031	0.0651773	0.079218
0.0653416	0.0612265	0.10299	0.10837	0.0308418	0.0447876
0.0625687	0.0790267	0.0837378	0.0960945	0.0403659	0.0498802
0.0895325	0.0679775	0.143895	0.0421894	0.0776932	0.120192
0.0659006	0.0568279	0.100548	0.0720427	0.0546669	0.0719544
0.0599526	0.0665648	0.0744048	0.0356466	0.0581431	0.0816615
0.107379	0.0652734	0.0785679	0.0790905	0.0410955	0.0677162
0.0328157	0.0760633	0.0795998	0.0484522	0.0571142	0.0682148
0.0948597	0.0676606	0.0795909	0.0784064	0.0656747	0.0482243
0.0681186	0.0665167	0.0222745	0.0504445	0.0502368	0.0709233
0.0728962	0.0771044	0.0919056	0.0476976	0.0618566	0.0749142
0.094964	0.0630366	0.04489	0.0945201	0.0303782	0.0809496
0.0375238	0.0680358	0.108373	0.127062	0.0701629	0.0501433
0.112839	0.0519718	0.131549	0.0726609	0.0288356	0.0453028
0.0777858	0.0657246	0.0914052	0.0519574	0.0724778	0.0900216
0.0597792	0.0796874	0.0522598	0.0916673	0.0822059	0.0252269
0.0608688	0.0888484	0.0922131	0.108045	0.0431166	0.0685575
0.0698897	0.0663498	0.0895516	0.0752945	0.0321236	0.0850676
0.088361	0.0527279	0.0185746	0.0758651	0.0764759	0.0943235
0.0773069	0.066815	0.0779699	0.099424	0.0613415	0.0765522
0.0689858	0.0921765	0.107658	0.091112	0.0594377	0.0868361
0.0787296	0.0795656	0.0607843	0.061478	0.0597761	0.0799289
0.0764429	0.0454446	0.10433	0.0824318	0.0885526	0.0684959
0.0612885	0.0700867	0.0781735	0.0876578	0.0630936	0.0488155
0.0487551	0.075132	0.118006	0.0157652	0.0477062	0.0979377
0.0552884	0.0612676	0.0694537	0.0903751	0.0661948	0.0839552
0.0675978	0.0639972	0.0919018	0.086052	0.0570475	0.048644
0.0415658	0.0630476	0.0666673	0.0821065	0.0876028	0.0560226
0.0584765	0.0358766	0.0803651	0.0658743	0.0516419	0.0739805
0.0778595	0.0779733	0.0881709	0.0860735	0.0324633	0.0586129
0.0891352	0.0473663	0.0838161	0.0948086	0.059215	0.0906899
0.0509722	0.0638214	0.111529	0.0637955	0.0437064	0.0604018
0.116137	0.0582282	0.0583431	0.0639211	0.0576126	0.0595213
0.0760845	0.0807647	0.118288	0.0929427	0.0338665	0.0433302
0.0878563	0.0903524	0.0824102	0.0804222	0.0536999	0.0685296
0.0711574	0.0582324	0.106626	0.090113	0.061575	0.0543844
0.0737192	0.0819524	0.101215	0.0764756	0.0282303	0.124149
0.0577562	0.0461844	0.104814	0.0184578	0.0412218	0.0857993
0.0809839	0.0860738	0.0864542	0.115923	0.0464476	0.100286
0.0787463	0.0568921	0.122713	0.0760699	0.0752508	0.121079
0.0526126	0.0673769	0.0802422	0.069536	0.0875165	0.104355
0.0673547	0.0711768	0.0811315	0.0701505	0.0736036	0.0788921
0.0859705	0.0713527	0.0964364	0.0733548	0.066156	0.0529876
0.0573607	0.0548088	0.102394	0.0681627	0.0450324	0.0870237
0.043029	0.0736122	0.0766952	0.0845057	0.0730674	0.0640704
0.0819696	0.0626087	0.100811	0.0475435	0.0363911	0.0586557
0.0535831	0.0636013	0.0828199	0.0459385	0.0422344	0.0777016
0.0849653	0.0740244	0.0751381	0.0555113	0.0484712	0.0582225
0.0725418	0.0784267	0.117972	0.0760265	0.0553854	0.0723624
0.0906842	0.0809634	0.101876	0.0552464	0.0368198	0.0819373
0.0317913	0.0708522	0.0702651	0.0434639	0.0553133	0.0759565
0.0802798	0.0748729	0.0665484	0.0434475	0.0295951	0.0427842
0.0397945	0.0479872	0.10476	0.0464297	0.0483996	0.0951344
0.099988	0.0571197	0.100831	0.047233	0.0689566	0.0492945
0.0604607	0.0616811	0.0814605	0.105847	0.0316376	0.0545357
0.0489315	0.0699535	0.128343	0.0760943	0.0527783	0.0732025
0.0681919	0.0664938	0.109194	0.092513	0.0447556	0.027912
0.112217	0.0635913	0.0710149	0.116747	0.052403	0.0773729
0.0655315	0.0472601	0.0888988	0.0677692	0.029601	0.0663596
0.082808	0.0398774	0.0704614	0.119905	0.0424106	0.100125
0.0565331	0.0954055	0.102167	0.0772134	0.0427633	0.0547218
0.03356	0.0651236	0.0628202	0.0628976	0.0534869	0.0629377
0.0865504	0.0584216	0.0800162	0.0576257	0.0695817	0.0518162
0.063105	0.0633796	0.113893	0.0492028	0.0747815	0.0546082
0.0562394	0.0485092	0.0792191	0.0710795	0.0539771	0.0866874
0.0401883	0.0781333	0.0823923	0.0843864	0.0534342	0.0927856
0.0566119	0.0887663	0.0813531	0.0604385	0.0439123	0.068671
0.0723597	0.0799363	0.0550283	0.112093	0.0548277	0.0605908
0.0794746	0.0551485	0.0632197	0.106026	0.038417	0.0416995
0.0367835	0.0910915	0.089802	0.0439948	0.082897	0.0505383
0.0743038	0.0682933	0.0861447	0.0737915	0.047673	0.0477548
0.0970732	0.0477861	0.0753787	0.0620579	0.0636429	0.0561238
0.0757322	0.0484683	0.124568	0.0509679	0.0490177	0.08145
0.0627723	0.0699205	0.124854	0.0566793	0.0647217	0.0657772
0.0625319	0.0776237	0.0545678	-0.00511385	0.0676761	0.0612939
0.0738396	0.0624419	0.0863957	0.0308714	0.0715839	0.0554041
0.0867778	0.0849702	0.0648626	0.076867	0.0523886	0.0522255
0.065033	0.0708097	0.0548019	0.0590301	0.0560116	0.0614231
0.0811263	0.0774128	0.106882	0.00752559	0.0273515	0.0605615
0.0671556	0.061469	0.10084	0.0820506	0.0203577	0.0953361
0.0839398	0.0578187	0.0297878	0.0855499	0.0372687	0.0702314
0.07038	0.0503973	0.0819103	0.0737333	0.0561037	0.0674339
0.0819438	0.0652898	0.0791515	0.111767	0.0724903	0.0700446
0.0749322	0.0723832	0.0927329	0.0484333	0.0450067	0.0888308
0.0661298	0.0679888	0.0585567	0.098095	0.0537896	0.0790804
0.044411	0.0562033	0.0850554	0.0817289	0.0334862	0.0741461
0.0350847	0.0424629	0.0813006	0.0956717	0.0380026	0.0564864
0.0242033	0.0734132	0.0827184	0.078729	0.0619544	0.0684747
0.0798092	0.0880826	0.10698	0.0950429	0.0776762	0.0754471
0.0757422	0.0651773	0.105274	0.0806313	0.0383348	0.0630221
0.0600251	0.046985	0.127238	0.0475258	0.0628607	0.0600063
0.0730145	0.0965783	0.0548901	0.0837849	0.0694824	0.0764971
0.0616641	0.0796995	0.0402073	0.0711324	0.0508506	0.0790597
0.0537256	0.0589654	0.0741367	0.1064	0.0423093	0.0804706
0.0845329	0.0342227	0.0710151	0.0600989	0.0475019	0.057087
0.0381165	0.0699242	0.121758	0.0361321	0.0558987	0.0898835
0.0610613	0.0839041	0.0412668	0.0795801	0.0518024	0.0484301
0.0523796	0.0477065	0.0716616	0.121232	0.0348247	0.0718074
0.0611629	0.0958952	0.0789891	0.0722808	0.049436	0.0776064
0.0461745	0.0863933	0.0998944	0.0790659	0.0617261	0.0595079
0.0626913	0.059822	0.119912	0.0708265	0.0753838	0.0991889
0.021548	0.0654011	0.0921746	0.0834791	0.0435908	0.0513776
0.0563973	0.0727624	0.0681692	0.0916374	0.0508038	0.0537573
0.0487631	0.0526527	0.0909556	0.094316	0.0364148	0.0546763
0.0809842	0.0588674	0.0871767	0.111205	0.0722623	0.0503078
0.0726549	0.0491483	0.0917632	0.0787882	0.0645035	0.0618674
0.0775917	0.0705373	0.104528	0.0314337	0.0478893	0.0797472
0.0587071	0.0851533	0.0928967	0.0593471	0.0590135	0.0495058
0.0546307	0.0884893	0.0782547	0.037144	0.0637175	0.0567538
0.0776206	0.0750829	0.10901	0.0415157	0.0385415	0.0853796
0.0635211	0.0804362	0.0741978	0.0805131	0.0361757	0.0705326
0.0596524	0.0663678	0.104503	0.10622	0.0381526	0.0648462
0.0708268	0.0818764	0.120053	0.0854107	0.0462456	0.0573382
0.0606917	0.0623295	0.118526	0.0846566	0.0754143	0.0938309
0.0720367	0.0562214	0.128277	0.0906576	0.0609612	0.0477603
0.0439844	0.0533226	0.0889325	0.0906292	0.0588926	0.100538
0.0416017	0.0617495	0.0895594	0.071447	0.0450793	0.0700327
0.0708469	0.0630894	0.100785	0.0834787	0.0512471	0.0318998
0.0560482	0.0546423	0.0839539	0.0480873	0.0731501	0.0520047
0.074001	0.0361747	0.0708737	0.02659	0.0655586	0.0787901
0.0566473	0.0736655	0.150604	0.104056	0.0547563	0.0569086
0.076993	0.0663162	0.0812796	0.093788	0.035044	0.0570548
0.0508385	0.0711661	0.0855891	0.0503638	0.0579998	0.0930549
0.0665437	0.0672092	0.0904324	0.109028	0.0550731	0.0605649
0.0870109	0.0203133	0.0673902	0.0632971	0.050835	0.088086
0.0439235	0.0360147	0.0545891	0.0692519	0.0317691	0.059712
0.0749245	0.0687096	0.0884615	0.0812951	0.0409451	0.0768166
0.0967402	0.0550062	0.100542	0.0613268	0.0705818	0.0699234
0.114245	0.067766	0.116685	0.084248	0.0600133	0.0715283
0.0508937	0.0950407	0.0900028	0.0585805	0.0330811	0.0502163
0.08193	0.0424147	0.0873562	0.0472445	0.0691148	0.0709775
0.0530204	0.0715481	0.0867084	0.0744844	0.0415238	0.0545455
0.0715036	0.0760693	0.111778	0.0233279	0.0665815	0.068335
0.0712413	0.0558727	0.0964729	0.0509379	0.052801	0.0717432
0.0534032	0.0465433	0.0509751	0.107826	0.0754229	0.0559856
0.0890495	0.0785489	0.0441522	0.0951917	0.0497508	0.0568
0.0763157	0.0720138	0.0519332	0.0511108	0.0743847	0.101684
0.073802	0.0524179	0.117305	0.0330376	0.0586105	0.0491334
0.080285	0.0731185	0.109272	0.0541154	0.0880643	0.0743333
0.0507163	0.0960707	0.0790344	0.0631127	0.0652659	0.0514328
0.0662302	0.0664508	0.0935132	0.0276858	0.0642754	0.0507393
0.0911711	0.0483326	0.107606	0.0625806	0.0452634	0.0228759
0.0930678	0.0646443	0.100209	0.0733434	0.0269173	0.0887049
0.0543282	0.0525512	0.135565	0.0475023	0.0502665	0.0792037
0.0760759	0.057453	0.0761272	0.0858917	0.0390897	0.0831697
0.0488722	0.0791456	0.0980263	0.0680761	0.0600093	0.0831683
0.075091	0.0684481	0.0905388	0.054152	0.10056	0.0643532
0.0738509	0.045172	0.120865	0.0561398	0.0600335	0.0700812
0.0862716	0.0506862	0.0824114	0.0844967	0.0728676	0.0549627
0.0863225	0.063226	0.067687	0.0941519	0.0593637	0.0518929
0.058639	0.0426414	0.111437	0.0573723	0.0735964	0.0645799
0.0555757	0.0468196	0.0510361	0.0858147	0.0493442	0.0763306
0.110324	0.0864577	0.087672	0.0604276	0.0427404	0.0635644
0.0682785	0.0970832	0.113417	0.078737	0.0760233	0.0695282
0.0543816	0.0690055	0.127708	0.0699496	0.0730348	0.0633977
0.0500202	0.080772	0.063257	0.068566	0.0454173	0.0793054
0.0654396	0.085541	0.09424	0.0845466	0.0563675	0.0685718
0.0664978	0.0790915	0.0947695	0.0861547	0.0555914	0.105059
0.0646954	0.0808553	0.0704519	0.0826021	0.0722767	0.0693821
0.065837	0.0974194	0.0875637	0.0850672	0.0510715	0.0498887
0.0340852	0.0580194	0.0857642	0.0661566	0.0777137	0.0717472
0.0843381	0.0754908	0.0573173	0.0440955	0.0617668	0.0834815
0.0639134	0.0489566	0.076211	0.105309	0.0748351	0.0576892
0.0650436	0.0824669	0.0781657	0.0849839	0.0294707	0.0788973
0.0574157	0.0966415	0.10867	0.0586361	0.0478491	0.0664456
0.0925523	0.0631238	0.110142	0.0846425	0.063863	0.0498958
0.0419044	0.0753237	0.069833	0.0977059	0.0499	0.0821696
0.0681431	0.0805253	0.0993899	0.0405001	0.0600483	0.0513627
0.0438523	0.0790673	0.101373	0.0864487	0.0467623	0.0640099
0.0849806	0.0575796	0.0916819	0.0954104	0.0260946	0.0780601
0.0555278	0.0739091	0.128784	0.059543	0.0552394	0.0817421
0.0898068	0.0368798	0.0694274	0.0596289	0.0567122	0.0533811
0.0702186	0.0890842	0.0361477	0.0770911	0.0579159	0.0517592
0.130541	0.0587395	0.118552	0.0515301	0.0617454	0.0904449
0.0609581	0.0551056	0.115588	0.0480313	0.0642914	0.0757841
0.0586677	0.0598904	0.140105	0.0404326	0.0536301	0.0605363
0.0582656	0.065275	0.0975245	0.0779898	0.0668795	0.0777893
0.0819202	0.0419258	0.056923	0.0489013	0.057597	0.0626176
0.0567607	0.0804849	0.111055	0.0812173	0.0548096	0.0448073
0.0887028	0.083741	0.0478984	0.100558	0.0532798	0.0788756
0.0777151	0.0373489	0.118616	0.0861996	0.0313264	0.0631329
0.080419	0.0647153	0.0997016	0.0634551	0.0437919	0.07988
0.0673459	0.0565133	0.0936425	0.102111	0.0438762	0.0924101
0.0710326	0.0673605	0.101521	0.113328	0.056319	0.0508084
0.0450949	0.0807557	0.107345	0.0734378	0.0434474	0.0884802
0.0748527	0.0574059	0.0452772	0.105626	0.0617159	0.0845981
0.0795365	0.0714881	0.0646579	0.0818956	0.0619116	0.0788105
0.0490071	0.0488442	0.0854364	0.0664817	0.0459587	0.0694923
0.0749212	0.0648367	0.0628558	0.0581287	0.0603089	0.11283
0.086433	0.0740284	0.0740344	0.033867	0.0396363	0.0866538
0.0681492	0.0412533	0.10276	0.0847351	0.0477541	0.0412265
0.0893914	0.115964	0.112541	0.139203	0.0244154	0.102241
0.0568062	0.0608618	0.095086	0.0934639	0.0653159	0.0805476
0.0840912	0.0839075	0.0897497	0.0824093	0.0548687	0.0548163
0.0673905	0.0510791	0.077191	0.0937582	0.0641919	0.0551434
0.077204	0.0733444	0.0987375	0.0929912	0.0853389	0.0644678
0.0897482	0.034462	0.0964823	0.0605662	0.0490765	0.0570897
0.0502275	0.0546956	0.0759722	0.0600502	0.039031	0.0783545
0.0857712	0.0650812	0.0969504	0.0567383	0.0587804	0.0687144
0.056505	0.0614994	0.0891837	0.0568656	0.0272702	0.113882
0.0777595	0.0704946	0.0762134	0.0467926	0.0553316	0.0627687
0.0165818	0.0860693	0.0880931	0.052508	0.029984	0.0240301
0.0632678	0.0791061	0.0759911	0.0747606	0.0692742	0.0563176
0.0612942	0.0372479	0.100639	0.0824279	0.0219513	0.0796998
0.0832081	0.0694789	0.0910391	0.0500277	0.0503617	0.0573441
0.0648982	0.0703257	0.089729	0.0841467	0.0426929	0.0659866
0.0739079	0.0600558	0.0780178	0.078045	0.0537965	0.0632439
0.0649826	0.0335694	0.063631	0.100481	0.073004	0.0829292
0.0668975	0.0739179	0.0971863	0.0637533	0.057654	0.0420548
0.0499772	0.0964204	0.126121	0.0850167	0.0432983	0.0908635
0.0565222	0.0671172	0.103584	0.070875	0.0626693	0.0703745
0.0639516	0.0588109	0.0728692	0.0628654	0.0465923	0.116013
0.0790282	0.0525231	0.0750688	0.0188736	0.0432457	0.0589061
0.072894	0.0624585	0.0778025	0.0704264	0.0789554	0.0749138
0.031428	0.0649645	0.108536	0.0956951	0.070095	0.040217
0.0640602	0.0919161	0.0594244	0.110715	0.0921602	0.0861493
0.0738254	0.0840466	0.0891591	0.0915703	0.0502341	0.0783878
0.0580602	0.069442	0.125548	0.0973352	0.0584582	0.080559
0.0732328	0.0538128	0.0943295	0.099222	0.0425162	0.0605471
0.0615283	0.0579385	0.0758536	0.112342	0.0412431	0.0618949
0.0511701	0.0664512	0.136669	0.100754	0.0552926	0.0717174
0.0476588	0.0539463	0.0856384	0.095253	0.0415102	0.0647108
0.09423	0.0419264	0.0409473	0.107019	0.0602333	0.0536703
0.0909219	0.0666397	0.0649409	0.0841872	0.0685597	0.0783646
0.0846118	0.0475946	0.120446	0.0874899	0.0480149	0.0645965
0.0750451	0.0604457	0.0849079	0.0494906	0.0613653	0.0738863
0.0488429	0.0771306	0.0767887	0.108425	0.0231459	0.0318998
0.0468571	0.0537105	0.0666118	0.049761	0.0425953	0.0648037
0.0878108	0.063567	0.0939798	0.0978287	0.0712232	0.0680895
0.0704012	0.101973	0.0965626	0.0576615	0.0523947	0.0630429
0.049667	0.0736153	0.0781689	0.129328	0.0514163	0.0746589
0.0764352	0.0593496	0.0747992	0.0776057	0.078395	0.0927192
0.0515672	0.0766086	0.122943	0.0484623	0.0339635	0.0803826
0.0633702	0.0523637	0.0554949	0.0700038	0.0414274	0.106299
0.077204	0.0511558	0.124768	0.0754743	0.0715213	0.0935297
0.0692745	0.0567307	0.077051	0.0708277	0.0522696	0.0548042
0.071887	0.0698402	0.10198	0.0777986	0.0444622	0.0583153
0.0526234	0.0893531	0.100397	0.030057	0.0596072	0.0927619
0.0705329	0.0543317	0.0600782	0.0876096	0.0538632	0.0966622
0.052491	0.0589537	0.0773797	0.080661	0.0630162	0.0725768
0.0566726	0.0740421	0.103309	0.0454063	0.0276156	0.0475946
0.0576199	0.0626011	0.0991557	0.110069	0.0534386	0.0569781
0.0864889	0.0724916	0.104196	0.0715925	0.0471997	0.0645855
0.0700232	0.0861638	0.0584774	0.0885466	0.0480373	0.0696243
0.0793779	0.0499006	0.10459	0.0862222	0.0383631	0.0303435
0.0755292	0.0642485	0.0768282	0.116583	0.0322972	0.070446
0.0728771	0.0736688	0.0565617	0.0717868	0.0624311	0.0644394
0.0176431	0.0538932	0.0361508	0.0382197	0.0504566	0.0530501
0.0649123	0.0867905	0.124749	0.0402057	0.0592509	0.0591164
0.0839848	0.0776845	0.10166	0.122738	0.0414568	0.0571806
0.0770459	0.0821413	0.118679	0.0485902	0.054494	0.0591248
0.042415	0.0404989	0.111446	0.0842509	0.0716575	0.0683338
0.0553124	0.0827626	0.0968752	0.0806755	0.0519048	0.0797549
0.0569606	0.0669809	0.0690113	0.0777407	0.0676885	0.0867855
0.0618665	0.0831465	0.102195	0.100922	0.047175	0.118335
0.0660564	0.0829579	0.0821137	0.116916	0.0570038	0.0519033
0.074123	0.0658637	0.0918901	0.0677513	0.0442035	0.0793553
0.099455	0.0812822	0.0369153	0.083901	0.0403084	0.0804731
0.0899831	0.0424273	0.0560417	0.0761812	0.0581944	0.0630806
0.0612861	0.0522254	0.0865378	0.0994383	0.0440064	0.0642871
0.0891776	0.0600165	0.105925	0.0513513	0.0523261	0.0743843
0.0815398	0.0674948	0.130141	0.0626707	0.0404378	0.0497882
0.0880028	0.0475331	0.113561	0.0560077	0.057275	0.0393583
0.0553609	0.0577603	0.0678712	0.0768564	0.0285467	0.0544869
0.0488941	0.0534168	0.0429687	0.082726	0.0550327	0.0427766
0.0704513	0.0603729	0.116423	0.102739	0.0815967	0.0910931
0.0554075	0.0560115	0.0762224	0.108781	0.0482134	0.0714007
0.0691539	0.0608992	0.083077	0.0965286	0.0395975	0.0584807
0.0532201	0.062973	0.0710545	0.065419	0.0531841	0.0542413
0.0707939	0.0522768	0.0845049	0.0609046	0.083939	0.0872764
0.0553543	0.0673154	0.0789797	0.0670774	0.052157	0.0772209
0.0450589	0.054845	0.10097	0.0966924	0.0451735	0.0634536
0.0693662	0.0670787	0.100231	0.0926112	0.0495911	0.0618683
0.0535598	0.0666833	0.0640894	0.0644491	0.061541	0.0721929
0.0608548	0.0590875	0.0970632	0.090178	0.0541026	0.051395
0.0936113	0.0621331	0.0551911	0.0791978	0.0464932	0.0630124
0.0567933	0.0582843	0.120326	0.0355439	0.0473486	0.0969031
0.0968458	0.0685398	0.093459	0.0651981	0.0513219	0.0479436
0.0757423	0.0509729	0.0626834	0.0294196	0.0468988	0.0695049
0.0409547	0.0559817	0.112261	0.110144	0.0403983	0.0890476
0.0516751	0.0792462	0.0984367	0.079545	0.0431396	0.0525199
0.0470095	0.0558647	0.0918235	0.0633076	0.0746393	0.0668294
0.0728665	0.0744057	0.0859423	0.105042	0.0659923	0.0402595
0.0659236	0.0367408	0.1067	0.105636	0.0770646	0.0245253
0.077284	0.0495731	0.0591185	0.0931627	0.0390158	0.0667163
0.0620225	0.0521976	0.11203	-0.0122446	0.0560553	0.0836142
0.0479152	0.0623196	0.0977407	0.0630954	0.0554633	0.0752565
0.0719501	0.07078	0.0633876	0.0723201	0.0480497	0.0631359

## Sheet: figure3F
Peak decoding time (sec)	MNI y coordinate
0.277445	23.4874
0.201597	-3.33188
0.311377	51.0932
0.115768	-17.0708
0.257485	15.495
0.0538922	-55.8457
