# Supplementary material for: Temporally organized representations of reward and risk in the human brain
Source: Nat Commun. 2024 Mar 9;15:2162. doi: 10.1038/s41467-024-46094-1 (PMC10924934; doi:10.1038/s41467-024-46094-1)
Supplement: Supplementary file 4 — Source Data [file 41467_2024_46094_MOESM4_ESM.zip › Source Data/main/figure6.xlsx]

## Sheet: figure6A.i
ROC AUC		RiPE test
	times	0.199601	0.201597	0.203593	0.205589	0.207585	0.209581	0.211577	0.213573	0.215569	0.217565	0.219561	0.221557	0.223553	0.225549	0.227545	0.229541	0.231537	0.233533	0.235529	0.237525	0.239521	0.241517	0.243513	0.245509	0.247505	0.249501	0.251497	0.253493	0.255489	0.257485	0.259481	0.261477	0.263473	0.265469	0.267465	0.269461	0.271457	0.273453	0.275449	0.277445	0.279441	0.281437	0.283433	0.285429	0.287425	0.289421	0.291417	0.293413
RePE train	0.199601	0.499448	0.496908	0.495445	0.500417	0.503859	0.501949	0.501773	0.499456	0.496983	0.49437	0.491651	0.490337	0.487611	0.492615	0.495275	0.491489	0.488103	0.491569	0.492892	0.492799	0.49194	0.495245	0.499173	0.504963	0.50421	0.506237	0.508776	0.505434	0.505089	0.506984	0.50882	0.514687	0.51676	0.51773	0.521719	0.520789	0.516433	0.514652	0.51552	0.512369	0.50839	0.507263	0.504392	0.504866	0.502339	0.509661	0.512365	0.516337
	0.201597	0.501136	0.496568	0.498641	0.500981	0.503234	0.501626	0.502266	0.501606	0.500057	0.498089	0.497296	0.493835	0.494831	0.498031	0.498926	0.496089	0.491955	0.496195	0.494993	0.494513	0.495126	0.49744	0.500166	0.505809	0.504367	0.50436	0.505696	0.501746	0.500158	0.502039	0.50586	0.512995	0.514302	0.51498	0.518017	0.516263	0.511186	0.509643	0.509797	0.507164	0.504268	0.501362	0.498987	0.498674	0.498205	0.501317	0.503888	0.507701
	0.203593	0.495495	0.492716	0.496023	0.498843	0.497646	0.49862	0.497867	0.496795	0.495354	0.496705	0.496503	0.492578	0.492484	0.499639	0.500103	0.496968	0.494094	0.496405	0.495491	0.493856	0.494567	0.497396	0.498934	0.502051	0.500644	0.50119	0.501466	0.4971	0.495293	0.496907	0.500122	0.507774	0.507459	0.51085	0.51473	0.512774	0.508661	0.507275	0.507013	0.505581	0.502298	0.500188	0.499245	0.495541	0.494063	0.494922	0.497439	0.500281
	0.205589	0.496111	0.491719	0.494245	0.496436	0.495718	0.495173	0.494616	0.491534	0.491284	0.491189	0.490288	0.489181	0.489249	0.495066	0.498644	0.495257	0.492885	0.495853	0.494902	0.493153	0.495195	0.495724	0.496423	0.498238	0.495898	0.499319	0.501662	0.498504	0.494756	0.497374	0.501007	0.506871	0.507355	0.511193	0.512864	0.510706	0.506416	0.509117	0.509198	0.508134	0.506021	0.503519	0.499311	0.496978	0.494644	0.494715	0.497231	0.500469
	0.207585	0.497643	0.492917	0.495379	0.497474	0.496912	0.495944	0.493002	0.490189	0.491175	0.492888	0.49298	0.489165	0.489197	0.495206	0.496869	0.495954	0.496045	0.498465	0.496246	0.495949	0.496853	0.497458	0.496782	0.497288	0.497984	0.497954	0.499848	0.496679	0.49555	0.497464	0.501534	0.509481	0.510974	0.514106	0.515589	0.512789	0.509399	0.510543	0.512422	0.51204	0.51049	0.506847	0.504712	0.500999	0.498338	0.497265	0.497046	0.498859
	0.209581	0.495963	0.492082	0.494744	0.496581	0.49497	0.494098	0.493431	0.4904	0.490252	0.491569	0.491124	0.489518	0.487138	0.495977	0.49663	0.497449	0.496594	0.499311	0.495581	0.495256	0.496684	0.49741	0.495954	0.497217	0.497085	0.496541	0.496268	0.495068	0.495295	0.49587	0.500226	0.505473	0.508552	0.511175	0.513639	0.511506	0.506584	0.50936	0.510345	0.510017	0.506839	0.50505	0.50376	0.498547	0.496833	0.495295	0.495598	0.494606
	0.211577	0.49502	0.492393	0.493468	0.497815	0.495691	0.492477	0.49246	0.489974	0.488935	0.491858	0.491296	0.488051	0.48639	0.49502	0.495622	0.497067	0.497388	0.499496	0.495176	0.494368	0.497432	0.498471	0.498993	0.499063	0.497741	0.497381	0.496873	0.495845	0.495748	0.498136	0.502473	0.508278	0.510347	0.511115	0.514176	0.513676	0.508109	0.511388	0.513544	0.512189	0.509462	0.506301	0.505792	0.499667	0.497564	0.495881	0.495646	0.496789
	0.213573	0.495772	0.491281	0.494551	0.497761	0.494691	0.491215	0.492161	0.489045	0.489562	0.489957	0.488863	0.487478	0.486979	0.495134	0.498144	0.498222	0.498685	0.500606	0.496933	0.495511	0.49845	0.499673	0.499399	0.498881	0.496722	0.498111	0.497582	0.495274	0.49573	0.496208	0.501453	0.505933	0.50984	0.508898	0.513112	0.512228	0.507649	0.511137	0.512603	0.511799	0.509233	0.507112	0.504341	0.498943	0.498163	0.497349	0.495797	0.497157
	0.215569	0.494968	0.49155	0.497101	0.498556	0.495257	0.491853	0.492199	0.490575	0.491892	0.49139	0.491112	0.488754	0.487229	0.495382	0.498492	0.500295	0.49854	0.502131	0.496331	0.494715	0.497828	0.498181	0.497964	0.497245	0.495043	0.496792	0.495538	0.493934	0.493847	0.494957	0.497088	0.503748	0.505843	0.506127	0.510193	0.507129	0.503855	0.508456	0.510854	0.510016	0.505935	0.504781	0.502927	0.497424	0.495839	0.496082	0.495439	0.494881
	0.217565	0.49151	0.489711	0.492489	0.496016	0.492893	0.488677	0.490441	0.489319	0.488844	0.49318	0.491506	0.487626	0.486587	0.493103	0.49616	0.495607	0.495604	0.49663	0.491282	0.490912	0.491573	0.491637	0.489799	0.490708	0.488778	0.490451	0.490256	0.488098	0.487291	0.489588	0.492032	0.497024	0.501698	0.501598	0.503466	0.502735	0.500729	0.501085	0.502916	0.501953	0.499172	0.495898	0.494514	0.487706	0.488729	0.489946	0.490573	0.491722
	0.219561	0.491013	0.488312	0.493002	0.494275	0.493372	0.490472	0.492144	0.492237	0.49192	0.495084	0.494338	0.491402	0.490799	0.495768	0.498776	0.497268	0.498089	0.497035	0.492427	0.492289	0.490247	0.49228	0.490785	0.489255	0.485688	0.487267	0.488792	0.487639	0.486074	0.485433	0.48959	0.492511	0.496043	0.49611	0.498064	0.495665	0.494499	0.49561	0.496888	0.494547	0.49296	0.489965	0.488574	0.48577	0.487434	0.489483	0.490361	0.490561
	0.221557	0.489471	0.486815	0.489932	0.491241	0.491267	0.487845	0.490147	0.491995	0.492615	0.496656	0.495649	0.492741	0.493123	0.497468	0.498899	0.500451	0.500204	0.498642	0.495161	0.495281	0.491423	0.494425	0.492439	0.491403	0.488041	0.487571	0.49051	0.488671	0.48602	0.485299	0.488051	0.489715	0.493323	0.492789	0.494555	0.492069	0.491275	0.494067	0.492204	0.492858	0.490173	0.489219	0.486257	0.483892	0.485964	0.487425	0.488742	0.490359
	0.223553	0.49166	0.489611	0.493983	0.493997	0.49262	0.491005	0.493901	0.495182	0.49491	0.497229	0.497727	0.49519	0.494284	0.496888	0.501306	0.501502	0.502387	0.500223	0.497153	0.498215	0.495257	0.49528	0.495472	0.494369	0.491903	0.492162	0.492113	0.488483	0.487924	0.486302	0.490861	0.493602	0.497444	0.496096	0.497843	0.494756	0.494874	0.494277	0.491395	0.492423	0.490424	0.490936	0.489513	0.484582	0.48708	0.489539	0.491095	0.491455
	0.225549	0.498624	0.495559	0.502173	0.502268	0.500673	0.497559	0.498066	0.500057	0.498894	0.499722	0.50023	0.497186	0.496354	0.499568	0.503053	0.50361	0.505208	0.504521	0.501839	0.50251	0.500229	0.49959	0.50037	0.499357	0.496069	0.496134	0.494869	0.490095	0.490126	0.488446	0.492973	0.49543	0.498459	0.497388	0.501135	0.497739	0.497413	0.497589	0.495753	0.495667	0.495833	0.495369	0.494782	0.491266	0.492946	0.494714	0.495738	0.495872
	0.227545	0.500162	0.498727	0.504166	0.504047	0.502211	0.501054	0.502191	0.504481	0.501639	0.501883	0.501742	0.499519	0.49708	0.500482	0.504527	0.506073	0.507825	0.507409	0.505888	0.505343	0.503268	0.502389	0.503286	0.50175	0.499256	0.501365	0.500253	0.495953	0.495264	0.49319	0.496123	0.498397	0.500937	0.502237	0.504792	0.504184	0.502681	0.505555	0.50385	0.504564	0.502913	0.504338	0.500746	0.498273	0.50134	0.501405	0.498405	0.496977
	0.229541	0.502022	0.499508	0.504676	0.505682	0.504149	0.501081	0.501222	0.50317	0.502155	0.501469	0.50068	0.498225	0.49671	0.502536	0.50575	0.508657	0.509302	0.507991	0.504262	0.506129	0.503747	0.502982	0.502201	0.502514	0.498258	0.500263	0.500004	0.497348	0.496604	0.495404	0.497691	0.501509	0.503094	0.504342	0.506651	0.505559	0.504208	0.507663	0.507787	0.507236	0.506664	0.507627	0.504089	0.499854	0.504004	0.504224	0.500069	0.498325
	0.231537	0.499379	0.4965	0.501792	0.501904	0.501266	0.498451	0.498429	0.499872	0.500155	0.499502	0.498901	0.496687	0.497279	0.501647	0.506546	0.508283	0.509053	0.507393	0.503284	0.504712	0.501457	0.500392	0.499597	0.498778	0.49514	0.496085	0.495862	0.493551	0.493215	0.494197	0.496786	0.500521	0.503437	0.503691	0.506602	0.505117	0.5035	0.506983	0.50403	0.50457	0.504318	0.504698	0.501433	0.497347	0.50212	0.500469	0.499196	0.496667
	0.233533	0.492348	0.489002	0.494552	0.494961	0.49628	0.493848	0.494688	0.497343	0.497927	0.499767	0.498988	0.496063	0.49533	0.501241	0.504871	0.507979	0.5086	0.507096	0.503348	0.503917	0.501418	0.501136	0.499215	0.499039	0.494496	0.496567	0.496494	0.493196	0.493246	0.492542	0.497183	0.499695	0.502606	0.503496	0.505207	0.502519	0.503716	0.506327	0.505124	0.504785	0.503658	0.503331	0.499501	0.496073	0.497774	0.497463	0.49421	0.494348
	0.235529	0.492655	0.488017	0.493271	0.494313	0.494438	0.493767	0.493082	0.495954	0.495411	0.499291	0.499778	0.496129	0.495532	0.502595	0.506293	0.508806	0.51036	0.508263	0.503846	0.504508	0.502182	0.502233	0.50388	0.500802	0.49767	0.497662	0.498307	0.493485	0.494038	0.493101	0.497409	0.502221	0.506096	0.505184	0.505564	0.504333	0.502202	0.505936	0.504431	0.503732	0.502322	0.500119	0.496711	0.494759	0.496238	0.495043	0.492746	0.492371
	0.237525	0.493502	0.489509	0.493103	0.492657	0.492293	0.491153	0.491277	0.494237	0.494217	0.497942	0.498404	0.495514	0.495333	0.502951	0.506354	0.508176	0.508394	0.50892	0.503913	0.504068	0.503172	0.502052	0.502398	0.498179	0.495124	0.497031	0.497935	0.492809	0.492397	0.489574	0.496673	0.500637	0.5053	0.501912	0.504617	0.501629	0.499205	0.503189	0.50208	0.502784	0.499488	0.496929	0.494494	0.490204	0.491823	0.492368	0.491366	0.49093
	0.239521	0.494038	0.489429	0.49196	0.492093	0.492724	0.490527	0.490601	0.491512	0.492344	0.496772	0.496112	0.492689	0.49385	0.50142	0.50386	0.505556	0.505253	0.505721	0.502975	0.50102	0.50056	0.500963	0.499677	0.49912	0.495994	0.496906	0.498625	0.495963	0.495612	0.495309	0.500574	0.502667	0.506719	0.505205	0.506615	0.504059	0.500917	0.505554	0.50489	0.503871	0.503008	0.500731	0.496102	0.490599	0.49357	0.493122	0.493967	0.493117
	0.241517	0.494602	0.489236	0.490948	0.492417	0.490722	0.490853	0.490694	0.491921	0.491175	0.495424	0.495263	0.492474	0.493433	0.500543	0.503717	0.503508	0.50502	0.504058	0.500717	0.499508	0.500238	0.500354	0.500925	0.499198	0.497694	0.497179	0.499466	0.496302	0.495098	0.493443	0.500462	0.504541	0.50687	0.506289	0.508488	0.504712	0.499445	0.503367	0.503647	0.50329	0.501095	0.498766	0.495247	0.491581	0.493678	0.493563	0.493903	0.493169
	0.243513	0.492813	0.489078	0.4917	0.491956	0.489539	0.488382	0.489933	0.492301	0.491312	0.49596	0.496725	0.493096	0.494492	0.50145	0.504912	0.504252	0.504179	0.503852	0.500274	0.499969	0.497987	0.497849	0.497496	0.499303	0.497086	0.496154	0.497861	0.496311	0.49516	0.496027	0.500028	0.504108	0.507806	0.505318	0.506892	0.503504	0.499342	0.501623	0.501386	0.500832	0.496788	0.49438	0.493739	0.488123	0.49099	0.490453	0.492799	0.49275
	0.245509	0.494727	0.490051	0.493204	0.492651	0.489731	0.488773	0.489691	0.489575	0.490473	0.493492	0.496072	0.49218	0.495289	0.50166	0.50483	0.504478	0.503117	0.503611	0.49919	0.497898	0.498616	0.498637	0.498069	0.500483	0.497677	0.498339	0.498591	0.496151	0.497808	0.497018	0.500295	0.50648	0.508604	0.507553	0.507586	0.505091	0.50089	0.504838	0.50338	0.500812	0.498959	0.497454	0.494499	0.489926	0.489644	0.490374	0.493493	0.49409
	0.247505	0.493754	0.488909	0.493562	0.491564	0.490657	0.489145	0.489769	0.48814	0.489558	0.493037	0.494627	0.490801	0.492343	0.500903	0.503904	0.502756	0.5028	0.501465	0.497843	0.498216	0.496061	0.496485	0.495918	0.498461	0.49617	0.495948	0.496881	0.496076	0.496302	0.496413	0.50053	0.505139	0.508577	0.506667	0.506721	0.504661	0.499726	0.502683	0.501025	0.499214	0.496247	0.495311	0.493024	0.487303	0.488246	0.490203	0.491746	0.493422
	0.249501	0.495513	0.491221	0.494019	0.490792	0.489768	0.487832	0.487888	0.488052	0.486449	0.49223	0.494113	0.49073	0.492237	0.500342	0.500696	0.500066	0.500511	0.502112	0.497661	0.497014	0.496997	0.49772	0.493546	0.495068	0.492837	0.494206	0.494922	0.493342	0.493997	0.4975	0.501081	0.506857	0.508307	0.50995	0.509596	0.504452	0.500923	0.500128	0.49909	0.498633	0.496768	0.494182	0.492936	0.485479	0.485621	0.488488	0.490131	0.494092
	0.251497	0.49935	0.495663	0.497141	0.495753	0.496302	0.49215	0.491283	0.491037	0.490136	0.494664	0.495178	0.493811	0.493322	0.502279	0.503835	0.502822	0.502784	0.503353	0.498689	0.49901	0.498769	0.498222	0.49539	0.49551	0.496179	0.495861	0.495371	0.495149	0.495785	0.499947	0.504104	0.511151	0.513644	0.512629	0.512405	0.507129	0.503676	0.503389	0.50235	0.502223	0.498174	0.495464	0.494136	0.489969	0.49101	0.492358	0.493394	0.4958
	0.253493	0.501547	0.497349	0.499226	0.497421	0.498265	0.494231	0.493349	0.4943	0.49326	0.496001	0.495854	0.495392	0.495729	0.502844	0.504671	0.504179	0.502784	0.504125	0.500403	0.499735	0.500096	0.498014	0.496169	0.497528	0.49816	0.496855	0.496552	0.495966	0.495361	0.500866	0.504673	0.511044	0.514484	0.513609	0.511568	0.507757	0.50325	0.503315	0.501489	0.501535	0.496897	0.495304	0.495246	0.489637	0.491853	0.492253	0.493836	0.496165
	0.255489	0.500947	0.495833	0.498469	0.496231	0.497607	0.493767	0.493131	0.493638	0.490718	0.495234	0.495948	0.493817	0.494841	0.502059	0.504912	0.503635	0.501739	0.50407	0.498458	0.497998	0.496994	0.495998	0.493339	0.497228	0.495343	0.495329	0.496369	0.493624	0.494488	0.499168	0.503628	0.510698	0.514123	0.512462	0.511827	0.506803	0.502256	0.501859	0.499956	0.500995	0.496036	0.495462	0.492657	0.488788	0.490768	0.492937	0.493743	0.495391
	0.257485	0.501916	0.497041	0.497801	0.49852	0.499318	0.494164	0.494094	0.493806	0.490974	0.494154	0.49368	0.492449	0.492843	0.50107	0.502097	0.501221	0.499714	0.501643	0.497944	0.497123	0.496213	0.493601	0.493451	0.49558	0.493979	0.494422	0.494557	0.493764	0.492433	0.497508	0.502532	0.508863	0.511101	0.510855	0.509461	0.504707	0.502098	0.499353	0.498486	0.499861	0.495438	0.493545	0.493515	0.487113	0.490096	0.493544	0.49466	0.496052
	0.259481	0.501406	0.497736	0.500197	0.498392	0.497653	0.493298	0.492955	0.491085	0.48937	0.492176	0.492914	0.490528	0.490955	0.497655	0.499437	0.499143	0.497669	0.499759	0.496117	0.492795	0.493023	0.491743	0.490521	0.49453	0.493015	0.494917	0.494337	0.493006	0.491854	0.496395	0.502063	0.509253	0.510918	0.512328	0.510362	0.505657	0.500803	0.501635	0.500974	0.502054	0.498612	0.496536	0.494174	0.486484	0.488444	0.493498	0.495316	0.495403
	0.261477	0.499497	0.493538	0.497189	0.497273	0.494192	0.490179	0.489438	0.488327	0.486858	0.488897	0.489334	0.488515	0.488602	0.496286	0.495968	0.494479	0.495582	0.49767	0.492396	0.491434	0.490947	0.489722	0.488698	0.492031	0.491288	0.493028	0.492648	0.489083	0.490584	0.494956	0.498527	0.505585	0.508214	0.508436	0.506502	0.501086	0.495169	0.496146	0.498006	0.497992	0.493873	0.492064	0.488674	0.481974	0.48423	0.486793	0.487417	0.490154
	0.263473	0.499004	0.493101	0.496875	0.496778	0.492709	0.488669	0.488685	0.486344	0.485629	0.488974	0.488732	0.487704	0.487228	0.494548	0.497089	0.496501	0.492431	0.494835	0.490202	0.49004	0.490641	0.490823	0.487977	0.491094	0.48821	0.489815	0.490941	0.488653	0.489871	0.49259	0.495911	0.503015	0.505611	0.505579	0.504306	0.498884	0.492591	0.494481	0.494547	0.494216	0.491141	0.488102	0.486229	0.480055	0.482326	0.484451	0.485564	0.487211
	0.265469	0.501388	0.495653	0.49976	0.500319	0.49368	0.491603	0.491444	0.488375	0.48796	0.489189	0.48848	0.485499	0.488547	0.493564	0.496368	0.494987	0.492094	0.493379	0.488697	0.487864	0.487335	0.489985	0.48805	0.490159	0.486782	0.488034	0.491046	0.488312	0.490129	0.492007	0.498	0.504346	0.506933	0.506962	0.504911	0.498356	0.492453	0.49436	0.495365	0.493484	0.491786	0.488623	0.487427	0.481897	0.48315	0.487512	0.487525	0.486496
	0.267465	0.502085	0.499364	0.502579	0.502552	0.497005	0.493384	0.492406	0.492433	0.488224	0.488973	0.487849	0.486639	0.489128	0.494521	0.495582	0.494736	0.492342	0.493482	0.488676	0.489475	0.488871	0.489139	0.486582	0.489349	0.486808	0.488137	0.489059	0.487867	0.490458	0.493286	0.500226	0.505512	0.507572	0.506396	0.503816	0.496845	0.490619	0.492721	0.493313	0.493104	0.491437	0.488712	0.486028	0.479908	0.483067	0.485439	0.487134	0.485467
	0.269461	0.502255	0.499959	0.502807	0.500673	0.498966	0.495484	0.494056	0.493083	0.488971	0.488636	0.487923	0.486084	0.487372	0.493871	0.493093	0.492537	0.490821	0.491073	0.48744	0.486382	0.486837	0.487344	0.484906	0.487446	0.485223	0.487036	0.485985	0.485361	0.486632	0.491646	0.497394	0.5023	0.504575	0.503519	0.501669	0.494992	0.490008	0.490318	0.490745	0.490587	0.487553	0.485706	0.485341	0.478158	0.478821	0.481733	0.483685	0.482924
	0.271457	0.504089	0.500964	0.505357	0.503168	0.50201	0.496791	0.497191	0.495487	0.491954	0.490658	0.490404	0.486735	0.488953	0.494303	0.494257	0.493603	0.493265	0.491882	0.488335	0.488125	0.489679	0.48758	0.488139	0.490683	0.486566	0.487566	0.48683	0.485085	0.486208	0.488868	0.494401	0.500666	0.503286	0.501844	0.498718	0.493534	0.489641	0.489373	0.491957	0.489724	0.485045	0.485223	0.485259	0.478878	0.48057	0.481117	0.481965	0.482875
	0.273453	0.504991	0.500662	0.503211	0.501084	0.499707	0.497164	0.495432	0.494489	0.490725	0.489498	0.490403	0.48673	0.487721	0.493531	0.492666	0.491856	0.490266	0.490689	0.48651	0.486762	0.487973	0.486647	0.485344	0.487152	0.484549	0.486878	0.487478	0.487759	0.487708	0.491684	0.495778	0.500808	0.50265	0.501635	0.500844	0.495366	0.489096	0.490294	0.492057	0.489367	0.485918	0.484889	0.484525	0.478974	0.479289	0.480865	0.480686	0.481114
	0.275449	0.500635	0.4964	0.499927	0.497978	0.497782	0.495033	0.495386	0.496045	0.492472	0.490471	0.490578	0.487627	0.485987	0.490379	0.490158	0.489202	0.487723	0.487525	0.483557	0.484434	0.48308	0.481962	0.480454	0.482348	0.481207	0.483627	0.484631	0.483529	0.48618	0.488879	0.493598	0.496368	0.499826	0.49739	0.496071	0.490795	0.485447	0.486396	0.487554	0.485666	0.481234	0.481734	0.481532	0.474983	0.477249	0.478378	0.47853	0.478977
	0.277445	0.501089	0.497567	0.498418	0.497989	0.497399	0.496794	0.494472	0.493884	0.491073	0.488822	0.489121	0.484762	0.484678	0.489246	0.487675	0.485774	0.483543	0.483128	0.478868	0.47832	0.47797	0.476285	0.476258	0.479195	0.478254	0.479914	0.482338	0.480876	0.483405	0.48457	0.488375	0.493242	0.495704	0.494388	0.491467	0.484834	0.481981	0.485194	0.484443	0.482718	0.477857	0.477503	0.47729	0.472567	0.476192	0.477304	0.477146	0.478183
	0.279441	0.501191	0.496424	0.499617	0.495365	0.497049	0.497149	0.494692	0.494259	0.490307	0.488134	0.489868	0.48603	0.485104	0.488966	0.487252	0.484604	0.481484	0.4817	0.476768	0.477528	0.476846	0.475838	0.473559	0.47717	0.474812	0.474933	0.478894	0.47752	0.479868	0.483099	0.487657	0.489205	0.490801	0.489709	0.487986	0.482655	0.477754	0.47999	0.478862	0.478603	0.474683	0.475062	0.474119	0.470537	0.472715	0.473712	0.473475	0.475348
	0.281437	0.498823	0.494738	0.495811	0.493014	0.496954	0.495341	0.49403	0.493824	0.491372	0.490559	0.490055	0.486516	0.486309	0.490063	0.485639	0.484434	0.479867	0.479321	0.477028	0.474989	0.475831	0.475221	0.474421	0.477123	0.472225	0.473215	0.47735	0.475341	0.476369	0.479042	0.483077	0.483264	0.486825	0.485451	0.484057	0.47953	0.474636	0.475784	0.475685	0.476288	0.473094	0.471212	0.470716	0.466518	0.469411	0.470444	0.468684	0.473015
	0.283433	0.500595	0.495992	0.49619	0.494042	0.496555	0.496214	0.495401	0.496519	0.493762	0.492638	0.492773	0.490266	0.488864	0.491801	0.487617	0.485451	0.480827	0.481303	0.476669	0.479799	0.476748	0.473584	0.472762	0.475937	0.4732	0.472506	0.476676	0.47418	0.475826	0.478837	0.48294	0.481195	0.482413	0.481177	0.480437	0.475759	0.469713	0.471813	0.472559	0.471061	0.467409	0.467055	0.466247	0.461256	0.464681	0.466148	0.467756	0.470251
	0.285429	0.499051	0.495632	0.493781	0.492404	0.495422	0.493946	0.494312	0.494681	0.492449	0.49152	0.492052	0.489532	0.487391	0.491161	0.48515	0.483183	0.480338	0.480923	0.476662	0.479254	0.475346	0.472402	0.471838	0.475386	0.474309	0.47216	0.47459	0.472639	0.47529	0.479098	0.482812	0.480175	0.480928	0.478318	0.479407	0.473425	0.468439	0.468503	0.469272	0.469707	0.465683	0.465551	0.46422	0.460122	0.463272	0.466505	0.468105	0.470275
	0.287425	0.497049	0.494485	0.493752	0.492428	0.495605	0.494151	0.493309	0.494152	0.493057	0.492229	0.493802	0.491282	0.489448	0.49122	0.486719	0.485052	0.481025	0.47939	0.475787	0.475335	0.473206	0.472183	0.470797	0.473925	0.471407	0.470969	0.472542	0.471514	0.474295	0.47613	0.478528	0.47712	0.477622	0.47652	0.47496	0.469184	0.464499	0.464642	0.464837	0.462851	0.459242	0.459632	0.456665	0.45423	0.457316	0.462518	0.464483	0.467969
	0.289421	0.495078	0.493072	0.492513	0.491527	0.494686	0.493732	0.494353	0.495262	0.494852	0.494202	0.495531	0.494054	0.491865	0.492649	0.488933	0.487433	0.483185	0.481375	0.476466	0.474817	0.471972	0.471762	0.470032	0.4738	0.472412	0.471374	0.474102	0.471794	0.47254	0.475262	0.478185	0.475717	0.477046	0.475355	0.47244	0.467746	0.462715	0.463945	0.463625	0.460761	0.458069	0.458282	0.45509	0.451962	0.456511	0.460787	0.462333	0.465671
	0.291417	0.495153	0.492938	0.492282	0.491346	0.495106	0.493132	0.49522	0.495775	0.496369	0.494803	0.49684	0.496126	0.493197	0.494362	0.489979	0.487098	0.483666	0.482076	0.477477	0.476727	0.473472	0.472269	0.469264	0.473999	0.472007	0.47189	0.473774	0.47126	0.471702	0.47341	0.475331	0.472489	0.473427	0.47203	0.469864	0.466125	0.461317	0.463125	0.461629	0.459679	0.455738	0.455725	0.453836	0.450336	0.455861	0.45952	0.460915	0.46396
	0.293413	0.497137	0.494928	0.496419	0.495055	0.497576	0.497282	0.497892	0.500483	0.498773	0.498538	0.499321	0.497793	0.496052	0.4964	0.48973	0.489074	0.487302	0.483202	0.478759	0.478591	0.474964	0.473946	0.4721	0.474317	0.472865	0.471178	0.47425	0.473565	0.473394	0.474824	0.477131	0.473485	0.473371	0.472723	0.468341	0.464047	0.460525	0.460393	0.458107	0.457648	0.456879	0.457428	0.454927	0.452748	0.456664	0.45909	0.462277	0.464024
	0.295409	0.500364	0.497125	0.497145	0.495543	0.49847	0.497317	0.499806	0.50024	0.499188	0.498478	0.501287	0.497637	0.496564	0.49696	0.49166	0.490206	0.48805	0.484689	0.482278	0.480323	0.478739	0.47515	0.473824	0.476845	0.473591	0.473915	0.475972	0.474953	0.476295	0.477242	0.480201	0.475733	0.475876	0.473619	0.469717	0.465651	0.463263	0.466275	0.463946	0.462828	0.462036	0.462346	0.460867	0.458096	0.460566	0.463774	0.464534	0.467801
	0.297405	0.503001	0.50083	0.500739	0.500264	0.502358	0.500653	0.500797	0.501786	0.502231	0.500986	0.503127	0.498433	0.498164	0.499249	0.495103	0.493506	0.49103	0.486904	0.483696	0.481458	0.481584	0.476859	0.475427	0.478901	0.474917	0.475029	0.476662	0.476862	0.477567	0.478718	0.480453	0.47672	0.478026	0.473353	0.470964	0.467877	0.465663	0.466943	0.465351	0.465313	0.465242	0.463809	0.462149	0.460723	0.462403	0.465744	0.466735	0.469415
	0.299401	0.502387	0.501079	0.501559	0.50042	0.503709	0.501533	0.50164	0.502571	0.501664	0.501425	0.502886	0.498717	0.498657	0.498166	0.49455	0.492744	0.49067	0.486407	0.482088	0.480756	0.478765	0.475078	0.474188	0.477939	0.474079	0.474935	0.477403	0.47815	0.476776	0.477818	0.480707	0.476337	0.477187	0.473162	0.470353	0.4681	0.464347	0.466467	0.466097	0.465298	0.465905	0.464486	0.463192	0.460412	0.463908	0.466377	0.46749	0.468368
	0.301397	0.502954	0.501736	0.503394	0.501781	0.503639	0.502544	0.502738	0.50292	0.503592	0.50273	0.504822	0.499332	0.498521	0.500319	0.495286	0.493046	0.49055	0.487344	0.484227	0.480905	0.479904	0.476298	0.476614	0.47878	0.475498	0.476788	0.479501	0.479323	0.477983	0.479965	0.482482	0.477348	0.478899	0.476024	0.472932	0.469197	0.465989	0.468187	0.466962	0.466652	0.46693	0.466031	0.464963	0.462337	0.465412	0.465751	0.467308	0.46853
	0.303393	0.502441	0.502215	0.502645	0.501114	0.503729	0.502081	0.503694	0.50329	0.504396	0.503314	0.506017	0.501303	0.500445	0.500454	0.496387	0.49492	0.49237	0.489222	0.486001	0.483987	0.483442	0.478577	0.479503	0.480537	0.477132	0.478051	0.480989	0.480528	0.479243	0.480911	0.483668	0.479385	0.480213	0.477838	0.4733	0.471072	0.467629	0.469594	0.468798	0.467958	0.467531	0.467581	0.466539	0.463741	0.467179	0.468065	0.469839	0.472188
	0.305389	0.50252	0.501137	0.502566	0.500316	0.501695	0.501323	0.50194	0.502044	0.502792	0.502315	0.505006	0.501168	0.500087	0.501495	0.498413	0.49541	0.493273	0.490554	0.485089	0.483862	0.482005	0.480295	0.478786	0.482083	0.477544	0.478854	0.4817	0.482171	0.480652	0.481224	0.483817	0.481492	0.481841	0.478322	0.474091	0.471075	0.46835	0.468753	0.468587	0.467342	0.465795	0.465916	0.463966	0.46193	0.46621	0.466791	0.469298	0.47024
	0.307385	0.501884	0.500175	0.501642	0.499158	0.501409	0.501329	0.501489	0.501783	0.502168	0.502636	0.503116	0.500014	0.499624	0.501476	0.497295	0.496334	0.492771	0.489763	0.484538	0.484854	0.482206	0.480937	0.48002	0.481488	0.478505	0.479689	0.481956	0.481773	0.481456	0.480393	0.482665	0.480905	0.482387	0.478682	0.475913	0.471904	0.468784	0.470143	0.467313	0.467304	0.464994	0.46581	0.463853	0.461067	0.464163	0.466725	0.46777	0.468798
	0.309381	0.504119	0.502819	0.505215	0.503531	0.505461	0.504331	0.505313	0.507005	0.506432	0.506003	0.507917	0.505001	0.504581	0.506086	0.501661	0.497644	0.496321	0.494566	0.490515	0.490228	0.487192	0.485847	0.484122	0.484198	0.482874	0.483596	0.483777	0.482313	0.481925	0.482373	0.484862	0.481645	0.483665	0.480586	0.477206	0.474363	0.472892	0.471371	0.4704	0.471067	0.46742	0.466702	0.464918	0.46416	0.465782	0.468905	0.470505	0.472716
	0.311377	0.506358	0.504607	0.505224	0.504624	0.507254	0.506722	0.507399	0.509803	0.509561	0.509841	0.509531	0.506925	0.507026	0.508076	0.503392	0.501179	0.499109	0.497564	0.492561	0.49267	0.490784	0.489221	0.486615	0.486757	0.484118	0.484835	0.486209	0.483256	0.482626	0.484888	0.485659	0.483699	0.484812	0.483975	0.479724	0.476225	0.474573	0.47354	0.473283	0.471121	0.46968	0.46938	0.467631	0.465017	0.467942	0.470657	0.47217	0.474118
	0.313373	0.505298	0.504656	0.504985	0.505109	0.507933	0.507153	0.508727	0.511345	0.510253	0.510026	0.508593	0.509006	0.509231	0.510551	0.508104	0.506394	0.504622	0.503481	0.498551	0.496074	0.495283	0.494553	0.49264	0.492731	0.492292	0.491088	0.492276	0.489662	0.48861	0.489895	0.491195	0.488527	0.490476	0.487208	0.484536	0.483649	0.481981	0.480448	0.478449	0.475918	0.474493	0.47322	0.471175	0.470188	0.471798	0.474856	0.475503	0.47938
	0.315369	0.506941	0.505254	0.506939	0.505047	0.509488	0.509281	0.509314	0.511294	0.510951	0.511052	0.510187	0.509543	0.509859	0.511757	0.508764	0.507375	0.50633	0.504118	0.499153	0.496883	0.497626	0.497415	0.494929	0.494565	0.493617	0.491706	0.492614	0.491387	0.490433	0.492633	0.492377	0.49123	0.494931	0.492627	0.488638	0.487387	0.486302	0.485908	0.48439	0.482012	0.480493	0.479145	0.476952	0.474935	0.478006	0.480195	0.483123	0.484492
	0.317365	0.504001	0.500979	0.504764	0.5039	0.509762	0.511024	0.509916	0.509919	0.512108	0.513583	0.512225	0.510189	0.510875	0.512742	0.509503	0.508519	0.506819	0.505295	0.498844	0.496412	0.495702	0.497849	0.495796	0.49591	0.495556	0.494475	0.494147	0.49211	0.490756	0.490259	0.490378	0.489492	0.493089	0.492327	0.488206	0.488004	0.488565	0.487276	0.4857	0.483376	0.480336	0.481904	0.480234	0.478024	0.481354	0.482373	0.484106	0.484216
	0.319361	0.501947	0.501206	0.504179	0.505059	0.508853	0.511369	0.509816	0.511124	0.51205	0.512049	0.51375	0.51091	0.513111	0.513885	0.511972	0.507796	0.506397	0.503252	0.498251	0.497077	0.496326	0.496807	0.498458	0.49778	0.496933	0.49348	0.493523	0.490473	0.487283	0.487773	0.488063	0.485274	0.487022	0.488145	0.486226	0.485998	0.487008	0.483258	0.480122	0.478477	0.475481	0.475661	0.474521	0.473884	0.47664	0.478209	0.480174	0.481831
	0.321357	0.498659	0.497839	0.498285	0.501291	0.504389	0.506282	0.507384	0.508665	0.509052	0.507854	0.511219	0.50955	0.509537	0.508855	0.50851	0.505608	0.503444	0.500216	0.495321	0.493708	0.492209	0.496957	0.497194	0.495435	0.49588	0.489564	0.489257	0.485664	0.481259	0.484074	0.48082	0.477424	0.47956	0.478774	0.479071	0.482102	0.481191	0.479567	0.476401	0.473408	0.472426	0.473094	0.475465	0.474709	0.475488	0.477678	0.480876	0.480765
	0.323353	0.4956	0.493777	0.495457	0.500875	0.502715	0.505458	0.507168	0.508315	0.50726	0.506539	0.509209	0.508412	0.507461	0.507963	0.505285	0.504289	0.503109	0.498599	0.495896	0.494909	0.49299	0.498077	0.497681	0.496447	0.496189	0.489954	0.488884	0.485391	0.481654	0.485031	0.481702	0.4788	0.478995	0.480989	0.478706	0.479024	0.479567	0.477469	0.476723	0.473216	0.473453	0.473211	0.475629	0.473393	0.476515	0.478147	0.480606	0.481644
	0.325349	0.491141	0.48867	0.490495	0.492154	0.495681	0.497799	0.498718	0.501107	0.501757	0.501418	0.504831	0.503773	0.502169	0.499251	0.498747	0.494556	0.492937	0.488367	0.484171	0.483914	0.48439	0.487881	0.487098	0.486975	0.488248	0.482751	0.481968	0.477409	0.474814	0.473674	0.472816	0.469204	0.470726	0.471658	0.470325	0.471912	0.470253	0.469133	0.46492	0.462491	0.46248	0.463545	0.465789	0.465193	0.466903	0.470666	0.474009	0.473771
	0.327345	0.487914	0.486592	0.488314	0.489195	0.494631	0.495575	0.49587	0.500991	0.499249	0.49799	0.499761	0.50074	0.499364	0.496991	0.494904	0.491165	0.490603	0.486662	0.48209	0.48098	0.482203	0.485247	0.484358	0.484734	0.485558	0.479871	0.479305	0.474174	0.472083	0.471062	0.470153	0.467874	0.467864	0.46941	0.466802	0.46898	0.46866	0.465634	0.462005	0.460799	0.461033	0.461251	0.462147	0.460894	0.464586	0.468437	0.472878	0.471978
	0.329341	0.489381	0.487205	0.488448	0.49015	0.493217	0.495695	0.495156	0.49971	0.499526	0.499329	0.500638	0.501446	0.49993	0.498391	0.496777	0.493376	0.490875	0.487525	0.481889	0.480773	0.481251	0.483802	0.482699	0.483994	0.48436	0.479425	0.478597	0.475034	0.471974	0.472176	0.470695	0.467374	0.469033	0.46857	0.468801	0.468313	0.468543	0.465214	0.463375	0.460554	0.459681	0.460741	0.460923	0.461208	0.465251	0.468968	0.470207	0.472326
	0.331337	0.492144	0.490672	0.492345	0.491919	0.49781	0.497648	0.499217	0.503165	0.501574	0.502092	0.502679	0.50332	0.50478	0.504663	0.501696	0.498012	0.496158	0.494181	0.488036	0.487571	0.487024	0.489837	0.488427	0.488322	0.486788	0.483676	0.482598	0.481365	0.480323	0.479677	0.47859	0.475427	0.474465	0.476239	0.473595	0.474935	0.473552	0.471565	0.467566	0.466404	0.462859	0.463021	0.46501	0.464277	0.467962	0.471594	0.474909	0.475337
	0.333333	0.492747	0.492112	0.491632	0.492873	0.496416	0.496692	0.496465	0.502081	0.498651	0.501698	0.501187	0.501582	0.502254	0.502165	0.499592	0.497486	0.49613	0.493464	0.489521	0.487985	0.488417	0.4897	0.486935	0.486165	0.483873	0.480811	0.481589	0.479243	0.477864	0.476902	0.478056	0.475772	0.476413	0.475692	0.472024	0.472228	0.471634	0.468896	0.467216	0.464055	0.463599	0.459919	0.462628	0.46254	0.465565	0.46797	0.471707	0.472573
	0.335329	0.494698	0.492568	0.492948	0.492508	0.497185	0.498668	0.498199	0.501898	0.502252	0.502943	0.502608	0.503785	0.505388	0.504438	0.503064	0.498448	0.496938	0.49548	0.490025	0.488156	0.489112	0.491228	0.488518	0.487318	0.486807	0.482035	0.482252	0.479299	0.476676	0.476772	0.476989	0.473555	0.475364	0.475201	0.471809	0.473828	0.471296	0.469173	0.465728	0.462204	0.460786	0.46231	0.464455	0.463399	0.466605	0.468332	0.473713	0.474478
	0.337325	0.494729	0.492914	0.491775	0.491241	0.495702	0.499518	0.499589	0.503269	0.504081	0.504855	0.503854	0.504504	0.505318	0.505251	0.50319	0.49936	0.496661	0.494744	0.489862	0.487353	0.486064	0.488528	0.487401	0.48438	0.482876	0.478448	0.47966	0.475504	0.471704	0.470233	0.471968	0.468541	0.469783	0.471261	0.467487	0.469622	0.468475	0.464954	0.463062	0.460665	0.458353	0.461409	0.464361	0.46281	0.464847	0.467537	0.469598	0.47041
	0.339321	0.492874	0.490697	0.490098	0.489061	0.494149	0.496937	0.496708	0.502403	0.50206	0.503045	0.501032	0.502838	0.504673	0.501887	0.501038	0.496573	0.493793	0.490839	0.485863	0.482972	0.482163	0.484506	0.483234	0.482144	0.478325	0.472891	0.474321	0.470424	0.467335	0.466009	0.46652	0.464036	0.467335	0.467281	0.463265	0.467837	0.46514	0.461324	0.457434	0.455715	0.453928	0.457447	0.457896	0.457546	0.460816	0.464157	0.465136	0.46791
	0.341317	0.493374	0.490686	0.488579	0.487638	0.493821	0.495571	0.495475	0.501313	0.501416	0.50033	0.500143	0.502228	0.504189	0.501223	0.500391	0.495051	0.4927	0.488976	0.484469	0.482486	0.481548	0.483615	0.481372	0.478956	0.476408	0.472137	0.472356	0.468697	0.465335	0.464762	0.464753	0.463125	0.465912	0.465786	0.462201	0.466021	0.463984	0.459758	0.455919	0.453632	0.453316	0.455595	0.455857	0.455421	0.459802	0.463143	0.465371	0.466344
	0.343313	0.49503	0.492188	0.490732	0.489599	0.49618	0.498242	0.498224	0.502219	0.503369	0.504633	0.505657	0.505744	0.508439	0.507914	0.504287	0.49899	0.50005	0.496587	0.492149	0.490459	0.489313	0.491342	0.486549	0.48605	0.483599	0.480302	0.47824	0.476263	0.474196	0.47423	0.474857	0.473638	0.475471	0.475765	0.470983	0.47182	0.468964	0.466028	0.465395	0.462238	0.457758	0.459073	0.461216	0.462522	0.465505	0.469045	0.472625	0.47435
	0.345309	0.494768	0.490809	0.489404	0.487707	0.49247	0.495032	0.495276	0.497357	0.49955	0.502441	0.501535	0.500098	0.50313	0.504398	0.501515	0.49715	0.496293	0.493688	0.489051	0.486363	0.485057	0.486104	0.482684	0.482382	0.480643	0.47808	0.478006	0.475955	0.473194	0.475974	0.477727	0.476206	0.477783	0.476965	0.473469	0.472631	0.468665	0.467119	0.464044	0.462824	0.460858	0.460741	0.460139	0.462544	0.46362	0.466941	0.470304	0.473419
	0.347305	0.494175	0.490111	0.490923	0.489517	0.492408	0.491987	0.493183	0.497583	0.499074	0.499784	0.498984	0.498425	0.501748	0.502257	0.500685	0.496945	0.495389	0.492903	0.487647	0.485589	0.484197	0.483096	0.479286	0.478935	0.475652	0.473032	0.474735	0.471956	0.47095	0.474052	0.476164	0.476263	0.478631	0.476053	0.471837	0.47024	0.468645	0.465539	0.462962	0.46164	0.460202	0.461226	0.461827	0.459938	0.462112	0.468854	0.470257	0.474941
	0.349301	0.4945	0.492067	0.492357	0.489394	0.491335	0.489834	0.493157	0.495398	0.494463	0.497646	0.496278	0.495278	0.497368	0.499188	0.499887	0.49625	0.492456	0.491146	0.485481	0.484305	0.483079	0.482362	0.48014	0.478338	0.476472	0.475113	0.474844	0.472539	0.471306	0.474705	0.479044	0.48016	0.482329	0.479237	0.477586	0.474308	0.471228	0.468442	0.467235	0.467134	0.465755	0.467626	0.468873	0.464909	0.46689	0.472893	0.473928	0.476845
	0.351297	0.495394	0.494103	0.493149	0.491582	0.492679	0.491987	0.493327	0.494545	0.494499	0.497071	0.498373	0.497587	0.497965	0.498508	0.496989	0.493688	0.491115	0.490964	0.484716	0.484811	0.482841	0.480247	0.47893	0.480958	0.478187	0.475168	0.47527	0.474904	0.474053	0.477991	0.481357	0.482053	0.482543	0.479081	0.477153	0.474006	0.470489	0.469221	0.469045	0.469749	0.466032	0.46736	0.467277	0.46659	0.466904	0.471496	0.474176	0.476571
	0.353293	0.497308	0.494078	0.495758	0.493461	0.493821	0.492478	0.495535	0.497086	0.497991	0.500444	0.499854	0.498465	0.49973	0.501642	0.498863	0.496425	0.492955	0.493494	0.487354	0.486133	0.486075	0.483662	0.481036	0.483766	0.482428	0.478213	0.47768	0.478146	0.476825	0.480762	0.483281	0.483261	0.484579	0.481867	0.479096	0.476755	0.473127	0.472838	0.47179	0.471375	0.468467	0.4699	0.468403	0.467332	0.468772	0.474265	0.47752	0.477982
	0.355289	0.498291	0.495009	0.494866	0.492829	0.496077	0.495746	0.498306	0.498313	0.498843	0.499841	0.500092	0.499406	0.499583	0.50083	0.498975	0.494693	0.490728	0.489769	0.488214	0.486532	0.483185	0.483357	0.480596	0.483561	0.481887	0.47888	0.478901	0.478486	0.47823	0.481234	0.484148	0.482109	0.484799	0.482806	0.479474	0.476689	0.473162	0.472318	0.471068	0.469663	0.465855	0.467272	0.466687	0.467168	0.468009	0.4712	0.475856	0.477142
	0.357285	0.496687	0.493577	0.493629	0.492365	0.495832	0.494542	0.496464	0.497348	0.497648	0.499143	0.498586	0.49871	0.498477	0.49859	0.495866	0.492455	0.488096	0.488296	0.485282	0.482867	0.479403	0.481241	0.478451	0.479985	0.477443	0.473973	0.476382	0.475379	0.474373	0.476994	0.48217	0.480833	0.482624	0.480354	0.47553	0.474481	0.469747	0.469377	0.46728	0.465714	0.462144	0.462299	0.462626	0.462169	0.464608	0.466784	0.471442	0.472546
	0.359281	0.494235	0.493413	0.493289	0.492075	0.495132	0.493844	0.495317	0.497559	0.497145	0.498448	0.498367	0.496832	0.498618	0.497954	0.49387	0.489457	0.486752	0.484942	0.482721	0.479819	0.476774	0.479617	0.476976	0.478619	0.476705	0.473827	0.475199	0.472766	0.472373	0.475676	0.480416	0.479928	0.48108	0.479001	0.476383	0.474139	0.468919	0.469262	0.465569	0.463907	0.460871	0.46162	0.459752	0.460136	0.461673	0.465685	0.468959	0.47161
	0.361277	0.49543	0.492906	0.492635	0.491254	0.495075	0.4936	0.494273	0.497621	0.496606	0.498042	0.497768	0.496235	0.496677	0.496315	0.493695	0.487481	0.485734	0.483951	0.480022	0.477823	0.47716	0.478348	0.474517	0.477049	0.475118	0.472822	0.474554	0.473014	0.472816	0.476096	0.479954	0.478318	0.479555	0.476939	0.474211	0.472986	0.467384	0.467114	0.464292	0.462169	0.457991	0.458114	0.456824	0.455681	0.458646	0.463264	0.465185	0.467471
	0.363273	0.49332	0.491131	0.490435	0.489656	0.490964	0.49109	0.492988	0.496832	0.49591	0.495481	0.494799	0.494654	0.495047	0.494594	0.493354	0.486204	0.484794	0.483003	0.477311	0.474803	0.474876	0.477002	0.472232	0.475386	0.472441	0.470312	0.47119	0.471247	0.470275	0.474326	0.477541	0.476422	0.478256	0.475189	0.473123	0.471555	0.464538	0.464222	0.461303	0.457304	0.454355	0.454147	0.452919	0.454478	0.45545	0.460656	0.4637	0.46635
	0.365269	0.491908	0.488819	0.48826	0.489055	0.490138	0.490229	0.490818	0.495947	0.497186	0.498129	0.494798	0.495347	0.495191	0.49338	0.492975	0.485217	0.485472	0.483231	0.477769	0.475532	0.476281	0.477438	0.472634	0.475801	0.474116	0.471586	0.47216	0.471756	0.472214	0.475451	0.478086	0.477148	0.477214	0.474422	0.471802	0.470915	0.46459	0.463997	0.461696	0.455831	0.452885	0.452025	0.452661	0.455112	0.456661	0.460532	0.464619	0.466215
	0.367265	0.493109	0.491293	0.492936	0.491103	0.492491	0.49274	0.493917	0.496141	0.497933	0.49693	0.496219	0.493889	0.49451	0.496054	0.493923	0.488139	0.485448	0.484132	0.481183	0.477977	0.477427	0.478258	0.475133	0.477713	0.475154	0.472676	0.475294	0.472381	0.473507	0.476369	0.479497	0.478247	0.477204	0.475101	0.473943	0.47145	0.465927	0.46579	0.463195	0.458346	0.456999	0.457355	0.457287	0.45839	0.457854	0.462314	0.464489	0.466446
	0.369261	0.495661	0.494007	0.493553	0.493533	0.49463	0.492037	0.494351	0.497038	0.497614	0.496515	0.496806	0.493016	0.493789	0.495437	0.494639	0.488656	0.486883	0.48515	0.482422	0.480894	0.478782	0.480177	0.475672	0.480423	0.479105	0.475934	0.47849	0.475691	0.476726	0.479468	0.481423	0.481014	0.481813	0.480978	0.476944	0.474286	0.470132	0.468714	0.466876	0.461822	0.459342	0.460067	0.459851	0.458603	0.45916	0.46304	0.465898	0.466483
	0.371257	0.497404	0.493861	0.493217	0.493194	0.494694	0.493186	0.493134	0.496361	0.496173	0.496924	0.496464	0.493793	0.493629	0.495149	0.495432	0.489803	0.486408	0.485204	0.482467	0.481431	0.478186	0.479652	0.476185	0.479881	0.478922	0.476664	0.478348	0.476526	0.476791	0.478667	0.481694	0.481401	0.482982	0.480935	0.476734	0.475076	0.47092	0.469001	0.466313	0.461143	0.458854	0.459482	0.459774	0.457144	0.457966	0.461165	0.462905	0.463551
	0.373253	0.496837	0.493456	0.49335	0.493442	0.493928	0.493504	0.492388	0.494301	0.495465	0.496966	0.496931	0.495186	0.495463	0.49773	0.496911	0.494419	0.492123	0.492448	0.486683	0.4871	0.484076	0.483924	0.481434	0.485207	0.483071	0.480046	0.481031	0.480593	0.481099	0.484339	0.487951	0.485446	0.488598	0.486846	0.482377	0.482579	0.478118	0.475213	0.472292	0.469257	0.466726	0.467015	0.465229	0.461713	0.462706	0.466926	0.468758	0.468964
	0.37525	0.494181	0.491501	0.489643	0.49071	0.491459	0.490311	0.488658	0.489997	0.491265	0.492874	0.494085	0.493201	0.49494	0.496806	0.497852	0.493972	0.49114	0.491703	0.4864	0.485097	0.483867	0.484559	0.480265	0.484245	0.482373	0.47927	0.481684	0.478842	0.479859	0.483159	0.487165	0.48569	0.486453	0.485556	0.482234	0.480461	0.478648	0.476393	0.472855	0.469499	0.465254	0.466714	0.465067	0.463821	0.464104	0.470126	0.471992	0.471469
	0.377246	0.49147	0.489449	0.489492	0.488866	0.489545	0.487817	0.487983	0.490745	0.491187	0.492635	0.493881	0.49404	0.494797	0.497233	0.498903	0.492377	0.492527	0.493097	0.488138	0.485287	0.483699	0.484755	0.481308	0.483844	0.48228	0.480013	0.481445	0.476685	0.478908	0.48003	0.485618	0.485361	0.48721	0.487747	0.483634	0.480446	0.477618	0.475085	0.470866	0.469989	0.467279	0.468037	0.465048	0.461761	0.465049	0.470012	0.472728	0.475335
	0.379242	0.492468	0.489167	0.489117	0.489494	0.490727	0.488382	0.488385	0.492757	0.493988	0.4947	0.495264	0.497099	0.498583	0.502732	0.500197	0.496429	0.494694	0.493744	0.488416	0.485741	0.483897	0.485763	0.482614	0.483198	0.480675	0.479393	0.480824	0.479495	0.47831	0.48096	0.4839	0.483812	0.486702	0.486267	0.482206	0.477614	0.47548	0.472037	0.470756	0.467663	0.464791	0.46526	0.46293	0.459038	0.462158	0.467722	0.470094	0.473936
	0.381238	0.484742	0.482206	0.480726	0.482443	0.484366	0.48332	0.481891	0.488111	0.488996	0.491985	0.490227	0.490603	0.492659	0.496557	0.492738	0.487717	0.487149	0.486301	0.481014	0.480551	0.480327	0.479591	0.476519	0.476988	0.477516	0.476791	0.477996	0.476063	0.475481	0.478611	0.48182	0.481858	0.483769	0.483816	0.479511	0.476819	0.47282	0.468612	0.465303	0.461708	0.4584	0.458615	0.456913	0.453564	0.460118	0.464495	0.466835	0.470263
	0.383234	0.47639	0.475306	0.475564	0.475133	0.48084	0.478754	0.477388	0.481851	0.485239	0.485461	0.486103	0.487343	0.490421	0.492428	0.488315	0.481395	0.480172	0.483393	0.475952	0.476269	0.473923	0.475666	0.473314	0.477294	0.476424	0.472049	0.475519	0.473411	0.471723	0.474933	0.47657	0.476729	0.479108	0.478039	0.473214	0.470233	0.468159	0.466443	0.460806	0.456382	0.454918	0.453196	0.453834	0.451142	0.45547	0.462543	0.466473	0.467273
	0.38523	0.477885	0.475484	0.475365	0.474164	0.477674	0.476181	0.475377	0.481698	0.483018	0.483915	0.48553	0.48526	0.488942	0.490564	0.487748	0.482462	0.479792	0.479262	0.474587	0.473548	0.471783	0.474365	0.469704	0.471641	0.468996	0.465585	0.467533	0.466163	0.465952	0.468257	0.472818	0.471024	0.475151	0.473941	0.468067	0.464791	0.464711	0.461547	0.4585	0.454682	0.449527	0.44897	0.450595	0.448244	0.45351	0.461563	0.4649	0.46647
	0.387226	0.479441	0.477167	0.475764	0.474539	0.479391	0.47711	0.479035	0.48367	0.485085	0.485457	0.487165	0.487499	0.489773	0.489659	0.489614	0.484922	0.481563	0.482578	0.47821	0.477089	0.473814	0.477046	0.472467	0.475944	0.473367	0.470049	0.469001	0.468043	0.465997	0.467824	0.4714	0.469155	0.470163	0.472734	0.467927	0.464874	0.465141	0.460053	0.456757	0.45637	0.451563	0.451855	0.453794	0.45235	0.455225	0.46495	0.468081	0.470349
	0.389222	0.475634	0.473551	0.474203	0.471962	0.477443	0.473444	0.476593	0.480085	0.482977	0.485718	0.485624	0.486935	0.489844	0.489038	0.490025	0.483932	0.482937	0.482517	0.477027	0.473309	0.47131	0.472812	0.470625	0.472136	0.472756	0.468945	0.468659	0.46629	0.463518	0.464409	0.465523	0.465539	0.468061	0.46949	0.467011	0.462879	0.460957	0.455012	0.453795	0.453703	0.45076	0.452328	0.453611	0.45258	0.458413	0.46429	0.467057	0.470265
	0.391218	0.468194	0.466898	0.466746	0.465637	0.471655	0.468428	0.47102	0.474728	0.47854	0.480193	0.481289	0.48238	0.484017	0.484125	0.48483	0.478351	0.478105	0.478702	0.475073	0.472543	0.47063	0.472468	0.47073	0.473237	0.47381	0.47037	0.469764	0.466998	0.463855	0.463818	0.465239	0.463613	0.465086	0.467383	0.466252	0.463662	0.461075	0.455864	0.453292	0.452827	0.450681	0.451648	0.452147	0.4512	0.458822	0.465294	0.469339	0.472024
	0.393214	0.466744	0.464252	0.463218	0.461121	0.467014	0.464193	0.46739	0.471894	0.475914	0.477991	0.479137	0.479415	0.480894	0.481174	0.48164	0.474293	0.473115	0.474792	0.470849	0.468578	0.468686	0.470157	0.469312	0.472452	0.473416	0.471047	0.469369	0.468364	0.464931	0.465346	0.465919	0.464001	0.467249	0.469771	0.467124	0.463928	0.464264	0.459169	0.456058	0.455576	0.452197	0.45405	0.452897	0.457136	0.461945	0.469862	0.473397	0.476554
	0.39521	0.467084	0.464109	0.463167	0.461552	0.467728	0.462892	0.466945	0.470187	0.474124	0.478616	0.479515	0.479576	0.482387	0.481997	0.482768	0.476249	0.473538	0.47654	0.470197	0.469066	0.469777	0.469846	0.469605	0.472092	0.474015	0.470369	0.469171	0.466646	0.464005	0.46467	0.465868	0.463195	0.466326	0.469506	0.467258	0.464206	0.464247	0.460469	0.455905	0.456225	0.452584	0.45352	0.453553	0.456126	0.461748	0.468633	0.47279	0.476226
	0.397206	0.466484	0.465709	0.464197	0.463859	0.468207	0.464881	0.468499	0.470886	0.476146	0.479797	0.480774	0.481013	0.481658	0.480948	0.482149	0.477956	0.475382	0.477415	0.471385	0.471894	0.470335	0.472737	0.470514	0.473912	0.472963	0.47224	0.472361	0.469969	0.465858	0.466972	0.468194	0.468745	0.469819	0.472069	0.469872	0.46673	0.467807	0.464204	0.460275	0.459943	0.456916	0.459189	0.456361	0.45907	0.465016	0.471006	0.475786	0.477712
	0.399202	0.47076	0.469172	0.466842	0.466555	0.470765	0.468142	0.470517	0.473895	0.479442	0.483772	0.483555	0.484716	0.483997	0.484839	0.484741	0.481847	0.478273	0.479917	0.473368	0.473687	0.472432	0.47405	0.471804	0.477001	0.476008	0.475049	0.473967	0.473057	0.46898	0.46954	0.47023	0.471291	0.472001	0.473166	0.473206	0.470343	0.46997	0.467089	0.463436	0.463914	0.462316	0.46239	0.461476	0.463446	0.469844	0.473804	0.47894	0.482306
	0.401198	0.470394	0.47059	0.468277	0.468555	0.471015	0.469648	0.471198	0.475264	0.480546	0.485249	0.485283	0.486365	0.487486	0.487897	0.487138	0.484981	0.482798	0.483221	0.476564	0.478026	0.476913	0.479203	0.475692	0.480349	0.479417	0.477288	0.476978	0.475877	0.472576	0.473585	0.47409	0.475142	0.477852	0.478703	0.478012	0.474572	0.474462	0.473257	0.470882	0.470735	0.467845	0.468632	0.466779	0.469321	0.475013	0.479274	0.485022	0.487402
	0.403194	0.470099	0.468284	0.466545	0.466191	0.469102	0.466776	0.469349	0.472594	0.479198	0.482463	0.483043	0.486437	0.486098	0.48682	0.486249	0.48495	0.481382	0.483151	0.476667	0.478159	0.477898	0.480238	0.475841	0.479957	0.480538	0.477158	0.47587	0.475564	0.473617	0.474092	0.472957	0.475349	0.477913	0.479195	0.479652	0.477894	0.477294	0.476426	0.474074	0.471865	0.471464	0.469519	0.469277	0.472696	0.477426	0.481689	0.485742	0.488633
	0.40519	0.469579	0.467491	0.466426	0.466345	0.469324	0.467967	0.468402	0.470943	0.477467	0.481431	0.481899	0.483689	0.483417	0.483988	0.484375	0.482552	0.480852	0.480537	0.474336	0.475953	0.477194	0.477099	0.473833	0.478796	0.480828	0.475305	0.476514	0.475143	0.471461	0.472691	0.472866	0.47689	0.478057	0.480781	0.480962	0.478856	0.478185	0.476912	0.475263	0.474048	0.47323	0.471477	0.470236	0.473289	0.477468	0.483652	0.486158	0.489283
	0.407186	0.469186	0.468487	0.467013	0.466487	0.469814	0.46762	0.469595	0.472151	0.478707	0.483225	0.483768	0.486352	0.48714	0.487196	0.48718	0.483929	0.480582	0.481042	0.47483	0.476168	0.47697	0.477448	0.473522	0.478521	0.477944	0.475238	0.473878	0.474526	0.470387	0.472406	0.473793	0.476161	0.47755	0.478219	0.479339	0.477469	0.477175	0.474387	0.471981	0.470647	0.470474	0.468786	0.468607	0.470671	0.475049	0.48204	0.484462	0.488084
	0.409182	0.470579	0.468134	0.46827	0.467727	0.469223	0.466874	0.46891	0.474597	0.479317	0.482311	0.482455	0.486348	0.487875	0.487617	0.488246	0.484281	0.480695	0.482299	0.47587	0.477341	0.477822	0.480273	0.477074	0.480724	0.478215	0.4757	0.476118	0.474775	0.471098	0.474959	0.475356	0.477472	0.478195	0.479469	0.479837	0.477921	0.478255	0.474975	0.473954	0.474116	0.472456	0.471079	0.471463	0.474531	0.479517	0.485603	0.487851	0.491163
	0.411178	0.471716	0.470954	0.470157	0.467912	0.469254	0.466754	0.469826	0.475857	0.480223	0.483022	0.48507	0.487537	0.491027	0.489658	0.488675	0.485718	0.483103	0.482956	0.476985	0.476654	0.47799	0.480991	0.478584	0.481172	0.480062	0.476458	0.476467	0.473309	0.470301	0.471917	0.473658	0.475736	0.476587	0.477408	0.476682	0.475539	0.475932	0.475245	0.474478	0.475339	0.47463	0.473518	0.473286	0.477293	0.481741	0.487363	0.490457	0.492817
	0.413174	0.472267	0.471082	0.47007	0.466969	0.46882	0.466128	0.469398	0.473377	0.479235	0.481111	0.485189	0.486674	0.489908	0.49012	0.489091	0.484622	0.483347	0.481293	0.47662	0.477484	0.477831	0.480257	0.479029	0.480816	0.479503	0.475562	0.474019	0.472844	0.467666	0.470369	0.472565	0.474442	0.473883	0.474749	0.47534	0.472752	0.474933	0.475158	0.473629	0.475489	0.476828	0.474511	0.472881	0.476994	0.482125	0.488287	0.491165	0.490699
	0.41517	0.472003	0.471726	0.47	0.466694	0.469905	0.467149	0.472112	0.476001	0.48336	0.484595	0.487968	0.491043	0.494163	0.492424	0.490369	0.488484	0.485467	0.484473	0.479692	0.48249	0.480574	0.483598	0.481574	0.484299	0.481044	0.475254	0.475013	0.472373	0.468265	0.469237	0.471295	0.471235	0.47251	0.473406	0.47316	0.47191	0.473263	0.471949	0.470754	0.473104	0.472936	0.472225	0.473455	0.475887	0.483247	0.489492	0.491426	0.490228
	0.417166	0.474748	0.474265	0.473772	0.471979	0.474492	0.473583	0.476395	0.481762	0.487933	0.48826	0.491114	0.495758	0.498989	0.497105	0.493624	0.493599	0.490622	0.489694	0.484641	0.485693	0.483024	0.483551	0.482226	0.483329	0.480683	0.474968	0.473174	0.469728	0.467182	0.469018	0.470118	0.469088	0.468131	0.469692	0.469503	0.469624	0.471424	0.470227	0.470474	0.473308	0.473984	0.473336	0.473909	0.47931	0.483211	0.489973	0.49054	0.491634
	0.419162	0.478084	0.480279	0.477348	0.476316	0.480664	0.478152	0.480533	0.48764	0.492123	0.494056	0.496078	0.503587	0.507063	0.502045	0.499611	0.498509	0.495394	0.49212	0.488774	0.489086	0.487965	0.485856	0.484045	0.48505	0.48173	0.476444	0.473047	0.467807	0.46509	0.46442	0.46417	0.462625	0.463185	0.464	0.463608	0.462764	0.465578	0.466447	0.465617	0.468477	0.467949	0.467464	0.467752	0.473655	0.479091	0.486133	0.488588	0.48723
	0.421158	0.477336	0.478986	0.47692	0.473686	0.479483	0.47733	0.480456	0.486762	0.490701	0.491253	0.494703	0.502181	0.505053	0.500872	0.498636	0.495533	0.493595	0.490348	0.4866	0.485005	0.485389	0.483683	0.481981	0.483049	0.480427	0.475672	0.473032	0.466905	0.463974	0.463716	0.462644	0.459788	0.461177	0.460805	0.45941	0.460257	0.463657	0.462815	0.462836	0.466155	0.464946	0.466846	0.467126	0.472007	0.478973	0.482408	0.485685	0.486356
	0.423154	0.475418	0.477226	0.475175	0.47347	0.478575	0.475326	0.479112	0.483995	0.488971	0.488876	0.491229	0.498704	0.502693	0.498944	0.496453	0.492385	0.489617	0.487023	0.484343	0.483096	0.483285	0.481565	0.479525	0.481109	0.478105	0.475482	0.47247	0.467571	0.464937	0.464042	0.46287	0.457686	0.458543	0.458079	0.458233	0.458728	0.461646	0.461469	0.4619	0.465216	0.464813	0.4663	0.466549	0.47223	0.47684	0.482145	0.484211	0.485413
	0.42515	0.474824	0.475914	0.471372	0.470993	0.474727	0.47192	0.473034	0.476976	0.480476	0.479289	0.48253	0.488825	0.494856	0.491677	0.487682	0.486379	0.485038	0.484597	0.482087	0.48094	0.478131	0.479205	0.477985	0.480222	0.480083	0.476631	0.47512	0.472521	0.46712	0.46597	0.466093	0.461568	0.46049	0.462587	0.462791	0.462429	0.466541	0.464301	0.464407	0.469372	0.471212	0.472271	0.470236	0.477223	0.480188	0.484789	0.486711	0.488376
	0.427146	0.476653	0.47652	0.473067	0.471843	0.472904	0.471858	0.471631	0.475198	0.480446	0.479059	0.483623	0.489592	0.491935	0.489899	0.487342	0.487924	0.48814	0.485687	0.479206	0.479292	0.478628	0.478728	0.478648	0.481961	0.479278	0.47811	0.47557	0.472027	0.468812	0.46743	0.466606	0.466849	0.465825	0.46853	0.468558	0.466838	0.472728	0.472134	0.470554	0.475464	0.475888	0.476869	0.474471	0.481912	0.48546	0.489213	0.491463	0.490542
	0.429142	0.478757	0.478827	0.474533	0.473074	0.474994	0.472782	0.472546	0.477423	0.479018	0.477124	0.481938	0.48814	0.490527	0.489099	0.486939	0.485954	0.487498	0.485066	0.478943	0.476715	0.475686	0.475275	0.475638	0.480272	0.479147	0.477261	0.474366	0.472714	0.468545	0.469015	0.471225	0.469821	0.472153	0.473222	0.47217	0.470247	0.473497	0.474249	0.475458	0.479162	0.479214	0.479501	0.479574	0.484633	0.486793	0.490219	0.490917	0.493494
	0.431138	0.485888	0.486934	0.481301	0.48025	0.482129	0.478799	0.478608	0.479124	0.481018	0.480319	0.483476	0.488155	0.490787	0.488771	0.483548	0.484344	0.484602	0.484307	0.477635	0.477026	0.475089	0.475554	0.475101	0.477285	0.475114	0.475903	0.473715	0.471191	0.468101	0.471735	0.474439	0.475496	0.477192	0.479217	0.477677	0.475317	0.47767	0.478323	0.480262	0.483646	0.483753	0.481219	0.48223	0.483709	0.483572	0.484805	0.486076	0.488828
	0.433134	0.486276	0.487265	0.484658	0.482858	0.483763	0.48087	0.478564	0.479113	0.479501	0.481342	0.48232	0.486952	0.48841	0.484382	0.480421	0.481114	0.4809	0.479314	0.474602	0.476212	0.473985	0.473785	0.474176	0.47718	0.476239	0.474743	0.474726	0.472908	0.470352	0.471111	0.475323	0.475758	0.477687	0.476271	0.475414	0.472943	0.47583	0.477236	0.476995	0.479412	0.480405	0.480433	0.478429	0.478944	0.482314	0.482489	0.484003	0.486592
	0.43513	0.491292	0.49001	0.48575	0.483791	0.485094	0.480435	0.48063	0.481254	0.479773	0.482403	0.483664	0.487442	0.48954	0.485721	0.48179	0.480699	0.479788	0.477966	0.4743	0.476536	0.475073	0.47703	0.47662	0.480318	0.479564	0.476643	0.477401	0.475221	0.472287	0.476765	0.479781	0.482608	0.481363	0.481154	0.480871	0.477989	0.477464	0.47885	0.476654	0.476743	0.477024	0.47888	0.47705	0.477453	0.479514	0.484504	0.485835	0.487654
	0.437126	0.498213	0.495691	0.495346	0.49167	0.491598	0.488934	0.488162	0.489346	0.486871	0.489597	0.492241	0.493948	0.495776	0.496607	0.492844	0.490603	0.490032	0.48837	0.483104	0.486082	0.486014	0.487296	0.485051	0.491135	0.489525	0.485926	0.48391	0.482719	0.480112	0.485902	0.489676	0.49207	0.492995	0.492623	0.490424	0.487474	0.486617	0.485786	0.486493	0.487781	0.485791	0.48707	0.486086	0.484507	0.487157	0.491652	0.493464	0.494824
	0.439122	0.50029	0.495385	0.494713	0.493573	0.493554	0.49041	0.488571	0.49007	0.490893	0.493841	0.497283	0.498801	0.499575	0.500585	0.499059	0.49809	0.495907	0.495643	0.489534	0.493773	0.492169	0.493811	0.491619	0.496326	0.49251	0.488212	0.48646	0.483592	0.480851	0.485168	0.487594	0.490786	0.494237	0.491757	0.491377	0.4906	0.490528	0.48958	0.488983	0.491421	0.488385	0.488586	0.487774	0.484237	0.487786	0.49085	0.49236	0.496563
	0.441118	0.498897	0.493018	0.493126	0.491795	0.492116	0.48811	0.486323	0.487997	0.488912	0.491437	0.495008	0.497921	0.497936	0.500168	0.498678	0.498515	0.496647	0.496091	0.492369	0.494924	0.495036	0.496888	0.493842	0.496598	0.494403	0.490713	0.487639	0.485153	0.481633	0.485531	0.48923	0.493546	0.495127	0.491703	0.492001	0.492228	0.490344	0.488043	0.489983	0.493172	0.491348	0.490667	0.48935	0.485952	0.487175	0.49205	0.493465	0.497724
	0.443114	0.49833	0.495304	0.492	0.492658	0.492981	0.489178	0.488173	0.489698	0.490877	0.494499	0.49741	0.501755	0.502504	0.503032	0.501154	0.499477	0.499367	0.498214	0.493478	0.49581	0.494621	0.495933	0.494236	0.496478	0.494753	0.491637	0.487336	0.482476	0.480661	0.482316	0.486979	0.489757	0.490808	0.488217	0.48922	0.487805	0.487455	0.486006	0.486263	0.489677	0.488042	0.488457	0.488395	0.485262	0.484722	0.487814	0.491256	0.494548
	0.44511	0.498637	0.495742	0.493223	0.492815	0.493808	0.488674	0.488566	0.48989	0.491749	0.495113	0.497215	0.501847	0.501451	0.500329	0.496776	0.496951	0.49578	0.494426	0.489871	0.491545	0.492236	0.493119	0.491685	0.496569	0.491697	0.488757	0.484878	0.478791	0.476372	0.480435	0.483861	0.486787	0.487917	0.484598	0.484794	0.48173	0.481287	0.481814	0.481001	0.485376	0.484118	0.483675	0.485183	0.484121	0.484163	0.486496	0.487773	0.490945
	0.447106	0.497304	0.494897	0.49401	0.492891	0.493577	0.488167	0.488265	0.491472	0.491931	0.49578	0.49804	0.502062	0.502027	0.499846	0.494272	0.496146	0.494694	0.492318	0.489467	0.490491	0.491022	0.491627	0.491321	0.491045	0.489784	0.487486	0.483037	0.47789	0.474906	0.477758	0.481962	0.485142	0.484469	0.480447	0.479725	0.477572	0.477997	0.477927	0.479011	0.482078	0.48183	0.483099	0.48529	0.483896	0.482545	0.486679	0.486375	0.489638
	0.449102	0.494865	0.49234	0.491799	0.490619	0.490037	0.486262	0.486558	0.491339	0.492355	0.493504	0.496996	0.502346	0.501631	0.498127	0.490557	0.491292	0.492603	0.489396	0.486683	0.4869	0.48744	0.487668	0.487481	0.488861	0.487921	0.484339	0.47945	0.476	0.473646	0.476317	0.480228	0.48176	0.482136	0.477505	0.477373	0.474058	0.473865	0.473107	0.474936	0.477604	0.476562	0.477182	0.478321	0.478427	0.478534	0.480218	0.481227	0.486058
	0.451098	0.493442	0.492099	0.491563	0.489068	0.488804	0.484401	0.485174	0.48826	0.487871	0.49088	0.493504	0.497296	0.498716	0.494772	0.489344	0.488699	0.489551	0.487753	0.483754	0.485525	0.485879	0.487059	0.485516	0.488235	0.485784	0.48377	0.480435	0.475663	0.472185	0.474624	0.480123	0.481819	0.481467	0.478929	0.477626	0.474931	0.474841	0.474688	0.474406	0.479785	0.478664	0.479586	0.47905	0.47932	0.479473	0.481925	0.483877	0.487987
	0.453094	0.490006	0.493134	0.490682	0.49081	0.490327	0.487521	0.485837	0.48904	0.488805	0.489575	0.49375	0.498522	0.499756	0.496802	0.490922	0.49262	0.49118	0.489308	0.485019	0.486203	0.485506	0.486494	0.486153	0.48775	0.485611	0.48325	0.480382	0.47574	0.472637	0.476488	0.480807	0.480918	0.481183	0.478593	0.477803	0.474614	0.473779	0.473465	0.474714	0.478989	0.480124	0.480092	0.479781	0.479611	0.478901	0.481272	0.481695	0.488435
	0.45509	0.492165	0.495801	0.493073	0.492818	0.492016	0.488286	0.487402	0.490872	0.49126	0.492715	0.495788	0.500897	0.500382	0.499205	0.494203	0.495503	0.493413	0.492013	0.48955	0.489412	0.489578	0.489893	0.486682	0.490855	0.487904	0.486472	0.48299	0.478419	0.474913	0.47817	0.482632	0.481378	0.483291	0.480865	0.48099	0.475601	0.475751	0.476031	0.477252	0.48046	0.480316	0.480276	0.481621	0.481043	0.480383	0.48321	0.484574	0.4901
	0.457086	0.495376	0.497208	0.495485	0.493808	0.494249	0.490293	0.488057	0.489185	0.490751	0.491736	0.493683	0.497381	0.49536	0.496338	0.489414	0.492088	0.489919	0.489091	0.484692	0.487645	0.487564	0.487581	0.484754	0.487695	0.483982	0.48413	0.480318	0.476429	0.472201	0.477315	0.479224	0.478629	0.480408	0.478025	0.477623	0.474252	0.473305	0.475197	0.474086	0.477166	0.478308	0.479189	0.480176	0.478168	0.479331	0.480803	0.482499	0.486263
	0.459082	0.497002	0.498272	0.49692	0.495523	0.494799	0.490881	0.488367	0.490654	0.492453	0.492799	0.495329	0.499257	0.496367	0.497161	0.490346	0.492805	0.490533	0.489091	0.485708	0.486027	0.487196	0.486677	0.484204	0.487531	0.483815	0.482582	0.480206	0.476704	0.472728	0.47712	0.480414	0.477993	0.481239	0.478874	0.478209	0.473712	0.473537	0.474436	0.474923	0.478713	0.478183	0.47894	0.479906	0.478329	0.477416	0.479189	0.482924	0.485989
	0.461078	0.499768	0.501496	0.498463	0.496109	0.494876	0.490792	0.490303	0.491735	0.494645	0.493556	0.49531	0.499255	0.497058	0.496695	0.492147	0.493932	0.492338	0.489935	0.489117	0.489643	0.489158	0.488388	0.484646	0.488723	0.485077	0.484112	0.480045	0.476252	0.474073	0.475876	0.479666	0.479985	0.482885	0.47922	0.478516	0.475684	0.475002	0.475289	0.476533	0.481805	0.48018	0.48061	0.482411	0.481123	0.480497	0.480365	0.48226	0.48688
	0.463074	0.502911	0.503135	0.500063	0.498273	0.498135	0.492827	0.493217	0.493956	0.496766	0.496226	0.499161	0.501001	0.500642	0.499344	0.494561	0.495435	0.495349	0.49318	0.491455	0.492195	0.492247	0.48852	0.486302	0.491032	0.487843	0.484899	0.480835	0.47773	0.475809	0.477261	0.481629	0.482548	0.484961	0.481375	0.480864	0.475812	0.477195	0.477632	0.477739	0.481039	0.482159	0.482096	0.483455	0.482006	0.483417	0.482103	0.483896	0.488003
	0.46507	0.505109	0.505602	0.503223	0.499703	0.500313	0.49551	0.49485	0.494852	0.495847	0.499986	0.503731	0.503705	0.501926	0.501619	0.497809	0.499292	0.499642	0.496744	0.495574	0.496664	0.495038	0.491986	0.489005	0.494152	0.491153	0.488975	0.484218	0.48113	0.480064	0.481713	0.484499	0.486472	0.488329	0.485756	0.484991	0.479701	0.479091	0.479047	0.480905	0.483511	0.485502	0.487609	0.487333	0.485259	0.484791	0.48505	0.485289	0.489477
	0.467066	0.505054	0.50563	0.502483	0.499581	0.499767	0.495529	0.494399	0.495024	0.497014	0.499287	0.501827	0.502643	0.500723	0.500566	0.497324	0.498606	0.49856	0.495156	0.493598	0.494576	0.492785	0.48868	0.488916	0.492555	0.489732	0.48628	0.483082	0.47938	0.479932	0.480437	0.484082	0.485325	0.486926	0.485785	0.483694	0.479336	0.480388	0.478777	0.479862	0.482264	0.484376	0.486402	0.487327	0.486398	0.485541	0.485683	0.48622	0.48961
	0.469062	0.506016	0.506169	0.503929	0.499767	0.499507	0.495338	0.494854	0.495912	0.497836	0.498722	0.502791	0.504753	0.503276	0.503175	0.498625	0.499657	0.499796	0.49747	0.494092	0.496151	0.494595	0.490438	0.490588	0.492627	0.492068	0.489453	0.485997	0.482807	0.480541	0.482454	0.486297	0.489051	0.488774	0.487459	0.487086	0.481065	0.4826	0.479404	0.480636	0.482997	0.485528	0.489209	0.489195	0.486409	0.486322	0.487382	0.485624	0.490547
	0.471058	0.507438	0.505929	0.506305	0.500258	0.5016	0.498154	0.495615	0.495158	0.497356	0.497552	0.501543	0.502645	0.502504	0.503314	0.502238	0.502133	0.503228	0.500397	0.498963	0.497429	0.497115	0.491797	0.492498	0.495465	0.493868	0.491523	0.490096	0.484114	0.483372	0.483768	0.490447	0.493912	0.492252	0.493217	0.49039	0.485559	0.483014	0.48042	0.480062	0.484943	0.485234	0.488101	0.488973	0.484713	0.484744	0.485484	0.486488	0.490433
	0.473054	0.505414	0.504601	0.505528	0.504181	0.503353	0.498799	0.499166	0.497526	0.499041	0.499762	0.503267	0.504513	0.505326	0.507863	0.505569	0.508221	0.506706	0.504423	0.50273	0.501563	0.500762	0.495852	0.495444	0.499757	0.499517	0.49714	0.492572	0.488236	0.485691	0.490869	0.495072	0.495952	0.495249	0.492343	0.488392	0.484574	0.482922	0.482154	0.482167	0.48326	0.485527	0.487965	0.489128	0.485746	0.486629	0.487237	0.486006	0.491085
	0.47505	0.507349	0.507886	0.508463	0.506307	0.50343	0.499384	0.498828	0.499946	0.497861	0.500058	0.503072	0.505581	0.506375	0.510583	0.509589	0.510382	0.509074	0.506805	0.504381	0.504396	0.501799	0.498506	0.498642	0.50161	0.500973	0.497217	0.49528	0.489987	0.486507	0.492416	0.496408	0.497899	0.497874	0.494041	0.490552	0.48582	0.486378	0.485046	0.484637	0.487916	0.488547	0.490954	0.492315	0.488129	0.487059	0.487637	0.487611	0.490793
	0.477046	0.50758	0.50722	0.507956	0.507264	0.505067	0.498577	0.499444	0.500327	0.49996	0.50134	0.505187	0.50671	0.508153	0.512187	0.510069	0.511527	0.510669	0.509138	0.50652	0.505555	0.504717	0.500462	0.499837	0.504679	0.502472	0.497767	0.494846	0.49071	0.488996	0.492069	0.495384	0.497043	0.498763	0.494584	0.493032	0.4881	0.486691	0.485449	0.484783	0.487558	0.487829	0.490659	0.492081	0.488269	0.488682	0.488199	0.489089	0.492124
	0.479042	0.505546	0.505713	0.506979	0.506398	0.502844	0.497426	0.499603	0.499704	0.500157	0.50074	0.50435	0.50675	0.506955	0.511268	0.509151	0.511602	0.511327	0.509659	0.505463	0.505405	0.505846	0.500193	0.500007	0.504144	0.503588	0.499518	0.495646	0.492579	0.489607	0.492879	0.49662	0.496303	0.498918	0.495963	0.493534	0.486794	0.48633	0.485182	0.484751	0.488454	0.488119	0.489929	0.491841	0.488669	0.489281	0.488454	0.489173	0.492536
	0.481038	0.503852	0.506183	0.506717	0.506145	0.503182	0.498271	0.500196	0.500267	0.50051	0.50242	0.506665	0.506239	0.507015	0.511674	0.510685	0.513799	0.51234	0.511417	0.507089	0.506966	0.506352	0.502558	0.501958	0.506251	0.503655	0.501354	0.497483	0.493283	0.491241	0.494411	0.497941	0.498506	0.499114	0.497209	0.493424	0.487691	0.486645	0.486175	0.485946	0.489774	0.486902	0.489768	0.491224	0.489085	0.49003	0.488866	0.489702	0.492637
	0.483034	0.505874	0.50831	0.508953	0.506896	0.504995	0.499531	0.502166	0.50225	0.502354	0.503867	0.50726	0.50856	0.508847	0.514239	0.513335	0.516971	0.516108	0.51256	0.50916	0.50759	0.509029	0.505096	0.503488	0.508173	0.506436	0.502301	0.498758	0.494897	0.492728	0.496375	0.499822	0.499845	0.501224	0.499351	0.495452	0.490078	0.488817	0.488852	0.489012	0.491427	0.490093	0.492039	0.493677	0.490321	0.49187	0.492644	0.492981	0.496441
	0.48503	0.507211	0.509084	0.509231	0.507057	0.505537	0.499533	0.501875	0.50269	0.502066	0.504813	0.508958	0.508555	0.509835	0.514077	0.514361	0.518395	0.51689	0.513068	0.509932	0.508617	0.509021	0.506152	0.503405	0.507895	0.507075	0.503436	0.500429	0.495958	0.493119	0.496059	0.499579	0.501024	0.50225	0.49934	0.496391	0.491155	0.489595	0.490451	0.490788	0.49353	0.492135	0.492755	0.494759	0.491379	0.494131	0.493277	0.493937	0.496712
	0.487026	0.509426	0.511346	0.509473	0.508088	0.509297	0.500936	0.504057	0.503847	0.503574	0.505738	0.507267	0.506448	0.508529	0.514256	0.512719	0.517367	0.515405	0.51173	0.507432	0.505471	0.506011	0.505785	0.501634	0.507142	0.504511	0.50068	0.496159	0.49438	0.493063	0.49737	0.501731	0.502246	0.503385	0.499287	0.496002	0.492554	0.489169	0.489555	0.489888	0.492855	0.492017	0.493755	0.495416	0.492382	0.492963	0.492265	0.493427	0.495892
	0.489022	0.510604	0.512231	0.511286	0.508284	0.508762	0.501583	0.506175	0.504211	0.504125	0.506356	0.508223	0.507157	0.510852	0.513088	0.513733	0.51646	0.514322	0.511824	0.507621	0.50497	0.505831	0.50124	0.499916	0.505025	0.502737	0.499986	0.497005	0.491766	0.491359	0.496409	0.502406	0.502748	0.502055	0.498293	0.494209	0.490981	0.4871	0.487084	0.487593	0.490476	0.491257	0.493252	0.491759	0.488826	0.489944	0.488066	0.489514	0.492646
	0.491018	0.51456	0.513743	0.513368	0.510374	0.509432	0.502585	0.503821	0.504623	0.505043	0.506889	0.510393	0.508079	0.50993	0.514212	0.512928	0.516259	0.514928	0.51176	0.506989	0.504984	0.503904	0.500983	0.498719	0.503033	0.50018	0.49893	0.495195	0.491696	0.492758	0.496417	0.502828	0.505486	0.504267	0.500156	0.496578	0.492866	0.487752	0.489108	0.489572	0.490721	0.49174	0.493412	0.49026	0.486254	0.486233	0.486554	0.488431	0.489987
	0.493014	0.512731	0.511054	0.509773	0.50863	0.507521	0.501758	0.503031	0.503337	0.504852	0.508185	0.510828	0.507447	0.509511	0.515088	0.513632	0.517095	0.515304	0.511537	0.508306	0.503847	0.50459	0.500617	0.497603	0.501505	0.498962	0.499471	0.496175	0.492084	0.492612	0.497847	0.50181	0.503291	0.503518	0.499642	0.497262	0.494358	0.48913	0.490008	0.489285	0.491113	0.492199	0.49309	0.492261	0.487962	0.489002	0.486998	0.49106	0.491974
	0.49501	0.514201	0.50962	0.50893	0.506581	0.506867	0.501128	0.501047	0.500969	0.503541	0.506529	0.507294	0.50682	0.508792	0.515132	0.511887	0.514852	0.512716	0.509299	0.505321	0.50123	0.5022	0.498301	0.493122	0.498248	0.496267	0.497759	0.492657	0.489515	0.491019	0.494658	0.499598	0.500048	0.498874	0.494828	0.491708	0.488405	0.482872	0.484901	0.485429	0.486384	0.488416	0.489328	0.486931	0.484456	0.484328	0.484212	0.485654	0.489177
	0.497006	0.514061	0.510076	0.508363	0.507611	0.505922	0.499634	0.500623	0.499685	0.50157	0.503829	0.504577	0.50405	0.505596	0.510688	0.509919	0.511504	0.508656	0.503671	0.500414	0.497798	0.497075	0.494848	0.489955	0.49574	0.4941	0.494104	0.490382	0.487311	0.490088	0.492057	0.495242	0.495446	0.494743	0.490316	0.487547	0.485353	0.47894	0.480179	0.482112	0.483269	0.486029	0.487968	0.485542	0.483127	0.481867	0.481081	0.484239	0.486099
	0.499002	0.516491	0.512467	0.511789	0.510276	0.509186	0.503019	0.502893	0.500038	0.501735	0.50476	0.505518	0.504116	0.505051	0.508521	0.508566	0.509817	0.507345	0.502967	0.499068	0.495681	0.49651	0.494162	0.491767	0.496074	0.496092	0.495056	0.492472	0.489614	0.490979	0.494337	0.499632	0.49975	0.501124	0.494367	0.49397	0.491354	0.485472	0.48641	0.488101	0.489648	0.490712	0.491831	0.491725	0.489344	0.488462	0.487365	0.488803	0.492247
[truncated: 103 more columns]

## Sheet: figure6A.ii
Sig (p<0.05)		RiPE test
	times	0.199601	0.201597	0.203593	0.205589	0.207585	0.209581	0.211577	0.213573	0.215569	0.217565	0.219561	0.221557	0.223553	0.225549	0.227545	0.229541	0.231537	0.233533	0.235529	0.237525	0.239521	0.241517	0.243513	0.245509	0.247505	0.249501	0.251497	0.253493	0.255489	0.257485	0.259481	0.261477	0.263473	0.265469	0.267465	0.269461	0.271457	0.273453	0.275449	0.277445	0.279441	0.281437	0.283433	0.285429	0.287425	0.289421	0.291417	0.293413
RePE train	0.199601	0	0	0	0	0	0	0	0	0	0	0	0	0	0	0	0	0	0	0	0	0	0	0	0	0	0	0	0	0	0	0	0	0	0	0	0	0	0	0	0	0	0	0	0	0	0	0	0
	0.201597	0	0	0	0	0	0	0	0	0	0	0	0	0	0	0	0	0	0	0	0	0	0	0	0	0	0	0	0	0	0	0	0	0	0	0	0	0	0	0	0	0	0	0	0	0	0	0	0
	0.203593	0	0	0	0	0	0	0	0	0	0	0	0	0	0	0	0	0	0	0	0	0	0	0	0	0	0	0	0	0	0	0	0	0	0	0	0	0	0	0	0	0	0	0	0	0	0	0	0
	0.205589	0	0	0	0	0	0	0	0	0	0	0	0	0	0	0	0	0	0	0	0	0	0	0	0	0	0	0	0	0	0	0	0	0	0	0	0	0	0	0	0	0	0	0	0	0	0	0	0
	0.207585	0	0	0	0	0	0	0	0	0	0	0	0	0	0	0	0	0	0	0	0	0	0	0	0	0	0	0	0	0	0	0	0	0	0	0	0	0	0	0	0	0	0	0	0	0	0	0	0
	0.209581	0	0	0	0	0	0	0	0	0	0	0	0	0	0	0	0	0	0	0	0	0	0	0	0	0	0	0	0	0	0	0	0	0	0	0	0	0	0	0	0	0	0	0	0	0	0	0	0
	0.211577	0	0	0	0	0	0	0	0	0	0	0	0	0	0	0	0	0	0	0	0	0	0	0	0	0	0	0	0	0	0	0	0	0	0	0	0	0	0	0	0	0	0	0	0	0	0	0	0
	0.213573	0	0	0	0	0	0	0	0	0	0	0	0	0	0	0	0	0	0	0	0	0	0	0	0	0	0	0	0	0	0	0	0	0	0	0	0	0	0	0	0	0	0	0	0	0	0	0	0
	0.215569	0	0	0	0	0	0	0	0	0	0	0	0	0	0	0	0	0	0	0	0	0	0	0	0	0	0	0	0	0	0	0	0	0	0	0	0	0	0	0	0	0	0	0	0	0	0	0	0
	0.217565	0	0	0	0	0	0	0	0	0	0	0	0	0	0	0	0	0	0	0	0	0	0	0	0	0	0	0	0	0	0	0	0	0	0	0	0	0	0	0	0	0	0	0	0	0	0	0	0
	0.219561	0	0	0	0	0	0	0	0	0	0	0	0	0	0	0	0	0	0	0	0	0	0	0	0	0	0	0	0	0	0	0	0	0	0	0	0	0	0	0	0	0	0	0	0	0	0	0	0
	0.221557	0	0	0	0	0	0	0	0	0	0	0	0	0	0	0	0	0	0	0	0	0	0	0	0	0	0	0	0	0	0	0	0	0	0	0	0	0	0	0	0	0	0	0	0	0	0	0	0
	0.223553	0	0	0	0	0	0	0	0	0	0	0	0	0	0	0	0	0	0	0	0	0	0	0	0	0	0	0	0	0	0	0	0	0	0	0	0	0	0	0	0	0	0	0	0	0	0	0	0
	0.225549	0	0	0	0	0	0	0	0	0	0	0	0	0	0	0	0	0	0	0	0	0	0	0	0	0	0	0	0	0	0	0	0	0	0	0	0	0	0	0	0	0	0	0	0	0	0	0	0
	0.227545	0	0	0	0	0	0	0	0	0	0	0	0	0	0	0	0	0	0	0	0	0	0	0	0	0	0	0	0	0	0	0	0	0	0	0	0	0	0	0	0	0	0	0	0	0	0	0	0
	0.229541	0	0	0	0	0	0	0	0	0	0	0	0	0	0	0	0	0	0	0	0	0	0	0	0	0	0	0	0	0	0	0	0	0	0	0	0	0	0	0	0	0	0	0	0	0	0	0	0
	0.231537	0	0	0	0	0	0	0	0	0	0	0	0	0	0	0	0	0	0	0	0	0	0	0	0	0	0	0	0	0	0	0	0	0	0	0	0	0	0	0	0	0	0	0	0	0	0	0	0
	0.233533	0	0	0	0	0	0	0	0	0	0	0	0	0	0	0	0	0	0	0	0	0	0	0	0	0	0	0	0	0	0	0	0	0	0	0	0	0	0	0	0	0	0	0	0	0	0	0	0
	0.235529	0	0	0	0	0	0	0	0	0	0	0	0	0	0	0	0	0	0	0	0	0	0	0	0	0	0	0	0	0	0	0	0	0	0	0	0	0	0	0	0	0	0	0	0	0	0	0	0
	0.237525	0	0	0	0	0	0	0	0	0	0	0	0	0	0	0	0	0	0	0	0	0	0	0	0	0	0	0	0	0	0	0	0	0	0	0	0	0	0	0	0	0	0	0	0	0	0	0	0
	0.239521	0	0	0	0	0	0	0	0	0	0	0	0	0	0	0	0	0	0	0	0	0	0	0	0	0	0	0	0	0	0	0	0	0	0	0	0	0	0	0	0	0	0	0	0	0	0	0	0
	0.241517	0	0	0	0	0	0	0	0	0	0	0	0	0	0	0	0	0	0	0	0	0	0	0	0	0	0	0	0	0	0	0	0	0	0	0	0	0	0	0	0	0	0	0	0	0	0	0	0
	0.243513	0	0	0	0	0	0	0	0	0	0	0	0	0	0	0	0	0	0	0	0	0	0	0	0	0	0	0	0	0	0	0	0	0	0	0	0	0	0	0	0	0	0	0	0	0	0	0	0
	0.245509	0	0	0	0	0	0	0	0	0	0	0	0	0	0	0	0	0	0	0	0	0	0	0	0	0	0	0	0	0	0	0	0	0	0	0	0	0	0	0	0	0	0	0	0	0	0	0	0
	0.247505	0	0	0	0	0	0	0	0	0	0	0	0	0	0	0	0	0	0	0	0	0	0	0	0	0	0	0	0	0	0	0	0	0	0	0	0	0	0	0	0	0	0	0	0	0	0	0	0
	0.249501	0	0	0	0	0	0	0	0	0	0	0	0	0	0	0	0	0	0	0	0	0	0	0	0	0	0	0	0	0	0	0	0	0	0	0	0	0	0	0	0	0	0	0	0	0	0	0	0
	0.251497	0	0	0	0	0	0	0	0	0	0	0	0	0	0	0	0	0	0	0	0	0	0	0	0	0	0	0	0	0	0	0	0	0	0	0	0	0	0	0	0	0	0	0	0	0	0	0	0
	0.253493	0	0	0	0	0	0	0	0	0	0	0	0	0	0	0	0	0	0	0	0	0	0	0	0	0	0	0	0	0	0	0	0	0	0	0	0	0	0	0	0	0	0	0	0	0	0	0	0
	0.255489	0	0	0	0	0	0	0	0	0	0	0	0	0	0	0	0	0	0	0	0	0	0	0	0	0	0	0	0	0	0	0	0	0	0	0	0	0	0	0	0	0	0	0	0	0	0	0	0
	0.257485	0	0	0	0	0	0	0	0	0	0	0	0	0	0	0	0	0	0	0	0	0	0	0	0	0	0	0	0	0	0	0	0	0	0	0	0	0	0	0	0	0	0	0	0	0	0	0	0
	0.259481	0	0	0	0	0	0	0	0	0	0	0	0	0	0	0	0	0	0	0	0	0	0	0	0	0	0	0	0	0	0	0	0	0	0	0	0	0	0	0	0	0	0	0	0	0	0	0	0
	0.261477	0	0	0	0	0	0	0	0	0	0	0	0	0	0	0	0	0	0	0	0	0	0	0	0	0	0	0	0	0	0	0	0	0	0	0	0	0	0	0	0	0	0	0	0	0	0	0	0
	0.263473	0	0	0	0	0	0	0	0	0	0	0	0	0	0	0	0	0	0	0	0	0	0	0	0	0	0	0	0	0	0	0	0	0	0	0	0	0	0	0	0	0	0	0	0	0	0	0	0
	0.265469	0	0	0	0	0	0	0	0	0	0	0	0	0	0	0	0	0	0	0	0	0	0	0	0	0	0	0	0	0	0	0	0	0	0	0	0	0	0	0	0	0	0	0	0	0	0	0	0
	0.267465	0	0	0	0	0	0	0	0	0	0	0	0	0	0	0	0	0	0	0	0	0	0	0	0	0	0	0	0	0	0	0	0	0	0	0	0	0	0	0	0	0	0	0	0	0	0	0	0
	0.269461	0	0	0	0	0	0	0	0	0	0	0	0	0	0	0	0	0	0	0	0	0	0	0	0	0	0	0	0	0	0	0	0	0	0	0	0	0	0	0	0	0	0	0	0	0	0	0	0
	0.271457	0	0	0	0	0	0	0	0	0	0	0	0	0	0	0	0	0	0	0	0	0	0	0	0	0	0	0	0	0	0	0	0	0	0	0	0	0	0	0	0	0	0	0	0	0	0	0	0
	0.273453	0	0	0	0	0	0	0	0	0	0	0	0	0	0	0	0	0	0	0	0	0	0	0	0	0	0	0	0	0	0	0	0	0	0	0	0	0	0	0	0	0	0	0	0	0	0	0	0
	0.275449	0	0	0	0	0	0	0	0	0	0	0	0	0	0	0	0	0	0	0	0	0	0	0	0	0	0	0	0	0	0	0	0	0	0	0	0	0	0	0	0	0	0	0	0	0	0	0	0
	0.277445	0	0	0	0	0	0	0	0	0	0	0	0	0	0	0	0	0	0	0	0	0	0	0	0	0	0	0	0	0	0	0	0	0	0	0	0	0	0	0	0	0	0	0	0	0	0	0	0
	0.279441	0	0	0	0	0	0	0	0	0	0	0	0	0	0	0	0	0	0	0	0	0	0	0	0	0	0	0	0	0	0	0	0	0	0	0	0	0	0	0	0	0	0	0	0	0	0	0	0
	0.281437	0	0	0	0	0	0	0	0	0	0	0	0	0	0	0	0	0	0	0	0	0	0	0	0	0	0	0	0	0	0	0	0	0	0	0	0	0	0	0	0	0	0	0	0	0	0	0	0
	0.283433	0	0	0	0	0	0	0	0	0	0	0	0	0	0	0	0	0	0	0	0	0	0	0	0	0	0	0	0	0	0	0	0	0	0	0	0	0	0	0	0	0	0	0	0	0	0	0	0
	0.285429	0	0	0	0	0	0	0	0	0	0	0	0	0	0	0	0	0	0	0	0	0	0	0	0	0	0	0	0	0	0	0	0	0	0	0	0	0	0	0	0	0	0	0	0	0	0	0	0
	0.287425	0	0	0	0	0	0	0	0	0	0	0	0	0	0	0	0	0	0	0	0	0	0	0	0	0	0	0	0	0	0	0	0	0	0	0	0	0	0	0	0	0	0	0	0	0	0	0	0
	0.289421	0	0	0	0	0	0	0	0	0	0	0	0	0	0	0	0	0	0	0	0	0	0	0	0	0	0	0	0	0	0	0	0	0	0	0	0	0	0	0	0	0	0	0	0	0	0	0	0
	0.291417	0	0	0	0	0	0	0	0	0	0	0	0	0	0	0	0	0	0	0	0	0	0	0	0	0	0	0	0	0	0	0	0	0	0	0	0	0	0	0	0	0	0	0	0	0	0	0	0
	0.293413	0	0	0	0	0	0	0	0	0	0	0	0	0	0	0	0	0	0	0	0	0	0	0	0	0	0	0	0	0	0	0	0	0	0	0	0	0	0	0	0	0	0	0	0	0	0	0	0
	0.295409	0	0	0	0	0	0	0	0	0	0	0	0	0	0	0	0	0	0	0	0	0	0	0	0	0	0	0	0	0	0	0	0	0	0	0	0	0	0	0	0	0	0	0	0	0	0	0	0
	0.297405	0	0	0	0	0	0	0	0	0	0	0	0	0	0	0	0	0	0	0	0	0	0	0	0	0	0	0	0	0	0	0	0	0	0	0	0	0	0	0	0	0	0	0	0	0	0	0	0
	0.299401	0	0	0	0	0	0	0	0	0	0	0	0	0	0	0	0	0	0	0	0	0	0	0	0	0	0	0	0	0	0	0	0	0	0	0	0	0	0	0	0	0	0	0	0	0	0	0	0
	0.301397	0	0	0	0	0	0	0	0	0	0	0	0	0	0	0	0	0	0	0	0	0	0	0	0	0	0	0	0	0	0	0	0	0	0	0	0	0	0	0	0	0	0	0	0	0	0	0	0
	0.303393	0	0	0	0	0	0	0	0	0	0	0	0	0	0	0	0	0	0	0	0	0	0	0	0	0	0	0	0	0	0	0	0	0	0	0	0	0	0	0	0	0	0	0	0	0	0	0	0
	0.305389	0	0	0	0	0	0	0	0	0	0	0	0	0	0	0	0	0	0	0	0	0	0	0	0	0	0	0	0	0	0	0	0	0	0	0	0	0	0	0	0	0	0	0	0	0	0	0	0
	0.307385	0	0	0	0	0	0	0	0	0	0	0	0	0	0	0	0	0	0	0	0	0	0	0	0	0	0	0	0	0	0	0	0	0	0	0	0	0	0	0	0	0	0	0	0	0	0	0	0
	0.309381	0	0	0	0	0	0	0	0	0	0	0	0	0	0	0	0	0	0	0	0	0	0	0	0	0	0	0	0	0	0	0	0	0	0	0	0	0	0	0	0	0	0	0	0	0	0	0	0
	0.311377	0	0	0	0	0	0	0	0	0	0	0	0	0	0	0	0	0	0	0	0	0	0	0	0	0	0	0	0	0	0	0	0	0	0	0	0	0	0	0	0	0	0	0	0	0	0	0	0
	0.313373	0	0	0	0	0	0	0	0	0	0	0	0	0	0	0	0	0	0	0	0	0	0	0	0	0	0	0	0	0	0	0	0	0	0	0	0	0	0	0	0	0	0	0	0	0	0	0	0
	0.315369	0	0	0	0	0	0	0	0	0	0	0	0	0	0	0	0	0	0	0	0	0	0	0	0	0	0	0	0	0	0	0	0	0	0	0	0	0	0	0	0	0	0	0	0	0	0	0	0
	0.317365	0	0	0	0	0	0	0	0	0	0	0	0	0	0	0	0	0	0	0	0	0	0	0	0	0	0	0	0	0	0	0	0	0	0	0	0	0	0	0	0	0	0	0	0	0	0	0	0
	0.319361	0	0	0	0	0	0	0	0	0	0	0	0	0	0	0	0	0	0	0	0	0	0	0	0	0	0	0	0	0	0	0	0	0	0	0	0	0	0	0	0	0	0	0	0	0	0	0	0
	0.321357	0	0	0	0	0	0	0	0	0	0	0	0	0	0	0	0	0	0	0	0	0	0	0	0	0	0	0	0	0	0	0	0	0	0	0	0	0	0	0	0	0	0	0	0	0	0	0	0
	0.323353	0	0	0	0	0	0	0	0	0	0	0	0	0	0	0	0	0	0	0	0	0	0	0	0	0	0	0	0	0	0	0	0	0	0	0	0	0	0	0	0	0	0	0	0	0	0	0	0
	0.325349	0	0	0	0	0	0	0	0	0	0	0	0	0	0	0	0	0	0	0	0	0	0	0	0	0	0	0	0	0	0	0	0	0	0	0	0	0	0	0	0	0	0	0	0	0	0	0	0
	0.327345	0	0	0	0	0	0	0	0	0	0	0	0	0	0	0	0	0	0	0	0	0	0	0	0	0	0	0	0	0	0	0	0	0	0	0	0	0	0	0	0	0	0	0	0	0	0	0	0
	0.329341	0	0	0	0	0	0	0	0	0	0	0	0	0	0	0	0	0	0	0	0	0	0	0	0	0	0	0	0	0	0	0	0	0	0	0	0	0	0	0	0	0	0	0	0	0	0	0	0
	0.331337	0	0	0	0	0	0	0	0	0	0	0	0	0	0	0	0	0	0	0	0	0	0	0	0	0	0	0	0	0	0	0	0	0	0	0	0	0	0	0	0	0	0	0	0	0	0	0	0
	0.333333	0	0	0	0	0	0	0	0	0	0	0	0	0	0	0	0	0	0	0	0	0	0	0	0	0	0	0	0	0	0	0	0	0	0	0	0	0	0	0	0	0	0	0	0	0	0	0	0
	0.335329	0	0	0	0	0	0	0	0	0	0	0	0	0	0	0	0	0	0	0	0	0	0	0	0	0	0	0	0	0	0	0	0	0	0	0	0	0	0	0	0	0	0	0	0	0	0	0	0
	0.337325	0	0	0	0	0	0	0	0	0	0	0	0	0	0	0	0	0	0	0	0	0	0	0	0	0	0	0	0	0	0	0	0	0	0	0	0	0	0	0	0	0	0	0	0	0	0	0	0
	0.339321	0	0	0	0	0	0	0	0	0	0	0	0	0	0	0	0	0	0	0	0	0	0	0	0	0	0	0	0	0	0	0	0	0	0	0	0	0	0	0	0	0	0	0	0	0	0	0	0
	0.341317	0	0	0	0	0	0	0	0	0	0	0	0	0	0	0	0	0	0	0	0	0	0	0	0	0	0	0	0	0	0	0	0	0	0	0	0	0	0	0	0	0	0	0	0	0	0	0	0
	0.343313	0	0	0	0	0	0	0	0	0	0	0	0	0	0	0	0	0	0	0	0	0	0	0	0	0	0	0	0	0	0	0	0	0	0	0	0	0	0	0	0	0	0	0	0	0	0	0	0
	0.345309	0	0	0	0	0	0	0	0	0	0	0	0	0	0	0	0	0	0	0	0	0	0	0	0	0	0	0	0	0	0	0	0	0	0	0	0	0	0	0	0	0	0	0	0	0	0	0	0
	0.347305	0	0	0	0	0	0	0	0	0	0	0	0	0	0	0	0	0	0	0	0	0	0	0	0	0	0	0	0	0	0	0	0	0	0	0	0	0	0	0	0	0	0	0	0	0	0	0	0
	0.349301	0	0	0	0	0	0	0	0	0	0	0	0	0	0	0	0	0	0	0	0	0	0	0	0	0	0	0	0	0	0	0	0	0	0	0	0	0	0	0	0	0	0	0	0	0	0	0	0
	0.351297	0	0	0	0	0	0	0	0	0	0	0	0	0	0	0	0	0	0	0	0	0	0	0	0	0	0	0	0	0	0	0	0	0	0	0	0	0	0	0	0	0	0	0	0	0	0	0	0
	0.353293	0	0	0	0	0	0	0	0	0	0	0	0	0	0	0	0	0	0	0	0	0	0	0	0	0	0	0	0	0	0	0	0	0	0	0	0	0	0	0	0	0	0	0	0	0	0	0	0
	0.355289	0	0	0	0	0	0	0	0	0	0	0	0	0	0	0	0	0	0	0	0	0	0	0	0	0	0	0	0	0	0	0	0	0	0	0	0	0	0	0	0	0	0	0	0	0	0	0	0
	0.357285	0	0	0	0	0	0	0	0	0	0	0	0	0	0	0	0	0	0	0	0	0	0	0	0	0	0	0	0	0	0	0	0	0	0	0	0	0	0	0	0	0	0	0	0	0	0	0	0
	0.359281	0	0	0	0	0	0	0	0	0	0	0	0	0	0	0	0	0	0	0	0	0	0	0	0	0	0	0	0	0	0	0	0	0	0	0	0	0	0	0	0	0	0	0	0	0	0	0	0
	0.361277	0	0	0	0	0	0	0	0	0	0	0	0	0	0	0	0	0	0	0	0	0	0	0	0	0	0	0	0	0	0	0	0	0	0	0	0	0	0	0	0	0	0	0	0	0	0	0	0
	0.363273	0	0	0	0	0	0	0	0	0	0	0	0	0	0	0	0	0	0	0	0	0	0	0	0	0	0	0	0	0	0	0	0	0	0	0	0	0	0	0	0	0	0	0	0	0	0	0	0
	0.365269	0	0	0	0	0	0	0	0	0	0	0	0	0	0	0	0	0	0	0	0	0	0	0	0	0	0	0	0	0	0	0	0	0	0	0	0	0	0	0	0	0	0	0	0	0	0	0	0
	0.367265	0	0	0	0	0	0	0	0	0	0	0	0	0	0	0	0	0	0	0	0	0	0	0	0	0	0	0	0	0	0	0	0	0	0	0	0	0	0	0	0	0	0	0	0	0	0	0	0
	0.369261	0	0	0	0	0	0	0	0	0	0	0	0	0	0	0	0	0	0	0	0	0	0	0	0	0	0	0	0	0	0	0	0	0	0	0	0	0	0	0	0	0	0	0	0	0	0	0	0
	0.371257	0	0	0	0	0	0	0	0	0	0	0	0	0	0	0	0	0	0	0	0	0	0	0	0	0	0	0	0	0	0	0	0	0	0	0	0	0	0	0	0	0	0	0	0	0	0	0	0
	0.373253	0	0	0	0	0	0	0	0	0	0	0	0	0	0	0	0	0	0	0	0	0	0	0	0	0	0	0	0	0	0	0	0	0	0	0	0	0	0	0	0	0	0	0	0	0	0	0	0
	0.37525	0	0	0	0	0	0	0	0	0	0	0	0	0	0	0	0	0	0	0	0	0	0	0	0	0	0	0	0	0	0	0	0	0	0	0	0	0	0	0	0	0	0	0	0	0	0	0	0
	0.377246	0	0	0	0	0	0	0	0	0	0	0	0	0	0	0	0	0	0	0	0	0	0	0	0	0	0	0	0	0	0	0	0	0	0	0	0	0	0	0	0	0	0	0	0	0	0	0	0
	0.379242	0	0	0	0	0	0	0	0	0	0	0	0	0	0	0	0	0	0	0	0	0	0	0	0	0	0	0	0	0	0	0	0	0	0	0	0	0	0	0	0	0	0	0	0	0	0	0	0
	0.381238	0	0	0	0	0	0	0	0	0	0	0	0	0	0	0	0	0	0	0	0	0	0	0	0	0	0	0	0	0	0	0	0	0	0	0	0	0	0	0	0	0	0	0	0	0	0	0	0
	0.383234	0	0	0	0	0	0	0	0	0	0	0	0	0	0	0	0	0	0	0	0	0	0	0	0	0	0	0	0	0	0	0	0	0	0	0	0	0	0	0	0	0	0	0	0	0	0	0	0
	0.38523	0	0	0	0	0	0	0	0	0	0	0	0	0	0	0	0	0	0	0	0	0	0	0	0	0	0	0	0	0	0	0	0	0	0	0	0	0	0	0	0	0	0	0	0	0	0	0	0
	0.387226	0	0	0	0	0	0	0	0	0	0	0	0	0	0	0	0	0	0	0	0	0	0	0	0	0	0	0	0	0	0	0	0	0	0	0	0	0	0	0	0	0	0	0	0	0	0	0	0
	0.389222	0	0	0	0	0	0	0	0	0	0	0	0	0	0	0	0	0	0	0	0	0	0	0	0	0	0	0	0	0	0	0	0	0	0	0	0	0	0	0	0	0	0	0	0	0	0	0	0
	0.391218	0	0	0	0	0	0	0	0	0	0	0	0	0	0	0	0	0	0	0	0	0	0	0	0	0	0	0	0	0	0	0	0	0	0	0	0	0	0	0	0	0	0	0	0	0	0	0	0
	0.393214	0	0	0	0	0	0	0	0	0	0	0	0	0	0	0	0	0	0	0	0	0	0	0	0	0	0	0	0	0	0	0	0	0	0	0	0	0	0	0	0	0	0	0	0	0	0	0	0
	0.39521	0	0	0	0	0	0	0	0	0	0	0	0	0	0	0	0	0	0	0	0	0	0	0	0	0	0	0	0	0	0	0	0	0	0	0	0	0	0	0	0	0	0	0	0	0	0	0	0
	0.397206	0	0	0	0	0	0	0	0	0	0	0	0	0	0	0	0	0	0	0	0	0	0	0	0	0	0	0	0	0	0	0	0	0	0	0	0	0	0	0	0	0	0	0	0	0	0	0	0
	0.399202	0	0	0	0	0	0	0	0	0	0	0	0	0	0	0	0	0	0	0	0	0	0	0	0	0	0	0	0	0	0	0	0	0	0	0	0	0	0	0	0	0	0	0	0	0	0	0	0
	0.401198	0	0	0	0	0	0	0	0	0	0	0	0	0	0	0	0	0	0	0	0	0	0	0	0	0	0	0	0	0	0	0	0	0	0	0	0	0	0	0	0	0	0	0	0	0	0	0	0
	0.403194	0	0	0	0	0	0	0	0	0	0	0	0	0	0	0	0	0	0	0	0	0	0	0	0	0	0	0	0	0	0	0	0	0	0	0	0	0	0	0	0	0	0	0	0	0	0	0	0
	0.40519	0	0	0	0	0	0	0	0	0	0	0	0	0	0	0	0	0	0	0	0	0	0	0	0	0	0	0	0	0	0	0	0	0	0	0	0	0	0	0	0	0	0	0	0	0	0	0	0
	0.407186	0	0	0	0	0	0	0	0	0	0	0	0	0	0	0	0	0	0	0	0	0	0	0	0	0	0	0	0	0	0	0	0	0	0	0	0	0	0	0	0	0	0	0	0	0	0	0	0
	0.409182	0	0	0	0	0	0	0	0	0	0	0	0	0	0	0	0	0	0	0	0	0	0	0	0	0	0	0	0	0	0	0	0	0	0	0	0	0	0	0	0	0	0	0	0	0	0	0	0
	0.411178	0	0	0	0	0	0	0	0	0	0	0	0	0	0	0	0	0	0	0	0	0	0	0	0	0	0	0	0	0	0	0	0	0	0	0	0	0	0	0	0	0	0	0	0	0	0	0	0
	0.413174	0	0	0	0	0	0	0	0	0	0	0	0	0	0	0	0	0	0	0	0	0	0	0	0	0	0	0	0	0	0	0	0	0	0	0	0	0	0	0	0	0	0	0	0	0	0	0	0
	0.41517	0	0	0	0	0	0	0	0	0	0	0	0	0	0	0	0	0	0	0	0	0	0	0	0	0	0	0	0	0	0	0	0	0	0	0	0	0	0	0	0	0	0	0	0	0	0	0	0
	0.417166	0	0	0	0	0	0	0	0	0	0	0	0	0	0	0	0	0	0	0	0	0	0	0	0	0	0	0	0	0	0	0	0	0	0	0	0	0	0	0	0	0	0	0	0	0	0	0	0
	0.419162	0	0	0	0	0	0	0	0	0	0	0	0	0	0	0	0	0	0	0	0	0	0	0	0	0	0	0	0	0	0	0	0	0	0	0	0	0	0	0	0	0	0	0	0	0	0	0	0
	0.421158	0	0	0	0	0	0	0	0	0	0	0	0	0	0	0	0	0	0	0	0	0	0	0	0	0	0	0	0	0	0	0	0	0	0	0	0	0	0	0	0	0	0	0	0	0	0	0	0
	0.423154	0	0	0	0	0	0	0	0	0	0	0	0	0	0	0	0	0	0	0	0	0	0	0	0	0	0	0	0	0	0	0	0	0	0	0	0	0	0	0	0	0	0	0	0	0	0	0	0
	0.42515	0	0	0	0	0	0	0	0	0	0	0	0	0	0	0	0	0	0	0	0	0	0	0	0	0	0	0	0	0	0	0	0	0	0	0	0	0	0	0	0	0	0	0	0	0	0	0	0
	0.427146	0	0	0	0	0	0	0	0	0	0	0	0	0	0	0	0	0	0	0	0	0	0	0	0	0	0	0	0	0	0	0	0	0	0	0	0	0	0	0	0	0	0	0	0	0	0	0	0
	0.429142	0	0	0	0	0	0	0	0	0	0	0	0	0	0	0	0	0	0	0	0	0	0	0	0	0	0	0	0	0	0	0	0	0	0	0	0	0	0	0	0	0	0	0	0	0	0	0	0
	0.431138	0	0	0	0	0	0	0	0	0	0	0	0	0	0	0	0	0	0	0	0	0	0	0	0	0	0	0	0	0	0	0	0	0	0	0	0	0	0	0	0	0	0	0	0	0	0	0	0
	0.433134	0	0	0	0	0	0	0	0	0	0	0	0	0	0	0	0	0	0	0	0	0	0	0	0	0	0	0	0	0	0	0	0	0	0	0	0	0	0	0	0	0	0	0	0	0	0	0	0
	0.43513	0	0	0	0	0	0	0	0	0	0	0	0	0	0	0	0	0	0	0	0	0	0	0	0	0	0	0	0	0	0	0	0	0	0	0	0	0	0	0	0	0	0	0	0	0	0	0	0
	0.437126	0	0	0	0	0	0	0	0	0	0	0	0	0	0	0	0	0	0	0	0	0	0	0	0	0	0	0	0	0	0	0	0	0	0	0	0	0	0	0	0	0	0	0	0	0	0	0	0
	0.439122	0	0	0	0	0	0	0	0	0	0	0	0	0	0	0	0	0	0	0	0	0	0	0	0	0	0	0	0	0	0	0	0	0	0	0	0	0	0	0	0	0	0	0	0	0	0	0	0
	0.441118	0	0	0	0	0	0	0	0	0	0	0	0	0	0	0	0	0	0	0	0	0	0	0	0	0	0	0	0	0	0	0	0	0	0	0	0	0	0	0	0	0	0	0	0	0	0	0	0
	0.443114	0	0	0	0	0	0	0	0	0	0	0	0	0	0	0	0	0	0	0	0	0	0	0	0	0	0	0	0	0	0	0	0	0	0	0	0	0	0	0	0	0	0	0	0	0	0	0	0
	0.44511	0	0	0	0	0	0	0	0	0	0	0	0	0	0	0	0	0	0	0	0	0	0	0	0	0	0	0	0	0	0	0	0	0	0	0	0	0	0	0	0	0	0	0	0	0	0	0	0
	0.447106	0	0	0	0	0	0	0	0	0	0	0	0	0	0	0	0	0	0	0	0	0	0	0	0	0	0	0	0	0	0	0	0	0	0	0	0	0	0	0	0	0	0	0	0	0	0	0	0
	0.449102	0	0	0	0	0	0	0	0	0	0	0	0	0	0	0	0	0	0	0	0	0	0	0	0	0	0	0	0	0	0	0	0	0	0	0	0	0	0	0	0	0	0	0	0	0	0	0	0
	0.451098	0	0	0	0	0	0	0	0	0	0	0	0	0	0	0	0	0	0	0	0	0	0	0	0	0	0	0	0	0	0	0	0	0	0	0	0	0	0	0	0	0	0	0	0	0	0	0	0
	0.453094	0	0	0	0	0	0	0	0	0	0	0	0	0	0	0	0	0	0	0	0	0	0	0	0	0	0	0	0	0	0	0	0	0	0	0	0	0	0	0	0	0	0	0	0	0	0	0	0
	0.45509	0	0	0	0	0	0	0	0	0	0	0	0	0	0	0	0	0	0	0	0	0	0	0	0	0	0	0	0	0	0	0	0	0	0	0	0	0	0	0	0	0	0	0	0	0	0	0	0
	0.457086	0	0	0	0	0	0	0	0	0	0	0	0	0	0	0	0	0	0	0	0	0	0	0	0	0	0	0	0	0	0	0	0	0	0	0	0	0	0	0	0	0	0	0	0	0	0	0	0
	0.459082	0	0	0	0	0	0	0	0	0	0	0	0	0	0	0	0	0	0	0	0	0	0	0	0	0	0	0	0	0	0	0	0	0	0	0	0	0	0	0	0	0	0	0	0	0	0	0	0
	0.461078	0	0	0	0	0	0	0	0	0	0	0	0	0	0	0	0	0	0	0	0	0	0	0	0	0	0	0	0	0	0	0	0	0	0	0	0	0	0	0	0	0	0	0	0	0	0	0	0
	0.463074	0	0	0	0	0	0	0	0	0	0	0	0	0	0	0	0	0	0	0	0	0	0	0	0	0	0	0	0	0	0	0	0	0	0	0	0	0	0	0	0	0	0	0	0	0	0	0	0
	0.46507	0	0	0	0	0	0	0	0	0	0	0	0	0	0	0	0	0	0	0	0	0	0	0	0	0	0	0	0	0	0	0	0	0	0	0	0	0	0	0	0	0	0	0	0	0	0	0	0
	0.467066	0	0	0	0	0	0	0	0	0	0	0	0	0	0	0	0	0	0	0	0	0	0	0	0	0	0	0	0	0	0	0	0	0	0	0	0	0	0	0	0	0	0	0	0	0	0	0	0
	0.469062	0	0	0	0	0	0	0	0	0	0	0	0	0	0	0	0	0	0	0	0	0	0	0	0	0	0	0	0	0	0	0	0	0	0	0	0	0	0	0	0	0	0	0	0	0	0	0	0
	0.471058	0	0	0	0	0	0	0	0	0	0	0	0	0	0	0	0	0	0	0	0	0	0	0	0	0	0	0	0	0	0	0	0	0	0	0	0	0	0	0	0	0	0	0	0	0	0	0	0
	0.473054	0	0	0	0	0	0	0	0	0	0	0	0	0	0	0	0	0	0	0	0	0	0	0	0	0	0	0	0	0	0	0	0	0	0	0	0	0	0	0	0	0	0	0	0	0	0	0	0
	0.47505	0	0	0	0	0	0	0	0	0	0	0	0	0	0	0	0	0	0	0	0	0	0	0	0	0	0	0	0	0	0	0	0	0	0	0	0	0	0	0	0	0	0	0	0	0	0	0	0
	0.477046	0	0	0	0	0	0	0	0	0	0	0	0	0	0	0	0	0	0	0	0	0	0	0	0	0	0	0	0	0	0	0	0	0	0	0	0	0	0	0	0	0	0	0	0	0	0	0	0
	0.479042	0	0	0	0	0	0	0	0	0	0	0	0	0	0	0	0	0	0	0	0	0	0	0	0	0	0	0	0	0	0	0	0	0	0	0	0	0	0	0	0	0	0	0	0	0	0	0	0
	0.481038	0	0	0	0	0	0	0	0	0	0	0	0	0	0	0	0	0	0	0	0	0	0	0	0	0	0	0	0	0	0	0	0	0	0	0	0	0	0	0	0	0	0	0	0	0	0	0	0
	0.483034	0	0	0	0	0	0	0	0	0	0	0	0	0	0	0	0	0	0	0	0	0	0	0	0	0	0	0	0	0	0	0	0	0	0	0	0	0	0	0	0	0	0	0	0	0	0	0	0
	0.48503	0	0	0	0	0	0	0	0	0	0	0	0	0	0	0	0	0	0	0	0	0	0	0	0	0	0	0	0	0	0	0	0	0	0	0	0	0	0	0	0	0	0	0	0	0	0	0	0
	0.487026	0	0	0	0	0	0	0	0	0	0	0	0	0	0	0	0	0	0	0	0	0	0	0	0	0	0	0	0	0	0	0	0	0	0	0	0	0	0	0	0	0	0	0	0	0	0	0	0
	0.489022	0	0	0	0	0	0	0	0	0	0	0	0	0	0	0	0	0	0	0	0	0	0	0	0	0	0	0	0	0	0	0	0	0	0	0	0	0	0	0	0	0	0	0	0	0	0	0	0
	0.491018	0	0	0	0	0	0	0	0	0	0	0	0	0	0	0	0	0	0	0	0	0	0	0	0	0	0	0	0	0	0	0	0	0	0	0	0	0	0	0	0	0	0	0	0	0	0	0	0
	0.493014	0	0	0	0	0	0	0	0	0	0	0	0	0	0	0	0	0	0	0	0	0	0	0	0	0	0	0	0	0	0	0	0	0	0	0	0	0	0	0	0	0	0	0	0	0	0	0	0
	0.49501	0	0	0	0	0	0	0	0	0	0	0	0	0	0	0	0	0	0	0	0	0	0	0	0	0	0	0	0	0	0	0	0	0	0	0	0	0	0	0	0	0	0	0	0	0	0	0	0
	0.497006	0	0	0	0	0	0	0	0	0	0	0	0	0	0	0	0	0	0	0	0	0	0	0	0	0	0	0	0	0	0	0	0	0	0	0	0	0	0	0	0	0	0	0	0	0	0	0	0
	0.499002	0	0	0	0	0	0	0	0	0	0	0	0	0	0	0	0	0	0	0	0	0	0	0	0	0	0	0	0	0	0	0	0	0	0	0	0	0	0	0	0	0	0	0	0	0	0	0	0
[truncated: 103 more columns]

## Sheet: figure6A.iii
Sig (p<0.001)		RiPE test
	times	0.199601	0.201597	0.203593	0.205589	0.207585	0.209581	0.211577	0.213573	0.215569	0.217565	0.219561	0.221557	0.223553	0.225549	0.227545	0.229541	0.231537	0.233533	0.235529	0.237525	0.239521	0.241517	0.243513	0.245509	0.247505	0.249501	0.251497	0.253493	0.255489	0.257485	0.259481	0.261477	0.263473	0.265469	0.267465	0.269461	0.271457	0.273453	0.275449	0.277445	0.279441	0.281437	0.283433	0.285429	0.287425	0.289421	0.291417	0.293413
RePE train	0.199601	0	0	0	0	0	0	0	0	0	0	0	0	0	0	0	0	0	0	0	0	0	0	0	0	0	0	0	0	0	0	0	0	0	0	0	0	0	0	0	0	0	0	0	0	0	0	0	0
	0.201597	0	0	0	0	0	0	0	0	0	0	0	0	0	0	0	0	0	0	0	0	0	0	0	0	0	0	0	0	0	0	0	0	0	0	0	0	0	0	0	0	0	0	0	0	0	0	0	0
	0.203593	0	0	0	0	0	0	0	0	0	0	0	0	0	0	0	0	0	0	0	0	0	0	0	0	0	0	0	0	0	0	0	0	0	0	0	0	0	0	0	0	0	0	0	0	0	0	0	0
	0.205589	0	0	0	0	0	0	0	0	0	0	0	0	0	0	0	0	0	0	0	0	0	0	0	0	0	0	0	0	0	0	0	0	0	0	0	0	0	0	0	0	0	0	0	0	0	0	0	0
	0.207585	0	0	0	0	0	0	0	0	0	0	0	0	0	0	0	0	0	0	0	0	0	0	0	0	0	0	0	0	0	0	0	0	0	0	0	0	0	0	0	0	0	0	0	0	0	0	0	0
	0.209581	0	0	0	0	0	0	0	0	0	0	0	0	0	0	0	0	0	0	0	0	0	0	0	0	0	0	0	0	0	0	0	0	0	0	0	0	0	0	0	0	0	0	0	0	0	0	0	0
	0.211577	0	0	0	0	0	0	0	0	0	0	0	0	0	0	0	0	0	0	0	0	0	0	0	0	0	0	0	0	0	0	0	0	0	0	0	0	0	0	0	0	0	0	0	0	0	0	0	0
	0.213573	0	0	0	0	0	0	0	0	0	0	0	0	0	0	0	0	0	0	0	0	0	0	0	0	0	0	0	0	0	0	0	0	0	0	0	0	0	0	0	0	0	0	0	0	0	0	0	0
	0.215569	0	0	0	0	0	0	0	0	0	0	0	0	0	0	0	0	0	0	0	0	0	0	0	0	0	0	0	0	0	0	0	0	0	0	0	0	0	0	0	0	0	0	0	0	0	0	0	0
	0.217565	0	0	0	0	0	0	0	0	0	0	0	0	0	0	0	0	0	0	0	0	0	0	0	0	0	0	0	0	0	0	0	0	0	0	0	0	0	0	0	0	0	0	0	0	0	0	0	0
	0.219561	0	0	0	0	0	0	0	0	0	0	0	0	0	0	0	0	0	0	0	0	0	0	0	0	0	0	0	0	0	0	0	0	0	0	0	0	0	0	0	0	0	0	0	0	0	0	0	0
	0.221557	0	0	0	0	0	0	0	0	0	0	0	0	0	0	0	0	0	0	0	0	0	0	0	0	0	0	0	0	0	0	0	0	0	0	0	0	0	0	0	0	0	0	0	0	0	0	0	0
	0.223553	0	0	0	0	0	0	0	0	0	0	0	0	0	0	0	0	0	0	0	0	0	0	0	0	0	0	0	0	0	0	0	0	0	0	0	0	0	0	0	0	0	0	0	0	0	0	0	0
	0.225549	0	0	0	0	0	0	0	0	0	0	0	0	0	0	0	0	0	0	0	0	0	0	0	0	0	0	0	0	0	0	0	0	0	0	0	0	0	0	0	0	0	0	0	0	0	0	0	0
	0.227545	0	0	0	0	0	0	0	0	0	0	0	0	0	0	0	0	0	0	0	0	0	0	0	0	0	0	0	0	0	0	0	0	0	0	0	0	0	0	0	0	0	0	0	0	0	0	0	0
	0.229541	0	0	0	0	0	0	0	0	0	0	0	0	0	0	0	0	0	0	0	0	0	0	0	0	0	0	0	0	0	0	0	0	0	0	0	0	0	0	0	0	0	0	0	0	0	0	0	0
	0.231537	0	0	0	0	0	0	0	0	0	0	0	0	0	0	0	0	0	0	0	0	0	0	0	0	0	0	0	0	0	0	0	0	0	0	0	0	0	0	0	0	0	0	0	0	0	0	0	0
	0.233533	0	0	0	0	0	0	0	0	0	0	0	0	0	0	0	0	0	0	0	0	0	0	0	0	0	0	0	0	0	0	0	0	0	0	0	0	0	0	0	0	0	0	0	0	0	0	0	0
	0.235529	0	0	0	0	0	0	0	0	0	0	0	0	0	0	0	0	0	0	0	0	0	0	0	0	0	0	0	0	0	0	0	0	0	0	0	0	0	0	0	0	0	0	0	0	0	0	0	0
	0.237525	0	0	0	0	0	0	0	0	0	0	0	0	0	0	0	0	0	0	0	0	0	0	0	0	0	0	0	0	0	0	0	0	0	0	0	0	0	0	0	0	0	0	0	0	0	0	0	0
	0.239521	0	0	0	0	0	0	0	0	0	0	0	0	0	0	0	0	0	0	0	0	0	0	0	0	0	0	0	0	0	0	0	0	0	0	0	0	0	0	0	0	0	0	0	0	0	0	0	0
	0.241517	0	0	0	0	0	0	0	0	0	0	0	0	0	0	0	0	0	0	0	0	0	0	0	0	0	0	0	0	0	0	0	0	0	0	0	0	0	0	0	0	0	0	0	0	0	0	0	0
	0.243513	0	0	0	0	0	0	0	0	0	0	0	0	0	0	0	0	0	0	0	0	0	0	0	0	0	0	0	0	0	0	0	0	0	0	0	0	0	0	0	0	0	0	0	0	0	0	0	0
	0.245509	0	0	0	0	0	0	0	0	0	0	0	0	0	0	0	0	0	0	0	0	0	0	0	0	0	0	0	0	0	0	0	0	0	0	0	0	0	0	0	0	0	0	0	0	0	0	0	0
	0.247505	0	0	0	0	0	0	0	0	0	0	0	0	0	0	0	0	0	0	0	0	0	0	0	0	0	0	0	0	0	0	0	0	0	0	0	0	0	0	0	0	0	0	0	0	0	0	0	0
	0.249501	0	0	0	0	0	0	0	0	0	0	0	0	0	0	0	0	0	0	0	0	0	0	0	0	0	0	0	0	0	0	0	0	0	0	0	0	0	0	0	0	0	0	0	0	0	0	0	0
	0.251497	0	0	0	0	0	0	0	0	0	0	0	0	0	0	0	0	0	0	0	0	0	0	0	0	0	0	0	0	0	0	0	0	0	0	0	0	0	0	0	0	0	0	0	0	0	0	0	0
	0.253493	0	0	0	0	0	0	0	0	0	0	0	0	0	0	0	0	0	0	0	0	0	0	0	0	0	0	0	0	0	0	0	0	0	0	0	0	0	0	0	0	0	0	0	0	0	0	0	0
	0.255489	0	0	0	0	0	0	0	0	0	0	0	0	0	0	0	0	0	0	0	0	0	0	0	0	0	0	0	0	0	0	0	0	0	0	0	0	0	0	0	0	0	0	0	0	0	0	0	0
	0.257485	0	0	0	0	0	0	0	0	0	0	0	0	0	0	0	0	0	0	0	0	0	0	0	0	0	0	0	0	0	0	0	0	0	0	0	0	0	0	0	0	0	0	0	0	0	0	0	0
	0.259481	0	0	0	0	0	0	0	0	0	0	0	0	0	0	0	0	0	0	0	0	0	0	0	0	0	0	0	0	0	0	0	0	0	0	0	0	0	0	0	0	0	0	0	0	0	0	0	0
	0.261477	0	0	0	0	0	0	0	0	0	0	0	0	0	0	0	0	0	0	0	0	0	0	0	0	0	0	0	0	0	0	0	0	0	0	0	0	0	0	0	0	0	0	0	0	0	0	0	0
	0.263473	0	0	0	0	0	0	0	0	0	0	0	0	0	0	0	0	0	0	0	0	0	0	0	0	0	0	0	0	0	0	0	0	0	0	0	0	0	0	0	0	0	0	0	0	0	0	0	0
	0.265469	0	0	0	0	0	0	0	0	0	0	0	0	0	0	0	0	0	0	0	0	0	0	0	0	0	0	0	0	0	0	0	0	0	0	0	0	0	0	0	0	0	0	0	0	0	0	0	0
	0.267465	0	0	0	0	0	0	0	0	0	0	0	0	0	0	0	0	0	0	0	0	0	0	0	0	0	0	0	0	0	0	0	0	0	0	0	0	0	0	0	0	0	0	0	0	0	0	0	0
	0.269461	0	0	0	0	0	0	0	0	0	0	0	0	0	0	0	0	0	0	0	0	0	0	0	0	0	0	0	0	0	0	0	0	0	0	0	0	0	0	0	0	0	0	0	0	0	0	0	0
	0.271457	0	0	0	0	0	0	0	0	0	0	0	0	0	0	0	0	0	0	0	0	0	0	0	0	0	0	0	0	0	0	0	0	0	0	0	0	0	0	0	0	0	0	0	0	0	0	0	0
	0.273453	0	0	0	0	0	0	0	0	0	0	0	0	0	0	0	0	0	0	0	0	0	0	0	0	0	0	0	0	0	0	0	0	0	0	0	0	0	0	0	0	0	0	0	0	0	0	0	0
	0.275449	0	0	0	0	0	0	0	0	0	0	0	0	0	0	0	0	0	0	0	0	0	0	0	0	0	0	0	0	0	0	0	0	0	0	0	0	0	0	0	0	0	0	0	0	0	0	0	0
	0.277445	0	0	0	0	0	0	0	0	0	0	0	0	0	0	0	0	0	0	0	0	0	0	0	0	0	0	0	0	0	0	0	0	0	0	0	0	0	0	0	0	0	0	0	0	0	0	0	0
	0.279441	0	0	0	0	0	0	0	0	0	0	0	0	0	0	0	0	0	0	0	0	0	0	0	0	0	0	0	0	0	0	0	0	0	0	0	0	0	0	0	0	0	0	0	0	0	0	0	0
	0.281437	0	0	0	0	0	0	0	0	0	0	0	0	0	0	0	0	0	0	0	0	0	0	0	0	0	0	0	0	0	0	0	0	0	0	0	0	0	0	0	0	0	0	0	0	0	0	0	0
	0.283433	0	0	0	0	0	0	0	0	0	0	0	0	0	0	0	0	0	0	0	0	0	0	0	0	0	0	0	0	0	0	0	0	0	0	0	0	0	0	0	0	0	0	0	0	0	0	0	0
	0.285429	0	0	0	0	0	0	0	0	0	0	0	0	0	0	0	0	0	0	0	0	0	0	0	0	0	0	0	0	0	0	0	0	0	0	0	0	0	0	0	0	0	0	0	0	0	0	0	0
	0.287425	0	0	0	0	0	0	0	0	0	0	0	0	0	0	0	0	0	0	0	0	0	0	0	0	0	0	0	0	0	0	0	0	0	0	0	0	0	0	0	0	0	0	0	0	0	0	0	0
	0.289421	0	0	0	0	0	0	0	0	0	0	0	0	0	0	0	0	0	0	0	0	0	0	0	0	0	0	0	0	0	0	0	0	0	0	0	0	0	0	0	0	0	0	0	0	0	0	0	0
	0.291417	0	0	0	0	0	0	0	0	0	0	0	0	0	0	0	0	0	0	0	0	0	0	0	0	0	0	0	0	0	0	0	0	0	0	0	0	0	0	0	0	0	0	0	0	0	0	0	0
	0.293413	0	0	0	0	0	0	0	0	0	0	0	0	0	0	0	0	0	0	0	0	0	0	0	0	0	0	0	0	0	0	0	0	0	0	0	0	0	0	0	0	0	0	0	0	0	0	0	0
	0.295409	0	0	0	0	0	0	0	0	0	0	0	0	0	0	0	0	0	0	0	0	0	0	0	0	0	0	0	0	0	0	0	0	0	0	0	0	0	0	0	0	0	0	0	0	0	0	0	0
	0.297405	0	0	0	0	0	0	0	0	0	0	0	0	0	0	0	0	0	0	0	0	0	0	0	0	0	0	0	0	0	0	0	0	0	0	0	0	0	0	0	0	0	0	0	0	0	0	0	0
	0.299401	0	0	0	0	0	0	0	0	0	0	0	0	0	0	0	0	0	0	0	0	0	0	0	0	0	0	0	0	0	0	0	0	0	0	0	0	0	0	0	0	0	0	0	0	0	0	0	0
	0.301397	0	0	0	0	0	0	0	0	0	0	0	0	0	0	0	0	0	0	0	0	0	0	0	0	0	0	0	0	0	0	0	0	0	0	0	0	0	0	0	0	0	0	0	0	0	0	0	0
	0.303393	0	0	0	0	0	0	0	0	0	0	0	0	0	0	0	0	0	0	0	0	0	0	0	0	0	0	0	0	0	0	0	0	0	0	0	0	0	0	0	0	0	0	0	0	0	0	0	0
	0.305389	0	0	0	0	0	0	0	0	0	0	0	0	0	0	0	0	0	0	0	0	0	0	0	0	0	0	0	0	0	0	0	0	0	0	0	0	0	0	0	0	0	0	0	0	0	0	0	0
	0.307385	0	0	0	0	0	0	0	0	0	0	0	0	0	0	0	0	0	0	0	0	0	0	0	0	0	0	0	0	0	0	0	0	0	0	0	0	0	0	0	0	0	0	0	0	0	0	0	0
	0.309381	0	0	0	0	0	0	0	0	0	0	0	0	0	0	0	0	0	0	0	0	0	0	0	0	0	0	0	0	0	0	0	0	0	0	0	0	0	0	0	0	0	0	0	0	0	0	0	0
	0.311377	0	0	0	0	0	0	0	0	0	0	0	0	0	0	0	0	0	0	0	0	0	0	0	0	0	0	0	0	0	0	0	0	0	0	0	0	0	0	0	0	0	0	0	0	0	0	0	0
	0.313373	0	0	0	0	0	0	0	0	0	0	0	0	0	0	0	0	0	0	0	0	0	0	0	0	0	0	0	0	0	0	0	0	0	0	0	0	0	0	0	0	0	0	0	0	0	0	0	0
	0.315369	0	0	0	0	0	0	0	0	0	0	0	0	0	0	0	0	0	0	0	0	0	0	0	0	0	0	0	0	0	0	0	0	0	0	0	0	0	0	0	0	0	0	0	0	0	0	0	0
	0.317365	0	0	0	0	0	0	0	0	0	0	0	0	0	0	0	0	0	0	0	0	0	0	0	0	0	0	0	0	0	0	0	0	0	0	0	0	0	0	0	0	0	0	0	0	0	0	0	0
	0.319361	0	0	0	0	0	0	0	0	0	0	0	0	0	0	0	0	0	0	0	0	0	0	0	0	0	0	0	0	0	0	0	0	0	0	0	0	0	0	0	0	0	0	0	0	0	0	0	0
	0.321357	0	0	0	0	0	0	0	0	0	0	0	0	0	0	0	0	0	0	0	0	0	0	0	0	0	0	0	0	0	0	0	0	0	0	0	0	0	0	0	0	0	0	0	0	0	0	0	0
	0.323353	0	0	0	0	0	0	0	0	0	0	0	0	0	0	0	0	0	0	0	0	0	0	0	0	0	0	0	0	0	0	0	0	0	0	0	0	0	0	0	0	0	0	0	0	0	0	0	0
	0.325349	0	0	0	0	0	0	0	0	0	0	0	0	0	0	0	0	0	0	0	0	0	0	0	0	0	0	0	0	0	0	0	0	0	0	0	0	0	0	0	0	0	0	0	0	0	0	0	0
	0.327345	0	0	0	0	0	0	0	0	0	0	0	0	0	0	0	0	0	0	0	0	0	0	0	0	0	0	0	0	0	0	0	0	0	0	0	0	0	0	0	0	0	0	0	0	0	0	0	0
	0.329341	0	0	0	0	0	0	0	0	0	0	0	0	0	0	0	0	0	0	0	0	0	0	0	0	0	0	0	0	0	0	0	0	0	0	0	0	0	0	0	0	0	0	0	0	0	0	0	0
	0.331337	0	0	0	0	0	0	0	0	0	0	0	0	0	0	0	0	0	0	0	0	0	0	0	0	0	0	0	0	0	0	0	0	0	0	0	0	0	0	0	0	0	0	0	0	0	0	0	0
	0.333333	0	0	0	0	0	0	0	0	0	0	0	0	0	0	0	0	0	0	0	0	0	0	0	0	0	0	0	0	0	0	0	0	0	0	0	0	0	0	0	0	0	0	0	0	0	0	0	0
	0.335329	0	0	0	0	0	0	0	0	0	0	0	0	0	0	0	0	0	0	0	0	0	0	0	0	0	0	0	0	0	0	0	0	0	0	0	0	0	0	0	0	0	0	0	0	0	0	0	0
	0.337325	0	0	0	0	0	0	0	0	0	0	0	0	0	0	0	0	0	0	0	0	0	0	0	0	0	0	0	0	0	0	0	0	0	0	0	0	0	0	0	0	0	0	0	0	0	0	0	0
	0.339321	0	0	0	0	0	0	0	0	0	0	0	0	0	0	0	0	0	0	0	0	0	0	0	0	0	0	0	0	0	0	0	0	0	0	0	0	0	0	0	0	0	0	0	0	0	0	0	0
	0.341317	0	0	0	0	0	0	0	0	0	0	0	0	0	0	0	0	0	0	0	0	0	0	0	0	0	0	0	0	0	0	0	0	0	0	0	0	0	0	0	0	0	0	0	0	0	0	0	0
	0.343313	0	0	0	0	0	0	0	0	0	0	0	0	0	0	0	0	0	0	0	0	0	0	0	0	0	0	0	0	0	0	0	0	0	0	0	0	0	0	0	0	0	0	0	0	0	0	0	0
	0.345309	0	0	0	0	0	0	0	0	0	0	0	0	0	0	0	0	0	0	0	0	0	0	0	0	0	0	0	0	0	0	0	0	0	0	0	0	0	0	0	0	0	0	0	0	0	0	0	0
	0.347305	0	0	0	0	0	0	0	0	0	0	0	0	0	0	0	0	0	0	0	0	0	0	0	0	0	0	0	0	0	0	0	0	0	0	0	0	0	0	0	0	0	0	0	0	0	0	0	0
	0.349301	0	0	0	0	0	0	0	0	0	0	0	0	0	0	0	0	0	0	0	0	0	0	0	0	0	0	0	0	0	0	0	0	0	0	0	0	0	0	0	0	0	0	0	0	0	0	0	0
	0.351297	0	0	0	0	0	0	0	0	0	0	0	0	0	0	0	0	0	0	0	0	0	0	0	0	0	0	0	0	0	0	0	0	0	0	0	0	0	0	0	0	0	0	0	0	0	0	0	0
	0.353293	0	0	0	0	0	0	0	0	0	0	0	0	0	0	0	0	0	0	0	0	0	0	0	0	0	0	0	0	0	0	0	0	0	0	0	0	0	0	0	0	0	0	0	0	0	0	0	0
	0.355289	0	0	0	0	0	0	0	0	0	0	0	0	0	0	0	0	0	0	0	0	0	0	0	0	0	0	0	0	0	0	0	0	0	0	0	0	0	0	0	0	0	0	0	0	0	0	0	0
	0.357285	0	0	0	0	0	0	0	0	0	0	0	0	0	0	0	0	0	0	0	0	0	0	0	0	0	0	0	0	0	0	0	0	0	0	0	0	0	0	0	0	0	0	0	0	0	0	0	0
	0.359281	0	0	0	0	0	0	0	0	0	0	0	0	0	0	0	0	0	0	0	0	0	0	0	0	0	0	0	0	0	0	0	0	0	0	0	0	0	0	0	0	0	0	0	0	0	0	0	0
	0.361277	0	0	0	0	0	0	0	0	0	0	0	0	0	0	0	0	0	0	0	0	0	0	0	0	0	0	0	0	0	0	0	0	0	0	0	0	0	0	0	0	0	0	0	0	0	0	0	0
	0.363273	0	0	0	0	0	0	0	0	0	0	0	0	0	0	0	0	0	0	0	0	0	0	0	0	0	0	0	0	0	0	0	0	0	0	0	0	0	0	0	0	0	0	0	0	0	0	0	0
	0.365269	0	0	0	0	0	0	0	0	0	0	0	0	0	0	0	0	0	0	0	0	0	0	0	0	0	0	0	0	0	0	0	0	0	0	0	0	0	0	0	0	0	0	0	0	0	0	0	0
	0.367265	0	0	0	0	0	0	0	0	0	0	0	0	0	0	0	0	0	0	0	0	0	0	0	0	0	0	0	0	0	0	0	0	0	0	0	0	0	0	0	0	0	0	0	0	0	0	0	0
	0.369261	0	0	0	0	0	0	0	0	0	0	0	0	0	0	0	0	0	0	0	0	0	0	0	0	0	0	0	0	0	0	0	0	0	0	0	0	0	0	0	0	0	0	0	0	0	0	0	0
	0.371257	0	0	0	0	0	0	0	0	0	0	0	0	0	0	0	0	0	0	0	0	0	0	0	0	0	0	0	0	0	0	0	0	0	0	0	0	0	0	0	0	0	0	0	0	0	0	0	0
	0.373253	0	0	0	0	0	0	0	0	0	0	0	0	0	0	0	0	0	0	0	0	0	0	0	0	0	0	0	0	0	0	0	0	0	0	0	0	0	0	0	0	0	0	0	0	0	0	0	0
	0.37525	0	0	0	0	0	0	0	0	0	0	0	0	0	0	0	0	0	0	0	0	0	0	0	0	0	0	0	0	0	0	0	0	0	0	0	0	0	0	0	0	0	0	0	0	0	0	0	0
	0.377246	0	0	0	0	0	0	0	0	0	0	0	0	0	0	0	0	0	0	0	0	0	0	0	0	0	0	0	0	0	0	0	0	0	0	0	0	0	0	0	0	0	0	0	0	0	0	0	0
	0.379242	0	0	0	0	0	0	0	0	0	0	0	0	0	0	0	0	0	0	0	0	0	0	0	0	0	0	0	0	0	0	0	0	0	0	0	0	0	0	0	0	0	0	0	0	0	0	0	0
	0.381238	0	0	0	0	0	0	0	0	0	0	0	0	0	0	0	0	0	0	0	0	0	0	0	0	0	0	0	0	0	0	0	0	0	0	0	0	0	0	0	0	0	0	0	0	0	0	0	0
	0.383234	0	0	0	0	0	0	0	0	0	0	0	0	0	0	0	0	0	0	0	0	0	0	0	0	0	0	0	0	0	0	0	0	0	0	0	0	0	0	0	0	0	0	0	0	0	0	0	0
	0.38523	0	0	0	0	0	0	0	0	0	0	0	0	0	0	0	0	0	0	0	0	0	0	0	0	0	0	0	0	0	0	0	0	0	0	0	0	0	0	0	0	0	0	0	0	0	0	0	0
	0.387226	0	0	0	0	0	0	0	0	0	0	0	0	0	0	0	0	0	0	0	0	0	0	0	0	0	0	0	0	0	0	0	0	0	0	0	0	0	0	0	0	0	0	0	0	0	0	0	0
	0.389222	0	0	0	0	0	0	0	0	0	0	0	0	0	0	0	0	0	0	0	0	0	0	0	0	0	0	0	0	0	0	0	0	0	0	0	0	0	0	0	0	0	0	0	0	0	0	0	0
	0.391218	0	0	0	0	0	0	0	0	0	0	0	0	0	0	0	0	0	0	0	0	0	0	0	0	0	0	0	0	0	0	0	0	0	0	0	0	0	0	0	0	0	0	0	0	0	0	0	0
	0.393214	0	0	0	0	0	0	0	0	0	0	0	0	0	0	0	0	0	0	0	0	0	0	0	0	0	0	0	0	0	0	0	0	0	0	0	0	0	0	0	0	0	0	0	0	0	0	0	0
	0.39521	0	0	0	0	0	0	0	0	0	0	0	0	0	0	0	0	0	0	0	0	0	0	0	0	0	0	0	0	0	0	0	0	0	0	0	0	0	0	0	0	0	0	0	0	0	0	0	0
	0.397206	0	0	0	0	0	0	0	0	0	0	0	0	0	0	0	0	0	0	0	0	0	0	0	0	0	0	0	0	0	0	0	0	0	0	0	0	0	0	0	0	0	0	0	0	0	0	0	0
	0.399202	0	0	0	0	0	0	0	0	0	0	0	0	0	0	0	0	0	0	0	0	0	0	0	0	0	0	0	0	0	0	0	0	0	0	0	0	0	0	0	0	0	0	0	0	0	0	0	0
	0.401198	0	0	0	0	0	0	0	0	0	0	0	0	0	0	0	0	0	0	0	0	0	0	0	0	0	0	0	0	0	0	0	0	0	0	0	0	0	0	0	0	0	0	0	0	0	0	0	0
	0.403194	0	0	0	0	0	0	0	0	0	0	0	0	0	0	0	0	0	0	0	0	0	0	0	0	0	0	0	0	0	0	0	0	0	0	0	0	0	0	0	0	0	0	0	0	0	0	0	0
	0.40519	0	0	0	0	0	0	0	0	0	0	0	0	0	0	0	0	0	0	0	0	0	0	0	0	0	0	0	0	0	0	0	0	0	0	0	0	0	0	0	0	0	0	0	0	0	0	0	0
	0.407186	0	0	0	0	0	0	0	0	0	0	0	0	0	0	0	0	0	0	0	0	0	0	0	0	0	0	0	0	0	0	0	0	0	0	0	0	0	0	0	0	0	0	0	0	0	0	0	0
	0.409182	0	0	0	0	0	0	0	0	0	0	0	0	0	0	0	0	0	0	0	0	0	0	0	0	0	0	0	0	0	0	0	0	0	0	0	0	0	0	0	0	0	0	0	0	0	0	0	0
	0.411178	0	0	0	0	0	0	0	0	0	0	0	0	0	0	0	0	0	0	0	0	0	0	0	0	0	0	0	0	0	0	0	0	0	0	0	0	0	0	0	0	0	0	0	0	0	0	0	0
	0.413174	0	0	0	0	0	0	0	0	0	0	0	0	0	0	0	0	0	0	0	0	0	0	0	0	0	0	0	0	0	0	0	0	0	0	0	0	0	0	0	0	0	0	0	0	0	0	0	0
	0.41517	0	0	0	0	0	0	0	0	0	0	0	0	0	0	0	0	0	0	0	0	0	0	0	0	0	0	0	0	0	0	0	0	0	0	0	0	0	0	0	0	0	0	0	0	0	0	0	0
	0.417166	0	0	0	0	0	0	0	0	0	0	0	0	0	0	0	0	0	0	0	0	0	0	0	0	0	0	0	0	0	0	0	0	0	0	0	0	0	0	0	0	0	0	0	0	0	0	0	0
	0.419162	0	0	0	0	0	0	0	0	0	0	0	0	0	0	0	0	0	0	0	0	0	0	0	0	0	0	0	0	0	0	0	0	0	0	0	0	0	0	0	0	0	0	0	0	0	0	0	0
	0.421158	0	0	0	0	0	0	0	0	0	0	0	0	0	0	0	0	0	0	0	0	0	0	0	0	0	0	0	0	0	0	0	0	0	0	0	0	0	0	0	0	0	0	0	0	0	0	0	0
	0.423154	0	0	0	0	0	0	0	0	0	0	0	0	0	0	0	0	0	0	0	0	0	0	0	0	0	0	0	0	0	0	0	0	0	0	0	0	0	0	0	0	0	0	0	0	0	0	0	0
	0.42515	0	0	0	0	0	0	0	0	0	0	0	0	0	0	0	0	0	0	0	0	0	0	0	0	0	0	0	0	0	0	0	0	0	0	0	0	0	0	0	0	0	0	0	0	0	0	0	0
	0.427146	0	0	0	0	0	0	0	0	0	0	0	0	0	0	0	0	0	0	0	0	0	0	0	0	0	0	0	0	0	0	0	0	0	0	0	0	0	0	0	0	0	0	0	0	0	0	0	0
	0.429142	0	0	0	0	0	0	0	0	0	0	0	0	0	0	0	0	0	0	0	0	0	0	0	0	0	0	0	0	0	0	0	0	0	0	0	0	0	0	0	0	0	0	0	0	0	0	0	0
	0.431138	0	0	0	0	0	0	0	0	0	0	0	0	0	0	0	0	0	0	0	0	0	0	0	0	0	0	0	0	0	0	0	0	0	0	0	0	0	0	0	0	0	0	0	0	0	0	0	0
	0.433134	0	0	0	0	0	0	0	0	0	0	0	0	0	0	0	0	0	0	0	0	0	0	0	0	0	0	0	0	0	0	0	0	0	0	0	0	0	0	0	0	0	0	0	0	0	0	0	0
	0.43513	0	0	0	0	0	0	0	0	0	0	0	0	0	0	0	0	0	0	0	0	0	0	0	0	0	0	0	0	0	0	0	0	0	0	0	0	0	0	0	0	0	0	0	0	0	0	0	0
	0.437126	0	0	0	0	0	0	0	0	0	0	0	0	0	0	0	0	0	0	0	0	0	0	0	0	0	0	0	0	0	0	0	0	0	0	0	0	0	0	0	0	0	0	0	0	0	0	0	0
	0.439122	0	0	0	0	0	0	0	0	0	0	0	0	0	0	0	0	0	0	0	0	0	0	0	0	0	0	0	0	0	0	0	0	0	0	0	0	0	0	0	0	0	0	0	0	0	0	0	0
	0.441118	0	0	0	0	0	0	0	0	0	0	0	0	0	0	0	0	0	0	0	0	0	0	0	0	0	0	0	0	0	0	0	0	0	0	0	0	0	0	0	0	0	0	0	0	0	0	0	0
	0.443114	0	0	0	0	0	0	0	0	0	0	0	0	0	0	0	0	0	0	0	0	0	0	0	0	0	0	0	0	0	0	0	0	0	0	0	0	0	0	0	0	0	0	0	0	0	0	0	0
	0.44511	0	0	0	0	0	0	0	0	0	0	0	0	0	0	0	0	0	0	0	0	0	0	0	0	0	0	0	0	0	0	0	0	0	0	0	0	0	0	0	0	0	0	0	0	0	0	0	0
	0.447106	0	0	0	0	0	0	0	0	0	0	0	0	0	0	0	0	0	0	0	0	0	0	0	0	0	0	0	0	0	0	0	0	0	0	0	0	0	0	0	0	0	0	0	0	0	0	0	0
	0.449102	0	0	0	0	0	0	0	0	0	0	0	0	0	0	0	0	0	0	0	0	0	0	0	0	0	0	0	0	0	0	0	0	0	0	0	0	0	0	0	0	0	0	0	0	0	0	0	0
	0.451098	0	0	0	0	0	0	0	0	0	0	0	0	0	0	0	0	0	0	0	0	0	0	0	0	0	0	0	0	0	0	0	0	0	0	0	0	0	0	0	0	0	0	0	0	0	0	0	0
	0.453094	0	0	0	0	0	0	0	0	0	0	0	0	0	0	0	0	0	0	0	0	0	0	0	0	0	0	0	0	0	0	0	0	0	0	0	0	0	0	0	0	0	0	0	0	0	0	0	0
	0.45509	0	0	0	0	0	0	0	0	0	0	0	0	0	0	0	0	0	0	0	0	0	0	0	0	0	0	0	0	0	0	0	0	0	0	0	0	0	0	0	0	0	0	0	0	0	0	0	0
	0.457086	0	0	0	0	0	0	0	0	0	0	0	0	0	0	0	0	0	0	0	0	0	0	0	0	0	0	0	0	0	0	0	0	0	0	0	0	0	0	0	0	0	0	0	0	0	0	0	0
	0.459082	0	0	0	0	0	0	0	0	0	0	0	0	0	0	0	0	0	0	0	0	0	0	0	0	0	0	0	0	0	0	0	0	0	0	0	0	0	0	0	0	0	0	0	0	0	0	0	0
	0.461078	0	0	0	0	0	0	0	0	0	0	0	0	0	0	0	0	0	0	0	0	0	0	0	0	0	0	0	0	0	0	0	0	0	0	0	0	0	0	0	0	0	0	0	0	0	0	0	0
	0.463074	0	0	0	0	0	0	0	0	0	0	0	0	0	0	0	0	0	0	0	0	0	0	0	0	0	0	0	0	0	0	0	0	0	0	0	0	0	0	0	0	0	0	0	0	0	0	0	0
	0.46507	0	0	0	0	0	0	0	0	0	0	0	0	0	0	0	0	0	0	0	0	0	0	0	0	0	0	0	0	0	0	0	0	0	0	0	0	0	0	0	0	0	0	0	0	0	0	0	0
	0.467066	0	0	0	0	0	0	0	0	0	0	0	0	0	0	0	0	0	0	0	0	0	0	0	0	0	0	0	0	0	0	0	0	0	0	0	0	0	0	0	0	0	0	0	0	0	0	0	0
	0.469062	0	0	0	0	0	0	0	0	0	0	0	0	0	0	0	0	0	0	0	0	0	0	0	0	0	0	0	0	0	0	0	0	0	0	0	0	0	0	0	0	0	0	0	0	0	0	0	0
	0.471058	0	0	0	0	0	0	0	0	0	0	0	0	0	0	0	0	0	0	0	0	0	0	0	0	0	0	0	0	0	0	0	0	0	0	0	0	0	0	0	0	0	0	0	0	0	0	0	0
	0.473054	0	0	0	0	0	0	0	0	0	0	0	0	0	0	0	0	0	0	0	0	0	0	0	0	0	0	0	0	0	0	0	0	0	0	0	0	0	0	0	0	0	0	0	0	0	0	0	0
	0.47505	0	0	0	0	0	0	0	0	0	0	0	0	0	0	0	0	0	0	0	0	0	0	0	0	0	0	0	0	0	0	0	0	0	0	0	0	0	0	0	0	0	0	0	0	0	0	0	0
	0.477046	0	0	0	0	0	0	0	0	0	0	0	0	0	0	0	0	0	0	0	0	0	0	0	0	0	0	0	0	0	0	0	0	0	0	0	0	0	0	0	0	0	0	0	0	0	0	0	0
	0.479042	0	0	0	0	0	0	0	0	0	0	0	0	0	0	0	0	0	0	0	0	0	0	0	0	0	0	0	0	0	0	0	0	0	0	0	0	0	0	0	0	0	0	0	0	0	0	0	0
	0.481038	0	0	0	0	0	0	0	0	0	0	0	0	0	0	0	0	0	0	0	0	0	0	0	0	0	0	0	0	0	0	0	0	0	0	0	0	0	0	0	0	0	0	0	0	0	0	0	0
	0.483034	0	0	0	0	0	0	0	0	0	0	0	0	0	0	0	0	0	0	0	0	0	0	0	0	0	0	0	0	0	0	0	0	0	0	0	0	0	0	0	0	0	0	0	0	0	0	0	0
	0.48503	0	0	0	0	0	0	0	0	0	0	0	0	0	0	0	0	0	0	0	0	0	0	0	0	0	0	0	0	0	0	0	0	0	0	0	0	0	0	0	0	0	0	0	0	0	0	0	0
	0.487026	0	0	0	0	0	0	0	0	0	0	0	0	0	0	0	0	0	0	0	0	0	0	0	0	0	0	0	0	0	0	0	0	0	0	0	0	0	0	0	0	0	0	0	0	0	0	0	0
	0.489022	0	0	0	0	0	0	0	0	0	0	0	0	0	0	0	0	0	0	0	0	0	0	0	0	0	0	0	0	0	0	0	0	0	0	0	0	0	0	0	0	0	0	0	0	0	0	0	0
	0.491018	0	0	0	0	0	0	0	0	0	0	0	0	0	0	0	0	0	0	0	0	0	0	0	0	0	0	0	0	0	0	0	0	0	0	0	0	0	0	0	0	0	0	0	0	0	0	0	0
	0.493014	0	0	0	0	0	0	0	0	0	0	0	0	0	0	0	0	0	0	0	0	0	0	0	0	0	0	0	0	0	0	0	0	0	0	0	0	0	0	0	0	0	0	0	0	0	0	0	0
	0.49501	0	0	0	0	0	0	0	0	0	0	0	0	0	0	0	0	0	0	0	0	0	0	0	0	0	0	0	0	0	0	0	0	0	0	0	0	0	0	0	0	0	0	0	0	0	0	0	0
	0.497006	0	0	0	0	0	0	0	0	0	0	0	0	0	0	0	0	0	0	0	0	0	0	0	0	0	0	0	0	0	0	0	0	0	0	0	0	0	0	0	0	0	0	0	0	0	0	0	0
	0.499002	0	0	0	0	0	0	0	0	0	0	0	0	0	0	0	0	0	0	0	0	0	0	0	0	0	0	0	0	0	0	0	0	0	0	0	0	0	0	0	0	0	0	0	0	0	0	0	0
[truncated: 103 more columns]

## Sheet: figure6B
Outcome weights	RePE weights	RiPE weights
-0.528982	-0.32052	-0.87651
-0.611739	1.36044	1.40724
-0.423563	-0.279194	-0.698663
-1.30725	-0.78836	0.443441
3.69759	-0.895934	-0.827212
0.197051	-0.303356	-0.511684
-0.50348	-1.49248	-0.159814
0.0471527	-0.314081	0.755541
-0.790434	0.0871869	1.38953
0.139659	-0.111482	0.000426948
0.375164	1.07575	-0.0565277
-0.508965	-0.452013	2.3022
0.769639	0.221491	-1.8369
-0.33697	-0.462332	-0.467676
-0.392133	1.0867	-0.247216
-0.32654	0.285719	0.243963
-0.614166	-0.954006	-0.703026
1.94751	-0.0257249	0.74752
0.119502	-0.681613	-0.72385
-0.420394	-0.442097	-0.453953
1.12122	0.00844263	2.11331
-0.597509	1.7835	-0.598764
1.25125	-0.276147	-0.296006
0.0724027	-0.752247	-1.05142
0.124253	-0.5772	-0.547457
-1.13568	2.10321	-0.00829918
-0.34917	0.882185	-0.188364
-0.69373	0.084735	-0.467639
-0.51832	0.619934	1.11129
-0.00601107	-0.842697	0.733344
-0.496745	1.86381	0.0722966
0.17245	-0.123854	0.61412
0.111911	-0.417361	-0.335984
-0.115472	-1.0925	-0.254105
-0.54216	-0.433228	-0.326204
1.07266	0.575315	-0.296954
