# Supplementary material for: Temporally organized representations of reward and risk in the human brain
Source: Nat Commun. 2024 Mar 9;15:2162. doi: 10.1038/s41467-024-46094-1 (PMC10924934; doi:10.1038/s41467-024-46094-1)
Supplement: Supplementary file 4 — Source Data [file 41467_2024_46094_MOESM4_ESM.zip › Source Data/supplementary/figureS2.xlsx]

## Sheet: figureS2A
	Hippocampus
times	mean	sem	null 95th	sig
0	0.491845	0.0212608	0.525836	0
0.00199601	0.492514	0.0191698	0.52697	0
0.00399202	0.492656	0.0165901	0.527256	0
0.00598802	0.492104	0.0150846	0.526203	0
0.00798403	0.490898	0.0137763	0.52708	0
0.00998004	0.489384	0.0130951	0.525688	0
0.011976	0.487916	0.0110316	0.526243	0
0.0139721	0.486631	0.0110713	0.527171	0
0.0159681	0.485536	0.010446	0.526376	0
0.0179641	0.48435	0.00963252	0.52652	0
0.0199601	0.482948	0.0101309	0.526946	0
0.0219561	0.481522	0.00738332	0.526737	0
0.0239521	0.480137	0.00905159	0.526017	0
0.0259481	0.478881	0.00923054	0.526426	0
0.0279441	0.477937	0.0113761	0.526034	0
0.0299401	0.477277	0.00978555	0.5265	0
0.0319361	0.476594	0.00932565	0.526628	0
0.0339321	0.475791	0.0112641	0.526424	0
0.0359281	0.475241	0.00881816	0.525871	0
0.0379242	0.475068	0.00648173	0.526048	0
0.0399202	0.475234	0.00761835	0.525831	0
0.0419162	0.476173	0.00923247	0.526099	0
0.0439122	0.478181	0.0099914	0.525741	0
0.0459082	0.480917	0.00994107	0.526269	0
0.0479042	0.483882	0.0095221	0.525651	0
0.0499002	0.48671	0.0120677	0.526216	0
0.0518962	0.489204	0.012483	0.526401	0
0.0538922	0.491381	0.01293	0.526998	0
0.0558882	0.493203	0.0114052	0.526763	0
0.0578842	0.494661	0.0113805	0.529694	0
0.0598802	0.495874	0.0118816	0.528602	0
0.0618762	0.496858	0.0121674	0.527419	0
0.0638723	0.497726	0.0129045	0.527514	0
0.0658683	0.498704	0.0128753	0.526772	0
0.0678643	0.49983	0.0125901	0.525661	0
0.0698603	0.501142	0.0138618	0.524452	0
0.0718563	0.502869	0.0117833	0.524758	0
0.0738523	0.50519	0.0113837	0.525266	0
0.0758483	0.508312	0.0127725	0.524771	0
0.0778443	0.512363	0.0152925	0.525017	0
0.0798403	0.516953	0.0184625	0.524201	0
0.0818363	0.521381	0.0201226	0.523555	1
0.0838323	0.525111	0.0198047	0.525013	1
0.0858283	0.528014	0.0203672	0.525489	1
0.0878244	0.530334	0.0207366	0.524976	1
0.0898204	0.532436	0.0203577	0.525624	1
0.0918164	0.534737	0.0210904	0.525591	1
0.0938124	0.537486	0.0219875	0.525624	1
0.0958084	0.540486	0.0241655	0.525728	1
0.0978044	0.543165	0.0218674	0.524593	1
0.0998004	0.54494	0.0204846	0.525369	1
0.101796	0.545577	0.0194925	0.526202	1
0.103792	0.545242	0.0201464	0.525323	1
0.105788	0.54424	0.0188701	0.525207	1
0.107784	0.542941	0.0173585	0.526348	1
0.10978	0.541677	0.0134865	0.525957	1
0.111776	0.540585	0.0134833	0.525565	1
0.113772	0.539819	0.0146022	0.526345	1
0.115768	0.539573	0.0159565	0.527399	1
0.117764	0.539835	0.0135466	0.527614	1
0.11976	0.540272	0.0126299	0.527552	1
0.121756	0.540481	0.0112418	0.527079	1
0.123752	0.540178	0.0127113	0.528087	1
0.125749	0.539135	0.0128629	0.527813	1
0.127745	0.537473	0.0124558	0.526533	1
0.129741	0.535592	0.0119188	0.52572	1
0.131737	0.533681	0.0106382	0.526455	1
0.133733	0.531781	0.00948436	0.526147	1
0.135729	0.529955	0.00941561	0.526704	1
0.137725	0.528198	0.0094035	0.52512	1
0.139721	0.526555	0.0082669	0.524948	0
0.141717	0.525037	0.00852245	0.525972	0
0.143713	0.523517	0.00861952	0.526471	0
0.145709	0.522054	0.00994736	0.52635	0
0.147705	0.520842	0.0111714	0.526821	0
0.149701	0.519952	0.010075	0.526648	0
0.151697	0.519373	0.00803673	0.526844	0
0.153693	0.519123	0.00834532	0.527038	0
0.155689	0.519339	0.0100727	0.525629	0
0.157685	0.520167	0.0126167	0.52636	0
0.159681	0.521597	0.0136548	0.525903	0
0.161677	0.523465	0.013161	0.525448	0
0.163673	0.525502	0.0131189	0.525484	0
0.165669	0.527247	0.0114942	0.526272	0
0.167665	0.528207	0.01437	0.526384	0
0.169661	0.528319	0.0131311	0.52583	0
0.171657	0.527716	0.0136736	0.525573	0
0.173653	0.526558	0.012178	0.525853	0
0.175649	0.525116	0.0136262	0.526576	0
0.177645	0.523512	0.0153627	0.527358	0
0.179641	0.521715	0.0165721	0.525955	0
0.181637	0.519524	0.0150391	0.525896	0
0.183633	0.516623	0.0152157	0.525894	0
0.185629	0.513047	0.0161299	0.52571	0
0.187625	0.509066	0.0164168	0.525919	0
0.189621	0.504904	0.0172534	0.52568	0
0.191617	0.500718	0.0142352	0.525607	0
0.193613	0.496586	0.0128337	0.525816	0
0.195609	0.492727	0.01295	0.525932	0
0.197605	0.489553	0.0130935	0.526258	0
0.199601	0.487488	0.012473	0.525613	0
0.201597	0.486566	0.0130287	0.526719	0
0.203593	0.486372	0.0119539	0.527471	0
0.205589	0.486484	0.0120735	0.526668	0
0.207585	0.486713	0.0116477	0.526369	0
0.209581	0.48707	0.0142091	0.527527	0
0.211577	0.48762	0.0126081	0.527469	0
0.213573	0.488382	0.0106279	0.527383	0
0.215569	0.489222	0.0117988	0.527187	0
0.217565	0.489897	0.0116387	0.52734	0
0.219561	0.490158	0.0131807	0.526158	0
0.221557	0.489761	0.0128362	0.526388	0
0.223553	0.488729	0.0133421	0.52634	0
0.225549	0.487491	0.0143567	0.526449	0
0.227545	0.486378	0.0172153	0.526039	0
0.229541	0.485365	0.0173096	0.525977	0
0.231537	0.484364	0.0148741	0.526508	0
0.233533	0.483331	0.0147344	0.52646	0
0.235529	0.482238	0.0142875	0.526667	0
0.237525	0.481048	0.0135817	0.526388	0
0.239521	0.479819	0.0129248	0.527521	0
0.241517	0.478774	0.0132426	0.527336	0
0.243513	0.478095	0.0137574	0.526427	0
0.245509	0.477801	0.0126892	0.524846	0
0.247505	0.477852	0.0142033	0.525998	0
0.249501	0.478176	0.0158211	0.525906	0
0.251497	0.478658	0.0142751	0.526127	0
0.253493	0.479195	0.0124783	0.526704	0
0.255489	0.47993	0.012016	0.525245	0
0.257485	0.481142	0.0129297	0.525426	0
0.259481	0.482699	0.0142602	0.526201	0
0.261477	0.484179	0.0133527	0.526494	0
0.263473	0.485384	0.0128204	0.526618	0
0.265469	0.486544	0.0109065	0.526636	0
0.267465	0.488257	0.0114431	0.526646	0
0.269461	0.49085	0.0119513	0.524875	0
0.271457	0.494033	0.0127641	0.525792	0
0.273453	0.497309	0.0132787	0.52517	0
0.275449	0.500385	0.015652	0.526253	0
0.277445	0.503089	0.016297	0.525135	0
0.279441	0.505223	0.0173202	0.524864	0
0.281437	0.506661	0.0161767	0.524828	0
0.283433	0.507454	0.0116658	0.524356	0
0.285429	0.50783	0.0084812	0.523299	0
0.287425	0.508034	0.00718341	0.523953	0
0.289421	0.508188	0.00931248	0.523869	0
0.291417	0.508239	0.0117726	0.524651	0
0.293413	0.50807	0.0114936	0.52423	0
0.295409	0.507822	0.0115701	0.525192	0
0.297405	0.507674	0.0126368	0.52585	0
0.299401	0.507588	0.0118393	0.525963	0
0.301397	0.507544	0.012857	0.525532	0
0.303393	0.507535	0.0136144	0.525499	0
0.305389	0.507501	0.0140103	0.525458	0
0.307385	0.507502	0.0149758	0.526242	0
0.309381	0.507894	0.0153305	0.524919	0
0.311377	0.509118	0.0137699	0.525588	0
0.313373	0.511323	0.0138454	0.525682	0
0.315369	0.514284	0.0136221	0.525061	0
0.317365	0.517585	0.0149263	0.526168	0
0.319361	0.52083	0.014537	0.524796	0
0.321357	0.52384	0.0134974	0.524355	0
0.323353	0.526509	0.0113336	0.525581	0
0.325349	0.528533	0.0103286	0.524375	0
0.327345	0.529557	0.00959527	0.525051	0
0.329341	0.529426	0.0118039	0.524274	0
0.331337	0.528333	0.0119829	0.524552	0
0.333333	0.526773	0.0118954	0.524649	0
0.335329	0.525434	0.0125163	0.524512	0
0.337325	0.52481	0.0129794	0.524533	0
0.339321	0.524785	0.0134811	0.524764	0
0.341317	0.524981	0.0141779	0.524515	0
0.343313	0.525088	0.0146879	0.525029	0
0.345309	0.524907	0.0124638	0.525371	0
0.347305	0.524457	0.0128368	0.52515	0
0.349301	0.523797	0.0128604	0.52499	0
0.351297	0.523029	0.0119659	0.524727	0
0.353293	0.52228	0.0128066	0.525346	0
0.355289	0.521495	0.0123838	0.524884	0
0.357285	0.520544	0.0112651	0.524571	0
0.359281	0.51933	0.0111523	0.525341	0
0.361277	0.517882	0.00856682	0.52442	0
0.363273	0.516494	0.00767202	0.524281	0
0.365269	0.515488	0.00678436	0.524762	0
0.367265	0.514874	0.007015	0.526643	0
0.369261	0.514482	0.00769097	0.526355	0
0.371257	0.514131	0.00915556	0.526487	0
0.373253	0.513564	0.00833736	0.526614	0
0.37525	0.512413	0.00894909	0.525825	0
0.377246	0.510499	0.00994067	0.526968	0
0.379242	0.508062	0.0105535	0.526645	0
0.381238	0.505697	0.0102046	0.526184	0
0.383234	0.504042	0.0108501	0.52696	0
0.38523	0.503295	0.0117663	0.527381	0
0.387226	0.503254	0.0120007	0.527367	0
0.389222	0.503683	0.012488	0.528372	0
0.391218	0.504507	0.0135551	0.527912	0
0.393214	0.505829	0.0133105	0.52825	0
0.39521	0.507908	0.0123891	0.527703	0
0.397206	0.510888	0.0110032	0.527423	0
0.399202	0.514478	0.0113338	0.526343	0
0.401198	0.518077	0.0109853	0.525912	0
0.403194	0.521089	0.0133979	0.524789	0
0.40519	0.52318	0.0147584	0.523942	0
0.407186	0.524404	0.0160718	0.524277	0
0.409182	0.525155	0.0138035	0.523453	0
0.411178	0.525958	0.014182	0.522512	0
0.413174	0.52704	0.014475	0.523382	0
0.41517	0.528152	0.0155561	0.523949	0
0.417166	0.529075	0.0140471	0.52367	0
0.419162	0.529844	0.0138352	0.523369	0
0.421158	0.530499	0.0159987	0.524153	0
0.423154	0.531163	0.0160647	0.52303	0
0.42515	0.531868	0.0168404	0.52353	0
0.427146	0.532272	0.0183124	0.524398	0
0.429142	0.532095	0.0181113	0.523175	0
0.431138	0.531484	0.0183699	0.524163	0
0.433134	0.530703	0.0186903	0.523649	0
0.43513	0.530026	0.0188778	0.523215	0
0.437126	0.5299	0.0189038	0.523752	0
0.439122	0.530637	0.0188626	0.523501	0
0.441118	0.532137	0.0209168	0.523906	1
0.443114	0.534116	0.0218217	0.52376	1
0.44511	0.536233	0.0223274	0.523586	1
0.447106	0.538215	0.0228588	0.524403	1
0.449102	0.540112	0.0218265	0.524458	1
0.451098	0.542046	0.0214492	0.523269	1
0.453094	0.54396	0.0229689	0.523862	1
0.45509	0.545833	0.0227614	0.523309	1
0.457086	0.547568	0.0225914	0.52414	1
0.459082	0.549003	0.0230587	0.524058	1
0.461078	0.550136	0.0212101	0.524013	1
0.463074	0.55089	0.0203639	0.522998	1
0.46507	0.551075	0.0186452	0.523155	1
0.467066	0.550723	0.0182193	0.524992	1
0.469062	0.549934	0.0164143	0.524707	1
0.471058	0.548557	0.0161961	0.524391	1
0.473054	0.546489	0.0165393	0.524725	1
0.47505	0.543995	0.0184956	0.524628	1
0.477046	0.541552	0.0213261	0.525871	1
0.479042	0.539555	0.0235029	0.526767	1
0.481038	0.538253	0.024835	0.527467	1
0.483034	0.537882	0.0241311	0.527103	0
0.48503	0.538451	0.0232229	0.526767	0
0.487026	0.539686	0.02208	0.5277	0
0.489022	0.541316	0.020639	0.527851	0
0.491018	0.543075	0.0214191	0.527747	0
0.493014	0.544761	0.021824	0.527416	0
0.49501	0.546341	0.0192511	0.526764	0
0.497006	0.548026	0.017531	0.526766	0
0.499002	0.549973	0.0167938	0.526847	0

## Sheet: figureS2B
	Supramarginal Gyr				Post. Insula
times	mean	sem	null 95th	sig	mean	sem	null 95th	sig
0	0.486494	0.0206554	0.536941	0	0.531573	0.0151604	0.540187	0
0.00199601	0.485014	0.0215471	0.535288	0	0.526667	0.0148886	0.540016	0
0.00399202	0.48539	0.0196156	0.532569	0	0.521594	0.0147097	0.540012	0
0.00598802	0.48768	0.016276	0.531966	0	0.516378	0.0131109	0.54006	0
0.00798403	0.490687	0.0152767	0.532427	0	0.511156	0.0179754	0.537636	0
0.00998004	0.49307	0.0126416	0.531777	0	0.505991	0.0185759	0.539107	0
0.011976	0.494485	0.0133321	0.532339	0	0.501218	0.0192591	0.539844	0
0.0139721	0.495889	0.0136125	0.532562	0	0.497675	0.0196771	0.540426	0
0.0159681	0.498327	0.0140364	0.53242	0	0.495812	0.0188432	0.538632	0
0.0179641	0.50185	0.016411	0.532618	0	0.495238	0.0189396	0.537882	0
0.0199601	0.505669	0.0176758	0.532253	0	0.495288	0.0184345	0.536679	0
0.0219561	0.50906	0.0196333	0.532728	0	0.495382	0.0225547	0.537882	0
0.0239521	0.511907	0.0190354	0.532875	0	0.494782	0.0249335	0.536155	0
0.0259481	0.514538	0.0168016	0.532941	0	0.493163	0.0216368	0.536216	0
0.0279441	0.517187	0.015682	0.532853	0	0.490874	0.0214618	0.535846	0
0.0299401	0.519604	0.0180668	0.532196	0	0.488234	0.0204686	0.535412	0
0.0319361	0.521465	0.0190806	0.533159	0	0.485725	0.0213573	0.53415	0
0.0339321	0.522891	0.0183177	0.534261	0	0.4838	0.0241373	0.535145	0
0.0359281	0.524211	0.0181175	0.533241	0	0.482563	0.0253966	0.537048	0
0.0379242	0.525559	0.019937	0.53343	0	0.482035	0.0240108	0.535703	0
0.0399202	0.526777	0.0181501	0.532732	0	0.482145	0.027968	0.537217	0
0.0419162	0.527506	0.0155988	0.532254	0	0.482672	0.0301028	0.536671	0
0.0439122	0.527582	0.0157275	0.531972	0	0.483265	0.0313732	0.536647	0
0.0459082	0.527358	0.0173281	0.532018	0	0.483518	0.0335201	0.535752	0
0.0479042	0.527315	0.0198135	0.531483	0	0.482705	0.0328478	0.536873	0
0.0499002	0.527581	0.0229018	0.530433	0	0.479968	0.0316864	0.535823	0
0.0518962	0.527888	0.0226336	0.529942	0	0.475431	0.0256621	0.535806	0
0.0538922	0.527823	0.023364	0.529977	0	0.470902	0.0236836	0.534831	0
0.0558882	0.527238	0.0223879	0.531791	0	0.468327	0.0224462	0.535092	0
0.0578842	0.526243	0.0206727	0.532807	0	0.467774	0.0195161	0.534746	0
0.0598802	0.525029	0.0194956	0.53173	0	0.468287	0.0213103	0.535727	0
0.0618762	0.523963	0.0188177	0.533092	0	0.469142	0.0239048	0.536318	0
0.0638723	0.523481	0.0189817	0.532174	0	0.469933	0.0227199	0.535534	0
0.0658683	0.523499	0.0172227	0.534639	0	0.470515	0.0238019	0.536175	0
0.0678643	0.523228	0.0129324	0.535955	0	0.470847	0.0247686	0.5383	0
0.0698603	0.521876	0.0129852	0.535305	0	0.471011	0.0257709	0.538823	0
0.0718563	0.519329	0.0164494	0.533437	0	0.470907	0.0240209	0.536724	0
0.0738523	0.516184	0.0163555	0.533627	0	0.470322	0.0233199	0.535825	0
0.0758483	0.513235	0.0170571	0.533426	0	0.469308	0.0236769	0.536183	0
0.0778443	0.510877	0.0197635	0.533348	0	0.468048	0.0210359	0.535226	0
0.0798403	0.509062	0.0199912	0.533384	0	0.467553	0.00940407	0.537076	0
0.0818363	0.507858	0.0145137	0.532334	0	0.469299	0.00938231	0.536879	0
0.0838323	0.507519	0.0126932	0.532155	0	0.473745	0.00943407	0.536568	0
0.0858283	0.508145	0.0136944	0.532198	0	0.480193	0.0203271	0.536955	0
0.0878244	0.509663	0.0148571	0.53243	0	0.48728	0.0230593	0.537271	0
0.0898204	0.511714	0.0146383	0.532121	0	0.494293	0.0243662	0.537611	0
0.0918164	0.51383	0.0158598	0.531494	0	0.501297	0.0236733	0.537426	0
0.0938124	0.515878	0.0148028	0.532374	0	0.508145	0.023521	0.536733	0
0.0958084	0.517934	0.0154541	0.532104	0	0.514766	0.0235967	0.535587	0
0.0978044	0.520035	0.0160913	0.531442	0	0.521172	0.0176709	0.536295	0
0.0998004	0.522271	0.0169361	0.530799	0	0.527129	0.0204459	0.536432	0
0.101796	0.524849	0.0187569	0.531075	0	0.532352	0.0200063	0.536224	1
0.103792	0.52779	0.0227697	0.532217	0	0.536746	0.0200298	0.536575	1
0.105788	0.530873	0.0252627	0.531418	0	0.540416	0.0206414	0.537461	1
0.107784	0.533762	0.024717	0.53011	0	0.543596	0.0179336	0.537999	1
0.10978	0.535911	0.0234344	0.532631	0	0.546455	0.0193682	0.536623	1
0.111776	0.536932	0.0216887	0.531115	0	0.549046	0.0191545	0.538325	1
0.113772	0.537054	0.0190129	0.530721	0	0.551534	0.0182371	0.538117	1
0.115768	0.536702	0.0159528	0.531034	0	0.554116	0.018044	0.538884	1
0.117764	0.535772	0.0137595	0.530417	0	0.556704	0.017756	0.538282	1
0.11976	0.533729	0.011945	0.529812	0	0.558935	0.0180109	0.537562	1
0.121756	0.530382	0.0114094	0.529965	0	0.56036	0.0179826	0.539297	1
0.123752	0.526082	0.0115718	0.530844	0	0.56064	0.0196876	0.538398	1
0.125749	0.521404	0.0127534	0.530661	0	0.559839	0.0206506	0.538404	1
0.127745	0.516824	0.0152382	0.531107	0	0.558225	0.0225034	0.539273	1
0.129741	0.512546	0.0188424	0.531687	0	0.556035	0.0237799	0.538869	1
0.131737	0.508902	0.0181495	0.53287	0	0.55387	0.0237231	0.538767	1
0.133733	0.506384	0.0178762	0.532005	0	0.552537	0.026482	0.537007	1
0.135729	0.505175	0.018049	0.532151	0	0.552301	0.0271302	0.537113	1
0.137725	0.505125	0.0207637	0.533345	0	0.552847	0.02632	0.537624	1
0.139721	0.505761	0.0211916	0.531985	0	0.553523	0.024833	0.53731	1
0.141717	0.506509	0.0187337	0.532029	0	0.553709	0.0259693	0.537512	1
0.143713	0.507069	0.0192982	0.531664	0	0.553291	0.0260151	0.537548	1
0.145709	0.507477	0.019823	0.53306	0	0.552321	0.0258795	0.536648	1
0.147705	0.507896	0.0207427	0.533283	0	0.550712	0.0289946	0.536128	1
0.149701	0.508196	0.0211476	0.533928	0	0.548331	0.029296	0.537936	1
0.151697	0.508017	0.020215	0.533679	0	0.545007	0.0293348	0.539013	1
0.153693	0.507299	0.0204965	0.533365	0	0.540714	0.0309883	0.538742	1
0.155689	0.506371	0.0237668	0.533136	0	0.535778	0.0289701	0.538178	0
0.157685	0.505678	0.0272965	0.531599	0	0.530693	0.0268842	0.540652	0
0.159681	0.50552	0.0290089	0.531597	0	0.525886	0.0241769	0.539028	0
0.161677	0.505744	0.0297656	0.53216	0	0.52175	0.0221432	0.539619	0
0.163673	0.5058	0.0262828	0.531655	0	0.518405	0.0226776	0.537052	0
0.165669	0.505195	0.0263493	0.531201	0	0.515539	0.0216109	0.536513	0
0.167665	0.50389	0.0241025	0.531933	0	0.512857	0.0211658	0.536435	0
0.169661	0.502451	0.0221655	0.530793	0	0.510385	0.0209525	0.536712	0
0.171657	0.501245	0.0196585	0.532282	0	0.508218	0.0207489	0.535967	0
0.173653	0.499945	0.0177283	0.530766	0	0.506397	0.0200191	0.536285	0
0.175649	0.4984	0.0141606	0.531049	0	0.504773	0.0210507	0.537507	0
0.177645	0.497094	0.0123014	0.532272	0	0.502944	0.0183838	0.537852	0
0.179641	0.496668	0.0114517	0.533575	0	0.500554	0.0194024	0.538489	0
0.181637	0.497278	0.0120595	0.533984	0	0.497674	0.0158799	0.536956	0
0.183633	0.498582	0.0120681	0.535007	0	0.495124	0.0155195	0.537258	0
0.185629	0.500112	0.0148171	0.534089	0	0.493969	0.0151115	0.538012	0
0.187625	0.501578	0.0205236	0.534602	0	0.49468	0.014183	0.539253	0
0.189621	0.503067	0.0204056	0.534039	0	0.497006	0.014898	0.538842	0
0.191617	0.504678	0.0177458	0.532604	0	0.500403	0.0170253	0.538529	0
0.193613	0.5061	0.0173966	0.532991	0	0.504185	0.017782	0.538823	0
0.195609	0.506745	0.014521	0.532857	0	0.507569	0.0202624	0.536417	0
0.197605	0.506445	0.0168618	0.532594	0	0.510179	0.0210179	0.536379	0
0.199601	0.505768	0.0184018	0.532881	0	0.512056	0.0219165	0.536276	0
0.201597	0.505146	0.0180717	0.532569	0	0.513194	0.0232943	0.535862	0
0.203593	0.504614	0.0201061	0.533351	0	0.513533	0.0234991	0.536212	0
0.205589	0.504129	0.0212429	0.533077	0	0.513146	0.0230009	0.536529	0
0.207585	0.503572	0.0211246	0.533938	0	0.512354	0.0221575	0.536915	0
0.209581	0.502877	0.0207606	0.534058	0	0.511646	0.0190352	0.536017	0
0.211577	0.501933	0.0212348	0.533503	0	0.511209	0.0144174	0.535997	0
0.213573	0.500489	0.0222615	0.533034	0	0.510661	0.0124123	0.536082	0
0.215569	0.498218	0.0218752	0.533183	0	0.509628	0.0144611	0.536585	0
0.217565	0.494903	0.0203374	0.53397	0	0.508683	0.0137651	0.536106	0
0.219561	0.490569	0.0184384	0.534234	0	0.508888	0.0121226	0.536158	0
0.221557	0.485316	0.0179768	0.534538	0	0.510438	0.0116341	0.537265	0
0.223553	0.479396	0.0203027	0.53419	0	0.512739	0.0133874	0.536229	0
0.225549	0.473449	0.0214854	0.534479	0	0.515205	0.013242	0.536442	0
0.227545	0.467987	0.0237362	0.534649	0	0.517541	0.0151298	0.535694	0
0.229541	0.463334	0.0211684	0.535814	0	0.519531	0.0202039	0.535505	0
0.231537	0.460578	0.0205453	0.535204	0	0.520882	0.0209194	0.535429	0
0.233533	0.46082	0.0201115	0.53518	0	0.521272	0.0224313	0.535068	0
0.235529	0.46378	0.0185476	0.533867	0	0.520469	0.0208612	0.535624	0
0.237525	0.46841	0.0185372	0.532597	0	0.51872	0.0208	0.53509	0
0.239521	0.473486	0.0209758	0.533417	0	0.516625	0.0188701	0.535411	0
0.241517	0.477658	0.022222	0.532662	0	0.514422	0.0184385	0.536521	0
0.243513	0.480063	0.0210168	0.532703	0	0.511843	0.0191809	0.536267	0
0.245509	0.480623	0.0178585	0.533613	0	0.508397	0.0192585	0.536263	0
0.247505	0.479905	0.0142932	0.533653	0	0.503664	0.0169452	0.53591	0
0.249501	0.478479	0.0141375	0.533977	0	0.497699	0.0159726	0.535389	0
0.251497	0.476624	0.0115021	0.533939	0	0.490931	0.0159732	0.535659	0
0.253493	0.474852	0.013459	0.534595	0	0.483889	0.0127855	0.536389	0
0.255489	0.47366	0.0139656	0.532419	0	0.47745	0.0128262	0.535306	0
0.257485	0.473075	0.0152096	0.531123	0	0.472499	0.0116127	0.534612	0
0.259481	0.47272	0.0160915	0.53244	0	0.469177	0.0131493	0.534265	0
0.261477	0.472357	0.0147992	0.532328	0	0.467242	0.0117148	0.534671	0
0.263473	0.472597	0.0145239	0.530336	0	0.465968	0.0127041	0.535056	0
0.265469	0.47409	0.0120037	0.531492	0	0.464352	0.0105254	0.534226	0
0.267465	0.476717	0.0105593	0.531009	0	0.462371	0.0102617	0.533488	0
0.269461	0.480303	0.0167565	0.532745	0	0.460811	0.0116273	0.533789	0
0.271457	0.484698	0.0198558	0.533696	0	0.460527	0.0127987	0.535581	0
0.273453	0.489508	0.0207375	0.534418	0	0.462067	0.0153179	0.536978	0
0.275449	0.494685	0.0219202	0.535578	0	0.465416	0.0165641	0.536427	0
0.277445	0.500661	0.0195147	0.535057	0	0.470013	0.0195698	0.537342	0
0.279441	0.507304	0.0171189	0.533086	0	0.475081	0.0197963	0.53674	0
0.281437	0.513747	0.0180494	0.533364	0	0.480118	0.0164277	0.537705	0
0.283433	0.519356	0.016943	0.532475	0	0.484955	0.015844	0.537018	0
0.285429	0.52391	0.0160108	0.532747	0	0.489223	0.0194101	0.536877	0
0.287425	0.527382	0.0161687	0.533339	0	0.492149	0.0223612	0.537393	0
0.289421	0.530068	0.0153051	0.532636	0	0.49329	0.0219441	0.537133	0
0.291417	0.53241	0.014534	0.532527	0	0.493013	0.0230711	0.537484	0
0.293413	0.53429	0.0148366	0.532545	0	0.4922	0.0225262	0.538001	0
0.295409	0.53502	0.014882	0.533655	0	0.491673	0.0207705	0.539334	0
0.297405	0.534306	0.0154898	0.533796	0	0.491609	0.0209975	0.537635	0
0.299401	0.532581	0.0168992	0.532417	0	0.491728	0.019581	0.538598	0
0.301397	0.530329	0.0176114	0.53378	0	0.49181	0.0215326	0.538755	0
0.303393	0.527774	0.0150086	0.534044	0	0.491746	0.0223473	0.537764	0
0.305389	0.525084	0.0146017	0.533256	0	0.491526	0.0232747	0.536701	0
0.307385	0.52229	0.0136115	0.534014	0	0.491356	0.0257468	0.537513	0
0.309381	0.519111	0.0171905	0.534057	0	0.491601	0.0262033	0.536892	0
0.311377	0.515198	0.0193169	0.531592	0	0.492234	0.0255868	0.537284	0
0.313373	0.510467	0.0205095	0.531752	0	0.492793	0.02138	0.538306	0
0.315369	0.505195	0.0187515	0.531487	0	0.492894	0.0210448	0.538901	0
0.317365	0.499919	0.0201366	0.531303	0	0.492351	0.0186248	0.536773	0
0.319361	0.495217	0.0181981	0.533115	0	0.491196	0.0210232	0.536443	0
0.321357	0.491568	0.018045	0.533038	0	0.489559	0.022892	0.535324	0
0.323353	0.489182	0.0157798	0.5338	0	0.487429	0.0230323	0.537488	0
0.325349	0.487701	0.0134432	0.533941	0	0.484461	0.0266882	0.536495	0
0.327345	0.486223	0.0143394	0.53337	0	0.479934	0.0271535	0.536724	0
0.329341	0.484	0.0148897	0.533936	0	0.473684	0.0227604	0.535873	0
0.331337	0.481214	0.0140473	0.533787	0	0.466673	0.0242212	0.536788	0
0.333333	0.478712	0.013705	0.533498	0	0.459867	0.0261444	0.534343	0
0.335329	0.477308	0.0128111	0.533429	0	0.45341	0.0233665	0.535454	0
0.337325	0.477488	0.0144656	0.531666	0	0.447304	0.0204913	0.536242	0
0.339321	0.479352	0.0149529	0.532172	0	0.442053	0.0230697	0.537827	0
0.341317	0.482586	0.0147005	0.530879	0	0.438633	0.0208724	0.537382	0
0.343313	0.486526	0.0121904	0.529977	0	0.438454	0.0181417	0.536411	0
0.345309	0.49057	0.0128387	0.531399	0	0.442253	0.0187233	0.535942	0
0.347305	0.494317	0.0157439	0.529414	0	0.448682	0.022868	0.535821	0
0.349301	0.497463	0.015081	0.531534	0	0.455318	0.0240335	0.534692	0
0.351297	0.499821	0.0149222	0.531237	0	0.461158	0.0201778	0.535278	0
0.353293	0.501299	0.0150301	0.532406	0	0.466626	0.0249818	0.535841	0
0.355289	0.502032	0.0139793	0.532208	0	0.472034	0.0276525	0.536318	0
0.357285	0.502129	0.0145963	0.531624	0	0.477242	0.0228944	0.535904	0
0.359281	0.501494	0.0145719	0.531922	0	0.481679	0.0209149	0.535922	0
0.361277	0.500232	0.0158654	0.531419	0	0.484987	0.0205328	0.535776	0
0.363273	0.498603	0.0144066	0.531878	0	0.487124	0.0179591	0.536817	0
0.365269	0.496719	0.0144705	0.531629	0	0.487953	0.0146862	0.535912	0
0.367265	0.494784	0.0153503	0.53137	0	0.487696	0.0189136	0.536097	0
0.369261	0.493303	0.0158188	0.533209	0	0.486864	0.0174204	0.535186	0
0.371257	0.492571	0.0173509	0.535009	0	0.485593	0.0174773	0.536817	0
0.373253	0.492422	0.0180586	0.535005	0	0.483779	0.0180157	0.537479	0
0.37525	0.49273	0.0170783	0.535565	0	0.481421	0.0174031	0.537125	0
0.377246	0.493598	0.0176846	0.536867	0	0.47851	0.0187479	0.536424	0
0.379242	0.49509	0.0208453	0.535942	0	0.47507	0.0178521	0.536923	0
0.381238	0.496788	0.0246529	0.535379	0	0.471288	0.0170587	0.540019	0
0.383234	0.497736	0.023019	0.534038	0	0.46768	0.0167721	0.540175	0
0.38523	0.497031	0.0197099	0.533545	0	0.464902	0.014024	0.539306	0
0.387226	0.494236	0.0177175	0.533951	0	0.463047	0.0111939	0.538121	0
0.389222	0.489228	0.0180136	0.534354	0	0.46183	0.0104212	0.536039	0
0.391218	0.48221	0.0177582	0.533348	0	0.461446	0.010546	0.536213	0
0.393214	0.473966	0.0161934	0.533884	0	0.46251	0.0127659	0.536857	0
0.39521	0.465714	0.0122641	0.534043	0	0.465323	0.0134173	0.535891	0
0.397206	0.458535	0.00901991	0.532048	0	0.469594	0.0137565	0.53656	0
0.399202	0.453129	0.00654398	0.533187	0	0.47499	0.0148973	0.536304	0
0.401198	0.450032	0.0090455	0.533485	0	0.481352	0.0167616	0.536031	0
0.403194	0.449204	0.0147349	0.534045	0	0.488261	0.0167029	0.534945	0
0.40519	0.449889	0.0146434	0.534048	0	0.495118	0.0166528	0.537474	0
0.407186	0.45142	0.0133608	0.532339	0	0.501475	0.0152786	0.535429	0
0.409182	0.453301	0.015004	0.531574	0	0.507097	0.0155746	0.537145	0
0.411178	0.455338	0.0167796	0.531797	0	0.511951	0.0166673	0.53694	0
0.413174	0.458072	0.0183636	0.531858	0	0.515992	0.0184224	0.537788	0
0.41517	0.462037	0.0200367	0.531254	0	0.519103	0.0187538	0.53743	0
0.417166	0.467068	0.0241188	0.532398	0	0.521229	0.0201614	0.537758	0
0.419162	0.472708	0.0242948	0.5326	0	0.522363	0.0228323	0.537519	0
0.421158	0.478573	0.0241255	0.533599	0	0.522702	0.0234111	0.536377	0
0.423154	0.484263	0.0212909	0.531806	0	0.522685	0.0248958	0.535309	0
0.42515	0.489371	0.02043	0.531466	0	0.522321	0.0251678	0.53618	0
0.427146	0.493819	0.022622	0.532263	0	0.521154	0.02701	0.53631	0
0.429142	0.497985	0.0208721	0.531973	0	0.519	0.024638	0.536586	0
0.431138	0.502324	0.0202924	0.532192	0	0.51609	0.0218953	0.535724	0
0.433134	0.507128	0.0172502	0.532206	0	0.512862	0.0220563	0.536805	0
0.43513	0.512248	0.0131927	0.531779	0	0.509444	0.0213351	0.53823	0
0.437126	0.517031	0.0137663	0.530024	0	0.505629	0.0219173	0.537969	0
0.439122	0.521041	0.0127541	0.530929	0	0.501723	0.0209521	0.538389	0
0.441118	0.524516	0.0145265	0.531151	0	0.49806	0.0165605	0.538978	0
0.443114	0.52783	0.0152793	0.532244	0	0.494024	0.0182198	0.539019	0
0.44511	0.531129	0.0148812	0.532477	0	0.488935	0.0178932	0.538807	0
0.447106	0.534551	0.0124633	0.533845	0	0.482888	0.0168088	0.538892	0
0.449102	0.538026	0.0125508	0.533483	1	0.476708	0.0172517	0.537571	0
0.451098	0.54142	0.0112557	0.533722	1	0.471518	0.0171032	0.537609	0
0.453094	0.544777	0.0110884	0.53413	1	0.467572	0.0149392	0.536411	0
0.45509	0.547767	0.0120283	0.533591	1	0.464105	0.014675	0.537633	0
0.457086	0.549763	0.0109868	0.53297	1	0.460309	0.0175499	0.537878	0
0.459082	0.550474	0.0120017	0.533685	1	0.455811	0.0196893	0.539431	0
0.461078	0.550081	0.0139213	0.533908	1	0.451092	0.0208032	0.537732	0
0.463074	0.549065	0.0170603	0.534433	1	0.447451	0.02161	0.53967	0
0.46507	0.547917	0.0162941	0.533848	1	0.445511	0.0175886	0.539294	0
0.467066	0.546813	0.0152503	0.535072	1	0.444754	0.0161409	0.538998	0
0.469062	0.545707	0.0157173	0.536207	1	0.444693	0.0171265	0.539218	0
0.471058	0.544794	0.0164958	0.535437	1	0.445143	0.0183367	0.537284	0
0.473054	0.544404	0.0167286	0.534663	1	0.445862	0.0177952	0.535262	0
0.47505	0.544538	0.0158723	0.533419	1	0.446453	0.0133589	0.535397	0
0.477046	0.544854	0.0190928	0.532522	1	0.446797	0.0131341	0.536199	0
0.479042	0.544871	0.0185327	0.533523	1	0.4474	0.012433	0.53664	0
0.481038	0.544447	0.0181505	0.533742	1	0.448701	0.00995659	0.536	0
0.483034	0.544104	0.019585	0.532832	1	0.450621	0.010353	0.536144	0
0.48503	0.54434	0.0192477	0.533635	1	0.453131	0.0111421	0.535361	0
0.487026	0.545162	0.0152095	0.533538	1	0.456418	0.0112103	0.536025	0
0.489022	0.546339	0.0143479	0.532364	1	0.460799	0.00847695	0.534566	0
0.491018	0.547605	0.0139866	0.532958	1	0.466629	0.00900836	0.534577	0
0.493014	0.548891	0.0129391	0.532207	1	0.473744	0.0102978	0.5354	0
0.49501	0.550309	0.0150516	0.532495	1	0.481895	0.012061	0.537272	0
0.497006	0.55186	0.0163046	0.531758	1	0.491163	0.0152256	0.536557	0
0.499002	0.553426	0.0155296	0.530615	1	0.501211	0.0214242	0.536724	0
