# Supplementary material for: Temporally organized representations of reward and risk in the human brain
Source: Nat Commun. 2024 Mar 9;15:2162. doi: 10.1038/s41467-024-46094-1 (PMC10924934; doi:10.1038/s41467-024-46094-1)
Supplement: Supplementary file 4 — Source Data [file 41467_2024_46094_MOESM4_ESM.zip › Source Data/supplementary/figureS1.xlsx]

## Sheet: figureS1A
subID	MNI x	MNI y	MNI z
1	30.43	11.03	-15.55
1	42.36	15.44	-12.89
1	23.18	-10.44	-11.2
1	32.88	-13.29	-8.52
1	24.9	-2.59	-23.63
1	30.3	-0.81	-23.34
1	-9.54	-6.6	-20.96
1	-18.12	-1.08	-21.2
1	-28.4	1.41	-20.71
1	-36.92	4.1	-19.2
1	-65.75	-51.11	12.13
1	-62.63	-57.89	16.74
1	32.84	28.73	-24.08
1	41.47	32.4	-21.28
1	14.54	14.99	-22.65
1	18.5	16.42	-12.63
1	31.38	18.32	-19.16
1	36.1	20.78	-7.75
1	10.63	5.77	-17.7
1	21.13	7.66	-17.42
1	-41.25	32.55	-4.05
1	-50.74	31.28	-7.05
1	9.17	50.07	-30.11
1	18.26	48.41	-21.85
1	27.06	48.56	-18.47
1	39.91	48.42	-17.46
1	-7.49	42.45	53.05
1	-19.42	38.6	55.18
1	-8.8	67.92	20.62
1	-18.28	64.44	24.19
1	-26.37	59.27	25.72
1	-35.02	52.95	28.3
1	-25.6	69.79	-0.23
1	-31.81	64.61	1.76
1	-40.97	59.39	4.04
1	-48.12	51.92	4.77
1	8.12	45.84	-26.73
1	11.27	47.66	-16.54
1	19.1	49.59	14.72
1	22.35	48.89	22.67
1	21.35	39.41	38.45
1	21.11	38.76	48.39
1	-21.52	49.94	-1.17
1	-32.05	54	-4.3
1	-42.23	56.03	-3.92
1	-49.94	56.15	-0.35
1	-42.86	45.5	19.85
1	-41.82	50.58	26.73
1	28.4	62.84	15.13
1	32.8	56.82	21.23
1	35.37	50.39	26.95
1	36.78	42.63	34.18
1	20.31	62.8	21.73
1	25.81	56.78	25.56
1	27.63	50.07	32.41
1	27.06	43.21	40.27
1	37.5	61.11	-7.17
1	43.66	57.02	-0.35
1	31.15	65.93	1.96
1	37.15	60.35	9.04
1	43.35	55.67	13.76
1	47.42	49.73	20.15
1	-8.5	62.21	-23.17
1	-18.56	58.71	-17.89
1	-27.07	54.72	-17.56
1	-38.32	50.59	-18.02
1	13.86	-6.32	-22.58
1	19.58	-4.32	-22.89
1	33.82	-20.61	-14.24
1	40.06	-11.81	-15.4
1	20.16	17.14	-1.84
1	21.43	18.91	7.56
1	6.93	22.64	-26.14
1	11.82	27.05	-13.5
1	-0.25	17.44	-13.72
1	-9.12	21.83	-11.82
2	-5.26	32.12	-1.97
2	4.92	35.36	1.16
2	18.88	12.7	-20.22
2	32.02	15.74	-20.19
2	-29.79	21.78	-24
2	-20.34	21.22	-25.9
2	32.89	28.94	-24.51
2	40.49	30.32	-20.19
2	37.91	46.49	-0.75
2	46.08	50.51	3.51
2	9.43	55.23	-28.78
2	17.62	59.26	-23.66
2	29.29	61.4	-17.52
2	33.86	64.94	-5.08
2	40.14	53.34	-13.82
2	48.53	47.21	-10.47
2	40.05	60.46	-6.8
2	47.69	54.91	-2.67
2	52.65	46.66	2.45
2	56.27	36.96	11.52
2	31.04	65.83	0.69
2	39.33	60.35	8.88
2	45.64	52.83	15.42
2	48.34	43.95	22.39
2	26.35	68.73	8.63
2	33.05	63.73	16.08
2	39.4	56.51	23.73
2	44.37	48.2	31.91
2	21.57	-5.36	-26.96
2	26.67	-1.58	-27.66
2	-18.27	-8.57	-22.42
2	-23.56	-8.4	-21.98
2	-28.54	-7.57	-22.11
2	-33.18	-6.86	-22.2
2	33.55	-17.87	-19.83
2	42.05	-10.58	-19.86
2	-2.35	6.43	-19.17
2	8.29	10.19	-18.6
2	68.68	-41.9	12.2
2	69.46	-38.82	17.96
3	-25.02	10.06	-14.99
3	-33.81	8.41	-13.92
3	-34.94	-16.07	-3.39
3	-39.61	-17.92	-1.97
3	-62.52	-61.32	16.1
3	-63.45	-58.16	21.08
3	-12.54	32.69	-29.89
3	-22.38	31.91	-24.13
3	-32.51	33.1	-22.87
3	-45.31	34.47	-19.6
3	35.33	24.41	-21.62
3	23.94	22.08	-26.78
3	-30.71	23.35	-23.01
3	-40.6	22.23	-17.25
3	-7.58	41.25	-32.01
3	-17.01	43.49	-21.65
3	-26.84	44.97	-20.08
3	-37.15	48.52	-18.34
3	-23.08	67.03	19.23
3	-30.21	61.4	24.65
3	-29.51	67.26	12.77
3	-35.18	61.95	17.96
3	-33.86	65.04	3.37
3	-42.43	58.41	6.32
3	-47.64	50.82	11.22
3	-51.53	43	17.03
3	-38.06	61.28	-7.24
3	-43.52	54.44	-2.88
3	-49.53	46.85	2.24
3	-54.67	39.37	7.94
3	-23.1	-9.29	-25.79
3	-25.77	-8.56	-25.55
3	-28.07	-7.83	-25.06
3	-30.05	-7.23	-24.57
3	-31.84	-6.81	-24.3
3	-33.65	-6.43	-24.31
3	-23.53	-34.23	-14.36
3	-33.66	-25.6	-15.69
3	21.25	-11.23	-26.64
3	23.72	-11.89	-26.7
3	26.28	-12.37	-26.62
3	28.75	-12.48	-26.19
3	31.09	-12.43	-25.55
3	33.38	-12.39	-24.94
3	-4.36	11.54	-15.77
3	-15.84	11.07	-15.69
4	24.31	18.42	-16.08
4	36.03	16.42	-7.84
4	34.38	-8.04	3.97
4	45.73	-7.6	1.48
4	24.64	-5.05	-16.25
4	26.77	-5.58	-16.44
4	28.93	-6.18	-16.61
4	31.27	-6.83	-16.66
4	3.46	36.47	-3.88
4	13.06	33.86	-1.12
4	22.89	31.5	0.03
4	32.12	30.35	-0.68
4	17.11	-35.55	0.35
4	26.33	-35.16	-1.12
4	20.38	5.18	-2.08
4	31.15	6.17	-5.43
4	5.97	15.18	-20.88
4	15.46	16.92	-18.73
4	51.88	-37.73	34.02
4	64.39	-38.44	38.2
5	26.94	10.13	-13.37
5	32.44	11.4	-12.81
5	38.05	12.51	-12.78
5	44.17	13.54	-13.39
5	28.11	-5.81	-21.37
5	30.62	-5.4	-21.96
5	-25.12	24.34	-24.69
5	-13.31	23.87	-28.24
5	19.36	26.57	-28.51
5	28.51	29.62	-23.33
5	40	32.5	-19.41
5	50.47	31.98	-17.77
5	15.86	7.86	-20.79
5	25.08	13.7	-16.16
5	36.33	18.65	-8.87
5	46.57	20.67	-5.27
5	49.15	37.18	-9.5
5	55.75	36.71	-16.31
5	27.49	66.79	20.2
5	32.5	59.66	26.65
5	40.32	51.54	29.06
5	46.4	41.64	30.77
5	18.95	64.22	27.01
5	23.68	56.98	34.38
5	32.66	50.44	37.39
5	38.15	42.43	40.87
5	7.69	62.55	-27.11
5	17.6	61.11	-23.27
5	28.76	60.29	-19.82
5	40.32	57.31	-13.52
5	23.28	69.66	-14.29
5	33.16	65.73	-9.67
5	43.46	60.82	-5.67
5	50.14	52.8	-1.17
5	54.8	44.56	2.67
5	58.04	35.91	6.96
5	49.05	50.89	13.55
5	54.07	41.12	16.85
5	24.3	-30.49	-10.54
5	28.68	-28.15	-12.94
5	18.03	-8.1	-20.03
5	20.5	-7.56	-20.33
5	22.9	-6.97	-20.71
5	25.43	-6.37	-21
5	24.96	-14.82	2.43
5	33.81	-17.69	5.68
5	67.52	-41.88	32.47
5	66.56	-38.92	36.97
5	65.8	-36.05	41.25
5	65.19	-33.05	45.36
5	68.88	-44.46	19.29
5	68.45	-40.58	24.13
5	68.08	-37.14	28.91
5	67.57	-34.06	33.61
5	66.78	-31.04	38.31
5	65.67	-27.97	42.67
5	69.99	-40.72	15.51
5	69.42	-36.72	20.23
5	67.62	-26.48	34.7
5	66.1	-23.36	39.7
5	69.01	-22.65	30.84
5	67.17	-19.92	36.25
6	28.72	4.91	-13.25
6	30.61	3.56	-13.03
6	60.65	-51.26	42.55
6	56.73	-60.9	44.32
6	67.22	-48.88	20.08
6	63.52	-57.72	21.66
6	2.83	-25.54	40.15
6	6.97	-31.09	46.83
6	9.97	-36.08	-0.48
6	7.64	-43.14	5.12
6	20.79	10.51	-14.83
6	22.67	9.15	-14.58
6	24.7	7.68	-14.2
6	26.75	6.26	-13.64
6	24.19	-20.31	-14.71
6	18.79	-27.23	-11.06
6	22.51	-24.59	-12.25
6	32.04	-28.3	-10.54
6	24.62	-16.21	-10.54
6	30.04	-18	-10.67
6	67.28	-29.77	42.2
6	64.45	-40.99	42.69
6	53.95	-32.9	58.91
6	53.35	-41.44	59.57
7	-25.71	7.27	-16.46
7	-36.34	10.79	-16.8
7	-33.09	-16.91	6.22
7	-38.18	-16.41	4.38
7	-24.63	-5.48	-21.86
7	-26.88	-4.81	-22.37
7	-29.1	-4.15	-22.83
7	-31.28	-3.5	-23.29
7	-4.26	36.74	-3.73
7	-14.94	34.79	-4.33
7	27.56	24.59	-23.82
7	17.04	23.26	-26
7	-14.44	25.59	-26.88
7	-25.23	28.71	-25.8
7	-36.61	30.45	-22.25
7	-47.6	31.39	-17.68
7	-9.38	49.9	-29.3
7	-16.36	47.54	-23.97
7	-27.04	47.22	-20.06
7	-38.72	48.62	-17.5
7	-39.22	55.54	21.32
7	-42.83	47.14	27.79
7	-50.74	48.41	6
7	-54.22	38.79	12.19
7	-51.84	45.26	-3.54
7	-55.8	35.35	3.31
7	-24.29	-29.15	-12.06
7	-29.55	-29.96	-14.28
7	-20.16	-6.78	-20.81
7	-22.36	-6.17	-21.34
7	17.36	-6.79	-25.16
7	27.74	-3.94	-29.85
8	40.47	10.66	-4.76
8	51	12.66	-3.66
8	32.23	-19.32	13.57
8	37.62	-17.98	12.77
8	15.66	-10.95	-14.22
8	17.54	-10.42	-14.73
8	62.89	-55.1	32.47
8	63.11	-51.25	37.59
8	64.92	-56.02	18.16
8	65.34	-52.97	23.65
8	4.63	-2.72	39.75
8	16.36	-2.93	39.19
8	-23.84	23.11	-23.73
8	-13.25	22.28	-25.93
8	15.86	24.07	-26.55
8	24.11	26.31	-23.67
8	33.52	27.95	-20.58
8	46.46	29.26	-15.55
8	44.81	33.09	14.41
8	53.88	37.44	19.92
8	35.96	36.88	-21.98
8	46.92	35.93	-18.35
8	55.01	43.12	-8.1
8	58.26	34.92	-0.58
8	46.35	55.22	9.87
8	51.14	46.1	17.74
8	16.23	-35.38	-2.93
8	26.43	-35.36	0.45
8	26.41	-20.75	-10.77
8	31.69	-20.37	-12.16
8	19.44	-9.83	-15.38
8	21.47	-9.25	-15.98
8	19.26	10.72	-1.89
8	31.06	10.56	-3.68
8	59.06	-37.95	10.79
8	67.86	-39.4	15.17
8	68.51	-38.45	35.43
8	67.6	-34.83	40.09
9	17.7	0.04	-24.71
9	19.99	0.22	-24.45
9	22.39	0.39	-24.12
9	24.99	0.39	-23.65
9	27.64	0.3	-23.15
9	30.2	0.23	-22.71
9	7.6	40.85	5.39
9	13.17	42.7	7.28
9	5.09	2.92	37.38
9	10.79	2.55	40.52
9	45.78	18.93	-10.67
9	44.89	21.68	-7.99
9	43.2	23.93	-5
9	40.99	26.96	-1.71
9	6.42	23.04	-23.82
9	10.99	24.2	-21.02
9	36.45	36.79	15.81
9	34.67	40.61	23.52
9	32.11	43.86	30.76
9	30.5	46.62	36.13
9	13.3	45.41	40.63
9	17.44	48.37	42.19
9	21.93	50.74	42.16
9	26.84	52.8	41.6
9	37.28	34.86	-11.08
9	43.08	36.48	-10.6
9	49.06	37.23	-9.46
9	53.77	37.46	-6.36
9	17.29	39.37	-16.12
9	23.7	40.68	-14.01
9	28.41	43.54	-12.29
9	32.98	46.57	-11.57
9	39.44	48.12	-10.27
9	45.23	49.01	-9.19
9	49.24	49.3	-8.61
9	53.12	49.4	-7.24
9	19.72	53.62	0.64
9	23.29	56.84	3.53
9	28.31	60.21	6.33
9	33.78	62.74	8.31
9	39.43	47.85	16.28
9	45.59	46.83	17.57
9	29.98	-20.38	-11.97
9	35.15	-20.44	-11.42
10	-37.49	-15.75	-2.92
10	-43.9	-15.03	-2.55
10	-23.78	-3.15	-26.36
10	-26.24	-3.34	-26.95
10	-28.41	-3.46	-27.26
10	-30.69	-3.25	-27.62
10	-59.68	-63.82	31.19
10	-64.81	-55.44	25.25
10	29.97	30.38	-21.74
10	20.11	29.45	-25.54
10	-9.98	29.13	-28.33
10	-20.25	31.38	-25.6
10	-31.35	33.12	-22.25
10	-42.78	33.68	-19.65
10	-10.5	14.36	-15.29
10	-16.5	14.73	-15.57
10	-21.35	14.53	-16.58
10	-27.16	14.63	-18.16
10	-33.57	14.1	-18.71
10	-38.52	13.87	-17.91
10	-31	36.59	-5.99
10	-37.02	36.38	-9.15
10	-46.34	35.55	14.78
10	-51.54	36.41	14.42
10	-15.69	72.19	-8.47
10	-25.21	69.34	-7.39
10	-36.72	64.07	-6.69
10	-46.14	56.9	-6.57
10	-43.64	37.15	-10.72
10	-49.07	38.31	-10.24
10	-38.62	59.38	12.84
10	-42.31	52.58	22.07
10	-53.22	45.83	-3.88
10	-55.16	39.58	2.87
10	24.53	-25.04	-10.76
10	29.94	-25.34	-9.87
10	35.72	-25.79	-9.24
10	40.75	-25.77	-9.21
10	-26.2	-22.92	-17.89
10	-31.46	-23.78	-16.76
10	-26.54	-36.28	-0.86
10	-32.19	-37.31	0.23
10	2.45	12.61	-15.14
10	-4.78	13.04	-14.48
10	-61.04	-43.27	9.81
10	-65.68	-46.92	9.15

## Sheet: figureS1B
subID	MNI x	MNI y	MNI z
1	13.715	49.24	-25.98
1	33.485	48.49	-17.965
1	-13.455	40.525	54.115
1	-13.54	66.18	22.405
1	-30.695	56.11	27.01
1	-28.705	67.2	0.765
1	-44.545	55.655	4.405
1	9.695	46.75	-21.635
1	20.725	49.24	18.695
1	21.23	39.085	43.42
1	-26.785	51.97	-2.735
1	-46.085	56.09	-2.135
1	-42.34	48.04	23.29
1	30.6	59.83	18.18
1	36.075	46.51	30.565
1	23.06	59.79	23.645
1	27.345	46.64	36.34
1	40.58	59.065	-3.76
1	34.15	63.14	5.5
1	45.385	52.7	16.955
1	-13.53	60.46	-20.53
1	-32.695	52.655	-17.79
1	9.375	24.845	-19.82
1	-4.685	19.635	-12.77
1	37.155	30.565	-22.68
1	16.52	15.705	-17.64
1	33.74	19.55	-13.455
1	15.88	6.715	-17.56
1	-45.995	31.915	-5.55
1	-64.19	-54.5	14.435
1	20.795	18.025	2.86
1	16.72	-5.32	-22.735
1	36.94	-16.21	-14.82
1	28.03	-11.865	-9.86
1	27.6	-1.7	-23.485
1	-13.83	-3.84	-21.08
1	-32.66	2.755	-19.955
1	36.395	13.235	-14.22
2	41.995	48.5	1.38
2	13.525	57.245	-26.22
2	31.575	63.17	-11.3
2	44.335	50.275	-12.145
2	43.87	57.685	-4.735
2	54.46	41.81	6.985
2	35.185	63.09	4.785
2	46.99	48.39	18.905
2	29.7	66.23	12.355
2	41.885	52.355	27.82
2	2.97	8.31	-18.885
2	25.45	14.22	-20.205
2	-25.065	21.5	-24.95
2	36.69	29.63	-22.35
2	-0.17	33.74	-0.405
2	69.07	-40.36	15.08
2	24.12	-3.47	-27.31
2	-20.915	-8.485	-22.2
2	-30.86	-7.215	-22.155
2	37.8	-14.225	-19.845
3	-12.295	42.37	-26.83
3	-31.995	46.745	-19.21
3	-26.645	64.215	21.94
3	-32.345	64.605	15.365
3	-38.145	61.725	4.845
3	-49.585	46.91	14.125
3	-40.79	57.86	-5.06
3	-52.1	43.11	5.09
3	-10.1	11.305	-15.73
3	-17.46	32.3	-27.01
3	-38.91	33.785	-21.235
3	29.635	23.245	-24.2
3	-35.655	22.79	-20.13
3	-62.985	-59.74	18.59
3	-24.435	-8.925	-25.67
3	-29.06	-7.53	-24.815
3	-32.745	-6.62	-24.305
3	-28.595	-29.915	-15.025
3	22.485	-11.56	-26.67
3	27.515	-12.425	-26.405
3	32.235	-12.41	-25.245
3	-29.415	9.235	-14.455
3	-37.275	-16.995	-2.68
4	10.715	16.05	-19.805
4	27.505	30.925	-0.325
4	8.26	35.165	-2.5
4	58.135	-38.085	36.11
4	25.765	5.675	-3.755
4	21.72	-35.355	-0.385
4	25.705	-5.315	-16.345
4	30.1	-6.505	-16.635
4	30.17	17.42	-11.96
4	40.055	-7.82	2.725
5	52.45	36.945	-12.905
5	29.995	63.225	23.425
5	43.36	46.59	29.915
5	21.315	60.6	30.695
5	35.405	46.435	39.13
5	12.645	61.83	-25.19
5	34.54	58.8	-16.67
5	28.22	67.695	-11.98
5	46.8	56.81	-3.42
5	56.42	40.235	4.815
5	51.56	46.005	15.2
5	-19.215	24.105	-26.465
5	23.935	28.095	-25.92
5	45.235	32.24	-18.59
5	20.47	10.78	-18.475
5	41.45	19.66	-7.07
5	67.04	-40.4	34.72
5	65.495	-34.55	43.305
5	68.665	-42.52	21.71
5	67.825	-35.6	31.26
5	66.225	-29.505	40.49
5	69.705	-38.72	17.87
5	66.86	-24.92	37.2
5	68.09	-21.285	33.545
5	29.385	-16.255	4.055
5	26.49	-29.32	-11.74
5	19.265	-7.83	-20.18
5	24.165	-6.67	-20.855
5	29.365	-5.605	-21.665
5	29.69	10.765	-13.09
5	41.11	13.025	-13.085
6	21.73	9.83	-14.705
6	25.725	6.97	-13.92
6	4.9	-28.315	43.49
6	8.805	-39.61	2.32
6	65.865	-35.38	42.445
6	53.65	-37.17	59.24
6	58.69	-56.08	43.435
6	65.37	-53.3	20.87
6	21.49	-23.77	-12.885
6	27.275	-26.445	-11.395
6	27.33	-17.105	-10.605
6	29.665	4.235	-13.14
7	-12.87	48.72	-26.635
7	-32.88	47.92	-18.78
7	-41.025	51.34	24.555
7	-52.48	43.6	9.095
7	-53.82	40.305	-0.115
7	22.3	23.925	-24.91
7	-19.835	27.15	-26.34
7	-42.105	30.92	-19.965
7	-9.6	35.765	-4.03
7	-26.92	-29.555	-13.17
7	-21.26	-6.475	-21.075
7	22.55	-5.365	-27.505
7	-25.755	-5.145	-22.115
7	-30.19	-3.825	-23.06
7	-31.025	9.03	-16.63
7	-35.635	-16.66	5.3
8	49.345	35.265	17.165
8	41.44	36.405	-20.165
8	56.635	39.02	-4.34
8	48.745	50.66	13.805
8	-18.545	22.695	-24.83
8	19.985	25.19	-25.11
8	39.99	28.605	-18.065
8	10.495	-2.825	39.47
8	63.46	-38.675	12.98
8	68.055	-36.64	37.76
8	63	-53.175	35.03
8	65.13	-54.495	20.905
8	25.16	10.64	-2.785
8	21.33	-35.37	-1.24
8	29.05	-20.56	-11.465
8	20.455	-9.54	-15.68
8	16.6	-10.685	-14.475
8	45.735	11.66	-4.21
8	34.925	-18.65	13.17
8	-40.695	-15.39	-2.735
9	35.56	38.7	19.665
9	31.305	45.24	33.445
9	15.37	46.89	41.41
9	24.385	51.77	41.88
9	40.18	35.67	-10.84
9	51.415	37.345	-7.91
9	20.495	40.025	-15.065
9	30.695	45.055	-11.93
9	42.335	48.565	-9.73
9	51.18	49.35	-7.925
9	21.505	55.23	2.085
9	31.045	61.475	7.32
9	42.51	47.34	16.925
9	45.335	20.305	-9.33
9	42.095	25.445	-3.355
9	8.705	23.62	-22.42
9	10.385	41.775	6.335
9	7.94	2.735	38.95
9	32.565	-20.41	-11.695
9	18.845	0.13	-24.58
9	23.69	0.39	-23.885
9	28.92	0.265	-22.93
10	-48.94	35.98	14.6
10	-20.45	70.765	-7.93
10	-41.43	60.485	-6.63
10	-46.355	37.73	-10.48
10	-40.465	55.98	17.455
10	-54.19	42.705	-0.505
10	-1.165	12.825	-14.81
10	25.04	29.915	-23.64
10	-15.115	30.255	-26.965
10	-37.065	33.4	-20.95
10	-13.5	14.545	-15.43
10	-24.255	14.58	-17.37
10	-36.045	13.985	-18.31
10	-34.01	36.485	-7.57
10	-63.36	-45.095	9.48
10	-62.245	-59.63	28.22
10	27.235	-25.19	-10.315
10	38.235	-25.78	-9.225
10	-28.83	-23.35	-17.325
10	-29.365	-36.795	-0.315
10	-25.01	-3.245	-26.655
10	-29.55	-3.355	-27.44
