# Supplementary material for: Temporally organized representations of reward and risk in the human brain
Source: Nat Commun. 2024 Mar 9;15:2162. doi: 10.1038/s41467-024-46094-1 (PMC10924934; doi:10.1038/s41467-024-46094-1)
Supplement: Supplementary file 4 — Source Data [file 41467_2024_46094_MOESM4_ESM.zip › Source Data/supplementary/figureS3.xlsx]

## Sheet: figureS3A
	Cingulate Gyr				Post. Insula
times	mean	sem	null 95th	sig	mean	sem	null 95th	sig
0	0.53488	0.0160984	0.531718	1	0.502878	0.0241077	0.537167	0
0.00199601	0.536882	0.0181721	0.53192	1	0.502472	0.0245954	0.536912	0
0.00399202	0.539176	0.0174382	0.532977	1	0.503005	0.0193281	0.536671	0
0.00598802	0.541732	0.0190337	0.532017	1	0.505083	0.0202185	0.536957	0
0.00798403	0.544394	0.0183454	0.532095	1	0.50863	0.0209714	0.535772	0
0.00998004	0.547104	0.0184828	0.531346	1	0.512787	0.0218904	0.5354	0
0.011976	0.549925	0.0164899	0.531714	1	0.516788	0.0218166	0.534657	0
0.0139721	0.553012	0.0167354	0.532215	1	0.520157	0.0205684	0.535151	0
0.0159681	0.556378	0.016312	0.53328	1	0.522477	0.0230672	0.534959	0
0.0179641	0.559925	0.0146474	0.533089	1	0.523601	0.0202162	0.535966	0
0.0199601	0.563663	0.0131939	0.53512	1	0.523683	0.0217174	0.535962	0
0.0219561	0.567517	0.0164938	0.533966	1	0.523064	0.0231595	0.534644	0
0.0239521	0.571212	0.0170393	0.532259	1	0.522132	0.0242816	0.534474	0
0.0259481	0.574393	0.0167852	0.530594	1	0.521005	0.0247844	0.534831	0
0.0279441	0.576781	0.0165689	0.529703	1	0.519338	0.0253885	0.535401	0
0.0299401	0.578209	0.0152631	0.530309	1	0.516794	0.026752	0.534874	0
0.0319361	0.578575	0.0143988	0.530365	1	0.513272	0.0259512	0.53677	0
0.0339321	0.578023	0.0146795	0.530873	1	0.509032	0.0197907	0.53629	0
0.0359281	0.576937	0.0163737	0.531768	1	0.50486	0.0202158	0.536631	0
0.0379242	0.575575	0.0190197	0.532276	1	0.501591	0.021473	0.535706	0
0.0399202	0.574123	0.0197821	0.531582	1	0.49943	0.0234219	0.536498	0
0.0419162	0.57278	0.0201375	0.530824	1	0.497864	0.0236538	0.53394	0
0.0439122	0.571554	0.0201178	0.53163	1	0.4965	0.0232454	0.533993	0
0.0459082	0.570368	0.0210549	0.531302	1	0.495234	0.0206116	0.534205	0
0.0479042	0.569137	0.0232994	0.530491	1	0.493726	0.0202344	0.533006	0
0.0499002	0.567917	0.0250078	0.531125	1	0.491673	0.0180995	0.53414	0
0.0518962	0.566819	0.0252418	0.53079	1	0.489119	0.0171753	0.534446	0
0.0538922	0.565682	0.0277169	0.532176	1	0.486217	0.0170502	0.534281	0
0.0558882	0.564348	0.0306148	0.531547	1	0.483321	0.0172169	0.535009	0
0.0578842	0.562872	0.0315194	0.532163	1	0.481188	0.0163718	0.534139	0
0.0598802	0.561269	0.0301349	0.531496	1	0.480485	0.0163938	0.533994	0
0.0618762	0.559325	0.0296563	0.531553	1	0.481454	0.0154546	0.535486	0
0.0638723	0.55676	0.0262205	0.532637	1	0.483951	0.0192626	0.537115	0
0.0658683	0.553687	0.0241315	0.532063	1	0.487599	0.0208658	0.535576	0
0.0678643	0.550557	0.0211002	0.532823	1	0.491959	0.0227742	0.535183	0
0.0698603	0.547495	0.0186503	0.533395	1	0.496292	0.025861	0.536157	0
0.0718563	0.544344	0.0164766	0.532395	1	0.499803	0.0234185	0.537225	0
0.0738523	0.541054	0.0156743	0.531059	1	0.502405	0.0187284	0.536068	0
0.0758483	0.537513	0.0145073	0.530391	1	0.50453	0.0170469	0.534581	0
0.0778443	0.53361	0.0152075	0.532565	1	0.506346	0.0164044	0.533957	0
0.0798403	0.529616	0.0159934	0.531618	0	0.507664	0.0157557	0.534098	0
0.0818363	0.525947	0.0161893	0.531491	0	0.508306	0.014906	0.533997	0
0.0838323	0.522697	0.0144316	0.533644	0	0.50826	0.0142254	0.533281	0
0.0858283	0.519706	0.0168573	0.534749	0	0.507686	0.0139695	0.531906	0
0.0878244	0.51681	0.0154078	0.533374	0	0.506907	0.0158101	0.532819	0
0.0898204	0.514173	0.0119965	0.534093	0	0.50641	0.0203059	0.531378	0
0.0918164	0.512174	0.013691	0.532627	0	0.506821	0.0257734	0.533228	0
0.0938124	0.510825	0.0123785	0.53147	0	0.508315	0.0269185	0.533192	0
0.0958084	0.509995	0.0160646	0.532695	0	0.510281	0.0281197	0.532249	0
0.0978044	0.5096	0.0174527	0.532663	0	0.51216	0.0281735	0.533894	0
0.0998004	0.509301	0.0173372	0.532809	0	0.513812	0.027455	0.53448	0
0.101796	0.508903	0.0153204	0.533701	0	0.515243	0.02661	0.534173	0
0.103792	0.508701	0.0141822	0.529945	0	0.516531	0.0281502	0.534153	0
0.105788	0.509235	0.0132791	0.531972	0	0.517742	0.0281958	0.533567	0
0.107784	0.510889	0.0135506	0.533499	0	0.518935	0.0278647	0.53474	0
0.10978	0.513262	0.0143375	0.533614	0	0.520201	0.0273077	0.534633	0
0.111776	0.515162	0.0166147	0.532405	0	0.521442	0.0208657	0.535528	0
0.113772	0.515808	0.019293	0.532907	0	0.522552	0.0166945	0.538553	0
0.115768	0.515329	0.0202199	0.532683	0	0.523465	0.015609	0.537616	0
0.117764	0.513904	0.0193122	0.532094	0	0.523734	0.0141965	0.537401	0
0.11976	0.511473	0.0192634	0.531939	0	0.523071	0.0130634	0.537849	0
0.121756	0.508161	0.0186269	0.533608	0	0.521797	0.0123528	0.538051	0
0.123752	0.504171	0.0181817	0.532472	0	0.520338	0.0117103	0.538154	0
0.125749	0.499697	0.0146856	0.532574	0	0.518906	0.0116665	0.537481	0
0.127745	0.495005	0.0157419	0.531556	0	0.517235	0.0134943	0.53757	0
0.129741	0.490201	0.015596	0.531696	0	0.514741	0.0166809	0.53778	0
0.131737	0.485484	0.0147622	0.53177	0	0.511174	0.01661	0.537459	0
0.133733	0.481282	0.0141828	0.532144	0	0.506641	0.0140166	0.535941	0
0.135729	0.477898	0.0127553	0.533472	0	0.501532	0.0148369	0.536935	0
0.137725	0.475545	0.0102017	0.53085	0	0.4967	0.0162778	0.537707	0
0.139721	0.474329	0.00893354	0.531596	0	0.492949	0.0168326	0.536271	0
0.141717	0.473979	0.00988243	0.532205	0	0.490486	0.0190836	0.536879	0
0.143713	0.474294	0.0111715	0.532277	0	0.489155	0.0204537	0.537279	0
0.145709	0.475316	0.0107408	0.531466	0	0.489064	0.0232241	0.536637	0
0.147705	0.476888	0.0112379	0.53048	0	0.490404	0.0251299	0.537562	0
0.149701	0.479131	0.0119736	0.533188	0	0.492509	0.021342	0.53856	0
0.151697	0.481911	0.0115324	0.532599	0	0.494625	0.0194709	0.536553	0
0.153693	0.48457	0.0155654	0.530441	0	0.4971	0.0229578	0.537359	0
0.155689	0.486902	0.0170392	0.532107	0	0.500191	0.0237432	0.536105	0
0.157685	0.488738	0.0169323	0.530994	0	0.503286	0.023155	0.536433	0
0.159681	0.489927	0.0181097	0.531426	0	0.506263	0.0253651	0.536729	0
0.161677	0.490809	0.0172649	0.532419	0	0.509513	0.0257162	0.537743	0
0.163673	0.491705	0.019175	0.532891	0	0.512903	0.0252027	0.538075	0
0.165669	0.492565	0.0196082	0.53327	0	0.516143	0.024061	0.53742	0
0.167665	0.493231	0.0174136	0.530956	0	0.519379	0.0250201	0.537962	0
0.169661	0.493523	0.0156258	0.532308	0	0.522644	0.0217616	0.538627	0
0.171657	0.493219	0.014391	0.531011	0	0.525535	0.0198282	0.53794	0
0.173653	0.492053	0.0160183	0.531056	0	0.527789	0.0173857	0.538749	0
0.175649	0.490198	0.0169733	0.531102	0	0.529476	0.0150083	0.536926	0
0.177645	0.488958	0.0165946	0.530606	0	0.530823	0.0126957	0.536914	0
0.179641	0.489277	0.0201122	0.531397	0	0.53188	0.00976227	0.536739	0
0.181637	0.4905	0.0184661	0.531969	0	0.532369	0.0096153	0.536968	0
0.183633	0.491883	0.0168514	0.532843	0	0.531943	0.0103846	0.535676	0
0.185629	0.493436	0.0185346	0.533527	0	0.530429	0.0119151	0.535525	0
0.187625	0.495191	0.0178105	0.532449	0	0.527963	0.0115384	0.534723	0
0.189621	0.496643	0.0178199	0.532854	0	0.524989	0.0132321	0.536677	0
0.191617	0.497061	0.0176136	0.533043	0	0.521892	0.015709	0.535533	0
0.193613	0.496241	0.0171489	0.532486	0	0.518592	0.0161551	0.535564	0
0.195609	0.49476	0.0187487	0.532675	0	0.515095	0.0174107	0.534425	0
0.197605	0.493482	0.0170066	0.532381	0	0.512013	0.0164184	0.534835	0
0.199601	0.492802	0.0159708	0.533064	0	0.510064	0.0190799	0.534707	0
0.201597	0.492541	0.0166468	0.532862	0	0.509772	0.0199382	0.537287	0
0.203593	0.492505	0.0182715	0.532257	0	0.511245	0.021958	0.536179	0
0.205589	0.492841	0.0183606	0.531869	0	0.514028	0.0220875	0.535322	0
0.207585	0.493743	0.0191139	0.532028	0	0.517448	0.0203893	0.535928	0
0.209581	0.495222	0.0193356	0.531901	0	0.520971	0.018419	0.536233	0
0.211577	0.497622	0.0173899	0.531371	0	0.524221	0.018466	0.537067	0
0.213573	0.501386	0.0187887	0.531663	0	0.526924	0.0178047	0.535614	0
0.215569	0.506355	0.018372	0.531774	0	0.529167	0.0190806	0.538014	0
0.217565	0.511986	0.0172948	0.531827	0	0.531215	0.0189109	0.536064	0
0.219561	0.517349	0.0206108	0.532124	0	0.533161	0.0190681	0.534825	0
0.221557	0.52157	0.0207291	0.532157	0	0.534966	0.0198303	0.535849	0
0.223553	0.524491	0.0218262	0.529906	0	0.536546	0.0220209	0.535925	0
0.225549	0.526209	0.0204368	0.531403	0	0.537865	0.0247818	0.535041	0
0.227545	0.526972	0.0225656	0.531433	0	0.538985	0.0255132	0.534609	0
0.229541	0.527309	0.020188	0.531562	0	0.539903	0.0275492	0.535983	0
0.231537	0.527585	0.0226599	0.531783	0	0.540407	0.0281024	0.535537	0
0.233533	0.52793	0.0219233	0.531974	0	0.540268	0.0283491	0.535258	0
0.235529	0.528667	0.0196378	0.531151	0	0.539422	0.0301424	0.534139	0
0.237525	0.530077	0.0223622	0.531569	0	0.537791	0.0285798	0.533974	0
0.239521	0.53182	0.0205926	0.531113	0	0.5355	0.0282199	0.534746	0
0.241517	0.533295	0.0211177	0.531907	0	0.533253	0.0246421	0.534569	0
0.243513	0.53444	0.0202961	0.533065	0	0.531749	0.0222995	0.535395	0
0.245509	0.535366	0.020708	0.531832	0	0.531039	0.0217181	0.535567	0
0.247505	0.536094	0.0204531	0.531196	0	0.530823	0.0211134	0.538172	0
0.249501	0.536679	0.0199853	0.533292	0	0.530776	0.0170832	0.537413	0
0.251497	0.537019	0.0176048	0.534079	0	0.53044	0.0172492	0.537181	0
0.253493	0.537265	0.0169194	0.533364	0	0.529524	0.0189974	0.536711	0
0.255489	0.5377	0.0180449	0.534428	0	0.528096	0.0199096	0.536544	0
0.257485	0.538303	0.020096	0.534324	0	0.526442	0.0179246	0.536666	0
0.259481	0.538996	0.0194718	0.53413	0	0.525423	0.0217025	0.535204	0
0.261477	0.539766	0.0194644	0.533563	0	0.526081	0.0217699	0.536593	0
0.263473	0.540512	0.0195018	0.533368	0	0.528412	0.0213928	0.537528	0
0.265469	0.54113	0.018135	0.532864	0	0.531744	0.0196389	0.536884	0
0.267465	0.541542	0.0157108	0.532488	0	0.535793	0.0170867	0.534858	0
0.269461	0.541665	0.0127257	0.531901	0	0.54021	0.0130322	0.534769	1
0.271457	0.541431	0.0122793	0.532424	0	0.544412	0.0113494	0.535466	1
0.273453	0.540912	0.0136371	0.533225	0	0.548224	0.0123241	0.53547	1
0.275449	0.540262	0.0137905	0.533075	0	0.551643	0.0144974	0.535352	1
0.277445	0.539537	0.0127351	0.533711	0	0.554639	0.0152779	0.534293	1
0.279441	0.538743	0.0122311	0.532483	0	0.557224	0.0163356	0.533812	1
0.281437	0.537771	0.0108796	0.534152	0	0.559379	0.0163432	0.534095	1
0.283433	0.536484	0.0108836	0.533631	0	0.56113	0.0168309	0.533786	1
0.285429	0.534922	0.0104904	0.53349	0	0.562375	0.0176666	0.533751	1
0.287425	0.533095	0.0121222	0.533218	0	0.562917	0.0173242	0.534726	1
0.289421	0.531213	0.0119266	0.533104	0	0.562607	0.016338	0.534794	1
0.291417	0.529568	0.0109867	0.533097	0	0.561274	0.0166619	0.534973	1
0.293413	0.527702	0.0132816	0.533918	0	0.558792	0.0155381	0.535338	1
0.295409	0.525187	0.0150104	0.532826	0	0.555274	0.0158596	0.534233	1
0.297405	0.522417	0.0142029	0.53286	0	0.550985	0.01742	0.534342	1
0.299401	0.519996	0.0124064	0.532931	0	0.5461	0.0182736	0.534215	1
0.301397	0.518397	0.0127191	0.533478	0	0.541019	0.0195112	0.534213	0
0.303393	0.517746	0.0117318	0.533032	0	0.536422	0.0190373	0.535872	0
0.305389	0.517709	0.0117089	0.533099	0	0.532618	0.0180797	0.535364	0
0.307385	0.517818	0.0120345	0.53366	0	0.529505	0.0188505	0.534809	0
0.309381	0.518027	0.0127514	0.534575	0	0.526924	0.0211476	0.53544	0
0.311377	0.518912	0.014241	0.533202	0	0.524849	0.02166	0.535555	0
0.313373	0.520566	0.0141639	0.533356	0	0.523187	0.0224957	0.534403	0
0.315369	0.522213	0.0150491	0.534026	0	0.5214	0.022368	0.534353	0
0.317365	0.523213	0.0156806	0.533091	0	0.518894	0.0253944	0.534791	0
0.319361	0.523538	0.0159138	0.533822	0	0.515296	0.0271434	0.532735	0
0.321357	0.523511	0.0153345	0.533819	0	0.510324	0.0279927	0.533739	0
0.323353	0.522971	0.0175285	0.533471	0	0.504195	0.0250154	0.534277	0
0.325349	0.521097	0.0191159	0.534164	0	0.498042	0.0213694	0.535386	0
0.327345	0.517227	0.01958	0.534147	0	0.4934	0.0203347	0.537498	0
0.329341	0.511341	0.0189758	0.533326	0	0.491125	0.0202299	0.538863	0
0.331337	0.504055	0.0187086	0.534068	0	0.491022	0.0228682	0.536665	0
0.333333	0.495981	0.0176211	0.533901	0	0.492223	0.0180096	0.537437	0
0.335329	0.487461	0.0203055	0.534682	0	0.493567	0.0169594	0.537925	0
0.337325	0.479041	0.0201385	0.533494	0	0.494107	0.0178926	0.537552	0
0.339321	0.471379	0.0174789	0.53304	0	0.493543	0.0203615	0.536496	0
0.341317	0.465102	0.0173186	0.531939	0	0.492059	0.0222253	0.53602	0
0.343313	0.460592	0.0169619	0.532067	0	0.489996	0.0221462	0.536448	0
0.345309	0.457676	0.0143547	0.531604	0	0.487685	0.0215914	0.537362	0
0.347305	0.456067	0.0150551	0.531869	0	0.485828	0.0202863	0.535854	0
0.349301	0.455768	0.0157986	0.532512	0	0.485194	0.017508	0.533592	0
0.351297	0.456772	0.0196473	0.532477	0	0.485615	0.0159745	0.535485	0
0.353293	0.458609	0.0182267	0.532884	0	0.486453	0.0144336	0.535094	0
0.355289	0.46047	0.0183072	0.533923	0	0.48739	0.0135499	0.535515	0
0.357285	0.461658	0.0179255	0.534167	0	0.48835	0.0136047	0.536309	0
0.359281	0.461853	0.0141839	0.533621	0	0.489312	0.0148467	0.537307	0
0.361277	0.461073	0.010116	0.533931	0	0.490335	0.0141251	0.536545	0
0.363273	0.459629	0.0075114	0.532327	0	0.491736	0.0118088	0.534959	0
0.365269	0.458348	0.00953049	0.532174	0	0.493711	0.0155364	0.536816	0
0.367265	0.458101	0.0107116	0.533386	0	0.496079	0.0167691	0.536359	0
0.369261	0.458927	0.0100161	0.533155	0	0.498849	0.0185961	0.535646	0
0.371257	0.460444	0.0100336	0.531811	0	0.502165	0.0204319	0.537508	0
0.373253	0.462437	0.011013	0.532261	0	0.505887	0.0184976	0.538131	0
0.37525	0.464788	0.0111935	0.532459	0	0.509792	0.019729	0.535586	0
0.377246	0.467601	0.0105773	0.532581	0	0.513617	0.0196906	0.535947	0
0.379242	0.470784	0.0133335	0.530225	0	0.516958	0.0191965	0.537624	0
0.381238	0.473818	0.0125586	0.531069	0	0.51955	0.0200168	0.535789	0
0.383234	0.476365	0.0159005	0.532475	0	0.521245	0.0221812	0.535118	0
0.38523	0.47857	0.0170153	0.532815	0	0.521916	0.0231553	0.534251	0
0.387226	0.480716	0.0189146	0.532041	0	0.52167	0.0228391	0.535599	0
0.389222	0.482766	0.021157	0.533459	0	0.520789	0.022185	0.534672	0
0.391218	0.484265	0.0206586	0.533023	0	0.519542	0.0230317	0.534233	0
0.393214	0.484992	0.023251	0.53238	0	0.518033	0.0245331	0.533114	0
0.39521	0.485418	0.0256364	0.533435	0	0.516528	0.0219762	0.53444	0
0.397206	0.486004	0.0253007	0.531986	0	0.515495	0.0195716	0.534733	0
0.399202	0.48688	0.0259051	0.531724	0	0.515169	0.0171882	0.535914	0
0.401198	0.488037	0.0242147	0.533272	0	0.515655	0.018311	0.534437	0
0.403194	0.489192	0.0221054	0.533536	0	0.517028	0.0199179	0.534726	0
0.40519	0.489987	0.0225728	0.533056	0	0.51926	0.022379	0.534417	0
0.407186	0.490264	0.0203069	0.532816	0	0.522156	0.0226201	0.535712	0
0.409182	0.490117	0.0189404	0.531851	0	0.525205	0.01924	0.535115	0
0.411178	0.489728	0.0171633	0.533373	0	0.527874	0.0170315	0.534058	0
0.413174	0.489153	0.0172405	0.533489	0	0.530268	0.0155113	0.533727	0
0.41517	0.488494	0.0153722	0.532858	0	0.532888	0.013168	0.53394	0
0.417166	0.48814	0.0182227	0.533023	0	0.535692	0.0152892	0.534783	0
0.419162	0.488476	0.0228535	0.53286	0	0.538208	0.0153891	0.533883	0
0.421158	0.489594	0.0226582	0.533792	0	0.539951	0.0189183	0.533984	0
0.423154	0.49152	0.0231362	0.531985	0	0.540427	0.0207513	0.534518	0
0.42515	0.494005	0.0242662	0.532195	0	0.539581	0.0196076	0.534683	0
0.427146	0.496372	0.0222963	0.531611	0	0.537811	0.0179074	0.534201	0
0.429142	0.498209	0.0224983	0.530273	0	0.535599	0.018251	0.533804	0
0.431138	0.499613	0.0216978	0.531644	0	0.533541	0.0180818	0.532945	0
0.433134	0.500701	0.0198477	0.532386	0	0.532409	0.0140545	0.535214	0
0.43513	0.501514	0.0192051	0.533222	0	0.532662	0.0121671	0.535298	0
0.437126	0.502151	0.0176581	0.533099	0	0.533749	0.0130788	0.53442	0
0.439122	0.50252	0.0178566	0.533294	0	0.534584	0.0152353	0.533259	0
0.441118	0.502275	0.0172096	0.533851	0	0.534441	0.0150439	0.53418	0
0.443114	0.501386	0.0168183	0.533928	0	0.533102	0.0168821	0.53564	0
0.44511	0.500279	0.0189749	0.531767	0	0.530922	0.0192816	0.535233	0
0.447106	0.499257	0.017601	0.53156	0	0.528502	0.0176027	0.535776	0
0.449102	0.498338	0.0171587	0.532103	0	0.526343	0.0188834	0.537037	0
0.451098	0.497595	0.0161915	0.531674	0	0.525134	0.0184434	0.533963	0
0.453094	0.497201	0.016851	0.531496	0	0.525361	0.0191684	0.53361	0
0.45509	0.497178	0.01833	0.531406	0	0.526966	0.0218427	0.533288	0
0.457086	0.497384	0.016708	0.532416	0	0.529704	0.0249785	0.53449	0
0.459082	0.49773	0.0160466	0.531845	0	0.533165	0.0269989	0.532962	0
0.461078	0.49803	0.0173765	0.531373	0	0.536731	0.0270976	0.533095	0
0.463074	0.497984	0.0184354	0.531695	0	0.539952	0.0277483	0.533457	0
0.46507	0.497412	0.0189679	0.53228	0	0.542811	0.0252129	0.532829	0
0.467066	0.496132	0.0187594	0.532559	0	0.545273	0.0269895	0.533552	0
0.469062	0.494063	0.0191581	0.53384	0	0.547019	0.0259798	0.534433	0
0.471058	0.491246	0.0206334	0.533796	0	0.547933	0.0247691	0.534559	0
0.473054	0.487871	0.0244876	0.532936	0	0.548302	0.0239304	0.534363	0
0.47505	0.484447	0.0225016	0.532542	0	0.548455	0.0241424	0.534801	0
0.477046	0.481565	0.0198436	0.531953	0	0.548461	0.0221912	0.533685	0
0.479042	0.479372	0.016295	0.532469	0	0.54808	0.0215101	0.534151	0
0.481038	0.47748	0.0128925	0.53167	0	0.546961	0.0191167	0.534375	0
0.483034	0.475701	0.0139035	0.531927	0	0.54497	0.0184893	0.535167	0
0.48503	0.47433	0.0147734	0.53177	0	0.542495	0.0189005	0.534277	0
0.487026	0.473783	0.0151813	0.532369	0	0.540097	0.0195885	0.535292	0
0.489022	0.474182	0.0148576	0.531967	0	0.537938	0.0181867	0.535708	0
0.491018	0.4753	0.0161094	0.530274	0	0.535943	0.0156327	0.536228	0
0.493014	0.47686	0.0178249	0.530508	0	0.533882	0.0164405	0.535847	0
0.49501	0.478667	0.0210142	0.533058	0	0.531452	0.0166126	0.534747	0
0.497006	0.480728	0.0211761	0.53232	0	0.528708	0.0153408	0.535026	0
0.499002	0.483053	0.0228666	0.531201	0	0.525935	0.016452	0.53485	0

## Sheet: figureS3B
	Putamen
times	mean	sem	null 95th	sig
0	0.486732	0.0116312	0.526346	0
0.00199601	0.488007	0.0115751	0.524964	0
0.00399202	0.488992	0.0103754	0.525486	0
0.00598802	0.489735	0.011806	0.525833	0
0.00798403	0.489943	0.0128092	0.527749	0
0.00998004	0.488806	0.0115032	0.528953	0
0.011976	0.486073	0.0115438	0.528716	0
0.0139721	0.48297	0.0111365	0.527742	0
0.0159681	0.480824	0.0102315	0.528089	0
0.0179641	0.479845	0.00780104	0.52755	0
0.0199601	0.479779	0.00935728	0.528439	0
0.0219561	0.480405	0.00932481	0.527615	0
0.0239521	0.481698	0.0121351	0.527502	0
0.0259481	0.483922	0.0106218	0.527626	0
0.0279441	0.487136	0.0188522	0.526557	0
0.0299401	0.490717	0.0169542	0.52783	0
0.0319361	0.494022	0.0194761	0.527026	0
0.0339321	0.496793	0.019272	0.528099	0
0.0359281	0.498846	0.0193891	0.527271	0
0.0379242	0.500427	0.0154505	0.527474	0
0.0399202	0.502111	0.0159833	0.527581	0
0.0419162	0.503856	0.0165664	0.528668	0
0.0439122	0.505249	0.0177473	0.528448	0
0.0459082	0.506288	0.0182268	0.529332	0
0.0479042	0.507177	0.0191912	0.527913	0
0.0499002	0.508036	0.0189403	0.528774	0
0.0518962	0.508959	0.0157211	0.527895	0
0.0538922	0.509785	0.0141474	0.528628	0
0.0558882	0.510309	0.0161096	0.528797	0
0.0578842	0.510736	0.0139326	0.528722	0
0.0598802	0.511395	0.0152005	0.527954	0
0.0618762	0.512551	0.0152669	0.528377	0
0.0638723	0.514325	0.0168216	0.529202	0
0.0658683	0.516493	0.0167676	0.528959	0
0.0678643	0.518772	0.0161204	0.527271	0
0.0698603	0.520973	0.0149438	0.52853	0
0.0718563	0.522844	0.0127951	0.527771	0
0.0738523	0.524324	0.0152303	0.528218	0
0.0758483	0.525479	0.0159645	0.528015	0
0.0778443	0.526271	0.0162347	0.52719	0
0.0798403	0.526751	0.0170461	0.526806	0
0.0818363	0.527033	0.0172705	0.526109	0
0.0838323	0.527104	0.0155464	0.527036	0
0.0858283	0.526727	0.0152468	0.527053	0
0.0878244	0.525645	0.0137166	0.526919	0
0.0898204	0.523989	0.0152566	0.526159	0
0.0918164	0.521992	0.0143375	0.527108	0
0.0938124	0.51977	0.0149378	0.526583	0
0.0958084	0.517713	0.014584	0.526824	0
0.0978044	0.516331	0.0152474	0.527435	0
0.0998004	0.515926	0.0144301	0.52618	0
0.101796	0.516566	0.0116812	0.526927	0
0.103792	0.518059	0.0110777	0.526913	0
0.105788	0.520064	0.0114748	0.526685	0
0.107784	0.522106	0.011032	0.525821	0
0.10978	0.523732	0.0103489	0.526466	0
0.111776	0.524794	0.0101376	0.527677	0
0.113772	0.525305	0.00979472	0.526203	0
0.115768	0.52529	0.0126137	0.527618	0
0.117764	0.524919	0.0128156	0.526735	0
0.11976	0.524508	0.0129772	0.527866	0
0.121756	0.524201	0.0148481	0.527601	0
0.123752	0.523867	0.0125098	0.528118	0
0.125749	0.523432	0.00938603	0.529194	0
0.127745	0.522851	0.010206	0.528644	0
0.129741	0.521893	0.0107259	0.528	0
0.131737	0.52058	0.00839672	0.528705	0
0.133733	0.519337	0.0107793	0.528796	0
0.135729	0.518288	0.0113066	0.528935	0
0.137725	0.51727	0.0120452	0.528521	0
0.139721	0.516396	0.0122376	0.528898	0
0.141717	0.515756	0.0116246	0.528248	0
0.143713	0.515089	0.0121682	0.528329	0
0.145709	0.514222	0.0111158	0.527945	0
0.147705	0.513131	0.0124376	0.528412	0
0.149701	0.511776	0.010385	0.527956	0
0.151697	0.510184	0.00927131	0.527771	0
0.153693	0.508344	0.00805774	0.528318	0
0.155689	0.506262	0.00860705	0.528014	0
0.157685	0.50413	0.0107507	0.528463	0
0.159681	0.502267	0.0108467	0.529855	0
0.161677	0.500863	0.00996789	0.529432	0
0.163673	0.499769	0.0113069	0.530238	0
0.165669	0.498755	0.0136861	0.530299	0
0.167665	0.497917	0.0161063	0.529749	0
0.169661	0.497459	0.0172042	0.530246	0
0.171657	0.497319	0.0178151	0.52996	0
0.173653	0.497088	0.0176753	0.530376	0
0.175649	0.496451	0.0160703	0.530551	0
0.177645	0.495648	0.016091	0.530167	0
0.179641	0.494957	0.0183271	0.53009	0
0.181637	0.494061	0.0169952	0.529601	0
0.183633	0.492593	0.0195755	0.529788	0
0.185629	0.490748	0.0181925	0.529786	0
0.187625	0.488917	0.0169031	0.530055	0
0.189621	0.487404	0.0152485	0.529747	0
0.191617	0.486266	0.0155001	0.528787	0
0.193613	0.485461	0.0140278	0.528748	0
0.195609	0.485238	0.0151616	0.528657	0
0.197605	0.485764	0.0138516	0.527363	0
0.199601	0.486814	0.0136587	0.528573	0
0.201597	0.488074	0.0129697	0.527542	0
0.203593	0.489457	0.0119113	0.527991	0
0.205589	0.491091	0.010249	0.528651	0
0.207585	0.492894	0.0116373	0.529144	0
0.209581	0.494356	0.0121009	0.529103	0
0.211577	0.495113	0.0118597	0.528206	0
0.213573	0.495356	0.0125228	0.528549	0
0.215569	0.49548	0.0131131	0.5275	0
0.217565	0.495823	0.0121465	0.528171	0
0.219561	0.496673	0.0115185	0.527919	0
0.221557	0.497995	0.010886	0.52681	0
0.223553	0.499682	0.0125819	0.528932	0
0.225549	0.501809	0.0137058	0.529439	0
0.227545	0.503997	0.0152003	0.52762	0
0.229541	0.505757	0.0152872	0.527727	0
0.231537	0.507212	0.0186225	0.527444	0
0.233533	0.508535	0.0146885	0.527837	0
0.235529	0.509709	0.0163636	0.527503	0
0.237525	0.510825	0.0174997	0.528046	0
0.239521	0.511864	0.0166277	0.528603	0
0.241517	0.512523	0.0150098	0.526276	0
0.243513	0.512592	0.0153223	0.526935	0
0.245509	0.5121	0.0149715	0.527113	0
0.247505	0.511077	0.0143979	0.527376	0
0.249501	0.509757	0.0159158	0.526749	0
0.251497	0.508648	0.0162483	0.526727	0
0.253493	0.507964	0.0168789	0.527127	0
0.255489	0.507505	0.0159799	0.525849	0
0.257485	0.506974	0.0153574	0.527794	0
0.259481	0.506247	0.0130936	0.527885	0
0.261477	0.505376	0.0133492	0.526721	0
0.263473	0.50454	0.0126328	0.526876	0
0.265469	0.503938	0.011731	0.527025	0
0.267465	0.503599	0.012393	0.527268	0
0.269461	0.50373	0.0128131	0.527229	0
0.271457	0.504685	0.010898	0.527556	0
0.273453	0.506161	0.00877967	0.52685	0
0.275449	0.507617	0.00946037	0.526444	0
0.277445	0.508903	0.00844879	0.527216	0
0.279441	0.509761	0.00755633	0.526596	0
0.281437	0.509937	0.00705266	0.526492	0
0.283433	0.509273	0.00480821	0.526721	0
0.285429	0.507715	0.00890239	0.52733	0
0.287425	0.505482	0.00836418	0.52772	0
0.289421	0.502951	0.0105566	0.526941	0
0.291417	0.500532	0.00943361	0.526437	0
0.293413	0.498564	0.014983	0.526181	0
0.295409	0.497371	0.0145803	0.526933	0
0.297405	0.497072	0.0132524	0.527411	0
0.299401	0.497386	0.0111798	0.52744	0
0.301397	0.497745	0.00945599	0.527126	0
0.303393	0.498034	0.0119061	0.528103	0
0.305389	0.498622	0.0113696	0.528287	0
0.307385	0.499615	0.00948596	0.528304	0
0.309381	0.500871	0.00926213	0.528776	0
0.311377	0.502255	0.0112367	0.529693	0
0.313373	0.503474	0.0139408	0.528324	0
0.315369	0.504246	0.0147947	0.526821	0
0.317365	0.504947	0.0170001	0.527619	0
0.319361	0.506033	0.0155718	0.528169	0
0.321357	0.507513	0.0158313	0.528498	0
0.323353	0.50958	0.0166798	0.528987	0
0.325349	0.512306	0.0114176	0.529255	0
0.327345	0.515171	0.00928015	0.528221	0
0.329341	0.517572	0.0108848	0.526748	0
0.331337	0.519511	0.0122564	0.527423	0
0.333333	0.521398	0.00960447	0.527298	0
0.335329	0.523274	0.00983638	0.527586	0
0.337325	0.525055	0.00934956	0.528666	0
0.339321	0.526806	0.0107908	0.528229	0
0.341317	0.528248	0.00964763	0.528517	0
0.343313	0.528928	0.0095645	0.528428	0
0.345309	0.528848	0.0105819	0.527905	0
0.347305	0.528269	0.0108019	0.528142	0
0.349301	0.527323	0.0102456	0.528364	0
0.351297	0.52615	0.00963174	0.528699	0
0.353293	0.524912	0.01151	0.527245	0
0.355289	0.523458	0.0115841	0.528129	0
0.357285	0.521494	0.0125216	0.527747	0
0.359281	0.518994	0.0140446	0.528118	0
0.361277	0.51623	0.0147031	0.528307	0
0.363273	0.513621	0.0147405	0.528208	0
0.365269	0.511538	0.0135955	0.528836	0
0.367265	0.509976	0.0132224	0.529093	0
0.369261	0.508541	0.0138702	0.528654	0
0.371257	0.507302	0.0135225	0.528666	0
0.373253	0.506747	0.0137098	0.528424	0
0.37525	0.506833	0.0151339	0.529482	0
0.377246	0.507013	0.0154759	0.529114	0
0.379242	0.506844	0.0169542	0.529271	0
0.381238	0.506275	0.0150378	0.528621	0
0.383234	0.505438	0.0145145	0.528423	0
0.38523	0.504541	0.0175568	0.528831	0
0.387226	0.503644	0.0174426	0.528073	0
0.389222	0.502433	0.0207852	0.528755	0
0.391218	0.500899	0.0199117	0.529263	0
0.393214	0.499463	0.0184902	0.528642	0
0.39521	0.49844	0.0161413	0.529139	0
0.397206	0.498013	0.0178661	0.52892	0
0.399202	0.498016	0.0185986	0.528774	0
0.401198	0.49824	0.0185428	0.528736	0
0.403194	0.498824	0.0209372	0.529766	0
0.40519	0.499991	0.0202917	0.529082	0
0.407186	0.502019	0.0181395	0.529341	0
0.409182	0.504765	0.0181434	0.529808	0
0.411178	0.507448	0.0152729	0.52808	0
0.413174	0.509546	0.0161251	0.528731	0
0.41517	0.511218	0.0135246	0.52835	0
0.417166	0.512847	0.011886	0.528424	0
0.419162	0.514735	0.0123735	0.527746	0
0.421158	0.516997	0.0125266	0.528314	0
0.423154	0.519508	0.0131226	0.527359	0
0.42515	0.522157	0.0121113	0.528418	0
0.427146	0.525076	0.0120114	0.528362	0
0.429142	0.528298	0.0121139	0.527863	1
0.431138	0.531444	0.0127891	0.527019	1
0.433134	0.534062	0.012983	0.527569	1
0.43513	0.536032	0.0139188	0.528896	1
0.437126	0.537524	0.0133349	0.528637	1
0.439122	0.538774	0.0120415	0.527969	1
0.441118	0.539942	0.013369	0.52788	1
0.443114	0.541123	0.0140702	0.527487	1
0.44511	0.542204	0.0140347	0.528218	1
0.447106	0.542867	0.0156195	0.528809	1
0.449102	0.54296	0.0163133	0.527308	1
0.451098	0.542559	0.0157136	0.526971	1
0.453094	0.541924	0.0160089	0.527012	1
0.45509	0.541236	0.0171319	0.528267	1
0.457086	0.540405	0.0165834	0.527531	1
0.459082	0.53946	0.0157626	0.527911	1
0.461078	0.538765	0.0166565	0.527852	1
0.463074	0.538564	0.0165744	0.526955	1
0.46507	0.538701	0.0161469	0.526472	1
0.467066	0.539027	0.0163103	0.52666	1
0.469062	0.539443	0.0160666	0.527018	1
0.471058	0.539695	0.0174733	0.526759	1
0.473054	0.539783	0.0191589	0.526612	1
0.47505	0.539841	0.0187784	0.527679	1
0.477046	0.539772	0.016543	0.526539	1
0.479042	0.539534	0.0156625	0.527041	1
0.481038	0.539236	0.0170893	0.526438	1
0.483034	0.538991	0.0164577	0.526366	1
0.48503	0.538766	0.015129	0.525977	1
0.487026	0.538286	0.013876	0.525679	1
0.489022	0.537442	0.0156976	0.527018	1
0.491018	0.536482	0.0164552	0.527097	1
0.493014	0.535426	0.0166562	0.526534	1
0.49501	0.534205	0.0170216	0.526618	1
0.497006	0.533035	0.0182925	0.527192	1
0.499002	0.532056	0.017414	0.527502	1
