# Supplementary material for: Temporally organized representations of reward and risk in the human brain
Source: Nat Commun. 2024 Mar 9;15:2162. doi: 10.1038/s41467-024-46094-1 (PMC10924934; doi:10.1038/s41467-024-46094-1)
Supplement: Supplementary file 4 — Source Data [file 41467_2024_46094_MOESM4_ESM.zip › Source Data/supplementary/figureS5.xlsx]

## Sheet: figureS5A
ROC AUC		RePE test
	times	0.199601	0.201597	0.203593	0.205589	0.207585	0.209581	0.211577	0.213573	0.215569	0.217565	0.219561	0.221557	0.223553	0.225549	0.227545	0.229541	0.231537	0.233533	0.235529	0.237525	0.239521	0.241517	0.243513	0.245509	0.247505	0.249501	0.251497	0.253493	0.255489	0.257485	0.259481	0.261477	0.263473	0.265469	0.267465	0.269461	0.271457	0.273453	0.275449	0.277445	0.279441	0.281437	0.283433	0.285429	0.287425	0.289421	0.291417	0.293413
Outcome train	0.199601	0.503846	0.504806	0.502502	0.500155	0.498955	0.49375	0.49525	0.494248	0.502452	0.497847	0.49948	0.502959	0.501707	0.498837	0.497429	0.502027	0.497495	0.503229	0.505157	0.506368	0.508761	0.51043	0.510699	0.512648	0.509081	0.508813	0.505228	0.502338	0.501928	0.500844	0.496019	0.494353	0.49718	0.501799	0.503652	0.50145	0.49566	0.49242	0.48985	0.487801	0.486223	0.488167	0.486363	0.484389	0.491431	0.492677	0.49164	0.491344
	0.201597	0.502249	0.502856	0.499244	0.501755	0.499901	0.498225	0.495598	0.494391	0.49892	0.49449	0.496519	0.498638	0.498632	0.497307	0.494791	0.501012	0.497828	0.503487	0.507237	0.510513	0.510862	0.512707	0.510975	0.514356	0.511324	0.509399	0.505687	0.503518	0.503248	0.505128	0.499963	0.495326	0.500647	0.50561	0.505637	0.506571	0.500757	0.494663	0.490434	0.48618	0.483434	0.487314	0.486381	0.48514	0.492874	0.493946	0.492483	0.493631
	0.203593	0.501916	0.499802	0.498877	0.499971	0.502521	0.503308	0.504234	0.502616	0.507406	0.499154	0.501031	0.502278	0.498875	0.496419	0.493971	0.499691	0.496308	0.501478	0.505375	0.508582	0.508149	0.509186	0.507021	0.510453	0.508817	0.506125	0.503659	0.499553	0.49914	0.499801	0.496277	0.493452	0.497615	0.501497	0.505342	0.502309	0.497507	0.492588	0.490255	0.48486	0.481589	0.483409	0.482209	0.482565	0.486307	0.488651	0.488792	0.486261
	0.205589	0.503125	0.502955	0.503976	0.506198	0.505991	0.510426	0.508775	0.507764	0.512207	0.505445	0.504667	0.50505	0.498395	0.496972	0.493635	0.499245	0.495793	0.501193	0.502012	0.505	0.505198	0.508928	0.5034	0.505932	0.503661	0.499917	0.495231	0.491929	0.489755	0.489596	0.486797	0.487392	0.49064	0.496622	0.499068	0.494586	0.487912	0.484753	0.478803	0.475838	0.475274	0.47548	0.475532	0.476563	0.478943	0.483305	0.481483	0.479497
	0.207585	0.50529	0.503049	0.504766	0.507124	0.510085	0.512149	0.51012	0.5086	0.513318	0.507895	0.509244	0.506932	0.499419	0.494673	0.495911	0.502587	0.499311	0.501491	0.503095	0.505884	0.503796	0.50537	0.501442	0.505087	0.502413	0.496721	0.488297	0.486918	0.486466	0.484147	0.481021	0.485935	0.487141	0.491268	0.490492	0.486024	0.481746	0.477832	0.473196	0.470051	0.471106	0.470299	0.472272	0.472894	0.477116	0.480182	0.481411	0.47991
	0.209581	0.503352	0.50132	0.502296	0.50687	0.508874	0.513221	0.511678	0.507373	0.510275	0.504852	0.503973	0.50144	0.49384	0.488444	0.490497	0.495058	0.491742	0.496611	0.497385	0.501937	0.495417	0.494248	0.491529	0.495021	0.494274	0.488478	0.484517	0.482175	0.479185	0.476528	0.476973	0.478323	0.483383	0.486644	0.487559	0.485976	0.479515	0.476926	0.470691	0.467554	0.466293	0.468574	0.470057	0.469739	0.47106	0.479521	0.480268	0.477801
	0.211577	0.501645	0.498469	0.500259	0.505407	0.509098	0.515732	0.510654	0.506423	0.506369	0.502037	0.501149	0.498256	0.494399	0.489094	0.491288	0.496702	0.493554	0.497053	0.495904	0.49901	0.495429	0.495881	0.49259	0.493818	0.494619	0.491079	0.488042	0.48917	0.485669	0.486824	0.484709	0.484022	0.487989	0.492356	0.488697	0.485148	0.47958	0.474312	0.471401	0.471168	0.467676	0.468359	0.470217	0.469743	0.47558	0.483328	0.486795	0.488769
	0.213573	0.498092	0.494426	0.497654	0.502687	0.509757	0.514256	0.513022	0.50608	0.508465	0.503146	0.503368	0.50362	0.500735	0.496011	0.497599	0.500373	0.494006	0.495826	0.492881	0.492016	0.488337	0.4878	0.485087	0.487138	0.487697	0.480902	0.480867	0.478136	0.476464	0.477559	0.475791	0.47246	0.474838	0.480178	0.481186	0.478508	0.472524	0.465917	0.460067	0.462462	0.462045	0.464154	0.467915	0.470687	0.47465	0.481615	0.484162	0.487519
	0.215569	0.492077	0.491071	0.493843	0.50259	0.506079	0.511602	0.511415	0.505978	0.509606	0.505416	0.502641	0.502535	0.501348	0.499374	0.499578	0.501779	0.496744	0.498965	0.493165	0.489671	0.484847	0.484492	0.48556	0.485954	0.487632	0.485728	0.480882	0.480227	0.477957	0.477585	0.473787	0.471164	0.475483	0.481134	0.478238	0.475597	0.470446	0.463949	0.462478	0.463041	0.461939	0.466543	0.471305	0.473576	0.479364	0.485843	0.487446	0.4918
	0.217565	0.491824	0.489166	0.489351	0.498794	0.50255	0.512302	0.509918	0.505202	0.504108	0.501215	0.497309	0.496079	0.496748	0.496981	0.497399	0.501	0.495756	0.49592	0.489899	0.486459	0.480646	0.480877	0.479425	0.481997	0.483944	0.47887	0.476058	0.478824	0.480442	0.479663	0.475947	0.473564	0.477047	0.482527	0.479251	0.473789	0.469958	0.463338	0.460994	0.46184	0.459478	0.461548	0.465424	0.466799	0.474118	0.481253	0.485835	0.48894
	0.219561	0.479173	0.480639	0.485329	0.491101	0.495332	0.504354	0.505171	0.500231	0.502538	0.497628	0.49355	0.492248	0.49291	0.492485	0.490293	0.491469	0.484544	0.487418	0.482948	0.481616	0.472054	0.469604	0.472736	0.476112	0.477823	0.475675	0.47336	0.477511	0.477324	0.474222	0.474297	0.474959	0.474415	0.474445	0.475624	0.471578	0.465703	0.462744	0.459197	0.456747	0.457261	0.458844	0.46359	0.465537	0.468538	0.47557	0.480285	0.482939
	0.221557	0.480417	0.480655	0.485472	0.490717	0.497056	0.506224	0.507424	0.505158	0.508402	0.501034	0.49461	0.492303	0.491985	0.491329	0.489304	0.491045	0.486258	0.487289	0.48361	0.48165	0.473376	0.473595	0.471662	0.474848	0.47584	0.472937	0.474148	0.479836	0.477607	0.478016	0.478816	0.476976	0.477423	0.478774	0.482071	0.481504	0.475797	0.468998	0.466272	0.465594	0.462769	0.466974	0.467641	0.467565	0.471826	0.483794	0.485367	0.489368
	0.223553	0.483989	0.483107	0.486402	0.491942	0.499039	0.507432	0.51158	0.512089	0.517141	0.509349	0.505445	0.502058	0.498573	0.493533	0.491955	0.495021	0.489507	0.488954	0.483747	0.48185	0.47371	0.472864	0.471738	0.474389	0.473814	0.470822	0.471756	0.473538	0.474181	0.473634	0.478882	0.479725	0.478073	0.480134	0.485821	0.486944	0.483434	0.475404	0.471572	0.467506	0.468593	0.473183	0.476194	0.475284	0.477739	0.486319	0.485434	0.488971
	0.225549	0.481824	0.483911	0.487357	0.495061	0.499139	0.508043	0.511187	0.512934	0.517167	0.509969	0.505216	0.501806	0.496901	0.492255	0.49174	0.493209	0.488779	0.489108	0.484345	0.481864	0.475326	0.473533	0.47314	0.477678	0.476898	0.476112	0.477095	0.482536	0.480277	0.480181	0.484917	0.482265	0.482092	0.483272	0.487048	0.48952	0.483589	0.477161	0.474686	0.470832	0.471301	0.476273	0.477251	0.476541	0.478231	0.487292	0.486898	0.490332
	0.227545	0.479267	0.482915	0.482045	0.491416	0.494409	0.502811	0.506036	0.507517	0.509964	0.505821	0.498726	0.493073	0.487652	0.48603	0.488526	0.487313	0.483803	0.484315	0.481351	0.480951	0.472603	0.475105	0.475563	0.478194	0.478005	0.477362	0.477833	0.48783	0.48775	0.488884	0.490174	0.488812	0.489636	0.488457	0.489218	0.49073	0.487533	0.477353	0.474967	0.472344	0.473268	0.476574	0.474822	0.472712	0.476948	0.484161	0.483868	0.489915
	0.229541	0.487048	0.488556	0.486188	0.492254	0.49623	0.500258	0.505894	0.505964	0.508056	0.502412	0.496865	0.49042	0.48729	0.484963	0.487306	0.486965	0.482411	0.483258	0.481606	0.476584	0.470834	0.473305	0.473157	0.474203	0.47512	0.475014	0.478586	0.489303	0.489009	0.489954	0.492461	0.491909	0.489834	0.488886	0.490035	0.490916	0.486209	0.477417	0.475093	0.474365	0.474025	0.477236	0.47625	0.473735	0.47995	0.486745	0.488739	0.495084
	0.231537	0.484919	0.484979	0.484955	0.49167	0.494679	0.498397	0.502472	0.504388	0.509709	0.501352	0.496356	0.493201	0.489907	0.4885	0.487717	0.488198	0.483336	0.486117	0.481066	0.478573	0.472159	0.469466	0.468151	0.470149	0.472148	0.472797	0.478102	0.48714	0.4856	0.487949	0.491006	0.489565	0.48418	0.482609	0.487427	0.490424	0.484587	0.476758	0.474658	0.471593	0.47199	0.475086	0.477263	0.476595	0.47697	0.484908	0.48735	0.495539
	0.233533	0.491585	0.488852	0.486669	0.492456	0.497407	0.502069	0.503232	0.502413	0.501771	0.497816	0.495678	0.493126	0.492337	0.491432	0.489746	0.490566	0.488634	0.490738	0.487751	0.482106	0.474435	0.473756	0.469981	0.471964	0.473747	0.473978	0.477685	0.482907	0.483726	0.484705	0.485813	0.482206	0.481647	0.480206	0.482661	0.483113	0.479522	0.472702	0.470265	0.469132	0.471743	0.476619	0.476646	0.475625	0.478006	0.484386	0.487974	0.496171
	0.235529	0.488501	0.485629	0.485762	0.492185	0.496303	0.499652	0.499605	0.498151	0.499953	0.495574	0.494017	0.492465	0.489526	0.490291	0.488909	0.489484	0.487173	0.490356	0.486317	0.482744	0.474635	0.469843	0.468623	0.470746	0.469642	0.469133	0.47209	0.47869	0.474164	0.473576	0.47447	0.475383	0.472651	0.47219	0.474143	0.475578	0.470803	0.464363	0.463864	0.462379	0.465198	0.470369	0.473115	0.47351	0.474356	0.481478	0.482974	0.492751
	0.237525	0.491426	0.490462	0.487649	0.4903	0.496041	0.497333	0.497848	0.494883	0.497796	0.493768	0.493766	0.490294	0.487359	0.485513	0.484971	0.488536	0.48417	0.489263	0.485437	0.483613	0.471911	0.466275	0.464941	0.465832	0.467013	0.464612	0.464911	0.473067	0.468779	0.468962	0.470023	0.468944	0.466684	0.464483	0.468163	0.468419	0.464021	0.461543	0.461078	0.461418	0.46611	0.469788	0.46881	0.470743	0.470591	0.479237	0.478265	0.486631
	0.239521	0.49075	0.488339	0.488033	0.490044	0.494203	0.496368	0.496373	0.493714	0.494845	0.492728	0.493691	0.490064	0.487594	0.48538	0.486004	0.489046	0.487055	0.49064	0.4828	0.479824	0.469118	0.465843	0.464537	0.464763	0.46514	0.463938	0.464401	0.470929	0.465669	0.465207	0.467369	0.466313	0.463857	0.460019	0.464186	0.464793	0.457918	0.457796	0.456724	0.457207	0.462311	0.46746	0.465912	0.467043	0.466565	0.476169	0.475266	0.485835
	0.241517	0.488539	0.488768	0.488862	0.49023	0.494684	0.496714	0.498827	0.496097	0.498063	0.495127	0.49642	0.494997	0.491753	0.48574	0.486929	0.491022	0.486873	0.487895	0.480557	0.476414	0.470185	0.461409	0.464478	0.464449	0.465348	0.467237	0.465576	0.472513	0.467677	0.465174	0.466611	0.467699	0.46496	0.461762	0.464992	0.466307	0.462198	0.459856	0.456481	0.455091	0.460994	0.462244	0.463509	0.464299	0.461864	0.466891	0.471049	0.482163
	0.243513	0.488558	0.488272	0.486902	0.491557	0.494711	0.496869	0.495729	0.491526	0.493256	0.492705	0.491766	0.489801	0.489255	0.484266	0.486335	0.491219	0.488377	0.490236	0.484179	0.477573	0.472635	0.468556	0.469873	0.469337	0.471856	0.472156	0.470163	0.475622	0.471394	0.469732	0.469587	0.46896	0.468639	0.467332	0.468319	0.467168	0.463883	0.461208	0.455789	0.455222	0.460378	0.460852	0.463094	0.462463	0.460389	0.468143	0.471908	0.483469
	0.245509	0.490592	0.487824	0.484746	0.488412	0.495827	0.496994	0.496236	0.493358	0.496992	0.49561	0.497389	0.495041	0.493295	0.487653	0.486303	0.490163	0.488439	0.491415	0.485778	0.482698	0.475078	0.471953	0.472566	0.471892	0.472687	0.472661	0.469257	0.47274	0.468526	0.466855	0.467759	0.465483	0.465732	0.463359	0.465826	0.468404	0.463308	0.458537	0.453392	0.452311	0.459051	0.460045	0.459935	0.46111	0.460724	0.468476	0.472668	0.481816
	0.247505	0.495099	0.491749	0.487124	0.488023	0.495406	0.494865	0.494256	0.488998	0.495294	0.491426	0.494628	0.491146	0.493007	0.488333	0.486839	0.491704	0.490474	0.493072	0.48575	0.481489	0.476069	0.469017	0.468414	0.468819	0.470147	0.470433	0.469703	0.471412	0.46539	0.463982	0.46626	0.465219	0.464525	0.460574	0.461098	0.463163	0.458143	0.456587	0.451702	0.451803	0.459249	0.461384	0.462737	0.462534	0.461279	0.470964	0.474435	0.484327
	0.249501	0.497196	0.49241	0.48726	0.487043	0.492246	0.492486	0.491685	0.486876	0.491138	0.485925	0.486947	0.485812	0.487895	0.48514	0.48437	0.488384	0.487844	0.492887	0.489476	0.483107	0.47343	0.465618	0.467533	0.465662	0.468195	0.469191	0.466435	0.469689	0.4617	0.461537	0.463747	0.465226	0.465797	0.46062	0.46232	0.462312	0.45639	0.457174	0.454038	0.455523	0.461012	0.461311	0.462193	0.46127	0.463277	0.470558	0.475096	0.485636
	0.251497	0.49339	0.487582	0.482796	0.484048	0.488739	0.489425	0.486473	0.482621	0.482365	0.48089	0.480457	0.481771	0.48497	0.481431	0.480688	0.481855	0.485386	0.490118	0.487285	0.478754	0.472283	0.465063	0.46553	0.465849	0.466238	0.469795	0.469823	0.470507	0.46544	0.464614	0.462712	0.461513	0.465439	0.464484	0.461759	0.462678	0.457259	0.456096	0.453031	0.456597	0.460481	0.462209	0.464151	0.46338	0.465416	0.472566	0.478048	0.487122
	0.253493	0.484663	0.480846	0.477554	0.477352	0.480918	0.483029	0.480148	0.474649	0.476357	0.475375	0.477014	0.481471	0.480284	0.478279	0.477981	0.479559	0.481049	0.485422	0.485569	0.483064	0.476207	0.467723	0.466469	0.469658	0.46992	0.472	0.472383	0.472091	0.467926	0.465752	0.464788	0.465409	0.468086	0.465886	0.464104	0.4651	0.460005	0.461599	0.458805	0.459333	0.461206	0.461575	0.46321	0.461231	0.46239	0.468598	0.473933	0.484863
	0.255489	0.482885	0.477397	0.476091	0.478582	0.480457	0.484147	0.480919	0.476794	0.483077	0.48156	0.480689	0.484031	0.487569	0.48247	0.481175	0.485693	0.487039	0.491862	0.491517	0.486628	0.482381	0.475243	0.472257	0.471296	0.474609	0.476672	0.475581	0.475627	0.472086	0.469286	0.471926	0.470354	0.473246	0.470909	0.470865	0.471249	0.46643	0.466575	0.462766	0.463309	0.465011	0.467948	0.466773	0.463808	0.466936	0.472329	0.478615	0.491154
	0.257485	0.479275	0.475627	0.472606	0.475737	0.478178	0.479334	0.475231	0.472019	0.477252	0.476924	0.47911	0.483479	0.484599	0.482668	0.482177	0.486567	0.487647	0.492149	0.492314	0.489973	0.489087	0.484212	0.481993	0.481741	0.48141	0.480319	0.480244	0.47808	0.476488	0.478107	0.47808	0.47731	0.4788	0.477566	0.4754	0.478745	0.473387	0.473943	0.471954	0.469377	0.468286	0.468209	0.467992	0.466564	0.470179	0.476272	0.481416	0.489824
	0.259481	0.481326	0.476373	0.473253	0.474757	0.478701	0.478544	0.474275	0.469588	0.474509	0.4755	0.476464	0.47924	0.480544	0.481874	0.48003	0.485746	0.485646	0.490237	0.492082	0.491248	0.488689	0.483661	0.483385	0.482898	0.481295	0.480637	0.478042	0.478549	0.477595	0.480744	0.480902	0.480935	0.481195	0.48122	0.481657	0.484447	0.480359	0.479585	0.477302	0.474247	0.472145	0.472709	0.470561	0.468424	0.470775	0.476267	0.479749	0.485602
	0.261477	0.476564	0.471664	0.47056	0.47173	0.476358	0.476584	0.471378	0.466501	0.471419	0.472147	0.473771	0.476886	0.477046	0.476851	0.474245	0.480302	0.482408	0.488518	0.488843	0.489094	0.48506	0.482041	0.480029	0.4797	0.479556	0.478148	0.476092	0.474545	0.474304	0.474019	0.475624	0.476515	0.47802	0.479108	0.480407	0.484385	0.48163	0.479859	0.477111	0.475597	0.472944	0.473995	0.472706	0.470613	0.473103	0.477349	0.479457	0.484347
	0.263473	0.476168	0.472577	0.470442	0.473748	0.477561	0.478018	0.472139	0.466981	0.46992	0.470801	0.471529	0.474412	0.476042	0.47424	0.473066	0.478897	0.484202	0.488091	0.490436	0.490934	0.488615	0.486457	0.485072	0.484639	0.483665	0.48197	0.47836	0.478398	0.47672	0.480903	0.479486	0.479276	0.481445	0.483693	0.484504	0.487954	0.484468	0.481297	0.477963	0.47684	0.476108	0.475011	0.474257	0.471121	0.475484	0.478874	0.481136	0.48687
	0.265469	0.473317	0.468939	0.468521	0.47484	0.477024	0.477905	0.473135	0.466929	0.472244	0.471564	0.472042	0.474267	0.474918	0.473402	0.472824	0.479615	0.48473	0.488803	0.490976	0.491599	0.489129	0.485892	0.484719	0.485008	0.48336	0.483217	0.479765	0.479	0.477209	0.480008	0.479564	0.479725	0.481974	0.486181	0.488009	0.489832	0.486681	0.484027	0.480558	0.478258	0.477947	0.477448	0.477718	0.475394	0.47785	0.481368	0.484404	0.488611
	0.267465	0.475463	0.471712	0.472248	0.477973	0.478528	0.479421	0.473936	0.467824	0.473656	0.472791	0.472136	0.475315	0.473796	0.475779	0.472686	0.480765	0.484368	0.491375	0.494579	0.493859	0.491304	0.487841	0.485138	0.486877	0.483793	0.485107	0.483822	0.480728	0.480984	0.482402	0.483536	0.484647	0.485493	0.487433	0.491389	0.493597	0.489124	0.485709	0.482329	0.480364	0.480357	0.481117	0.480964	0.480882	0.484167	0.486207	0.489882	0.495066
	0.269461	0.477797	0.475909	0.47451	0.480207	0.480334	0.480485	0.475985	0.470014	0.476014	0.473481	0.473007	0.473971	0.473978	0.47391	0.474012	0.481846	0.484648	0.492052	0.495856	0.493168	0.493777	0.490958	0.488975	0.489075	0.484919	0.485151	0.484145	0.479827	0.479078	0.481589	0.482749	0.483959	0.485701	0.486209	0.488832	0.493637	0.491912	0.489938	0.485207	0.481279	0.483397	0.484834	0.485567	0.486981	0.489749	0.492886	0.496867	0.501635
	0.271457	0.475731	0.475037	0.475926	0.482631	0.483672	0.483099	0.477459	0.471391	0.477088	0.4739	0.472784	0.47451	0.473317	0.473613	0.475039	0.481769	0.483361	0.489745	0.492506	0.491562	0.490437	0.487438	0.486085	0.486041	0.482406	0.483148	0.481667	0.479116	0.476613	0.479918	0.482646	0.484202	0.485431	0.484726	0.488261	0.493323	0.491062	0.488975	0.485464	0.484802	0.484975	0.489489	0.490891	0.490245	0.492049	0.499235	0.502938	0.508392
	0.273453	0.473777	0.471766	0.47299	0.4805	0.482321	0.483032	0.476529	0.472084	0.475911	0.471479	0.471748	0.472611	0.469824	0.469436	0.471116	0.478403	0.478976	0.485106	0.487789	0.48524	0.482899	0.480891	0.478763	0.481279	0.476575	0.479993	0.479239	0.475787	0.472813	0.476788	0.479564	0.479652	0.480591	0.481957	0.485181	0.489861	0.487522	0.487285	0.484022	0.483456	0.482833	0.488357	0.489661	0.489142	0.491342	0.49499	0.498389	0.503236
	0.275449	0.470379	0.468632	0.471779	0.479181	0.480862	0.482471	0.478517	0.470853	0.475392	0.472027	0.469892	0.472216	0.469705	0.470638	0.472201	0.480207	0.48069	0.487708	0.486847	0.484867	0.481809	0.478471	0.475857	0.478863	0.477569	0.479227	0.476679	0.472282	0.471996	0.476347	0.478515	0.477289	0.477018	0.480003	0.485784	0.489319	0.487	0.485649	0.482612	0.481058	0.483501	0.486339	0.489417	0.488467	0.490388	0.493651	0.496681	0.503446
	0.277445	0.466128	0.466738	0.467892	0.475805	0.478853	0.479961	0.477311	0.47272	0.475453	0.471193	0.471046	0.472307	0.470564	0.472112	0.472412	0.479274	0.47893	0.486004	0.485346	0.481642	0.478739	0.474327	0.471011	0.474307	0.473243	0.475937	0.474511	0.470406	0.469853	0.474177	0.477676	0.476847	0.476166	0.480988	0.485644	0.489212	0.487342	0.484555	0.483207	0.479583	0.480388	0.485054	0.486904	0.487218	0.488019	0.492516	0.495	0.502477
	0.279441	0.467894	0.466497	0.468513	0.476378	0.478236	0.479765	0.477379	0.472926	0.475417	0.474292	0.47398	0.474257	0.47206	0.474668	0.475322	0.48094	0.482315	0.486112	0.484702	0.479409	0.475579	0.471792	0.46822	0.471336	0.470965	0.474654	0.473004	0.46921	0.468636	0.472835	0.475118	0.472621	0.4733	0.477364	0.484922	0.488901	0.486664	0.482989	0.480633	0.47653	0.477845	0.481506	0.484338	0.483751	0.485868	0.492469	0.494271	0.500271
	0.281437	0.466586	0.464831	0.467325	0.475808	0.478583	0.481443	0.477237	0.474921	0.476789	0.475866	0.4755	0.476814	0.473384	0.475955	0.476096	0.483649	0.484125	0.483577	0.481697	0.477198	0.473467	0.468848	0.463704	0.46707	0.467232	0.471439	0.467381	0.463802	0.46377	0.467802	0.468951	0.466651	0.468564	0.475036	0.481699	0.485394	0.482125	0.476324	0.474478	0.472073	0.474109	0.47741	0.47954	0.480934	0.483418	0.488806	0.491409	0.497321
	0.283433	0.464153	0.462107	0.467287	0.47412	0.479052	0.481191	0.47646	0.473537	0.478006	0.474885	0.47832	0.480307	0.476193	0.475762	0.47513	0.481878	0.4821	0.48333	0.480006	0.476644	0.474732	0.468097	0.46397	0.466657	0.467404	0.470609	0.468903	0.464003	0.464029	0.46506	0.467642	0.468569	0.468721	0.473207	0.480397	0.485765	0.481038	0.477217	0.473815	0.471179	0.47383	0.478426	0.47981	0.478976	0.479909	0.48581	0.489046	0.494805
	0.285429	0.466237	0.464771	0.467963	0.473617	0.477639	0.480759	0.477903	0.47523	0.475656	0.477286	0.478176	0.480512	0.475647	0.474808	0.473939	0.483706	0.486216	0.486726	0.485051	0.480114	0.476983	0.472154	0.472592	0.475371	0.475501	0.476465	0.475059	0.470333	0.469599	0.471924	0.471605	0.471177	0.470836	0.478433	0.480768	0.486576	0.483454	0.478836	0.478304	0.476115	0.479105	0.482066	0.484247	0.480406	0.485296	0.491977	0.495273	0.503496
	0.287425	0.469992	0.467993	0.472009	0.475638	0.479087	0.480633	0.47803	0.476943	0.476757	0.477581	0.479432	0.481138	0.477871	0.477242	0.475447	0.482974	0.486561	0.489005	0.488791	0.48282	0.482385	0.478532	0.477952	0.482745	0.482637	0.483611	0.48259	0.476256	0.480549	0.481631	0.480502	0.47797	0.478776	0.4851	0.486647	0.491277	0.488291	0.485339	0.485132	0.481383	0.481974	0.485625	0.486237	0.484375	0.489323	0.496055	0.500448	0.50802
	0.289421	0.468145	0.466228	0.471368	0.47606	0.479235	0.479588	0.476263	0.472804	0.474285	0.475638	0.478836	0.481051	0.475991	0.475447	0.474155	0.479291	0.480932	0.485543	0.48288	0.479031	0.481854	0.475967	0.475913	0.481893	0.4836	0.486632	0.483586	0.477313	0.481351	0.482976	0.481687	0.479787	0.48102	0.48409	0.485298	0.490884	0.489071	0.485634	0.487094	0.482659	0.482151	0.483343	0.485846	0.485175	0.48679	0.495928	0.502629	0.509477
	0.291417	0.46771	0.466617	0.470318	0.472018	0.472016	0.469689	0.468176	0.467429	0.471365	0.474893	0.47666	0.478715	0.474388	0.473018	0.471495	0.475196	0.476271	0.476432	0.474348	0.474581	0.476966	0.476569	0.478566	0.484858	0.483749	0.484653	0.483435	0.476517	0.479793	0.481709	0.480819	0.479299	0.481837	0.48441	0.48343	0.491228	0.485362	0.483347	0.482237	0.479067	0.479258	0.481394	0.484669	0.484871	0.484826	0.493185	0.500541	0.508193
	0.293413	0.472678	0.47109	0.473803	0.473245	0.471352	0.468393	0.467696	0.467194	0.47028	0.474958	0.476722	0.477536	0.479349	0.477854	0.475691	0.479643	0.481754	0.4788	0.474082	0.471722	0.479766	0.479143	0.481323	0.484894	0.485099	0.485381	0.484744	0.479808	0.481547	0.481787	0.480791	0.479586	0.481376	0.481555	0.47984	0.481249	0.477108	0.477097	0.475482	0.476529	0.477074	0.477622	0.481379	0.485076	0.484435	0.488979	0.498464	0.503684
	0.295409	0.474518	0.473787	0.474449	0.474156	0.472695	0.469459	0.468849	0.466865	0.469595	0.473922	0.477832	0.479483	0.480997	0.480063	0.475564	0.482659	0.480761	0.476095	0.471696	0.470342	0.479166	0.478069	0.479527	0.484785	0.482849	0.483596	0.483736	0.47943	0.482012	0.477853	0.478437	0.475556	0.475877	0.477343	0.478784	0.478609	0.475365	0.474312	0.472733	0.469895	0.471804	0.474385	0.479111	0.482159	0.481282	0.48696	0.493507	0.496673
	0.297405	0.472257	0.473243	0.472538	0.473075	0.472384	0.470851	0.471525	0.470257	0.471231	0.475803	0.479011	0.480798	0.481092	0.479015	0.475144	0.481367	0.479356	0.474839	0.471617	0.469172	0.475707	0.47338	0.474859	0.477691	0.476805	0.477953	0.47769	0.474273	0.475713	0.474165	0.476596	0.472671	0.470966	0.47165	0.474298	0.474644	0.472848	0.471474	0.469469	0.465018	0.466522	0.468432	0.47508	0.478792	0.478787	0.483834	0.490392	0.49313
	0.299401	0.476048	0.474737	0.474326	0.474363	0.472894	0.473897	0.475177	0.474433	0.474649	0.47862	0.482606	0.482486	0.482362	0.48042	0.476239	0.482343	0.480767	0.476599	0.47266	0.470367	0.474131	0.472209	0.471913	0.471283	0.471488	0.472159	0.472325	0.469582	0.469633	0.469203	0.471604	0.469461	0.469273	0.469398	0.469183	0.471478	0.471814	0.469085	0.467383	0.461746	0.463311	0.466421	0.475121	0.480366	0.480512	0.486739	0.493292	0.499187
	0.301397	0.478804	0.47751	0.476589	0.477861	0.477569	0.478429	0.479164	0.478883	0.481574	0.483984	0.48701	0.487535	0.488237	0.485181	0.480777	0.483415	0.482902	0.476814	0.473858	0.466049	0.470296	0.46684	0.468514	0.466729	0.465691	0.464937	0.4666	0.466631	0.46353	0.46368	0.465669	0.463315	0.464434	0.465013	0.465526	0.466511	0.465699	0.464318	0.461128	0.457279	0.460761	0.466299	0.475249	0.481866	0.483689	0.491191	0.496103	0.502692
	0.303393	0.48242	0.480777	0.481361	0.483681	0.482416	0.481253	0.483719	0.485232	0.488722	0.488204	0.490559	0.489362	0.490255	0.486325	0.482773	0.48697	0.485248	0.479866	0.474925	0.466756	0.46851	0.465251	0.465411	0.46449	0.464519	0.462187	0.462137	0.462918	0.461998	0.459881	0.46288	0.459967	0.460177	0.461089	0.461836	0.463599	0.46297	0.461377	0.45838	0.453802	0.458567	0.46608	0.474664	0.484688	0.484729	0.492441	0.499043	0.505495
	0.305389	0.48419	0.482954	0.483805	0.485714	0.485729	0.483375	0.484506	0.486969	0.487707	0.487697	0.489832	0.489118	0.489547	0.487317	0.485981	0.490036	0.487555	0.482287	0.476566	0.468672	0.468712	0.464438	0.464792	0.463861	0.463638	0.461379	0.461289	0.460089	0.459633	0.457329	0.459068	0.453688	0.455134	0.457586	0.457164	0.458322	0.45706	0.456273	0.453444	0.451174	0.454675	0.46466	0.470944	0.48213	0.484127	0.49191	0.498597	0.50187
	0.307385	0.482961	0.483013	0.484995	0.488647	0.486735	0.48748	0.487017	0.488828	0.490098	0.492245	0.494076	0.492392	0.491716	0.488233	0.487171	0.491287	0.49132	0.484439	0.47963	0.46945	0.470635	0.467211	0.464995	0.463132	0.463236	0.459861	0.459264	0.457326	0.456654	0.455992	0.457207	0.453887	0.45502	0.457037	0.455136	0.454204	0.454753	0.454422	0.449509	0.447998	0.451512	0.461448	0.468219	0.481468	0.483057	0.490782	0.496314	0.503729
	0.309381	0.480127	0.480792	0.480509	0.482431	0.481612	0.481081	0.481621	0.483106	0.480573	0.486669	0.487367	0.485065	0.483113	0.484	0.483416	0.487612	0.489429	0.482719	0.478647	0.469299	0.469163	0.465425	0.464779	0.463791	0.460515	0.459211	0.457494	0.453773	0.455453	0.457482	0.461432	0.455927	0.45967	0.460544	0.456439	0.456784	0.455338	0.455331	0.453027	0.451833	0.457513	0.465074	0.47231	0.479657	0.485668	0.491242	0.496815	0.504895
	0.311377	0.47473	0.476488	0.475725	0.480033	0.480478	0.479952	0.482063	0.484067	0.480344	0.485336	0.488862	0.486655	0.483811	0.483095	0.482902	0.484673	0.487398	0.481324	0.477648	0.473096	0.468639	0.465238	0.464213	0.465067	0.460324	0.457275	0.458437	0.452816	0.454016	0.456065	0.460898	0.460132	0.461899	0.463262	0.460215	0.459526	0.458635	0.456371	0.455789	0.456514	0.461247	0.469293	0.474565	0.479848	0.484854	0.489463	0.494471	0.501544
	0.313373	0.473944	0.474299	0.472971	0.476269	0.477593	0.480162	0.481946	0.485642	0.48093	0.485679	0.487411	0.486349	0.482541	0.480061	0.479241	0.482286	0.486131	0.480599	0.47761	0.473714	0.470172	0.469342	0.466228	0.465981	0.460529	0.45738	0.459217	0.454809	0.454258	0.455616	0.461831	0.4617	0.461451	0.463216	0.4607	0.459722	0.45899	0.457111	0.454212	0.457438	0.461839	0.467212	0.472468	0.477983	0.480713	0.485748	0.490002	0.496729
	0.315369	0.471638	0.474113	0.471695	0.47577	0.476483	0.478795	0.479841	0.482561	0.480097	0.482281	0.482474	0.48045	0.475974	0.473928	0.472338	0.475869	0.478066	0.476339	0.477297	0.475455	0.473709	0.472973	0.468479	0.465226	0.458198	0.452337	0.457891	0.450145	0.450796	0.453167	0.459891	0.460051	0.462456	0.463163	0.464102	0.463153	0.45999	0.460099	0.458077	0.458876	0.463813	0.469976	0.474139	0.480932	0.482533	0.487782	0.488493	0.494151
	0.317365	0.477446	0.476913	0.477394	0.478242	0.478927	0.478493	0.481656	0.485685	0.486157	0.487531	0.488229	0.482424	0.478437	0.474569	0.47085	0.471341	0.477619	0.477355	0.478363	0.476837	0.476727	0.473259	0.470425	0.467208	0.46097	0.457415	0.462391	0.45496	0.453836	0.454464	0.460705	0.461641	0.464648	0.466619	0.466122	0.46358	0.458823	0.459335	0.460383	0.458989	0.465621	0.47133	0.4759	0.480149	0.481794	0.485982	0.489737	0.492634
	0.319361	0.480053	0.481474	0.482364	0.482347	0.483285	0.481145	0.484099	0.490382	0.487748	0.489872	0.49136	0.487191	0.483657	0.476587	0.469393	0.470644	0.474499	0.477286	0.476123	0.476302	0.477197	0.476524	0.473158	0.468571	0.463957	0.463957	0.464971	0.461644	0.459235	0.459269	0.463659	0.465867	0.468014	0.469258	0.468638	0.467057	0.46243	0.462853	0.461588	0.461977	0.465227	0.469786	0.475416	0.48073	0.481843	0.483549	0.488276	0.495405
	0.321357	0.480164	0.480756	0.482842	0.485006	0.486724	0.485954	0.486702	0.493181	0.491142	0.492529	0.492639	0.487257	0.482247	0.475737	0.471136	0.473816	0.474962	0.476696	0.475374	0.473887	0.474866	0.475147	0.471265	0.469019	0.466544	0.465363	0.465312	0.463605	0.461511	0.45949	0.463832	0.460899	0.464873	0.468025	0.46818	0.469484	0.465304	0.463082	0.458457	0.458727	0.466191	0.46827	0.473892	0.480006	0.479989	0.48522	0.489206	0.494614
	0.323353	0.483857	0.484231	0.485221	0.488326	0.490158	0.49084	0.493456	0.498582	0.500294	0.501842	0.499489	0.49305	0.48926	0.483305	0.477711	0.479919	0.480702	0.478569	0.476134	0.474658	0.474743	0.474972	0.471079	0.468778	0.468396	0.464534	0.465886	0.46429	0.462658	0.461149	0.46325	0.462918	0.465408	0.467017	0.470226	0.470747	0.466873	0.464553	0.458451	0.458282	0.463324	0.467549	0.468924	0.477922	0.476553	0.484421	0.490923	0.493389
	0.325349	0.48503	0.485328	0.48548	0.487473	0.487668	0.489846	0.494742	0.499974	0.504488	0.505788	0.503757	0.497601	0.493746	0.487129	0.481961	0.484388	0.482452	0.479983	0.477261	0.474323	0.471997	0.473423	0.470492	0.468044	0.4644	0.462555	0.466933	0.464048	0.459492	0.458397	0.459883	0.464088	0.464158	0.466186	0.469757	0.47164	0.468918	0.466987	0.459755	0.460812	0.465873	0.470004	0.471445	0.481113	0.476923	0.482358	0.491755	0.491925
	0.327345	0.487186	0.487746	0.488325	0.491412	0.493155	0.493457	0.498491	0.502137	0.509221	0.510186	0.50745	0.501405	0.498919	0.490521	0.485132	0.488325	0.488401	0.487012	0.47856	0.476996	0.477109	0.475666	0.47476	0.472421	0.469225	0.465738	0.467635	0.467024	0.461991	0.460381	0.462122	0.466123	0.464615	0.466182	0.471377	0.475517	0.472908	0.470073	0.463742	0.463662	0.469409	0.47147	0.474093	0.484458	0.48282	0.486862	0.49363	0.496576
	0.329341	0.48656	0.487519	0.488515	0.490376	0.491619	0.494221	0.497986	0.50314	0.509185	0.510341	0.50641	0.504479	0.500672	0.493329	0.488103	0.491478	0.491124	0.486932	0.479688	0.47774	0.476516	0.475614	0.472613	0.470319	0.469586	0.46742	0.469572	0.468504	0.464677	0.462462	0.46439	0.466342	0.469252	0.469505	0.475672	0.477462	0.474572	0.471304	0.464292	0.46326	0.470278	0.473069	0.478116	0.483425	0.482421	0.48536	0.490482	0.493048
	0.331337	0.484371	0.487377	0.485904	0.486564	0.489275	0.490889	0.493652	0.498904	0.50643	0.50652	0.503821	0.502908	0.497911	0.489753	0.48459	0.489794	0.489713	0.485846	0.480789	0.476645	0.476693	0.47344	0.470452	0.46691	0.468862	0.467534	0.46927	0.4693	0.465341	0.464379	0.465371	0.470788	0.47264	0.470383	0.478107	0.478123	0.47595	0.474599	0.46815	0.467651	0.474469	0.478428	0.480906	0.486478	0.483332	0.484477	0.489637	0.491688
	0.333333	0.490574	0.492631	0.491574	0.488959	0.490699	0.491488	0.494011	0.499231	0.50531	0.504446	0.501327	0.49907	0.495074	0.488262	0.481521	0.488379	0.487605	0.485626	0.48116	0.478713	0.476513	0.472986	0.472432	0.469807	0.473512	0.475404	0.475708	0.474528	0.472613	0.47316	0.477824	0.479894	0.481459	0.478715	0.48215	0.485993	0.480589	0.47775	0.471367	0.472704	0.478647	0.482051	0.481126	0.485239	0.483297	0.488449	0.493235	0.493873
	0.335329	0.490745	0.494947	0.493064	0.491879	0.493848	0.49294	0.495804	0.501203	0.507871	0.505762	0.501728	0.49899	0.496116	0.488963	0.483476	0.488165	0.48989	0.487356	0.482946	0.480868	0.483262	0.479045	0.478107	0.477094	0.481016	0.484513	0.484394	0.484422	0.480731	0.483329	0.487558	0.488577	0.488926	0.486559	0.491939	0.494618	0.491408	0.486567	0.477813	0.475584	0.482026	0.484743	0.483219	0.48681	0.487272	0.493371	0.497582	0.501557
	0.337325	0.493204	0.495989	0.494025	0.494489	0.493016	0.493927	0.49445	0.499542	0.504464	0.502823	0.500535	0.499323	0.49792	0.490723	0.484189	0.492228	0.494386	0.490154	0.485992	0.479814	0.481654	0.480056	0.481519	0.479073	0.483203	0.483541	0.483817	0.484128	0.480287	0.483931	0.486955	0.488931	0.488969	0.485504	0.489013	0.493257	0.491961	0.486149	0.478115	0.47581	0.482433	0.483558	0.480633	0.484051	0.48531	0.491899	0.496776	0.502815
	0.339321	0.490023	0.492924	0.492161	0.494205	0.493614	0.494445	0.494604	0.49958	0.504166	0.501446	0.498588	0.496547	0.496475	0.48898	0.483835	0.491714	0.493511	0.489409	0.484684	0.477409	0.476305	0.471658	0.473363	0.47462	0.477402	0.478616	0.480125	0.48101	0.47676	0.476574	0.483513	0.485702	0.484811	0.484282	0.485709	0.488365	0.48619	0.481596	0.474814	0.473177	0.478062	0.478908	0.479967	0.485266	0.483825	0.490774	0.497501	0.503762
	0.341317	0.491689	0.492374	0.492773	0.495277	0.496018	0.494664	0.493939	0.498054	0.501119	0.500801	0.494163	0.492909	0.492945	0.486615	0.483834	0.492903	0.496409	0.492611	0.489275	0.479207	0.481066	0.476194	0.477212	0.476859	0.481209	0.480588	0.48139	0.478934	0.478314	0.478969	0.483892	0.484497	0.483522	0.484341	0.483948	0.481002	0.479065	0.476151	0.469864	0.47156	0.473025	0.474986	0.47524	0.480112	0.483798	0.490521	0.497203	0.502082
	0.343313	0.487797	0.490377	0.493367	0.496659	0.497391	0.495828	0.496114	0.500678	0.50502	0.501563	0.493809	0.493691	0.494133	0.487451	0.48764	0.494267	0.498303	0.4952	0.488231	0.482532	0.481654	0.477214	0.479003	0.480068	0.481233	0.482028	0.483183	0.479959	0.478341	0.480966	0.486377	0.485964	0.485693	0.485393	0.486229	0.484009	0.484738	0.480771	0.477448	0.473508	0.477813	0.479637	0.479081	0.484498	0.484609	0.489171	0.495199	0.4996
	0.345309	0.487534	0.48696	0.491251	0.494798	0.498101	0.494872	0.493285	0.496365	0.50128	0.498469	0.491285	0.492905	0.49443	0.489126	0.490901	0.495522	0.500373	0.496516	0.492242	0.486809	0.485437	0.481531	0.484184	0.487127	0.487586	0.487926	0.487896	0.483837	0.481554	0.485546	0.491126	0.488569	0.489689	0.487277	0.489372	0.490199	0.490605	0.488018	0.484184	0.479944	0.479525	0.478903	0.478021	0.48322	0.481792	0.486509	0.489078	0.494987
	0.347305	0.480973	0.478935	0.481697	0.487018	0.491258	0.489283	0.489914	0.491419	0.499318	0.495606	0.485917	0.48553	0.486475	0.482546	0.485725	0.490519	0.493785	0.492043	0.489852	0.482972	0.481409	0.48099	0.48237	0.488193	0.489293	0.489098	0.487459	0.484347	0.483908	0.487658	0.494662	0.494569	0.494251	0.491841	0.494172	0.495046	0.497001	0.493128	0.49105	0.48432	0.481819	0.4818	0.481671	0.485452	0.484902	0.490329	0.494756	0.4983
	0.349301	0.474346	0.470888	0.475147	0.478259	0.484875	0.485164	0.486933	0.489044	0.493301	0.486041	0.477742	0.476979	0.478123	0.477395	0.480683	0.487677	0.490248	0.492279	0.490194	0.484661	0.481853	0.480067	0.482284	0.488115	0.486561	0.486665	0.485338	0.481632	0.481858	0.489454	0.494223	0.49146	0.491974	0.493045	0.496321	0.497374	0.500862	0.498225	0.49657	0.490683	0.482895	0.48606	0.486929	0.491273	0.488976	0.495698	0.496742	0.498138
	0.351297	0.470874	0.466477	0.471177	0.473854	0.479324	0.47909	0.48219	0.484681	0.487172	0.484033	0.477361	0.475227	0.476023	0.474344	0.47904	0.483542	0.487961	0.488506	0.484415	0.480451	0.476253	0.475619	0.479845	0.486501	0.487005	0.482496	0.481936	0.478253	0.481929	0.486145	0.48994	0.487014	0.487535	0.490744	0.494395	0.497644	0.498655	0.493393	0.488964	0.486034	0.479876	0.484414	0.4872	0.489561	0.489588	0.494429	0.495695	0.496876
	0.353293	0.471242	0.469691	0.474059	0.477966	0.481093	0.483399	0.485487	0.487275	0.48927	0.48003	0.474102	0.475489	0.475302	0.475059	0.479155	0.485467	0.491484	0.490145	0.486394	0.48239	0.47753	0.476321	0.477458	0.483235	0.483179	0.482694	0.479412	0.478307	0.480231	0.484213	0.489136	0.488905	0.489872	0.492764	0.495482	0.493115	0.495477	0.492334	0.488495	0.484053	0.480844	0.484464	0.48703	0.48975	0.487406	0.493877	0.496713	0.497603
	0.355289	0.469872	0.468277	0.475686	0.477019	0.482009	0.487772	0.487149	0.487438	0.487051	0.478962	0.47138	0.473616	0.476372	0.478525	0.483521	0.490295	0.497041	0.496189	0.492927	0.484953	0.477787	0.474479	0.47745	0.482115	0.482745	0.482341	0.482863	0.478606	0.477936	0.481909	0.48888	0.48901	0.491757	0.487864	0.490443	0.489403	0.489183	0.487254	0.484894	0.481172	0.480524	0.483259	0.485269	0.48702	0.481459	0.486222	0.491263	0.495032
	0.357285	0.470032	0.470708	0.479732	0.479312	0.483515	0.487388	0.488446	0.490461	0.487645	0.48084	0.473905	0.472405	0.474338	0.476085	0.484377	0.493157	0.494449	0.492831	0.488581	0.484049	0.478668	0.472099	0.473523	0.480137	0.479418	0.47927	0.481164	0.477485	0.478275	0.482507	0.4885	0.488591	0.484853	0.480597	0.484473	0.483517	0.483443	0.481947	0.480269	0.474927	0.475727	0.477952	0.480133	0.48307	0.476093	0.48072	0.484252	0.487335
	0.359281	0.47376	0.475039	0.478831	0.47888	0.481879	0.484143	0.4837	0.483754	0.481415	0.477186	0.472394	0.468721	0.471684	0.474372	0.47852	0.485665	0.490098	0.492677	0.489531	0.485471	0.482622	0.476205	0.477648	0.482091	0.484816	0.484232	0.483131	0.484917	0.488548	0.489752	0.493388	0.493276	0.487932	0.481361	0.483742	0.484095	0.484622	0.484049	0.482737	0.4784	0.478683	0.479524	0.479683	0.482554	0.477204	0.480724	0.481041	0.487269
	0.361277	0.475198	0.474179	0.478634	0.476339	0.480188	0.480735	0.478543	0.479323	0.477586	0.474119	0.466348	0.465922	0.467557	0.470215	0.475329	0.483802	0.489328	0.493421	0.489325	0.4853	0.479729	0.47443	0.478837	0.482735	0.486371	0.490593	0.490384	0.490938	0.4916	0.494057	0.497032	0.496448	0.492632	0.485831	0.489167	0.489925	0.48728	0.486312	0.484854	0.478812	0.479856	0.482745	0.48329	0.485867	0.480315	0.481159	0.484472	0.48855
	0.363273	0.471442	0.474356	0.479052	0.477296	0.480869	0.479356	0.473515	0.474636	0.473009	0.470507	0.46319	0.462587	0.465178	0.465063	0.469266	0.478106	0.483648	0.48666	0.482696	0.476475	0.473996	0.470719	0.476605	0.479187	0.484951	0.488071	0.488761	0.487516	0.485175	0.48791	0.491285	0.490473	0.487212	0.480806	0.482732	0.484652	0.484002	0.483204	0.476302	0.472459	0.47548	0.472437	0.473944	0.476225	0.471865	0.472694	0.479861	0.484231
	0.365269	0.47624	0.479423	0.482697	0.479603	0.478894	0.478441	0.474126	0.473922	0.470445	0.470499	0.462234	0.463102	0.465509	0.466833	0.469452	0.476108	0.481829	0.484917	0.478556	0.471225	0.473329	0.469446	0.475921	0.47913	0.483692	0.484344	0.485135	0.486022	0.485192	0.487294	0.490962	0.487935	0.486391	0.479361	0.482417	0.482243	0.482494	0.479642	0.474589	0.470903	0.47414	0.474356	0.474316	0.475452	0.4732	0.475472	0.479103	0.485296
	0.367265	0.477355	0.481281	0.486805	0.48342	0.480737	0.47621	0.475274	0.474036	0.472803	0.471425	0.466852	0.464734	0.470346	0.47014	0.471287	0.478266	0.483089	0.484593	0.477386	0.473959	0.475276	0.471393	0.475609	0.481386	0.48663	0.489007	0.488294	0.488834	0.485842	0.486091	0.489323	0.488113	0.484658	0.477548	0.482044	0.483196	0.484948	0.48461	0.479859	0.473856	0.478614	0.477196	0.478293	0.478687	0.476005	0.478083	0.481783	0.485525
	0.369261	0.476844	0.479729	0.486444	0.483457	0.483679	0.477651	0.474846	0.474112	0.472231	0.46949	0.465786	0.465147	0.468372	0.468939	0.470155	0.474356	0.480283	0.482502	0.478329	0.475622	0.477609	0.477086	0.482212	0.486927	0.493069	0.494228	0.495521	0.496007	0.493857	0.492271	0.49515	0.492896	0.489339	0.482722	0.486322	0.488097	0.491126	0.489406	0.483974	0.480834	0.48294	0.480905	0.479614	0.483517	0.478722	0.483738	0.485938	0.49164
	0.371257	0.476364	0.475956	0.481942	0.481329	0.481727	0.478064	0.474684	0.474398	0.473987	0.472222	0.470903	0.472027	0.473865	0.472584	0.474141	0.476649	0.479082	0.480465	0.474826	0.47193	0.474671	0.474211	0.480492	0.484772	0.492948	0.495726	0.497157	0.499573	0.496365	0.493351	0.494477	0.49072	0.488312	0.482135	0.48685	0.486998	0.487211	0.488798	0.482018	0.475267	0.480963	0.478691	0.479063	0.482104	0.476888	0.482696	0.485751	0.4916
	0.373253	0.476707	0.47765	0.482627	0.482737	0.482571	0.47707	0.473071	0.470951	0.471514	0.469335	0.467109	0.467454	0.472226	0.47118	0.468561	0.469951	0.473282	0.475146	0.468564	0.46708	0.469705	0.464834	0.471247	0.475874	0.484858	0.487517	0.489059	0.493105	0.491282	0.489303	0.491709	0.48951	0.486094	0.481792	0.485462	0.483431	0.485358	0.485485	0.479385	0.472216	0.475217	0.474099	0.475909	0.478896	0.475219	0.483508	0.488518	0.495737
	0.37525	0.483073	0.484514	0.487254	0.485769	0.486096	0.480061	0.476414	0.476716	0.477246	0.475813	0.475485	0.475067	0.478074	0.473572	0.468181	0.467844	0.468393	0.470323	0.465989	0.465157	0.467761	0.463069	0.465973	0.47181	0.478826	0.482311	0.483597	0.484144	0.481743	0.481038	0.484025	0.480305	0.478014	0.475094	0.478453	0.480044	0.481873	0.480211	0.473129	0.469846	0.474895	0.477134	0.479109	0.483575	0.478143	0.482206	0.486829	0.493929
	0.377246	0.483961	0.48471	0.486469	0.486697	0.488423	0.483476	0.479814	0.480367	0.479754	0.480933	0.48139	0.478523	0.479864	0.477585	0.468875	0.468334	0.463343	0.46776	0.46618	0.467963	0.468976	0.466017	0.468878	0.473164	0.47827	0.479436	0.479	0.480071	0.480386	0.478942	0.480352	0.478321	0.479016	0.475349	0.480053	0.479126	0.483113	0.479967	0.478101	0.472971	0.480318	0.482062	0.483052	0.486342	0.479252	0.480896	0.485574	0.492809
	0.379242	0.486978	0.487967	0.48897	0.489283	0.491346	0.487937	0.485485	0.48532	0.484662	0.485097	0.485788	0.484061	0.483559	0.478106	0.470829	0.469124	0.466127	0.467632	0.466611	0.469366	0.471138	0.467842	0.472549	0.476167	0.479389	0.480061	0.479233	0.479183	0.478714	0.478007	0.480499	0.477718	0.477959	0.477521	0.479722	0.481802	0.481643	0.477509	0.475302	0.472394	0.476869	0.478093	0.479983	0.481698	0.477224	0.477599	0.481964	0.489865
	0.381238	0.48411	0.486198	0.486989	0.486949	0.488339	0.486237	0.486833	0.485895	0.486896	0.487357	0.488303	0.485406	0.481644	0.473825	0.46902	0.466692	0.465478	0.468771	0.465495	0.470751	0.474068	0.469106	0.473252	0.476034	0.478436	0.478883	0.478942	0.476665	0.475216	0.472874	0.476382	0.475116	0.476724	0.476219	0.479465	0.48316	0.481138	0.477253	0.472755	0.468958	0.472837	0.47287	0.476356	0.476939	0.470805	0.474018	0.478379	0.482775
	0.383234	0.488156	0.491285	0.491395	0.490104	0.489221	0.488212	0.487749	0.487408	0.48653	0.490178	0.488335	0.48563	0.48161	0.475832	0.471804	0.46955	0.467794	0.467968	0.466499	0.471127	0.476517	0.472085	0.475059	0.476216	0.477408	0.477469	0.476845	0.475293	0.47586	0.47392	0.474232	0.474663	0.475184	0.476712	0.480333	0.482621	0.480776	0.477905	0.474662	0.473427	0.475753	0.4758	0.477185	0.47635	0.472075	0.475886	0.478599	0.484598
	0.38523	0.488769	0.492388	0.495391	0.490992	0.492023	0.489468	0.489507	0.490106	0.490365	0.490394	0.489908	0.488597	0.485013	0.481928	0.474969	0.472885	0.470053	0.470175	0.466138	0.467766	0.472369	0.468682	0.47348	0.472999	0.475021	0.476522	0.474529	0.474086	0.4741	0.472166	0.475695	0.475327	0.479007	0.478875	0.47907	0.482569	0.481231	0.480954	0.479033	0.476936	0.481511	0.480526	0.480141	0.481563	0.476393	0.47708	0.478411	0.484126
	0.387226	0.495734	0.497055	0.500069	0.496226	0.498488	0.493242	0.49244	0.492055	0.492454	0.491874	0.490774	0.489247	0.487474	0.483508	0.476271	0.474105	0.470969	0.469739	0.464299	0.465966	0.469628	0.467209	0.471064	0.472315	0.473557	0.474652	0.472297	0.471914	0.472101	0.471656	0.473739	0.476129	0.479405	0.478714	0.478155	0.480862	0.47995	0.478857	0.477933	0.477113	0.482276	0.482389	0.481949	0.482427	0.476342	0.476776	0.4777	0.481959
	0.389222	0.495091	0.49763	0.501251	0.498117	0.500757	0.494474	0.494541	0.493549	0.494437	0.493968	0.494592	0.493146	0.492734	0.487686	0.48084	0.478645	0.474306	0.473847	0.46662	0.465153	0.466533	0.464487	0.469197	0.470792	0.474449	0.475327	0.476487	0.475852	0.475221	0.47412	0.476738	0.48094	0.48077	0.477583	0.477665	0.480114	0.479773	0.479013	0.480273	0.480133	0.485587	0.48518	0.485502	0.485993	0.480616	0.480769	0.481637	0.48503
	0.391218	0.496356	0.498611	0.502813	0.500986	0.502215	0.498081	0.497662	0.497602	0.496848	0.494879	0.493181	0.492022	0.492021	0.48706	0.481437	0.479992	0.475861	0.473561	0.470184	0.46734	0.469837	0.467897	0.470933	0.473254	0.476706	0.479694	0.479342	0.480617	0.482813	0.480318	0.484145	0.48768	0.488033	0.484397	0.482918	0.485802	0.485481	0.484987	0.48558	0.486821	0.49006	0.487382	0.488378	0.489374	0.484254	0.48617	0.48645	0.491891
	0.393214	0.496998	0.498255	0.501802	0.501573	0.500597	0.498043	0.495661	0.494187	0.489115	0.492414	0.488	0.487774	0.489976	0.486253	0.481338	0.478898	0.48141	0.477495	0.474294	0.471342	0.475558	0.473714	0.475686	0.479192	0.481351	0.483656	0.483237	0.483508	0.487179	0.486316	0.488985	0.490234	0.490024	0.490552	0.486537	0.488419	0.488601	0.489292	0.49152	0.491929	0.495343	0.490856	0.490688	0.493785	0.491613	0.492013	0.492	0.499457
	0.39521	0.49434	0.495664	0.497494	0.49874	0.499399	0.495833	0.49296	0.48573	0.48339	0.485999	0.48431	0.486331	0.486497	0.483167	0.477757	0.47749	0.478493	0.478332	0.47316	0.473184	0.474215	0.472535	0.477411	0.481826	0.482858	0.484031	0.480587	0.481752	0.48182	0.481545	0.485223	0.488379	0.487096	0.48597	0.483592	0.486842	0.48966	0.48849	0.487718	0.487718	0.492211	0.489401	0.490711	0.493408	0.487645	0.490777	0.491846	0.498927
	0.397206	0.49885	0.497407	0.498236	0.498575	0.497336	0.493252	0.485608	0.477676	0.472261	0.477881	0.478752	0.481074	0.485647	0.482085	0.482677	0.480579	0.48341	0.480054	0.47971	0.478226	0.481205	0.480808	0.482022	0.487753	0.488135	0.486519	0.486805	0.486321	0.4868	0.485692	0.489135	0.490563	0.490302	0.489582	0.48551	0.488888	0.489788	0.489538	0.486798	0.487131	0.491996	0.490356	0.490343	0.494094	0.492182	0.496046	0.496859	0.504815
	0.399202	0.497104	0.494978	0.49557	0.497953	0.495345	0.492557	0.486234	0.47934	0.472104	0.477464	0.47645	0.480923	0.484631	0.480033	0.481463	0.480317	0.480928	0.481477	0.481231	0.478555	0.480382	0.476707	0.481426	0.48561	0.486733	0.483619	0.482375	0.483075	0.483951	0.484779	0.488846	0.489713	0.488493	0.486226	0.481843	0.486589	0.487201	0.486943	0.483808	0.484719	0.487719	0.485206	0.485694	0.490739	0.49054	0.494124	0.495146	0.503427
	0.401198	0.499744	0.499579	0.498907	0.499872	0.496863	0.494282	0.48673	0.480216	0.474088	0.477015	0.477956	0.482751	0.485823	0.484953	0.483453	0.486597	0.484874	0.485509	0.486552	0.48675	0.484627	0.481841	0.485294	0.487819	0.489917	0.488951	0.484779	0.484046	0.48642	0.487946	0.491784	0.493356	0.493665	0.489644	0.486001	0.492939	0.494946	0.494008	0.492291	0.491091	0.495276	0.49239	0.494514	0.498413	0.496183	0.498117	0.502229	0.507788
	0.403194	0.503532	0.502957	0.501859	0.499332	0.495174	0.49231	0.484761	0.477238	0.468463	0.475343	0.477381	0.48274	0.485672	0.485334	0.490336	0.488912	0.492234	0.491391	0.490774	0.486375	0.484483	0.482692	0.485315	0.4899	0.491542	0.489677	0.489541	0.486258	0.489359	0.491818	0.493645	0.494374	0.494948	0.495904	0.49144	0.490728	0.493106	0.493949	0.49243	0.495254	0.499571	0.497482	0.501019	0.502209	0.502472	0.503539	0.50249	0.508927
	0.40519	0.504616	0.501483	0.499956	0.497266	0.494909	0.494268	0.490005	0.480788	0.471573	0.476898	0.48026	0.484187	0.486297	0.486609	0.491861	0.491373	0.492469	0.492411	0.49141	0.488982	0.485572	0.483513	0.485163	0.489021	0.491657	0.49064	0.490418	0.489611	0.49168	0.494581	0.495851	0.496009	0.495455	0.495258	0.493631	0.490632	0.492021	0.494785	0.494481	0.495673	0.501043	0.499166	0.500607	0.503753	0.50414	0.506588	0.500931	0.507641
	0.407186	0.50246	0.500693	0.500641	0.499812	0.495162	0.494184	0.48917	0.480058	0.469986	0.475016	0.477024	0.482384	0.484654	0.484348	0.488096	0.486467	0.488521	0.488989	0.49054	0.48927	0.48421	0.481113	0.480952	0.486598	0.49015	0.490673	0.491555	0.489316	0.490945	0.495696	0.496151	0.494854	0.496918	0.498946	0.492793	0.492578	0.495354	0.497183	0.498003	0.500392	0.502502	0.499179	0.50213	0.503845	0.505164	0.502718	0.49993	0.506391
	0.409182	0.497638	0.497782	0.497794	0.496787	0.492351	0.492742	0.488221	0.479895	0.470113	0.471265	0.471045	0.47783	0.480999	0.479825	0.480963	0.479568	0.480636	0.483581	0.485452	0.481971	0.479102	0.477364	0.477529	0.482242	0.484648	0.487812	0.489489	0.486848	0.489993	0.493018	0.492302	0.492744	0.4936	0.493883	0.491074	0.491219	0.493086	0.494455	0.495731	0.497684	0.498327	0.498158	0.498915	0.497394	0.498498	0.49846	0.494228	0.50085
	0.411178	0.494867	0.494371	0.494429	0.493061	0.491263	0.493188	0.488262	0.4843	0.472662	0.471627	0.470815	0.474474	0.478446	0.479208	0.480965	0.482033	0.483854	0.48566	0.488187	0.483875	0.480631	0.481024	0.480483	0.483631	0.484156	0.487108	0.487887	0.487919	0.490916	0.492395	0.491091	0.49098	0.49013	0.492314	0.490921	0.491267	0.49201	0.492482	0.489594	0.489733	0.490506	0.490709	0.49228	0.491107	0.493748	0.495117	0.489673	0.494355
	0.413174	0.495807	0.493372	0.49315	0.491239	0.489756	0.492663	0.487242	0.482868	0.475051	0.47321	0.471204	0.472612	0.47693	0.479216	0.481564	0.483305	0.485511	0.486311	0.487035	0.485801	0.480766	0.479523	0.479499	0.482199	0.484087	0.485475	0.483665	0.480935	0.481958	0.483209	0.483595	0.482436	0.483141	0.483737	0.482323	0.484412	0.485724	0.48322	0.479989	0.479122	0.482069	0.482711	0.485494	0.485869	0.486794	0.488084	0.484518	0.489764
	0.41517	0.499799	0.498594	0.493864	0.493656	0.490498	0.490464	0.487545	0.481589	0.47116	0.474055	0.471978	0.475204	0.478641	0.482641	0.483601	0.483661	0.48853	0.489219	0.491585	0.487131	0.483876	0.482928	0.484462	0.488188	0.489924	0.487555	0.487031	0.481696	0.483513	0.484137	0.483729	0.481148	0.482641	0.484519	0.483985	0.484087	0.48342	0.483824	0.47949	0.483554	0.486821	0.486516	0.487779	0.488012	0.492963	0.490638	0.48769	0.490793
	0.417166	0.502595	0.501292	0.496416	0.495081	0.493033	0.49232	0.488203	0.481493	0.472121	0.47584	0.477625	0.479889	0.485525	0.48933	0.48973	0.487516	0.490047	0.491553	0.488388	0.485609	0.48494	0.48354	0.484549	0.48786	0.491559	0.488202	0.486957	0.482893	0.482838	0.485018	0.483108	0.480399	0.480301	0.482711	0.484582	0.486415	0.487563	0.49121	0.487115	0.489441	0.492781	0.493786	0.491348	0.494278	0.497315	0.495987	0.492804	0.493409
	0.419162	0.502436	0.501677	0.500502	0.494941	0.492736	0.492851	0.488901	0.483239	0.476311	0.477423	0.480061	0.483105	0.488495	0.493315	0.491284	0.487486	0.488609	0.486976	0.48501	0.483957	0.481904	0.480261	0.481496	0.486066	0.488685	0.489087	0.487077	0.48346	0.484568	0.484747	0.485982	0.482746	0.483471	0.483744	0.484264	0.488057	0.491904	0.491598	0.491654	0.495762	0.497037	0.49591	0.494323	0.497151	0.49808	0.499529	0.496671	0.498475
	0.421158	0.498751	0.500242	0.498931	0.499065	0.496824	0.495427	0.492439	0.485101	0.474746	0.477056	0.47995	0.480755	0.485885	0.490082	0.488125	0.484106	0.484492	0.484993	0.480026	0.479005	0.477007	0.47434	0.473838	0.478665	0.482941	0.484941	0.482494	0.480807	0.483406	0.489359	0.490078	0.484772	0.482927	0.483868	0.482172	0.486054	0.490358	0.491306	0.49072	0.493326	0.495667	0.494471	0.490448	0.492167	0.494516	0.496953	0.493152	0.496186
	0.423154	0.496784	0.497909	0.496531	0.496236	0.495408	0.492851	0.486386	0.482224	0.472014	0.47209	0.476112	0.47554	0.480656	0.483341	0.480731	0.47619	0.478138	0.476941	0.474903	0.472924	0.471812	0.466706	0.467337	0.470953	0.4732	0.477055	0.475846	0.476693	0.479302	0.483687	0.484621	0.481006	0.479197	0.479989	0.475805	0.483105	0.487461	0.487234	0.48757	0.488968	0.491325	0.49283	0.488024	0.487687	0.489243	0.492427	0.490716	0.494288
	0.42515	0.496762	0.499195	0.495626	0.495648	0.493603	0.490339	0.485048	0.481128	0.47046	0.471124	0.474034	0.476	0.480144	0.482403	0.482783	0.477169	0.480569	0.480823	0.479433	0.476079	0.474308	0.472074	0.472787	0.475984	0.47988	0.483917	0.483203	0.483372	0.486561	0.489317	0.488287	0.483507	0.481987	0.484143	0.480127	0.484117	0.487126	0.489925	0.487262	0.490969	0.493685	0.497182	0.492175	0.490158	0.491298	0.495119	0.491243	0.493513
	0.427146	0.496682	0.49989	0.497072	0.494719	0.490249	0.487233	0.482804	0.478687	0.466383	0.468197	0.469997	0.470543	0.473633	0.476393	0.476827	0.471355	0.476189	0.477481	0.478597	0.476746	0.4755	0.472628	0.473214	0.478276	0.481104	0.485868	0.485392	0.485547	0.489187	0.49262	0.493342	0.48996	0.488269	0.488671	0.487171	0.490854	0.491253	0.49322	0.491408	0.49211	0.497058	0.495294	0.491121	0.489642	0.489325	0.492154	0.489914	0.491649
	0.429142	0.497263	0.502223	0.501257	0.497134	0.491238	0.490255	0.484603	0.482459	0.469168	0.470602	0.470101	0.470924	0.475088	0.481336	0.478424	0.471597	0.476923	0.478224	0.482821	0.478129	0.476546	0.475347	0.474933	0.477789	0.484217	0.486795	0.487515	0.487597	0.492363	0.495455	0.496203	0.488854	0.48808	0.487219	0.487737	0.490763	0.49213	0.492804	0.488175	0.488002	0.495403	0.494586	0.492168	0.494918	0.491767	0.496335	0.493554	0.495079
	0.431138	0.501323	0.506748	0.504305	0.499775	0.494572	0.48978	0.482741	0.48105	0.469573	0.473614	0.472976	0.472707	0.476046	0.480064	0.478598	0.474586	0.478552	0.481031	0.483753	0.476774	0.475227	0.472288	0.472871	0.477647	0.484974	0.488763	0.489856	0.490712	0.494749	0.497481	0.495584	0.489246	0.486038	0.483805	0.485985	0.486594	0.487687	0.493995	0.491194	0.493405	0.498516	0.496448	0.497308	0.49667	0.497983	0.501096	0.497851	0.501041
	0.433134	0.504236	0.50786	0.503563	0.497187	0.491541	0.486298	0.481312	0.478525	0.467334	0.472428	0.472065	0.471859	0.474791	0.478497	0.476304	0.476722	0.481886	0.482043	0.485664	0.479162	0.478481	0.477628	0.478583	0.4835	0.489456	0.492965	0.494733	0.493437	0.495798	0.498727	0.498303	0.491046	0.490059	0.486246	0.488392	0.485965	0.489737	0.496184	0.493928	0.497654	0.501744	0.499223	0.500861	0.500753	0.503071	0.501158	0.498953	0.501307
	0.43513	0.504057	0.504409	0.499787	0.495211	0.489661	0.482182	0.478341	0.477943	0.466929	0.469129	0.47209	0.469017	0.473235	0.47517	0.471157	0.471554	0.474458	0.477836	0.483372	0.481175	0.48213	0.48108	0.48187	0.485155	0.489005	0.493456	0.494224	0.494392	0.498234	0.501673	0.50059	0.495175	0.493451	0.490883	0.488659	0.489641	0.493212	0.498238	0.497158	0.50104	0.506655	0.504365	0.50339	0.504483	0.505915	0.504359	0.498293	0.501997
	0.437126	0.501178	0.503057	0.498494	0.495219	0.490755	0.481876	0.479162	0.481045	0.469781	0.467776	0.470224	0.465452	0.470042	0.469753	0.464197	0.465959	0.469978	0.472171	0.479483	0.478432	0.479406	0.480221	0.48166	0.483707	0.486442	0.493647	0.494145	0.494732	0.497709	0.4983	0.500326	0.499777	0.494996	0.492438	0.492481	0.494562	0.499373	0.502625	0.501475	0.503123	0.50712	0.505565	0.506252	0.505947	0.502463	0.499793	0.497946	0.496746
	0.439122	0.494335	0.495373	0.494278	0.490184	0.48485	0.478964	0.476942	0.479673	0.468265	0.464193	0.46642	0.463031	0.465845	0.465892	0.463309	0.467003	0.469624	0.474722	0.479652	0.480883	0.481327	0.483487	0.486135	0.486636	0.488355	0.493867	0.494805	0.49467	0.495953	0.497168	0.496254	0.496697	0.494229	0.492981	0.493224	0.495079	0.499215	0.504298	0.501648	0.506457	0.510137	0.506546	0.506145	0.504123	0.500086	0.497199	0.493586	0.493234
	0.441118	0.485526	0.488866	0.487314	0.4838	0.480157	0.474408	0.472614	0.476021	0.466618	0.464704	0.465563	0.466333	0.46987	0.470098	0.468513	0.47072	0.474899	0.48027	0.487974	0.488591	0.488611	0.490294	0.489292	0.490597	0.490787	0.495445	0.497197	0.497918	0.500282	0.499312	0.497082	0.4947	0.492106	0.491847	0.492275	0.49499	0.499521	0.503019	0.502063	0.505224	0.509146	0.507469	0.507413	0.505209	0.502507	0.50146	0.496965	0.495785
	0.443114	0.487708	0.488534	0.485895	0.485061	0.48021	0.477342	0.47376	0.475567	0.465392	0.468252	0.46728	0.472457	0.47545	0.47475	0.476491	0.475482	0.482527	0.486099	0.492495	0.491877	0.494412	0.495344	0.492666	0.4925	0.49605	0.497567	0.500447	0.500892	0.500285	0.501061	0.502511	0.496075	0.495506	0.493587	0.494791	0.498	0.499976	0.500828	0.502559	0.504617	0.506687	0.507485	0.509475	0.507398	0.505716	0.506258	0.503208	0.503491
	0.44511	0.486671	0.487907	0.485499	0.482653	0.477118	0.476869	0.476125	0.4786	0.46822	0.468745	0.46965	0.473756	0.478745	0.479551	0.479119	0.476927	0.484845	0.489822	0.495668	0.496236	0.49858	0.499506	0.496502	0.495888	0.494825	0.500559	0.501413	0.501416	0.501291	0.501588	0.502273	0.496072	0.493723	0.493996	0.494715	0.498877	0.499136	0.501212	0.501511	0.503364	0.505403	0.506035	0.504294	0.502325	0.500434	0.501018	0.5002	0.499315
	0.447106	0.493496	0.492653	0.48991	0.48676	0.481837	0.4802	0.481149	0.484657	0.474925	0.475839	0.477404	0.479489	0.482873	0.486839	0.484761	0.485959	0.492086	0.495739	0.503108	0.503022	0.50453	0.504323	0.501776	0.502681	0.502312	0.50544	0.507413	0.505211	0.506662	0.508359	0.507185	0.497562	0.495922	0.496422	0.500025	0.502017	0.502978	0.50538	0.503629	0.503392	0.505487	0.506614	0.50559	0.502634	0.501667	0.50349	0.50268	0.500834
	0.449102	0.493057	0.493429	0.49041	0.48593	0.479352	0.480419	0.481028	0.485409	0.474798	0.476615	0.477213	0.479468	0.484528	0.490222	0.49042	0.489928	0.496504	0.499892	0.505094	0.506052	0.509075	0.509859	0.506902	0.50539	0.506	0.507467	0.510007	0.507627	0.510421	0.511907	0.511756	0.501429	0.500221	0.503431	0.50524	0.507899	0.507512	0.510764	0.509192	0.50817	0.506538	0.506972	0.5062	0.502898	0.502405	0.503984	0.501027	0.500346
	0.451098	0.491374	0.487635	0.486901	0.483275	0.478512	0.478396	0.478991	0.482188	0.474571	0.473806	0.473266	0.475565	0.479151	0.483779	0.484174	0.485771	0.491801	0.494762	0.499207	0.501447	0.50362	0.50456	0.503785	0.503193	0.503023	0.505891	0.50917	0.508374	0.510957	0.513699	0.510136	0.50267	0.500897	0.50146	0.502212	0.505955	0.505409	0.509957	0.507852	0.506467	0.504254	0.505373	0.501736	0.499832	0.495363	0.497756	0.498825	0.497976
	0.453094	0.494768	0.492196	0.49113	0.486881	0.482928	0.483947	0.482722	0.488676	0.480341	0.479116	0.477803	0.481714	0.484571	0.489265	0.48927	0.491976	0.497403	0.498556	0.50477	0.505266	0.506585	0.510063	0.507716	0.507519	0.506316	0.51287	0.51882	0.517862	0.52091	0.520518	0.517086	0.508759	0.50664	0.508019	0.507608	0.511348	0.511486	0.516254	0.515242	0.513722	0.512333	0.511255	0.509251	0.503808	0.501259	0.501345	0.500858	0.498743
	0.45509	0.494534	0.492028	0.489627	0.488121	0.483523	0.48517	0.483714	0.487584	0.482739	0.483581	0.480875	0.486638	0.489646	0.491896	0.494493	0.496931	0.501175	0.501317	0.507496	0.506972	0.507825	0.50922	0.508041	0.507311	0.507881	0.515122	0.522742	0.522442	0.523837	0.523232	0.519554	0.510519	0.507915	0.509129	0.510577	0.511207	0.511217	0.513964	0.513748	0.513532	0.512835	0.512921	0.510722	0.505063	0.504	0.503865	0.501399	0.501039
	0.457086	0.494218	0.494761	0.492156	0.491055	0.486092	0.488741	0.488708	0.49256	0.487051	0.487801	0.488356	0.493251	0.493212	0.497766	0.500382	0.502298	0.505103	0.505596	0.512461	0.50973	0.511272	0.510185	0.50867	0.509314	0.512243	0.517782	0.524935	0.524216	0.52422	0.525333	0.519046	0.509167	0.508934	0.510947	0.512406	0.509984	0.508912	0.51181	0.510464	0.51239	0.512015	0.511837	0.509305	0.502485	0.501529	0.500157	0.497891	0.498321
	0.459082	0.491826	0.491811	0.490383	0.488117	0.484357	0.486484	0.48571	0.490904	0.486887	0.486719	0.488479	0.492782	0.490718	0.496198	0.500204	0.502097	0.503616	0.504848	0.512091	0.50824	0.509584	0.507071	0.505326	0.507089	0.509134	0.516046	0.522639	0.521353	0.523497	0.523214	0.518695	0.508345	0.508871	0.510078	0.510758	0.509955	0.507697	0.510741	0.50739	0.509736	0.507181	0.50777	0.506329	0.498367	0.498188	0.496073	0.493206	0.494852
	0.461078	0.488976	0.488652	0.488222	0.484999	0.483215	0.486045	0.485561	0.491662	0.487761	0.488754	0.487633	0.489624	0.490072	0.494857	0.497579	0.497462	0.500536	0.504111	0.508031	0.506314	0.508108	0.506923	0.505122	0.504994	0.509372	0.516508	0.524468	0.522295	0.522084	0.522176	0.51957	0.51145	0.510305	0.509601	0.509428	0.506757	0.508699	0.509467	0.502844	0.503648	0.503927	0.504741	0.504253	0.496651	0.498624	0.498904	0.497323	0.50139
	0.463074	0.492225	0.492204	0.488393	0.485602	0.481261	0.485041	0.482595	0.489359	0.484038	0.485539	0.484795	0.488591	0.490559	0.491984	0.495676	0.495499	0.50016	0.504261	0.509887	0.505717	0.511061	0.509759	0.507376	0.507197	0.51196	0.516846	0.523229	0.522388	0.521964	0.522398	0.520002	0.511027	0.511176	0.509074	0.510945	0.509353	0.511763	0.514133	0.509798	0.510677	0.510648	0.511628	0.50951	0.502098	0.503249	0.503846	0.503757	0.50544
	0.46507	0.49865	0.498574	0.490299	0.486464	0.479334	0.482545	0.484192	0.486049	0.482699	0.489385	0.490553	0.492878	0.496204	0.501631	0.504974	0.505453	0.508916	0.508571	0.515576	0.510574	0.51625	0.516768	0.516441	0.521318	0.521847	0.525749	0.529396	0.528865	0.527724	0.525727	0.525879	0.511521	0.507392	0.506654	0.509572	0.512151	0.515063	0.518265	0.5132	0.513547	0.516047	0.513296	0.51322	0.50823	0.514933	0.516572	0.515664	0.517049
	0.467066	0.501202	0.500548	0.49513	0.489205	0.481134	0.482006	0.480455	0.484463	0.481191	0.48836	0.488372	0.487999	0.495536	0.503151	0.502671	0.502395	0.504365	0.502867	0.508369	0.504507	0.506607	0.507754	0.509092	0.513238	0.515259	0.516356	0.519677	0.520421	0.520586	0.519249	0.517539	0.507144	0.50101	0.497473	0.501099	0.503595	0.507135	0.507917	0.505907	0.511586	0.514699	0.510505	0.510986	0.509934	0.517249	0.518824	0.519588	0.522204
	0.469062	0.501212	0.501046	0.494784	0.490362	0.482188	0.481513	0.481036	0.484206	0.481604	0.487413	0.488093	0.489261	0.497867	0.500449	0.503666	0.50415	0.506822	0.506393	0.511269	0.508301	0.510818	0.511891	0.511775	0.517396	0.513405	0.515754	0.515402	0.516991	0.517585	0.518534	0.51557	0.50766	0.501114	0.499078	0.504755	0.506646	0.509882	0.510748	0.508064	0.513196	0.513522	0.510215	0.511846	0.510291	0.513437	0.518619	0.518664	0.522959
	0.471058	0.500029	0.497761	0.493175	0.49329	0.484422	0.484052	0.481565	0.4869	0.483576	0.489483	0.488422	0.490467	0.497013	0.502021	0.507087	0.504806	0.511412	0.512319	0.518842	0.515468	0.519572	0.520799	0.520985	0.525697	0.522145	0.521054	0.520516	0.52288	0.524411	0.526038	0.521892	0.513484	0.509369	0.506883	0.513606	0.513703	0.516221	0.518618	0.516248	0.520326	0.519982	0.512157	0.511953	0.509135	0.51349	0.516384	0.515377	0.518519
	0.473054	0.502626	0.502148	0.497997	0.495906	0.487714	0.48866	0.486538	0.491481	0.49067	0.494101	0.492168	0.493723	0.498371	0.501953	0.506932	0.507821	0.514879	0.515224	0.521594	0.520081	0.524333	0.527135	0.525505	0.529773	0.522943	0.520702	0.520389	0.523368	0.524599	0.524348	0.522427	0.511774	0.508302	0.50951	0.513776	0.517879	0.519788	0.519566	0.520199	0.520195	0.520014	0.514885	0.513134	0.507067	0.511061	0.511288	0.510426	0.513824
	0.47505	0.500464	0.502734	0.49838	0.496678	0.487818	0.487247	0.487269	0.491975	0.493001	0.496505	0.493974	0.497971	0.501648	0.504095	0.510682	0.512215	0.519151	0.521345	0.526938	0.525694	0.529301	0.532171	0.53154	0.534912	0.52979	0.528918	0.527576	0.532172	0.530892	0.531682	0.528968	0.519147	0.516209	0.520021	0.524184	0.52533	0.525258	0.527418	0.528976	0.530252	0.526123	0.517891	0.516906	0.511972	0.514984	0.516072	0.513469	0.517092
	0.477046	0.499196	0.50223	0.497416	0.495003	0.487761	0.485785	0.485078	0.490556	0.489993	0.495688	0.494576	0.502079	0.505168	0.512218	0.51575	0.515792	0.522928	0.524367	0.530842	0.530793	0.531903	0.535858	0.533971	0.53355	0.526474	0.527108	0.526966	0.529551	0.532679	0.532111	0.528515	0.520101	0.51926	0.519666	0.522369	0.524268	0.527195	0.525771	0.529692	0.532167	0.526289	0.519978	0.517678	0.513935	0.513222	0.517398	0.514626	0.51982
	0.479042	0.503012	0.506987	0.50029	0.497355	0.491233	0.487081	0.488515	0.492999	0.491843	0.497685	0.496872	0.504821	0.510575	0.516003	0.520696	0.518592	0.526395	0.528725	0.53303	0.528569	0.530103	0.532783	0.531434	0.531507	0.527247	0.527619	0.526826	0.527415	0.528297	0.528811	0.52567	0.518196	0.514687	0.514604	0.517738	0.520113	0.522047	0.52152	0.524097	0.528347	0.521	0.51579	0.5163	0.513437	0.516593	0.521732	0.519594	0.523378
	0.481038	0.50687	0.509924	0.503886	0.499661	0.492999	0.492341	0.48997	0.494069	0.490942	0.495122	0.495865	0.50546	0.510276	0.514121	0.519443	0.518677	0.524994	0.525564	0.528952	0.524006	0.522518	0.523403	0.521521	0.522578	0.519031	0.518795	0.518313	0.519955	0.519745	0.520198	0.515754	0.509697	0.508028	0.506768	0.510269	0.508715	0.510909	0.511558	0.512695	0.515052	0.510149	0.506876	0.508993	0.508297	0.511801	0.515814	0.515449	0.520589
	0.483034	0.504453	0.510338	0.504888	0.502193	0.496822	0.493264	0.48988	0.491035	0.488184	0.491864	0.493157	0.502302	0.508611	0.511925	0.516313	0.516553	0.520365	0.521749	0.522442	0.517979	0.515107	0.514744	0.511335	0.513098	0.512194	0.514605	0.516099	0.517248	0.515783	0.516641	0.51343	0.506916	0.502724	0.500388	0.503903	0.503793	0.505751	0.507487	0.506511	0.506802	0.503824	0.503535	0.505612	0.505813	0.507342	0.514077	0.514294	0.518141
	0.48503	0.503564	0.507708	0.50316	0.502149	0.496282	0.494014	0.490348	0.488875	0.486865	0.48948	0.48741	0.498192	0.505285	0.508957	0.513019	0.51441	0.518302	0.5179	0.520137	0.515909	0.512479	0.514011	0.511297	0.512185	0.513368	0.513079	0.510798	0.512205	0.513159	0.516711	0.51622	0.508405	0.502775	0.502931	0.502548	0.501465	0.503811	0.504095	0.505216	0.506179	0.504479	0.505128	0.506997	0.507903	0.513389	0.518327	0.516606	0.519847
	0.487026	0.495561	0.498217	0.493416	0.491618	0.487222	0.484625	0.482592	0.482802	0.478535	0.477169	0.476847	0.484984	0.491702	0.495765	0.501642	0.505116	0.508599	0.510316	0.512109	0.507654	0.504107	0.50343	0.502121	0.502665	0.505703	0.499844	0.495983	0.499589	0.501375	0.501897	0.506735	0.498561	0.496057	0.494984	0.493722	0.49186	0.491774	0.492461	0.49568	0.498465	0.497769	0.499847	0.503485	0.50519	0.508249	0.513604	0.512151	0.516118
	0.489022	0.491883	0.495013	0.491814	0.488942	0.485493	0.484763	0.482181	0.481911	0.475973	0.476439	0.47455	0.481953	0.486506	0.490347	0.495965	0.498242	0.503072	0.50691	0.511088	0.506789	0.504024	0.505447	0.503782	0.504978	0.505365	0.501138	0.496663	0.500789	0.502172	0.503312	0.505565	0.500901	0.496407	0.496906	0.49785	0.492849	0.493442	0.494367	0.498389	0.499196	0.497533	0.502577	0.504772	0.504596	0.505713	0.51104	0.511086	0.512751
	0.491018	0.495049	0.496006	0.49411	0.490311	0.488632	0.488254	0.486011	0.484995	0.479728	0.480242	0.477138	0.486076	0.489813	0.493064	0.496993	0.501183	0.503671	0.5057	0.50433	0.502352	0.497394	0.499996	0.499858	0.502655	0.505653	0.502304	0.501434	0.504243	0.50563	0.508454	0.50829	0.502549	0.501396	0.495609	0.49466	0.49401	0.495866	0.498137	0.501222	0.500718	0.49999	0.506895	0.509238	0.509745	0.511244	0.516232	0.514048	0.517768
	0.493014	0.499247	0.503	0.499316	0.494719	0.49011	0.492052	0.492318	0.488531	0.486337	0.486221	0.48641	0.494488	0.49793	0.498852	0.505068	0.50471	0.505651	0.508032	0.50734	0.502929	0.496613	0.496737	0.501	0.504392	0.506769	0.506444	0.50235	0.506153	0.506148	0.51035	0.510197	0.505695	0.501887	0.492531	0.493689	0.495348	0.499608	0.500712	0.505764	0.505272	0.504862	0.510941	0.516644	0.518885	0.518406	0.524371	0.525157	0.528178
	0.49501	0.498106	0.502133	0.501282	0.497269	0.491245	0.491515	0.490517	0.48592	0.482896	0.483541	0.486089	0.492073	0.498084	0.499876	0.505372	0.502235	0.502582	0.506517	0.504804	0.500489	0.496433	0.497931	0.500203	0.506133	0.509455	0.508091	0.504732	0.50616	0.509289	0.512193	0.512977	0.506739	0.502204	0.493808	0.494186	0.496386	0.502925	0.50337	0.506436	0.506064	0.506639	0.513053	0.518935	0.520463	0.521559	0.523979	0.527465	0.530274
	0.497006	0.505011	0.508217	0.502533	0.502689	0.498074	0.49787	0.493095	0.492674	0.484526	0.489633	0.489248	0.493327	0.499093	0.501962	0.506283	0.504234	0.503643	0.503828	0.502053	0.498509	0.494484	0.49934	0.500358	0.505068	0.50532	0.504182	0.500588	0.501557	0.503363	0.504609	0.505344	0.501329	0.495574	0.49081	0.49125	0.493834	0.500268	0.500334	0.502884	0.505963	0.505847	0.514571	0.518377	0.519202	0.518763	0.520325	0.520876	0.531251
	0.499002	0.50665	0.511455	0.503011	0.504869	0.502209	0.501701	0.496435	0.492367	0.484816	0.491015	0.49171	0.494505	0.499642	0.501029	0.504758	0.501214	0.499732	0.497782	0.495231	0.489337	0.494625	0.495516	0.499287	0.505577	0.507957	0.506326	0.499387	0.500218	0.504006	0.504189	0.505994	0.500273	0.496935	0.493574	0.495314	0.497001	0.499832	0.498377	0.497883	0.499369	0.501011	0.505253	0.51225	0.513938	0.517071	0.517402	0.518437	0.525907
[truncated: 103 more columns]

## Sheet: figureS5B
ROC AUC		RiPE test
	times	0.199601	0.201597	0.203593	0.205589	0.207585	0.209581	0.211577	0.213573	0.215569	0.217565	0.219561	0.221557	0.223553	0.225549	0.227545	0.229541	0.231537	0.233533	0.235529	0.237525	0.239521	0.241517	0.243513	0.245509	0.247505	0.249501	0.251497	0.253493	0.255489	0.257485	0.259481	0.261477	0.263473	0.265469	0.267465	0.269461	0.271457	0.273453	0.275449	0.277445	0.279441	0.281437	0.283433	0.285429	0.287425	0.289421	0.291417	0.293413
RePE train	0.199601	0.491723	0.494355	0.496932	0.494667	0.484992	0.485392	0.493254	0.492958	0.498404	0.499663	0.498317	0.495635	0.488626	0.491446	0.49579	0.502278	0.499588	0.499769	0.4944	0.494257	0.494069	0.492749	0.49507	0.492479	0.49388	0.495164	0.496873	0.494353	0.494002	0.487062	0.486872	0.486243	0.482604	0.482553	0.480454	0.484999	0.483494	0.482977	0.486348	0.484885	0.487678	0.496577	0.495953	0.49186	0.487532	0.490651	0.488311	0.486294
	0.201597	0.488569	0.490415	0.491869	0.489991	0.4824	0.48321	0.489319	0.488858	0.493774	0.491327	0.490953	0.489866	0.484197	0.486064	0.491117	0.498457	0.49481	0.496658	0.48995	0.488696	0.487202	0.487118	0.49149	0.487852	0.491503	0.492692	0.492621	0.491549	0.492101	0.485324	0.482603	0.481946	0.479705	0.479438	0.474765	0.481059	0.480107	0.480675	0.48281	0.482619	0.484356	0.491538	0.492715	0.486725	0.48546	0.484869	0.483289	0.480736
	0.203593	0.482627	0.48683	0.484355	0.48147	0.47405	0.477523	0.480939	0.482631	0.482759	0.481898	0.484419	0.482246	0.475209	0.476373	0.483704	0.491038	0.487552	0.488617	0.484353	0.481198	0.481685	0.481553	0.485103	0.485226	0.486906	0.488246	0.487194	0.487736	0.48699	0.479538	0.47856	0.478703	0.476012	0.474111	0.473363	0.478239	0.479287	0.478103	0.481954	0.48186	0.482432	0.489747	0.492493	0.488376	0.483465	0.483899	0.482108	0.479749
	0.205589	0.483727	0.485386	0.480595	0.478524	0.472279	0.476825	0.47704	0.477975	0.478369	0.478235	0.481831	0.476728	0.470584	0.472555	0.476631	0.481397	0.483102	0.483993	0.481138	0.478387	0.48184	0.481235	0.483028	0.484965	0.48702	0.48555	0.48598	0.486263	0.485931	0.478397	0.475294	0.476251	0.471763	0.474653	0.471822	0.476562	0.477022	0.476418	0.481151	0.481176	0.481512	0.487634	0.491714	0.487817	0.481671	0.481742	0.480291	0.475051
	0.207585	0.484941	0.485287	0.481816	0.480887	0.473032	0.473531	0.473826	0.475539	0.475912	0.475675	0.480532	0.47526	0.473326	0.471937	0.473586	0.480267	0.481901	0.48595	0.483226	0.482505	0.484116	0.483057	0.486865	0.487831	0.489712	0.488788	0.487264	0.48614	0.484608	0.479462	0.478977	0.480593	0.477195	0.476576	0.477023	0.480842	0.481977	0.480346	0.484677	0.484134	0.482392	0.488376	0.490042	0.486617	0.479283	0.478688	0.479289	0.473641
	0.209581	0.484197	0.487004	0.484788	0.484481	0.476534	0.476989	0.476285	0.477571	0.478466	0.476294	0.478591	0.47345	0.471357	0.469151	0.470141	0.475449	0.479725	0.485759	0.482198	0.481898	0.484375	0.482694	0.486346	0.4892	0.492741	0.490048	0.487912	0.489617	0.48797	0.484413	0.483143	0.485648	0.484411	0.484598	0.481892	0.485683	0.482525	0.481954	0.48555	0.482907	0.481392	0.483747	0.486824	0.484686	0.478477	0.477225	0.475584	0.471463
	0.211577	0.483023	0.484176	0.484364	0.481579	0.471607	0.471989	0.473844	0.475669	0.473158	0.473103	0.47338	0.467658	0.467828	0.466814	0.466367	0.472042	0.477075	0.483047	0.481588	0.4792	0.481274	0.478237	0.48121	0.485688	0.486033	0.48669	0.482944	0.484509	0.482276	0.482285	0.481824	0.484905	0.484456	0.483995	0.485509	0.484754	0.482771	0.481961	0.481324	0.479468	0.476297	0.474016	0.477166	0.479646	0.474606	0.469858	0.472783	0.468603
	0.213573	0.485604	0.484301	0.482867	0.480092	0.469654	0.470219	0.467287	0.470912	0.471536	0.472888	0.471209	0.468526	0.466438	0.465375	0.465226	0.469612	0.476415	0.481988	0.47797	0.474976	0.477621	0.47262	0.474231	0.478478	0.478369	0.480103	0.473683	0.475005	0.4734	0.473624	0.477168	0.47985	0.479844	0.483472	0.483747	0.481372	0.481059	0.480926	0.478998	0.478215	0.477453	0.473108	0.474029	0.474039	0.47081	0.468833	0.467484	0.466939
	0.215569	0.479932	0.480126	0.477348	0.474617	0.46321	0.462416	0.460286	0.464887	0.465261	0.4681	0.467424	0.462551	0.462777	0.462888	0.461573	0.467581	0.475103	0.477595	0.473797	0.472934	0.474515	0.465826	0.468765	0.472761	0.473054	0.474125	0.472728	0.471629	0.471395	0.47253	0.474353	0.478935	0.47633	0.479369	0.482757	0.481263	0.478894	0.481648	0.479003	0.475524	0.474873	0.469469	0.471066	0.47238	0.46913	0.465793	0.468766	0.467036
	0.217565	0.480994	0.481623	0.477621	0.474707	0.464596	0.461931	0.461005	0.465502	0.469055	0.470608	0.470247	0.465468	0.461848	0.461778	0.463551	0.468667	0.475524	0.475611	0.47123	0.472958	0.473643	0.46695	0.467069	0.474701	0.475756	0.473135	0.470457	0.472857	0.473179	0.473257	0.473949	0.477463	0.476721	0.476337	0.479552	0.480542	0.47882	0.476127	0.473433	0.471813	0.470676	0.467351	0.466539	0.468386	0.464724	0.460977	0.467159	0.463606
	0.219561	0.480479	0.478356	0.474565	0.471782	0.459982	0.458176	0.45929	0.462426	0.465609	0.467796	0.467698	0.463238	0.461071	0.460459	0.462988	0.467755	0.474101	0.473836	0.472418	0.471929	0.476019	0.46717	0.468118	0.473414	0.475591	0.47134	0.469382	0.471711	0.474207	0.4731	0.472519	0.476992	0.47538	0.474747	0.477857	0.479674	0.476431	0.475279	0.474473	0.471256	0.468379	0.46498	0.467801	0.470168	0.466858	0.462714	0.467781	0.463045
	0.221557	0.480157	0.476371	0.472479	0.470738	0.460669	0.458652	0.461364	0.468384	0.469081	0.470163	0.472214	0.46654	0.463107	0.463132	0.465832	0.471385	0.478591	0.475796	0.472814	0.471205	0.472176	0.465916	0.467625	0.470591	0.471032	0.467601	0.465584	0.467528	0.469955	0.469613	0.469531	0.474169	0.470962	0.470653	0.476239	0.478668	0.47617	0.475111	0.47352	0.471433	0.466646	0.465562	0.468573	0.472894	0.468899	0.465827	0.470942	0.46749
	0.223553	0.480325	0.477401	0.476052	0.474887	0.466923	0.463289	0.469351	0.471063	0.474215	0.474354	0.474139	0.472082	0.468982	0.467636	0.470007	0.475603	0.48044	0.478462	0.474609	0.472013	0.471287	0.465542	0.466302	0.467884	0.469858	0.467442	0.465809	0.466019	0.467522	0.464371	0.466682	0.470817	0.467393	0.468226	0.47374	0.476783	0.473515	0.473104	0.4711	0.47237	0.466197	0.4681	0.471536	0.476226	0.472283	0.468843	0.471192	0.46791
	0.225549	0.480397	0.477176	0.475829	0.475751	0.468934	0.464244	0.468604	0.471678	0.474943	0.475615	0.475377	0.474664	0.469669	0.468924	0.471388	0.479496	0.48544	0.482239	0.478016	0.476017	0.473215	0.466988	0.467617	0.469222	0.47019	0.466902	0.464269	0.466331	0.466806	0.464636	0.468154	0.4729	0.470984	0.471234	0.477455	0.478022	0.477077	0.474623	0.472365	0.473994	0.471632	0.473954	0.477897	0.477474	0.475987	0.473968	0.476317	0.473266
	0.227545	0.483414	0.484153	0.483374	0.484528	0.473868	0.47173	0.475659	0.479566	0.48311	0.481206	0.481038	0.482377	0.479572	0.477514	0.480987	0.490704	0.494386	0.491965	0.486902	0.48265	0.478842	0.470723	0.468101	0.469739	0.471013	0.46932	0.463964	0.467068	0.467193	0.469005	0.474236	0.477674	0.475789	0.475401	0.4812	0.483481	0.480801	0.475122	0.47472	0.475962	0.474636	0.479905	0.480984	0.480436	0.47872	0.476118	0.477966	0.475406
	0.229541	0.478324	0.475964	0.475564	0.480226	0.471988	0.468606	0.473071	0.479404	0.482307	0.482697	0.487423	0.485357	0.482822	0.484386	0.486313	0.495453	0.499859	0.494105	0.48594	0.480238	0.478871	0.470242	0.466184	0.469193	0.470059	0.468834	0.464673	0.467075	0.466975	0.473173	0.477323	0.481239	0.479437	0.477925	0.485105	0.484996	0.479963	0.477158	0.475546	0.474913	0.472834	0.478976	0.482029	0.478916	0.480025	0.478825	0.479416	0.47745
	0.231537	0.485244	0.486161	0.486795	0.491375	0.480679	0.478624	0.486097	0.49169	0.493455	0.496846	0.501482	0.502729	0.497074	0.497928	0.502273	0.510194	0.512698	0.50637	0.499141	0.490435	0.487328	0.484935	0.478603	0.479128	0.478434	0.476166	0.471817	0.471437	0.471966	0.475264	0.482446	0.4855	0.483896	0.485509	0.491279	0.495724	0.490803	0.48645	0.481466	0.481478	0.478938	0.486924	0.489637	0.485145	0.487958	0.485885	0.480998	0.480393
	0.233533	0.490171	0.488134	0.490185	0.491682	0.482803	0.48351	0.487756	0.493973	0.498024	0.501994	0.508615	0.506189	0.502307	0.502164	0.507109	0.515272	0.514264	0.507976	0.50055	0.494147	0.493256	0.490724	0.484667	0.484765	0.482701	0.484063	0.482946	0.482727	0.480901	0.482806	0.488162	0.491657	0.491014	0.492634	0.497668	0.49941	0.498597	0.493286	0.487131	0.487683	0.488043	0.493808	0.49336	0.491393	0.492127	0.489119	0.485031	0.485722
	0.235529	0.501954	0.499963	0.501173	0.501679	0.492928	0.494784	0.498574	0.504249	0.505388	0.509601	0.516502	0.519558	0.515778	0.516067	0.5216	0.523949	0.522557	0.517177	0.511263	0.507463	0.505234	0.502044	0.498438	0.49721	0.496067	0.498338	0.49771	0.495858	0.494026	0.494943	0.499775	0.50155	0.502092	0.506578	0.507377	0.50872	0.508789	0.50148	0.496691	0.496719	0.49597	0.501463	0.499976	0.497233	0.500024	0.496668	0.495957	0.495137
	0.237525	0.50718	0.503059	0.502957	0.500059	0.492044	0.494667	0.497556	0.502689	0.504655	0.507909	0.514116	0.519663	0.516048	0.512839	0.51698	0.52083	0.518686	0.513181	0.509888	0.507162	0.503515	0.50377	0.497668	0.495153	0.499649	0.5004	0.500773	0.497987	0.495224	0.495469	0.499578	0.502765	0.503508	0.508767	0.513564	0.514296	0.514804	0.505644	0.50001	0.500632	0.500017	0.503663	0.501221	0.497321	0.502738	0.500233	0.497776	0.494365
	0.239521	0.512128	0.509523	0.509049	0.504799	0.496973	0.497717	0.501589	0.504763	0.507229	0.512023	0.518096	0.522797	0.517471	0.512646	0.515166	0.521755	0.517927	0.514509	0.50903	0.504474	0.499187	0.500534	0.494386	0.490997	0.494529	0.496098	0.494687	0.493296	0.492509	0.496695	0.499025	0.502488	0.503644	0.510181	0.515689	0.518766	0.516358	0.508271	0.503024	0.504513	0.505387	0.508043	0.50521	0.499218	0.505162	0.504625	0.500016	0.497022
	0.241517	0.515793	0.514877	0.515464	0.510054	0.502594	0.502269	0.505328	0.510143	0.512281	0.516051	0.520722	0.526925	0.524317	0.519494	0.520238	0.526187	0.52009	0.51747	0.513588	0.506911	0.500227	0.500796	0.494153	0.48889	0.493716	0.492414	0.490295	0.49243	0.489781	0.494622	0.497756	0.503716	0.504747	0.509287	0.512709	0.518505	0.517566	0.510274	0.505136	0.508604	0.507987	0.511795	0.507986	0.502058	0.507906	0.507643	0.501985	0.499465
	0.243513	0.515614	0.512859	0.514254	0.509205	0.501983	0.501789	0.504949	0.513456	0.515601	0.519601	0.521197	0.527762	0.522763	0.51873	0.519103	0.523966	0.518144	0.514764	0.511007	0.504204	0.498179	0.49746	0.490043	0.48708	0.489833	0.486596	0.482639	0.486537	0.487518	0.490803	0.492582	0.49591	0.498671	0.502838	0.508627	0.513659	0.514879	0.509188	0.504152	0.506428	0.508089	0.510668	0.506702	0.5001	0.506466	0.504186	0.501017	0.498137
	0.245509	0.518928	0.516078	0.517557	0.513939	0.505974	0.504827	0.506486	0.513682	0.518622	0.52259	0.522802	0.529975	0.524421	0.518908	0.519272	0.52363	0.520426	0.516277	0.512174	0.504997	0.498625	0.498815	0.491387	0.487397	0.490151	0.485566	0.483425	0.486682	0.487513	0.494319	0.496227	0.499552	0.499944	0.502789	0.507552	0.513848	0.515169	0.509573	0.504596	0.508253	0.509815	0.51076	0.506638	0.501852	0.506854	0.506089	0.503333	0.500255
	0.247505	0.519132	0.514882	0.515229	0.512335	0.502775	0.502458	0.504584	0.50992	0.515899	0.521585	0.521429	0.530218	0.523355	0.516503	0.520154	0.52096	0.519692	0.515597	0.511013	0.501617	0.494394	0.495411	0.490218	0.487794	0.489317	0.48416	0.480412	0.482958	0.486094	0.492808	0.493811	0.498367	0.497246	0.497023	0.503524	0.51053	0.511544	0.505692	0.502422	0.506923	0.509317	0.510764	0.504039	0.499227	0.504873	0.504911	0.501461	0.498543
	0.249501	0.519188	0.514464	0.512811	0.506969	0.497642	0.49587	0.498732	0.50408	0.51172	0.514189	0.519916	0.52873	0.523921	0.517016	0.519101	0.517932	0.515128	0.515599	0.510155	0.49911	0.493802	0.493786	0.489502	0.486064	0.487009	0.485246	0.479574	0.482774	0.486121	0.492953	0.492532	0.496703	0.496745	0.495887	0.500221	0.506605	0.506027	0.501157	0.499679	0.504692	0.50753	0.509939	0.503003	0.497915	0.503824	0.505167	0.500968	0.498274
	0.251497	0.516024	0.51139	0.508326	0.501701	0.492903	0.490798	0.49339	0.500673	0.508423	0.51266	0.520113	0.528449	0.523858	0.516601	0.518608	0.518365	0.511854	0.513879	0.50889	0.500736	0.497262	0.496124	0.490166	0.48714	0.488164	0.486277	0.483636	0.483635	0.487794	0.494388	0.496017	0.494819	0.492493	0.493829	0.497262	0.503065	0.502856	0.497228	0.492665	0.499846	0.503738	0.508278	0.502359	0.499238	0.506291	0.506557	0.505128	0.500858
	0.253493	0.511329	0.506905	0.502906	0.497693	0.489855	0.487958	0.491193	0.498514	0.504599	0.508468	0.518004	0.52668	0.524099	0.517451	0.51927	0.520196	0.515595	0.51491	0.508269	0.500069	0.497872	0.495125	0.488878	0.488266	0.487138	0.489906	0.486528	0.485992	0.48981	0.495946	0.493462	0.493659	0.489043	0.488169	0.49387	0.498053	0.499344	0.494126	0.492784	0.496242	0.499871	0.503557	0.501431	0.499417	0.507071	0.506285	0.505742	0.498647
	0.255489	0.512885	0.508165	0.50437	0.499954	0.495201	0.491187	0.495184	0.500657	0.505833	0.509349	0.519023	0.528712	0.524604	0.519335	0.522834	0.520565	0.514735	0.513826	0.508541	0.500986	0.499887	0.49716	0.490251	0.490229	0.492846	0.495062	0.493059	0.490578	0.494209	0.496986	0.496295	0.494677	0.488121	0.487255	0.493874	0.497306	0.50027	0.495694	0.491384	0.49494	0.499551	0.50578	0.501698	0.499657	0.508548	0.506744	0.505037	0.500016
	0.257485	0.513214	0.507552	0.505753	0.50187	0.497231	0.494687	0.498264	0.503964	0.508997	0.510843	0.521783	0.530248	0.52582	0.521669	0.524837	0.521916	0.515551	0.51518	0.511374	0.504812	0.501833	0.503152	0.494757	0.495607	0.499966	0.501737	0.497246	0.494459	0.499163	0.501216	0.49892	0.496761	0.490241	0.486497	0.492368	0.49726	0.502102	0.494458	0.491313	0.49624	0.498094	0.503987	0.500321	0.497765	0.5056	0.505187	0.504959	0.499547
	0.259481	0.509319	0.505961	0.503271	0.500097	0.495382	0.495619	0.496455	0.500395	0.505819	0.510724	0.521231	0.52795	0.522985	0.521151	0.52541	0.520172	0.512833	0.510116	0.50574	0.50249	0.503024	0.503683	0.496848	0.497148	0.501072	0.505549	0.499694	0.494011	0.496514	0.498131	0.497771	0.495136	0.488582	0.486633	0.490737	0.497674	0.502706	0.497099	0.494267	0.497989	0.500215	0.507949	0.503217	0.501285	0.506132	0.504663	0.504089	0.498959
	0.261477	0.504313	0.499379	0.497653	0.49633	0.490319	0.489549	0.490852	0.495846	0.501669	0.508446	0.517984	0.524295	0.52449	0.521069	0.524967	0.519405	0.514528	0.510568	0.505434	0.502504	0.506242	0.506374	0.49799	0.50053	0.502899	0.50739	0.500065	0.492827	0.49481	0.496684	0.498528	0.496085	0.49126	0.491357	0.494878	0.502414	0.506725	0.501785	0.499732	0.500598	0.503208	0.509682	0.502455	0.500793	0.506573	0.504667	0.502208	0.501099
	0.263473	0.504457	0.498517	0.499027	0.496803	0.490785	0.490759	0.492979	0.499982	0.506501	0.512344	0.523368	0.528314	0.52737	0.522867	0.526266	0.522546	0.514927	0.512159	0.507372	0.506126	0.508989	0.509967	0.501756	0.504	0.506297	0.50847	0.501841	0.495765	0.497145	0.49841	0.500541	0.497901	0.495972	0.495079	0.500318	0.506768	0.510074	0.505996	0.504242	0.503031	0.50262	0.509015	0.503321	0.500958	0.507917	0.505085	0.505832	0.50381
	0.265469	0.509582	0.502116	0.504205	0.503093	0.498463	0.495938	0.500156	0.506414	0.511645	0.5175	0.526985	0.534725	0.53101	0.527947	0.528077	0.525258	0.515154	0.513631	0.51217	0.510998	0.510283	0.51157	0.505777	0.507909	0.508561	0.507944	0.501266	0.497997	0.498756	0.501441	0.501796	0.500442	0.497995	0.499477	0.503464	0.511971	0.514292	0.509905	0.506765	0.506789	0.503662	0.509202	0.505392	0.503187	0.508793	0.508126	0.507624	0.50452
	0.267465	0.504642	0.498816	0.499137	0.497416	0.493733	0.493487	0.494941	0.502807	0.50684	0.511351	0.520821	0.523937	0.521137	0.516686	0.517046	0.515729	0.50629	0.507992	0.508728	0.506266	0.504068	0.50219	0.497326	0.502392	0.503062	0.500835	0.495364	0.490951	0.491693	0.49456	0.497018	0.495486	0.494053	0.495347	0.500339	0.507678	0.511183	0.505946	0.503126	0.502587	0.499202	0.503235	0.499709	0.499884	0.506532	0.505065	0.504629	0.500795
	0.269461	0.508286	0.502476	0.499522	0.499594	0.496358	0.495263	0.494785	0.502342	0.504454	0.509914	0.517334	0.520878	0.518638	0.512803	0.51253	0.512612	0.505026	0.507371	0.505382	0.504625	0.49937	0.497981	0.495639	0.497516	0.500995	0.499557	0.494718	0.48954	0.491975	0.493769	0.496157	0.494632	0.492959	0.496172	0.500114	0.503309	0.50828	0.50462	0.502579	0.502262	0.498919	0.501166	0.502058	0.500196	0.506499	0.504413	0.50249	0.500459
	0.271457	0.50783	0.502017	0.4991	0.500344	0.50086	0.498627	0.496002	0.504292	0.507547	0.511233	0.517184	0.51902	0.518604	0.513582	0.51476	0.514022	0.508438	0.509169	0.508753	0.507577	0.502777	0.501231	0.498236	0.49982	0.500549	0.500201	0.495837	0.493226	0.495145	0.495256	0.496785	0.496154	0.496044	0.496695	0.496963	0.499093	0.502127	0.501009	0.500562	0.501425	0.500522	0.505343	0.509025	0.504548	0.511918	0.507285	0.508256	0.507174
	0.273453	0.507478	0.50371	0.503222	0.50523	0.504827	0.504433	0.503918	0.509679	0.512317	0.516285	0.518422	0.523203	0.519089	0.515691	0.517448	0.516316	0.509661	0.509712	0.51189	0.509742	0.505047	0.502336	0.497593	0.500169	0.501542	0.501194	0.49666	0.494824	0.496567	0.496478	0.499971	0.499209	0.500223	0.499068	0.499277	0.500242	0.501915	0.498734	0.498708	0.502909	0.501593	0.505211	0.507226	0.505512	0.51294	0.510095	0.508991	0.508137
	0.275449	0.499198	0.494946	0.49643	0.499785	0.501184	0.501862	0.499648	0.504946	0.507794	0.511317	0.514727	0.517317	0.516486	0.512956	0.514583	0.514165	0.507724	0.507606	0.509564	0.509141	0.503816	0.500933	0.497603	0.497942	0.500453	0.500337	0.496891	0.49327	0.493372	0.493903	0.497147	0.498982	0.496454	0.495857	0.498895	0.49984	0.500139	0.498471	0.497057	0.500659	0.499852	0.503675	0.504863	0.504659	0.51149	0.509467	0.508787	0.507727
	0.277445	0.498184	0.494468	0.496441	0.500221	0.500253	0.501396	0.500348	0.504209	0.506702	0.508816	0.513714	0.519037	0.519502	0.516497	0.516919	0.518023	0.50926	0.509048	0.512187	0.510442	0.502985	0.499931	0.497989	0.497411	0.501474	0.501937	0.498604	0.495357	0.498214	0.496225	0.500173	0.500948	0.497637	0.496368	0.500387	0.501886	0.501365	0.498332	0.497785	0.498884	0.497535	0.503022	0.503704	0.503176	0.510769	0.50924	0.507267	0.506281
	0.279441	0.496911	0.492332	0.491693	0.495388	0.495053	0.495972	0.493247	0.498153	0.499018	0.502177	0.508926	0.512766	0.512777	0.510444	0.511962	0.512528	0.504554	0.50644	0.507681	0.507557	0.50378	0.498736	0.494068	0.495038	0.497982	0.501354	0.498156	0.494571	0.495832	0.494961	0.497734	0.497852	0.492548	0.493383	0.496747	0.4978	0.498714	0.494973	0.493304	0.494943	0.493274	0.500324	0.501118	0.500905	0.506876	0.506703	0.505749	0.503587
	0.281437	0.486331	0.479441	0.481613	0.487528	0.485371	0.487038	0.485235	0.488619	0.489206	0.492308	0.498932	0.501839	0.50225	0.501901	0.506536	0.508128	0.502389	0.502882	0.506626	0.505302	0.500502	0.495893	0.492653	0.493192	0.499726	0.503439	0.49713	0.493676	0.495073	0.493755	0.49616	0.495177	0.487503	0.487474	0.490408	0.49232	0.494204	0.491664	0.489027	0.489162	0.487832	0.497265	0.496419	0.496585	0.504455	0.502474	0.503319	0.501498
	0.283433	0.478131	0.471717	0.474279	0.480219	0.478355	0.481707	0.480994	0.48139	0.483513	0.488106	0.495215	0.498979	0.499636	0.498412	0.505486	0.507299	0.502403	0.501727	0.503247	0.503891	0.496238	0.492215	0.488896	0.492991	0.501017	0.506182	0.500034	0.496001	0.496602	0.495158	0.498521	0.49618	0.488432	0.488388	0.490285	0.490296	0.493109	0.490066	0.487764	0.488668	0.488291	0.498963	0.497719	0.498552	0.505922	0.503958	0.505514	0.502464
	0.285429	0.473543	0.470058	0.472683	0.476691	0.475498	0.480045	0.478284	0.482011	0.482554	0.485717	0.495124	0.500222	0.502714	0.502027	0.510707	0.510597	0.507575	0.508185	0.507048	0.50431	0.499057	0.492066	0.490789	0.495608	0.505329	0.508511	0.505326	0.498685	0.5019	0.499055	0.500208	0.499137	0.49285	0.492882	0.493007	0.490703	0.493339	0.491562	0.487194	0.487263	0.487502	0.498896	0.501004	0.500918	0.507694	0.505155	0.508623	0.504394
	0.287425	0.481448	0.478599	0.480364	0.482783	0.48131	0.484605	0.486434	0.488581	0.490643	0.495255	0.501027	0.50822	0.509021	0.511448	0.519194	0.519659	0.514351	0.516733	0.516282	0.512802	0.506487	0.501188	0.501038	0.503695	0.514268	0.516159	0.511039	0.507537	0.509298	0.507795	0.508002	0.505582	0.499292	0.496976	0.494316	0.495306	0.498706	0.493832	0.490205	0.49117	0.489867	0.500967	0.502553	0.501023	0.509753	0.508145	0.510317	0.509147
	0.289421	0.481378	0.475217	0.476143	0.477806	0.477539	0.481961	0.482305	0.486428	0.489379	0.492199	0.499424	0.506226	0.508347	0.509823	0.518888	0.51782	0.513554	0.515291	0.516407	0.510939	0.506411	0.503803	0.501211	0.504576	0.513512	0.517507	0.513619	0.510433	0.512202	0.510101	0.508636	0.50593	0.500767	0.497444	0.495378	0.497282	0.496715	0.493079	0.489226	0.490918	0.488422	0.498068	0.502388	0.500862	0.510472	0.509231	0.510643	0.506913
	0.291417	0.474494	0.470776	0.468778	0.471989	0.473087	0.476151	0.474378	0.479854	0.482902	0.490684	0.496597	0.502227	0.503427	0.505342	0.514845	0.515228	0.513247	0.511123	0.512098	0.508362	0.501981	0.499875	0.499624	0.501642	0.511617	0.516165	0.51355	0.508056	0.509355	0.506843	0.506265	0.501923	0.495281	0.492926	0.492974	0.492583	0.493157	0.489525	0.488261	0.487252	0.487426	0.494333	0.50129	0.501694	0.504681	0.503493	0.50256	0.499193
	0.293413	0.473407	0.470618	0.469713	0.472242	0.472525	0.476599	0.478637	0.483859	0.487598	0.494635	0.500639	0.503167	0.502147	0.506293	0.516252	0.517608	0.515027	0.513406	0.516386	0.509971	0.504647	0.504419	0.500972	0.505294	0.513366	0.515582	0.514577	0.511375	0.513602	0.512385	0.511414	0.507192	0.500662	0.497758	0.499188	0.49898	0.498756	0.496993	0.493509	0.49247	0.493618	0.501913	0.509323	0.508539	0.510142	0.509265	0.505726	0.501207
	0.295409	0.472917	0.471932	0.467846	0.470651	0.469113	0.474038	0.47422	0.481653	0.48436	0.491283	0.497804	0.499208	0.5013	0.504832	0.511862	0.513408	0.513692	0.511614	0.513566	0.509987	0.503186	0.503065	0.500148	0.504865	0.510796	0.514905	0.512655	0.511261	0.509631	0.508831	0.507078	0.503293	0.498044	0.496825	0.497996	0.497654	0.499217	0.497428	0.492593	0.493565	0.495619	0.50406	0.510501	0.510624	0.510357	0.509493	0.508556	0.501265
	0.297405	0.47574	0.473282	0.469752	0.469913	0.468036	0.471526	0.473621	0.479614	0.482871	0.488734	0.496191	0.496427	0.498141	0.50237	0.508816	0.512328	0.511895	0.509552	0.5114	0.508808	0.504863	0.503837	0.502602	0.505015	0.510393	0.514206	0.511805	0.512358	0.511168	0.510821	0.507678	0.502495	0.498838	0.497107	0.497685	0.497476	0.497752	0.493958	0.490242	0.490651	0.492457	0.500362	0.505484	0.506104	0.508322	0.507597	0.503449	0.500209
	0.299401	0.471929	0.469546	0.467926	0.466744	0.462072	0.46578	0.469114	0.473792	0.476558	0.484015	0.489223	0.489509	0.490401	0.496	0.502989	0.504984	0.505334	0.5053	0.507481	0.505984	0.50076	0.501628	0.50148	0.503492	0.509104	0.511017	0.509648	0.511002	0.511376	0.507842	0.506635	0.501108	0.498822	0.497074	0.49625	0.498337	0.496088	0.49486	0.49153	0.490006	0.489995	0.498006	0.50366	0.504086	0.507047	0.505938	0.503409	0.499777
	0.301397	0.469542	0.467645	0.464751	0.461682	0.460844	0.461802	0.465899	0.471145	0.475079	0.481526	0.487766	0.488814	0.489852	0.49138	0.494979	0.499734	0.503061	0.502621	0.504778	0.500832	0.497242	0.497295	0.496223	0.498249	0.505177	0.506524	0.50931	0.511813	0.50979	0.508004	0.50554	0.500412	0.49711	0.496771	0.497746	0.499559	0.495763	0.49491	0.490592	0.484744	0.484547	0.491314	0.496388	0.498775	0.500718	0.499962	0.497884	0.496386
	0.303393	0.471182	0.470035	0.467641	0.466948	0.464807	0.461397	0.464824	0.472447	0.47535	0.478646	0.484791	0.48718	0.485495	0.487536	0.489869	0.493701	0.494785	0.495743	0.499792	0.496278	0.491819	0.493265	0.492268	0.494373	0.50202	0.501109	0.501692	0.50147	0.502915	0.503937	0.501987	0.499297	0.493564	0.492509	0.49373	0.498285	0.495163	0.491244	0.486593	0.479137	0.477914	0.483325	0.489666	0.491729	0.492228	0.493145	0.494539	0.494388
	0.305389	0.465747	0.465749	0.461668	0.461806	0.461043	0.46068	0.459304	0.46725	0.469857	0.47284	0.475432	0.475333	0.477243	0.477761	0.481604	0.484053	0.486447	0.489036	0.493216	0.490418	0.487052	0.489515	0.489477	0.491437	0.497615	0.496195	0.494235	0.494731	0.496508	0.495049	0.494361	0.492614	0.488444	0.488866	0.491752	0.493797	0.490106	0.491463	0.486262	0.47818	0.474842	0.479782	0.485096	0.491654	0.490168	0.489102	0.489706	0.490013
	0.307385	0.465293	0.465898	0.464419	0.466457	0.46323	0.462895	0.465818	0.471522	0.473688	0.474905	0.475137	0.475916	0.477323	0.478943	0.479088	0.479153	0.482524	0.488349	0.49291	0.489675	0.486756	0.489113	0.489042	0.491319	0.495039	0.495249	0.491134	0.491002	0.493606	0.494416	0.492619	0.490788	0.48922	0.490777	0.488606	0.491172	0.48903	0.491403	0.48577	0.477043	0.473546	0.479419	0.485967	0.490726	0.485466	0.484755	0.487482	0.489421
	0.309381	0.467735	0.467465	0.465182	0.467342	0.463436	0.464036	0.465351	0.47113	0.474038	0.47641	0.474448	0.475839	0.477029	0.478656	0.480563	0.478111	0.482644	0.487564	0.493657	0.488784	0.485804	0.486138	0.487434	0.490542	0.494657	0.495548	0.48992	0.490145	0.492761	0.491704	0.488724	0.488609	0.487882	0.489283	0.489501	0.489877	0.488927	0.489184	0.485	0.477439	0.475626	0.478796	0.485854	0.489821	0.484793	0.484001	0.488534	0.488455
	0.311377	0.469836	0.469612	0.467222	0.467382	0.46161	0.459728	0.460029	0.467756	0.470263	0.472592	0.470966	0.474773	0.475786	0.475506	0.476861	0.474372	0.47904	0.484227	0.488733	0.486231	0.481237	0.481206	0.48229	0.486951	0.488988	0.490021	0.488092	0.485725	0.487648	0.488248	0.485378	0.488783	0.490064	0.490111	0.489484	0.493057	0.491619	0.491287	0.485809	0.47806	0.477232	0.478675	0.485366	0.491126	0.485954	0.48512	0.489193	0.490396
	0.313373	0.467373	0.465384	0.46256	0.461718	0.457328	0.453927	0.45451	0.461496	0.46392	0.465657	0.464716	0.46477	0.467328	0.471086	0.473175	0.468035	0.475355	0.477829	0.481689	0.482766	0.477703	0.479666	0.480689	0.48384	0.487573	0.489531	0.485935	0.483049	0.483585	0.483553	0.484709	0.486571	0.487672	0.486934	0.487326	0.4877	0.485955	0.488873	0.484883	0.477638	0.474979	0.474385	0.480922	0.486932	0.481633	0.480095	0.486179	0.486483
	0.315369	0.470255	0.466639	0.464399	0.460903	0.454569	0.451185	0.449464	0.459424	0.459603	0.461656	0.463119	0.464465	0.468766	0.472406	0.47445	0.472787	0.474154	0.476498	0.484277	0.484357	0.481218	0.482513	0.482578	0.487449	0.494196	0.492328	0.488236	0.485891	0.488873	0.490795	0.49179	0.492307	0.491516	0.489687	0.49067	0.490646	0.490644	0.491951	0.484119	0.476904	0.475508	0.475893	0.480197	0.482663	0.478217	0.477542	0.483253	0.484893
	0.317365	0.472106	0.468771	0.469585	0.469487	0.459359	0.454177	0.456044	0.462683	0.464892	0.466459	0.468667	0.469905	0.473161	0.476921	0.480974	0.478644	0.479955	0.479155	0.484764	0.486644	0.484257	0.486242	0.488211	0.491544	0.496019	0.494073	0.491102	0.488173	0.491696	0.495474	0.497507	0.497537	0.497086	0.494449	0.494516	0.493657	0.492301	0.492998	0.485349	0.481116	0.479461	0.479565	0.480165	0.482871	0.482204	0.479858	0.483707	0.486623
	0.319361	0.469925	0.46879	0.469889	0.470432	0.460783	0.455297	0.457578	0.464963	0.4669	0.469264	0.469867	0.468652	0.472555	0.47477	0.478549	0.476892	0.478772	0.477293	0.481627	0.483924	0.480642	0.485282	0.486421	0.492547	0.494552	0.493887	0.488283	0.485997	0.491211	0.494881	0.496421	0.497422	0.499696	0.496431	0.496559	0.494344	0.493251	0.494974	0.486974	0.48077	0.476619	0.475754	0.480055	0.481644	0.481568	0.480148	0.482913	0.48261
	0.321357	0.470026	0.470099	0.470169	0.467289	0.458721	0.454215	0.453928	0.461758	0.465183	0.468433	0.470098	0.467514	0.472035	0.47529	0.474198	0.47455	0.476268	0.474571	0.479177	0.482534	0.483034	0.485685	0.486727	0.489471	0.490364	0.489619	0.485103	0.48511	0.487464	0.492766	0.495649	0.496508	0.498602	0.497379	0.498059	0.495668	0.49386	0.496739	0.488405	0.480395	0.476208	0.475675	0.480052	0.481844	0.485462	0.481876	0.486322	0.484544
	0.323353	0.470575	0.469609	0.470038	0.469083	0.458535	0.453831	0.455372	0.464399	0.467738	0.468068	0.469221	0.466167	0.470201	0.472059	0.473851	0.473424	0.473553	0.472865	0.477722	0.481892	0.482772	0.48639	0.488095	0.491646	0.492497	0.489844	0.485036	0.486846	0.489455	0.49364	0.498379	0.500635	0.501553	0.499835	0.500607	0.497164	0.498497	0.499593	0.489082	0.481781	0.476859	0.478625	0.479884	0.483331	0.484097	0.479868	0.484273	0.485719
	0.325349	0.469146	0.465752	0.4663	0.4671	0.458476	0.451099	0.453721	0.46388	0.468623	0.469655	0.469506	0.462963	0.462232	0.464557	0.464489	0.465267	0.46763	0.473229	0.479002	0.481475	0.48227	0.483846	0.48563	0.487834	0.486824	0.484302	0.483101	0.485621	0.487793	0.493112	0.495775	0.495531	0.495836	0.495443	0.497772	0.496778	0.497087	0.498538	0.491063	0.481823	0.478584	0.478453	0.478716	0.483293	0.483816	0.481967	0.485719	0.488374
	0.327345	0.468424	0.466872	0.466566	0.467022	0.458268	0.453634	0.455944	0.467377	0.471942	0.471788	0.470347	0.465812	0.465576	0.466897	0.46642	0.464961	0.471908	0.476102	0.479741	0.484104	0.483528	0.485011	0.483067	0.486874	0.486311	0.484714	0.483212	0.487034	0.487109	0.492965	0.49535	0.492932	0.494	0.493015	0.496859	0.495742	0.496017	0.497765	0.492254	0.483373	0.481575	0.4812	0.483195	0.489997	0.489079	0.485396	0.488657	0.488567
	0.329341	0.469359	0.463863	0.466369	0.4664	0.457514	0.453974	0.458466	0.466232	0.473831	0.474734	0.473961	0.47086	0.469083	0.468179	0.469946	0.463804	0.472271	0.475228	0.480214	0.485386	0.483463	0.486197	0.48462	0.489459	0.491658	0.487244	0.487846	0.49044	0.490026	0.494131	0.494523	0.492939	0.494162	0.491158	0.495698	0.496003	0.494565	0.497089	0.49222	0.48484	0.480915	0.47771	0.482128	0.488878	0.487219	0.485716	0.486906	0.486454
	0.331337	0.468562	0.463532	0.466655	0.469084	0.459272	0.457659	0.462439	0.469761	0.476078	0.4776	0.47732	0.475314	0.473266	0.473509	0.476229	0.471399	0.4795	0.481087	0.484151	0.485064	0.48611	0.485215	0.486444	0.489882	0.493758	0.489567	0.489563	0.489517	0.487966	0.49249	0.492797	0.495894	0.496188	0.494457	0.498181	0.501891	0.501958	0.501939	0.496705	0.487578	0.48371	0.484771	0.487871	0.492493	0.490274	0.491218	0.492294	0.487889
	0.333333	0.469313	0.463812	0.464538	0.465221	0.45654	0.455052	0.457513	0.464906	0.470853	0.473841	0.470571	0.469857	0.467286	0.467483	0.468564	0.463569	0.472149	0.474609	0.478801	0.480396	0.481437	0.481699	0.481429	0.483792	0.488661	0.484597	0.486329	0.4874	0.484742	0.489568	0.48979	0.491959	0.493692	0.492388	0.498728	0.4999	0.499379	0.501263	0.49835	0.489625	0.480638	0.479569	0.484517	0.488477	0.486889	0.488074	0.489508	0.490908
	0.335329	0.474185	0.469155	0.470666	0.469583	0.459923	0.459358	0.46136	0.467239	0.474575	0.474995	0.471857	0.473678	0.471729	0.470651	0.473478	0.468702	0.473129	0.476525	0.481729	0.481203	0.480996	0.479438	0.478563	0.482693	0.487405	0.486365	0.48505	0.488578	0.490739	0.490757	0.49112	0.49448	0.497085	0.499018	0.502396	0.505176	0.503814	0.505957	0.503892	0.491455	0.485402	0.484243	0.488099	0.493703	0.490447	0.492767	0.49279	0.492185
	0.337325	0.476203	0.474611	0.479632	0.47466	0.469598	0.465495	0.471184	0.476835	0.482379	0.483647	0.481426	0.483762	0.48028	0.479255	0.482901	0.476166	0.482264	0.486402	0.488231	0.48695	0.483846	0.48435	0.483281	0.485849	0.491812	0.48835	0.484749	0.49016	0.49194	0.494913	0.494797	0.495211	0.498516	0.49924	0.502787	0.506864	0.50655	0.507608	0.503819	0.493938	0.489531	0.491956	0.494787	0.496926	0.494042	0.496289	0.490503	0.496642
	0.339321	0.467081	0.465128	0.466404	0.466189	0.456792	0.455713	0.458798	0.467055	0.469779	0.471944	0.469894	0.471408	0.472137	0.47117	0.473769	0.467906	0.478459	0.479405	0.479061	0.478286	0.475954	0.475214	0.474548	0.477381	0.479898	0.479	0.478312	0.4827	0.48458	0.485494	0.487615	0.49263	0.493304	0.496517	0.498731	0.501091	0.499977	0.500708	0.496332	0.488972	0.486815	0.48956	0.49233	0.495815	0.490322	0.490208	0.491609	0.493529
	0.341317	0.471775	0.471619	0.474175	0.474042	0.463252	0.460074	0.463967	0.468935	0.474306	0.475928	0.473816	0.476611	0.476841	0.474753	0.476081	0.472314	0.481632	0.479093	0.47827	0.476891	0.475457	0.473004	0.471195	0.471835	0.475737	0.475487	0.471632	0.476695	0.481018	0.483137	0.484268	0.490937	0.494116	0.49695	0.501575	0.501425	0.49822	0.496557	0.493447	0.485041	0.484548	0.487686	0.488451	0.490816	0.487737	0.487822	0.49084	0.49083
	0.343313	0.474136	0.472733	0.475578	0.473551	0.462235	0.460056	0.462921	0.466535	0.47144	0.473247	0.473289	0.473191	0.475137	0.470462	0.470522	0.467463	0.475795	0.474128	0.472947	0.47215	0.469394	0.466247	0.463787	0.463739	0.465855	0.465897	0.463279	0.469223	0.473845	0.478501	0.480069	0.48499	0.489723	0.492265	0.497213	0.498217	0.492762	0.492431	0.49138	0.484052	0.482371	0.482487	0.484492	0.485144	0.484635	0.485179	0.488567	0.491145
	0.345309	0.48568	0.486533	0.487591	0.484758	0.476047	0.473954	0.475341	0.476569	0.481197	0.482502	0.481167	0.483673	0.480709	0.477197	0.475351	0.472801	0.477916	0.47597	0.474249	0.471799	0.468637	0.467542	0.465259	0.464435	0.470958	0.46875	0.469646	0.470654	0.475902	0.48281	0.483703	0.486181	0.491263	0.492177	0.490157	0.497198	0.492324	0.490135	0.491176	0.484459	0.483418	0.481257	0.482659	0.479644	0.480818	0.486385	0.486975	0.492442
	0.347305	0.488334	0.488588	0.490976	0.48898	0.483564	0.47741	0.480716	0.482395	0.486265	0.486557	0.485846	0.489852	0.483616	0.479244	0.476786	0.470097	0.475055	0.474605	0.475263	0.470179	0.467006	0.467217	0.463917	0.463356	0.468879	0.466086	0.465849	0.468378	0.474898	0.480894	0.480995	0.484154	0.490078	0.487969	0.486767	0.492174	0.486761	0.483224	0.485367	0.477812	0.47884	0.477877	0.479175	0.476389	0.475497	0.48047	0.479909	0.485249
	0.349301	0.492166	0.493205	0.495709	0.493385	0.489365	0.483215	0.485627	0.485239	0.491993	0.494037	0.492821	0.496553	0.489344	0.483723	0.480158	0.47385	0.477611	0.478729	0.480988	0.475892	0.473762	0.473325	0.468025	0.467971	0.471318	0.46918	0.469903	0.471306	0.478284	0.483023	0.484972	0.484585	0.488824	0.487869	0.488283	0.495095	0.487517	0.483541	0.486952	0.481708	0.48175	0.483921	0.48329	0.479397	0.478199	0.479595	0.478903	0.48268
	0.351297	0.481987	0.48323	0.48521	0.484459	0.47806	0.476322	0.474253	0.475814	0.483501	0.486427	0.485783	0.484787	0.479234	0.473326	0.472401	0.467142	0.471972	0.472464	0.474359	0.471402	0.470885	0.465338	0.460238	0.461817	0.464216	0.463686	0.464798	0.467109	0.474994	0.477201	0.478256	0.478516	0.483161	0.484056	0.486579	0.490647	0.483872	0.480785	0.483569	0.481093	0.480742	0.480072	0.482083	0.480116	0.47788	0.476228	0.475365	0.480552
	0.353293	0.488201	0.489392	0.491726	0.492395	0.488066	0.48285	0.485894	0.485976	0.494308	0.496076	0.49564	0.497643	0.488851	0.483496	0.480294	0.473853	0.476996	0.478889	0.481257	0.47642	0.475677	0.471482	0.464312	0.465937	0.469619	0.466912	0.466044	0.467459	0.474222	0.475597	0.479576	0.479631	0.481156	0.482533	0.485991	0.492735	0.487131	0.481749	0.485608	0.482904	0.482134	0.482414	0.484302	0.479576	0.475511	0.475867	0.473532	0.479926
	0.355289	0.490261	0.491748	0.493976	0.494224	0.49192	0.485985	0.488957	0.491648	0.496593	0.499616	0.497158	0.501077	0.492563	0.485624	0.482243	0.476615	0.480621	0.481837	0.484354	0.478594	0.4775	0.4758	0.467129	0.468074	0.468505	0.466306	0.466452	0.4645	0.473243	0.474077	0.480875	0.480335	0.484505	0.482874	0.486381	0.49165	0.487154	0.481131	0.485649	0.484095	0.484346	0.483241	0.484576	0.479521	0.476269	0.477007	0.474292	0.480487
	0.357285	0.489112	0.490848	0.493604	0.492976	0.489209	0.483736	0.486323	0.490427	0.498594	0.498557	0.498316	0.503218	0.496369	0.489226	0.48764	0.482784	0.486524	0.488549	0.487387	0.481951	0.478337	0.476084	0.471166	0.469218	0.470753	0.470562	0.467739	0.467716	0.472239	0.474413	0.481399	0.481474	0.486692	0.487519	0.491585	0.495287	0.49209	0.484328	0.489011	0.48848	0.489646	0.48817	0.490711	0.485165	0.482756	0.483958	0.480179	0.482277
	0.359281	0.48699	0.488796	0.491698	0.492847	0.485366	0.483383	0.486989	0.492059	0.496699	0.497346	0.500952	0.506937	0.500556	0.495198	0.492474	0.48744	0.491171	0.492716	0.4907	0.486239	0.482117	0.479857	0.474536	0.47458	0.476316	0.478721	0.47523	0.472601	0.47518	0.477423	0.481841	0.481832	0.486146	0.488475	0.491342	0.497144	0.493252	0.486292	0.488827	0.487415	0.487738	0.485425	0.488603	0.485391	0.483356	0.4854	0.482048	0.482996
	0.361277	0.484322	0.484407	0.487796	0.48901	0.482048	0.480971	0.484876	0.490867	0.495842	0.498494	0.500269	0.506672	0.501928	0.49803	0.495168	0.489088	0.494727	0.495303	0.492206	0.489031	0.484343	0.4793	0.475296	0.475037	0.477741	0.481246	0.478709	0.473192	0.476909	0.478627	0.481822	0.484289	0.486457	0.489721	0.490869	0.4987	0.495133	0.488568	0.489441	0.49017	0.489526	0.489872	0.49238	0.490292	0.486198	0.487045	0.485512	0.487207
	0.363273	0.484364	0.483317	0.486562	0.488381	0.481678	0.481184	0.487561	0.492112	0.497158	0.498125	0.501576	0.508034	0.502654	0.49846	0.496944	0.490759	0.496907	0.499136	0.496099	0.492377	0.487146	0.481712	0.477393	0.477525	0.480275	0.480555	0.47745	0.472651	0.476162	0.477667	0.481246	0.484554	0.486845	0.49004	0.492706	0.502563	0.497583	0.491805	0.492791	0.491857	0.490594	0.492319	0.493493	0.48989	0.486459	0.488375	0.486408	0.487559
	0.365269	0.491954	0.489652	0.493075	0.493134	0.484751	0.481888	0.489422	0.494614	0.49811	0.499275	0.502612	0.508414	0.504661	0.497116	0.499468	0.49431	0.501914	0.501912	0.496689	0.492935	0.488227	0.485007	0.481137	0.482355	0.482629	0.48293	0.479779	0.476276	0.476873	0.480268	0.484403	0.486771	0.490445	0.49184	0.493903	0.504799	0.501258	0.495314	0.49433	0.495535	0.492532	0.493351	0.492524	0.49007	0.484528	0.486374	0.48694	0.486376
	0.367265	0.495187	0.493787	0.497276	0.49654	0.49015	0.487672	0.494438	0.497547	0.499631	0.500631	0.50264	0.510488	0.506859	0.498771	0.499247	0.495598	0.502137	0.502731	0.498117	0.493956	0.491347	0.487165	0.483587	0.484658	0.486698	0.486894	0.482629	0.478484	0.478976	0.482363	0.485779	0.48961	0.493051	0.494129	0.496717	0.506812	0.50429	0.496862	0.495674	0.495459	0.492372	0.492832	0.493866	0.492391	0.486195	0.487438	0.486978	0.486464
	0.369261	0.501967	0.500919	0.503619	0.504584	0.497343	0.494663	0.501355	0.503907	0.504242	0.505055	0.508968	0.518115	0.510172	0.504913	0.50368	0.500924	0.505319	0.507698	0.505622	0.4994	0.496405	0.493059	0.489129	0.488496	0.49126	0.487487	0.484897	0.479631	0.480877	0.482621	0.487794	0.492199	0.493598	0.496048	0.500947	0.509855	0.507593	0.499889	0.497153	0.49658	0.492928	0.493611	0.496228	0.495318	0.490787	0.49176	0.488074	0.489418
	0.371257	0.496366	0.497407	0.498549	0.49961	0.494111	0.491332	0.49691	0.496227	0.497992	0.502212	0.504861	0.513357	0.505546	0.499613	0.500772	0.500505	0.505227	0.505889	0.503421	0.499334	0.496188	0.490725	0.487437	0.4851	0.487608	0.485773	0.482963	0.478941	0.480321	0.48136	0.485266	0.489806	0.491351	0.494419	0.499974	0.506249	0.501596	0.49622	0.497161	0.49526	0.49302	0.493792	0.496851	0.495884	0.490931	0.491407	0.490714	0.49077
	0.373253	0.497635	0.498687	0.503565	0.505551	0.49775	0.493854	0.501637	0.50204	0.503715	0.507774	0.511192	0.519493	0.507878	0.504722	0.504399	0.502822	0.507838	0.508296	0.506336	0.501861	0.496678	0.493021	0.489059	0.487259	0.490568	0.48749	0.484907	0.479292	0.481969	0.483128	0.485871	0.490134	0.491026	0.493962	0.497528	0.504826	0.500662	0.495824	0.495275	0.495181	0.492159	0.494965	0.497463	0.497139	0.492035	0.493072	0.490259	0.49358
	0.37525	0.495367	0.496768	0.502646	0.504113	0.495583	0.491384	0.498274	0.501876	0.502321	0.505689	0.510751	0.517715	0.507518	0.504075	0.501703	0.500028	0.505034	0.505037	0.502203	0.499739	0.494098	0.488701	0.485791	0.484301	0.486169	0.48435	0.481014	0.4767	0.476154	0.478932	0.480796	0.485001	0.488481	0.492531	0.495471	0.501291	0.496936	0.490466	0.491513	0.493381	0.489648	0.49229	0.494588	0.492281	0.489738	0.489835	0.486245	0.486952
	0.377246	0.49475	0.496096	0.50076	0.502953	0.492883	0.491538	0.498413	0.501599	0.502184	0.506985	0.511764	0.516741	0.507606	0.502858	0.502405	0.499701	0.505718	0.505252	0.499897	0.496035	0.491906	0.488299	0.485209	0.483689	0.485744	0.484232	0.481957	0.476227	0.477982	0.480124	0.483871	0.485737	0.489613	0.491678	0.496663	0.501722	0.495165	0.489304	0.489899	0.494725	0.491025	0.492807	0.494348	0.492521	0.490169	0.489216	0.48565	0.484527
	0.379242	0.493845	0.496608	0.500211	0.503706	0.494349	0.49215	0.498921	0.501117	0.499817	0.503756	0.509177	0.514565	0.506165	0.499421	0.499788	0.49734	0.502447	0.500639	0.495655	0.491593	0.488508	0.48479	0.482852	0.481466	0.483435	0.484427	0.48092	0.477513	0.479548	0.481401	0.485508	0.486347	0.490376	0.491196	0.494855	0.502709	0.49628	0.489931	0.490075	0.493245	0.489301	0.491929	0.494769	0.49229	0.49003	0.491328	0.487694	0.485414
	0.381238	0.493859	0.495427	0.501107	0.504548	0.4962	0.494435	0.499119	0.502155	0.500626	0.503113	0.509283	0.514122	0.505523	0.49985	0.500019	0.497584	0.501939	0.501484	0.497452	0.492312	0.490243	0.486454	0.484577	0.483564	0.486424	0.488085	0.484377	0.479726	0.481421	0.484299	0.487931	0.488636	0.490895	0.492409	0.494498	0.50283	0.496715	0.490225	0.490114	0.492818	0.488972	0.491929	0.492632	0.491348	0.487493	0.489278	0.489158	0.488058
	0.383234	0.491519	0.493609	0.49734	0.501004	0.493545	0.490113	0.497576	0.5001	0.499016	0.49955	0.504347	0.509712	0.503979	0.500565	0.50018	0.499006	0.504842	0.504548	0.497793	0.495289	0.494579	0.490169	0.487134	0.486806	0.491413	0.492677	0.488101	0.483494	0.486043	0.487156	0.489061	0.491662	0.492736	0.493147	0.496594	0.505521	0.499178	0.491512	0.492076	0.493099	0.490077	0.49218	0.495786	0.491225	0.487519	0.491947	0.492719	0.490738
	0.38523	0.491923	0.490697	0.493335	0.495646	0.487162	0.484538	0.491479	0.493829	0.491921	0.495322	0.501567	0.50495	0.503873	0.501269	0.499761	0.500878	0.505801	0.503737	0.499634	0.494816	0.492707	0.486545	0.483615	0.481162	0.488496	0.487231	0.484771	0.480013	0.483563	0.484773	0.486404	0.489603	0.490334	0.490984	0.495301	0.501343	0.495731	0.491649	0.493397	0.491544	0.48747	0.487307	0.489322	0.49047	0.48416	0.485139	0.488944	0.487626
	0.387226	0.48981	0.485649	0.487802	0.491492	0.482416	0.483305	0.48645	0.48733	0.487518	0.492752	0.498519	0.50225	0.498839	0.498648	0.500085	0.50078	0.503712	0.501268	0.496166	0.492383	0.489008	0.485859	0.481533	0.480524	0.484728	0.483158	0.480847	0.479506	0.482828	0.48558	0.486573	0.490509	0.489694	0.489214	0.493723	0.498203	0.493595	0.489176	0.49115	0.484079	0.483002	0.486565	0.487845	0.488794	0.484132	0.484415	0.486653	0.484719
	0.389222	0.488294	0.4852	0.484629	0.48867	0.478469	0.48227	0.484438	0.485109	0.485784	0.489395	0.495736	0.498575	0.494813	0.495041	0.494611	0.493841	0.496997	0.495187	0.490425	0.486348	0.485222	0.481815	0.478302	0.47673	0.481446	0.478332	0.476496	0.475679	0.478677	0.480557	0.483115	0.486767	0.490381	0.492563	0.494827	0.497743	0.493789	0.489821	0.48853	0.483935	0.483664	0.48667	0.488796	0.489036	0.483419	0.484951	0.487826	0.484459
	0.391218	0.491364	0.487227	0.487273	0.490849	0.482384	0.482746	0.490388	0.493038	0.492532	0.496366	0.502797	0.506076	0.499629	0.499342	0.500533	0.500253	0.503258	0.499576	0.492705	0.488568	0.486529	0.483188	0.478026	0.477045	0.481047	0.478708	0.47528	0.475144	0.480161	0.481132	0.48492	0.486614	0.490536	0.491871	0.495724	0.502301	0.496862	0.492507	0.492982	0.486922	0.48755	0.48855	0.488214	0.488745	0.483111	0.48692	0.488235	0.487257
	0.393214	0.490342	0.48769	0.485097	0.487585	0.478153	0.48017	0.488161	0.490944	0.490632	0.494139	0.500756	0.504526	0.50052	0.502068	0.501288	0.500838	0.503693	0.500512	0.49257	0.488326	0.48751	0.481706	0.475288	0.477462	0.480011	0.475463	0.473674	0.474417	0.479876	0.482824	0.48601	0.48583	0.490766	0.493422	0.500249	0.504725	0.500526	0.493933	0.492623	0.487363	0.48645	0.484519	0.485932	0.484969	0.479684	0.485386	0.484582	0.483621
	0.39521	0.491825	0.490623	0.488558	0.487948	0.478591	0.478502	0.489134	0.493392	0.491142	0.497005	0.505658	0.510875	0.506005	0.504274	0.50192	0.503233	0.506984	0.504821	0.496485	0.492589	0.489775	0.482977	0.477227	0.480157	0.483237	0.478976	0.477439	0.479266	0.483677	0.486993	0.490138	0.488114	0.492717	0.498317	0.504291	0.507799	0.502018	0.4975	0.498922	0.49484	0.492936	0.491015	0.491106	0.490115	0.484919	0.489753	0.488737	0.485009
	0.397206	0.493482	0.493671	0.490097	0.487504	0.477833	0.476958	0.486067	0.489106	0.490233	0.493617	0.502819	0.509556	0.504258	0.504203	0.502277	0.505252	0.508052	0.507519	0.49991	0.496839	0.493338	0.486311	0.480881	0.481619	0.487927	0.484132	0.48291	0.483356	0.487714	0.493177	0.495685	0.495181	0.499472	0.501771	0.506077	0.508507	0.504398	0.5012	0.500836	0.498317	0.49595	0.494003	0.496851	0.494076	0.490466	0.49257	0.492409	0.489668
	0.399202	0.491426	0.494848	0.494551	0.490715	0.479944	0.477988	0.487259	0.490825	0.489661	0.495132	0.505938	0.515395	0.512762	0.509403	0.512186	0.514459	0.514924	0.513415	0.507554	0.502699	0.499213	0.493764	0.488864	0.490711	0.495595	0.494108	0.491236	0.490967	0.49445	0.49739	0.500691	0.50238	0.504349	0.506103	0.505994	0.509366	0.504119	0.498912	0.498806	0.498243	0.497685	0.496755	0.498208	0.496095	0.495269	0.496723	0.493719	0.495259
	0.401198	0.487019	0.490169	0.489003	0.485545	0.476942	0.474597	0.480548	0.481739	0.479753	0.488369	0.499486	0.50634	0.504424	0.504551	0.506633	0.509841	0.511733	0.508283	0.504467	0.498686	0.497204	0.48948	0.489231	0.489204	0.493864	0.49433	0.490606	0.490355	0.492794	0.494211	0.494774	0.49577	0.49923	0.49891	0.498555	0.499575	0.496244	0.493336	0.494746	0.495747	0.491307	0.490072	0.495524	0.493451	0.490366	0.492255	0.493487	0.492028
	0.403194	0.495481	0.497495	0.49578	0.489651	0.482601	0.482737	0.487617	0.49177	0.489461	0.493923	0.50667	0.513532	0.509982	0.511736	0.511533	0.515765	0.515134	0.514167	0.509928	0.506147	0.503106	0.496449	0.496936	0.496819	0.503373	0.503599	0.495792	0.492908	0.496978	0.497936	0.498401	0.498068	0.502687	0.502305	0.501052	0.501686	0.500048	0.495993	0.497047	0.496726	0.491905	0.494742	0.497774	0.496958	0.494585	0.497747	0.499143	0.501388
	0.40519	0.503461	0.507922	0.505266	0.501876	0.495088	0.492443	0.496052	0.50095	0.500336	0.502879	0.516758	0.522157	0.519059	0.518825	0.520203	0.523615	0.522667	0.518928	0.515227	0.513622	0.5096	0.509649	0.506657	0.50662	0.509947	0.511474	0.500941	0.497498	0.498498	0.501159	0.504517	0.501423	0.505101	0.508277	0.507797	0.509772	0.508455	0.503325	0.503145	0.507594	0.503186	0.506858	0.506709	0.505507	0.506048	0.507268	0.506984	0.508327
	0.407186	0.503612	0.506941	0.502773	0.495812	0.49032	0.487129	0.490273	0.494617	0.49222	0.49657	0.512815	0.517547	0.516555	0.516531	0.515885	0.520261	0.519406	0.516278	0.511757	0.509823	0.508256	0.50389	0.503079	0.501325	0.503414	0.50519	0.496435	0.493847	0.494008	0.496115	0.499926	0.499434	0.501612	0.50254	0.503492	0.504625	0.504619	0.501924	0.499405	0.501952	0.500658	0.500151	0.505051	0.506543	0.505355	0.504882	0.508589	0.509651
	0.409182	0.504589	0.505677	0.504243	0.499071	0.492283	0.492705	0.492015	0.494921	0.490635	0.498317	0.514974	0.520815	0.516072	0.515697	0.517265	0.521811	0.521693	0.518052	0.512691	0.509777	0.508906	0.508662	0.505421	0.500481	0.504062	0.500633	0.490827	0.489549	0.492044	0.495536	0.495501	0.494579	0.497028	0.500261	0.498853	0.501484	0.500466	0.497208	0.497965	0.498043	0.4965	0.499162	0.50272	0.50516	0.504703	0.506304	0.509619	0.512658
	0.411178	0.500348	0.502748	0.501455	0.495766	0.488605	0.490508	0.488631	0.490451	0.487192	0.494848	0.510174	0.51798	0.515924	0.515881	0.518776	0.522438	0.522646	0.517568	0.514565	0.507791	0.508303	0.505187	0.502062	0.49878	0.501922	0.500763	0.490646	0.488562	0.491319	0.491935	0.493241	0.494378	0.494632	0.495964	0.49294	0.496321	0.49167	0.490991	0.494421	0.493368	0.490544	0.498227	0.502132	0.503886	0.50422	0.506455	0.509054	0.513138
	0.413174	0.497211	0.498122	0.496215	0.491928	0.482336	0.482878	0.482359	0.48675	0.485807	0.492557	0.505275	0.512781	0.51429	0.517066	0.517467	0.522663	0.522679	0.519416	0.516134	0.509786	0.507353	0.505224	0.501277	0.497404	0.499397	0.499885	0.494291	0.493788	0.498443	0.494752	0.494196	0.494002	0.495225	0.494359	0.494606	0.497751	0.494338	0.492199	0.492848	0.49552	0.492399	0.499128	0.503938	0.506278	0.508572	0.513527	0.514728	0.514022
	0.41517	0.503166	0.503236	0.499933	0.498337	0.487962	0.484473	0.484298	0.487685	0.485799	0.494438	0.506368	0.512178	0.513848	0.517419	0.518344	0.524542	0.524503	0.519934	0.516737	0.511833	0.513518	0.509454	0.509735	0.505077	0.507324	0.50949	0.502614	0.501518	0.506497	0.507236	0.503363	0.502312	0.500485	0.499195	0.499069	0.501258	0.50071	0.497018	0.500187	0.498158	0.494947	0.502249	0.506161	0.506477	0.509233	0.512004	0.514717	0.514458
	0.417166	0.509342	0.508211	0.507046	0.502972	0.493374	0.489743	0.488973	0.491669	0.494201	0.499881	0.511141	0.518061	0.517541	0.519562	0.520502	0.524862	0.522943	0.519052	0.514574	0.513265	0.514139	0.51348	0.512304	0.507853	0.512171	0.512354	0.506626	0.503489	0.508794	0.508382	0.50685	0.506859	0.505768	0.502856	0.500786	0.505116	0.50233	0.501106	0.502707	0.501025	0.498894	0.50266	0.504586	0.50724	0.508284	0.509766	0.512367	0.513817
	0.419162	0.507209	0.508807	0.509713	0.5053	0.495091	0.492717	0.489067	0.491513	0.491387	0.498053	0.510141	0.517309	0.516994	0.519237	0.521984	0.524496	0.521478	0.516855	0.511805	0.509982	0.511252	0.511916	0.510958	0.505092	0.509126	0.510407	0.504479	0.501132	0.502907	0.505575	0.505044	0.505364	0.503069	0.50222	0.500262	0.505306	0.501315	0.49915	0.500823	0.50066	0.498363	0.503337	0.504753	0.507206	0.506077	0.508154	0.510978	0.511638
	0.421158	0.506167	0.505103	0.50542	0.50146	0.493873	0.488658	0.48438	0.487226	0.485949	0.492107	0.503997	0.512699	0.51242	0.513118	0.513737	0.515367	0.517683	0.511774	0.50783	0.502051	0.502918	0.503792	0.504593	0.500821	0.502697	0.503532	0.499513	0.498399	0.501602	0.50302	0.502418	0.503206	0.500786	0.498941	0.5008	0.502714	0.49864	0.494657	0.498499	0.497474	0.495294	0.498051	0.499706	0.501761	0.500626	0.501944	0.505587	0.50702
	0.423154	0.516066	0.514303	0.51255	0.508735	0.501064	0.497893	0.49568	0.496005	0.49409	0.497076	0.507825	0.516948	0.516358	0.517688	0.517482	0.516348	0.519043	0.514508	0.509346	0.506361	0.507112	0.509483	0.507427	0.503043	0.506587	0.505105	0.502165	0.501021	0.503589	0.504268	0.504937	0.506118	0.503982	0.500595	0.499995	0.503639	0.499284	0.495246	0.499162	0.498324	0.498297	0.500117	0.501714	0.500202	0.50022	0.500365	0.503538	0.504036
	0.42515	0.516704	0.513623	0.508568	0.506274	0.500796	0.497529	0.494629	0.494733	0.496622	0.497743	0.507926	0.517225	0.515657	0.516167	0.518167	0.51529	0.51854	0.513445	0.507697	0.504097	0.507926	0.512294	0.511722	0.506829	0.509609	0.50818	0.503575	0.503616	0.505607	0.507846	0.504535	0.504852	0.502941	0.497634	0.499211	0.500927	0.495943	0.491663	0.494483	0.49538	0.49718	0.499514	0.499628	0.496311	0.495919	0.498128	0.499261	0.498405
	0.427146	0.510303	0.508506	0.500531	0.49946	0.492686	0.490247	0.488427	0.487695	0.487006	0.492055	0.500702	0.505551	0.506364	0.50781	0.510397	0.508118	0.51311	0.506959	0.500511	0.499007	0.50313	0.506982	0.507528	0.503736	0.503582	0.500886	0.497455	0.497194	0.502	0.502668	0.49994	0.50004	0.496881	0.492986	0.495658	0.494057	0.491117	0.488511	0.488889	0.48919	0.49344	0.495652	0.495255	0.494237	0.491575	0.494215	0.496467	0.49118
	0.429142	0.505498	0.502064	0.49424	0.494354	0.487425	0.483972	0.484879	0.485554	0.484558	0.487135	0.496326	0.499245	0.500322	0.500358	0.505959	0.504567	0.50746	0.503675	0.501479	0.497659	0.499311	0.500836	0.503298	0.498352	0.499463	0.496243	0.492868	0.494792	0.499709	0.499636	0.49569	0.495089	0.491796	0.489288	0.491641	0.489323	0.487337	0.484732	0.485551	0.485198	0.487599	0.490616	0.493477	0.49327	0.491102	0.491127	0.49403	0.487456
	0.431138	0.510174	0.508718	0.502397	0.500594	0.494016	0.489369	0.491232	0.491228	0.492048	0.493915	0.501655	0.506108	0.507513	0.507184	0.512972	0.511901	0.515906	0.51255	0.508263	0.503312	0.505355	0.507459	0.508072	0.505255	0.507484	0.504015	0.499475	0.500341	0.504146	0.504909	0.501211	0.502291	0.5007	0.49726	0.495335	0.496298	0.494088	0.488823	0.489145	0.488459	0.489861	0.494266	0.4964	0.496005	0.493572	0.494058	0.493504	0.488581
	0.433134	0.512361	0.507554	0.500716	0.499667	0.492207	0.488223	0.487168	0.487825	0.487555	0.490816	0.49822	0.500793	0.506225	0.507334	0.510999	0.512224	0.516138	0.512319	0.506994	0.505382	0.506829	0.508566	0.508824	0.506192	0.507118	0.506381	0.50336	0.500295	0.503351	0.502421	0.499229	0.503218	0.50034	0.496465	0.498423	0.497437	0.493883	0.490304	0.489809	0.489313	0.490898	0.493921	0.494307	0.49584	0.494287	0.493589	0.497072	0.490552
	0.43513	0.511547	0.507041	0.500288	0.498029	0.490366	0.487739	0.486729	0.488936	0.489869	0.491668	0.501103	0.505538	0.506227	0.508927	0.513024	0.51282	0.516353	0.513964	0.509905	0.50708	0.508541	0.508031	0.509201	0.505409	0.507259	0.506785	0.503789	0.502324	0.504118	0.503592	0.49985	0.50322	0.500358	0.496632	0.496493	0.49627	0.493554	0.489172	0.489267	0.488778	0.491146	0.496479	0.497622	0.496858	0.495563	0.495467	0.499008	0.49322
	0.437126	0.507334	0.502288	0.495595	0.492753	0.485484	0.483547	0.483943	0.486607	0.489336	0.491528	0.499419	0.503646	0.503594	0.50488	0.507912	0.507418	0.512648	0.5111	0.510801	0.507179	0.506688	0.505656	0.505594	0.502547	0.503802	0.503037	0.500664	0.499182	0.502448	0.503206	0.500072	0.501829	0.498533	0.49283	0.49224	0.494815	0.492012	0.488733	0.488757	0.490271	0.493047	0.496811	0.498375	0.497279	0.495526	0.49296	0.494423	0.491034
	0.439122	0.503088	0.496941	0.489774	0.487614	0.481695	0.481402	0.481404	0.484674	0.488077	0.491598	0.498662	0.499081	0.504112	0.500701	0.505106	0.503754	0.511872	0.510045	0.508392	0.505647	0.50305	0.501875	0.502196	0.500191	0.499929	0.500142	0.498718	0.498949	0.502889	0.501843	0.498244	0.498876	0.495516	0.492501	0.492427	0.492884	0.491217	0.491331	0.489332	0.491071	0.49525	0.49781	0.498287	0.500645	0.496201	0.493787	0.493008	0.487487
	0.441118	0.495944	0.492031	0.485239	0.483541	0.479472	0.47847	0.478308	0.484353	0.488568	0.493113	0.500047	0.499863	0.5049	0.50328	0.506594	0.505912	0.513739	0.51173	0.510387	0.506306	0.505221	0.501699	0.501199	0.501263	0.502598	0.506006	0.502636	0.504211	0.507145	0.506315	0.502635	0.502308	0.497312	0.494952	0.495476	0.497055	0.496294	0.496403	0.497108	0.496406	0.496817	0.498614	0.499692	0.49954	0.495863	0.492602	0.49426	0.488985
	0.443114	0.486557	0.480873	0.475449	0.473917	0.472372	0.469997	0.467623	0.474212	0.478377	0.484344	0.492758	0.492412	0.497058	0.495678	0.501448	0.502324	0.510934	0.50807	0.505914	0.503541	0.500951	0.495888	0.495525	0.496538	0.500029	0.502681	0.502665	0.50127	0.504122	0.504342	0.497009	0.500088	0.494637	0.491338	0.492733	0.491144	0.491146	0.492951	0.491966	0.491551	0.49084	0.493922	0.494768	0.495678	0.496604	0.496381	0.496349	0.488802
	0.44511	0.484967	0.479052	0.47435	0.474301	0.473886	0.473153	0.471399	0.475034	0.477737	0.484642	0.49504	0.49434	0.495914	0.494684	0.499474	0.500251	0.507913	0.506455	0.504358	0.500515	0.497651	0.493805	0.493404	0.4923	0.495776	0.498937	0.500414	0.49961	0.502206	0.49995	0.495505	0.497395	0.49113	0.48619	0.485946	0.484713	0.48634	0.488452	0.488809	0.485572	0.486512	0.489133	0.492024	0.49194	0.489262	0.490592	0.491822	0.486506
	0.447106	0.487401	0.484148	0.47931	0.480277	0.478221	0.475372	0.472948	0.477572	0.482938	0.488998	0.4993	0.497176	0.500448	0.500351	0.502458	0.506013	0.512098	0.50895	0.505927	0.502745	0.500759	0.495658	0.494333	0.497408	0.498783	0.50167	0.504163	0.502031	0.503276	0.501893	0.497605	0.500422	0.493459	0.4876	0.486339	0.483105	0.483779	0.485819	0.487779	0.484478	0.484255	0.487363	0.488958	0.48827	0.487491	0.490095	0.490094	0.483981
	0.449102	0.489559	0.487348	0.483242	0.483701	0.483747	0.482183	0.478539	0.482212	0.486839	0.493507	0.500523	0.501593	0.504377	0.50311	0.507664	0.509565	0.516451	0.51229	0.509329	0.505807	0.504104	0.499727	0.497981	0.498326	0.500481	0.503088	0.505726	0.505325	0.506445	0.504858	0.500871	0.502198	0.49675	0.490969	0.489236	0.487038	0.487145	0.488738	0.489313	0.48792	0.489539	0.49177	0.492821	0.491451	0.487192	0.489331	0.491191	0.485202
	0.451098	0.498138	0.493228	0.493092	0.494261	0.492732	0.492536	0.491705	0.493008	0.494613	0.499219	0.507471	0.511332	0.513626	0.513852	0.519061	0.521842	0.526388	0.52487	0.518308	0.514007	0.51098	0.507437	0.507955	0.50829	0.510532	0.514975	0.515717	0.514938	0.512353	0.5108	0.507558	0.51121	0.505571	0.5002	0.495752	0.496939	0.495822	0.498308	0.496947	0.497964	0.498529	0.503036	0.501178	0.499526	0.497757	0.499712	0.50417	0.500148
	0.453094	0.497273	0.493271	0.491919	0.492801	0.495876	0.496197	0.495507	0.497973	0.499276	0.503563	0.509444	0.512702	0.516658	0.517752	0.522552	0.525402	0.531632	0.527047	0.519522	0.514865	0.510972	0.507977	0.507131	0.508269	0.510607	0.516669	0.517246	0.515917	0.513303	0.511446	0.507947	0.510277	0.505122	0.498493	0.499572	0.499686	0.499781	0.502862	0.502448	0.504169	0.503765	0.509245	0.507301	0.50508	0.50295	0.502259	0.506774	0.502103
	0.45509	0.500052	0.497718	0.496112	0.499665	0.501822	0.500388	0.499294	0.50201	0.501169	0.504874	0.511266	0.511828	0.515983	0.516218	0.520368	0.521974	0.529554	0.525193	0.517455	0.511958	0.508222	0.506626	0.506591	0.506838	0.510952	0.517241	0.519713	0.515732	0.514513	0.512692	0.511359	0.510977	0.506064	0.501953	0.501529	0.504045	0.505449	0.506161	0.505149	0.50687	0.507856	0.509567	0.50924	0.503775	0.500496	0.49891	0.504504	0.502341
	0.457086	0.501658	0.500051	0.497606	0.49986	0.500989	0.50007	0.497178	0.49871	0.498063	0.501919	0.508034	0.507341	0.511385	0.510736	0.514916	0.516463	0.523504	0.521209	0.511648	0.508198	0.505115	0.502671	0.503046	0.503006	0.509192	0.515284	0.516496	0.513921	0.513017	0.511462	0.509401	0.510372	0.503032	0.499149	0.502164	0.501803	0.503764	0.505015	0.504706	0.505023	0.50352	0.507431	0.503687	0.499866	0.495582	0.492539	0.496991	0.497599
	0.459082	0.499489	0.499249	0.498013	0.499028	0.50136	0.50298	0.500692	0.502066	0.500996	0.504036	0.509991	0.511318	0.514395	0.513853	0.518214	0.520539	0.525628	0.52106	0.512667	0.509187	0.506784	0.503041	0.505962	0.506316	0.511208	0.517012	0.51674	0.516654	0.51421	0.510414	0.511382	0.512209	0.506214	0.50198	0.501698	0.500978	0.504022	0.503724	0.501226	0.501497	0.502251	0.506127	0.502329	0.498305	0.49346	0.492809	0.496287	0.496209
	0.461078	0.500176	0.500262	0.500081	0.50238	0.502359	0.503939	0.504306	0.502206	0.502183	0.505081	0.511762	0.513046	0.515612	0.513285	0.519148	0.520562	0.524915	0.521359	0.5174	0.510887	0.506068	0.503497	0.506406	0.506115	0.513941	0.51715	0.520021	0.519004	0.518925	0.516339	0.515703	0.51592	0.509379	0.505261	0.503462	0.502942	0.503357	0.501873	0.500536	0.499845	0.499483	0.501436	0.496885	0.492327	0.488408	0.490832	0.494061	0.491993
	0.463074	0.496277	0.498321	0.499543	0.500935	0.501399	0.49874	0.500719	0.500274	0.500401	0.505592	0.511164	0.514313	0.518166	0.513946	0.517154	0.520927	0.525583	0.521714	0.516847	0.513394	0.510425	0.507882	0.507234	0.506272	0.512578	0.516631	0.519177	0.51799	0.517244	0.514075	0.514371	0.513808	0.510584	0.506623	0.506247	0.506874	0.504847	0.502032	0.499124	0.499515	0.496371	0.49853	0.492363	0.488714	0.48473	0.486399	0.490221	0.486529
	0.46507	0.492912	0.496377	0.499061	0.500558	0.498947	0.499552	0.499315	0.50138	0.501402	0.50555	0.513336	0.513563	0.517292	0.511565	0.512042	0.514008	0.52017	0.515893	0.511691	0.508857	0.506353	0.503591	0.500699	0.500247	0.502559	0.505518	0.511181	0.510048	0.507071	0.503915	0.50393	0.5064	0.505455	0.500985	0.501486	0.502822	0.501161	0.498987	0.497175	0.497638	0.494705	0.497865	0.492049	0.489029	0.486615	0.482581	0.485391	0.479937
	0.467066	0.491601	0.494525	0.497429	0.500855	0.499412	0.498907	0.499272	0.498188	0.500372	0.506111	0.511094	0.511932	0.512131	0.506173	0.507917	0.508419	0.514852	0.511455	0.508508	0.501163	0.500177	0.498023	0.494454	0.494369	0.494695	0.496653	0.502962	0.501243	0.498818	0.496846	0.496415	0.500336	0.499752	0.496216	0.498965	0.497864	0.498347	0.495761	0.496926	0.496394	0.494454	0.494273	0.488705	0.482263	0.479002	0.480588	0.480615	0.47676
	0.469062	0.486519	0.489372	0.491834	0.494565	0.493032	0.491669	0.493824	0.493961	0.498158	0.503112	0.505648	0.503921	0.504891	0.497681	0.50021	0.499217	0.507519	0.503036	0.501007	0.495819	0.494106	0.49317	0.488644	0.488	0.488976	0.49059	0.497135	0.497117	0.496381	0.495538	0.494811	0.499367	0.496349	0.494402	0.495725	0.495761	0.494452	0.494752	0.495167	0.494522	0.492339	0.494827	0.48665	0.479608	0.476511	0.476012	0.477132	0.470814
	0.471058	0.487506	0.490714	0.492359	0.495633	0.493491	0.492754	0.492512	0.493343	0.497802	0.503812	0.505668	0.505023	0.504148	0.497162	0.499401	0.498448	0.502449	0.497665	0.493065	0.490355	0.487912	0.486335	0.4822	0.483872	0.486187	0.488981	0.494025	0.494958	0.495343	0.491825	0.493265	0.500282	0.498284	0.497156	0.499792	0.498676	0.497302	0.496905	0.499028	0.497636	0.494294	0.493546	0.485759	0.479355	0.476172	0.473726	0.477695	0.473861
	0.473054	0.486977	0.490284	0.492785	0.496852	0.495233	0.494122	0.49411	0.495378	0.500049	0.505681	0.507246	0.50401	0.504999	0.499449	0.497356	0.498698	0.502477	0.499134	0.495834	0.49088	0.488251	0.487055	0.485905	0.488493	0.490705	0.494325	0.499823	0.498887	0.496416	0.494089	0.493796	0.500756	0.498826	0.498074	0.500804	0.50037	0.498488	0.496558	0.498471	0.49565	0.491717	0.491919	0.482094	0.475985	0.470787	0.47083	0.474575	0.472005
	0.47505	0.491145	0.496016	0.495123	0.498519	0.500145	0.496891	0.495573	0.498205	0.502633	0.50634	0.510687	0.507297	0.509259	0.500275	0.498969	0.499283	0.503109	0.497073	0.49366	0.490831	0.486145	0.488475	0.486987	0.488894	0.491732	0.495053	0.499136	0.499364	0.497711	0.497477	0.498079	0.501739	0.500053	0.49864	0.500016	0.500382	0.496676	0.495788	0.495272	0.492026	0.488528	0.48681	0.478481	0.471095	0.466012	0.464999	0.47012	0.467096
	0.477046	0.496078	0.499214	0.499429	0.501109	0.500207	0.498528	0.497466	0.501117	0.504619	0.510619	0.514685	0.514694	0.514242	0.506072	0.50388	0.503473	0.507034	0.500271	0.495222	0.491999	0.489022	0.491702	0.48869	0.488668	0.490963	0.49428	0.494264	0.494608	0.49491	0.497827	0.498544	0.502042	0.500732	0.495881	0.498962	0.497964	0.495355	0.493449	0.489498	0.486439	0.481278	0.4799	0.471718	0.465164	0.461929	0.460346	0.465574	0.468217
	0.479042	0.500894	0.500856	0.500417	0.500793	0.500283	0.496812	0.496312	0.501265	0.507036	0.515213	0.520386	0.521983	0.519558	0.511822	0.510642	0.512291	0.512546	0.506586	0.499338	0.499157	0.498272	0.498714	0.494398	0.493867	0.496198	0.4969	0.493718	0.493475	0.495111	0.497474	0.497097	0.501052	0.500529	0.495055	0.498361	0.496202	0.49611	0.492203	0.486566	0.48496	0.481767	0.480762	0.47497	0.469195	0.465143	0.466017	0.470007	0.471484
	0.481038	0.501204	0.502047	0.502437	0.503602	0.504306	0.499568	0.499814	0.505694	0.51229	0.517642	0.522861	0.523027	0.524165	0.514271	0.510745	0.511142	0.511481	0.50387	0.498537	0.499142	0.49774	0.498718	0.495144	0.494966	0.49606	0.495977	0.495046	0.492265	0.492514	0.495856	0.493541	0.494733	0.493095	0.486138	0.490134	0.489114	0.489288	0.487356	0.481161	0.479758	0.479873	0.475072	0.471498	0.465338	0.460875	0.464219	0.470661	0.468327
	0.483034	0.501435	0.502838	0.502702	0.506053	0.502707	0.500718	0.49733	0.504473	0.511993	0.51746	0.523362	0.523878	0.523356	0.510977	0.509809	0.509283	0.509247	0.499548	0.496494	0.497192	0.496661	0.496632	0.49145	0.491403	0.494575	0.493663	0.493724	0.491424	0.490206	0.495432	0.493401	0.496862	0.492257	0.485658	0.491399	0.490903	0.491329	0.487662	0.481646	0.478135	0.476192	0.475309	0.46871	0.463453	0.460493	0.461265	0.465124	0.464587
	0.48503	0.5011	0.502944	0.503713	0.506713	0.501912	0.499164	0.497533	0.506169	0.510303	0.515427	0.52357	0.525429	0.525301	0.515666	0.513657	0.512882	0.511227	0.501357	0.496261	0.498165	0.498752	0.498563	0.492061	0.494336	0.496056	0.495156	0.495861	0.493031	0.494307	0.502655	0.502888	0.502749	0.498717	0.491983	0.496326	0.495731	0.492922	0.489924	0.482152	0.480546	0.475948	0.47597	0.470944	0.465916	0.461175	0.463923	0.466136	0.466705
	0.487026	0.500945	0.504268	0.505736	0.508362	0.503717	0.499066	0.497169	0.506596	0.511313	0.516131	0.52316	0.525588	0.526292	0.518502	0.516991	0.516652	0.513695	0.504433	0.500685	0.500987	0.500477	0.49887	0.494923	0.496174	0.49818	0.497961	0.499674	0.496757	0.496971	0.504234	0.503168	0.503051	0.499517	0.49332	0.496364	0.496328	0.495349	0.49401	0.485427	0.480745	0.477605	0.476989	0.470707	0.463653	0.458802	0.458232	0.463338	0.461072
	0.489022	0.498682	0.503226	0.505934	0.506578	0.50476	0.501018	0.501188	0.509207	0.515629	0.518416	0.52438	0.528386	0.528718	0.522473	0.521433	0.51859	0.518314	0.510749	0.505602	0.502237	0.503224	0.499109	0.49661	0.497997	0.498555	0.501895	0.503933	0.500294	0.5008	0.505011	0.505291	0.508076	0.504944	0.499768	0.5026	0.502586	0.500894	0.49719	0.489606	0.48652	0.483216	0.481476	0.474624	0.468967	0.463833	0.462287	0.463962	0.461585
	0.491018	0.501385	0.505996	0.510423	0.508992	0.506293	0.504164	0.50763	0.510715	0.516101	0.519212	0.52502	0.529671	0.529099	0.52394	0.523321	0.519337	0.51624	0.510299	0.506506	0.502567	0.500423	0.496764	0.497943	0.501958	0.502596	0.504444	0.504698	0.504691	0.504862	0.50606	0.507519	0.508051	0.507513	0.50651	0.508656	0.511534	0.508454	0.502552	0.499518	0.497212	0.489793	0.487667	0.481349	0.474324	0.47102	0.472626	0.472071	0.471696
	0.493014	0.499786	0.506396	0.510296	0.509486	0.508876	0.508101	0.51218	0.516058	0.520721	0.524383	0.530435	0.535544	0.530182	0.522288	0.523075	0.521288	0.515158	0.510005	0.50652	0.50172	0.498431	0.498333	0.496893	0.499156	0.503264	0.5052	0.507028	0.504936	0.506743	0.505328	0.509787	0.511769	0.509951	0.508938	0.510524	0.512656	0.512613	0.507612	0.508035	0.50479	0.495653	0.492594	0.486326	0.479781	0.477708	0.477023	0.478145	0.4787
	0.49501	0.501581	0.506558	0.512785	0.513892	0.511418	0.512097	0.516178	0.52027	0.523955	0.52594	0.530046	0.535544	0.533971	0.524868	0.523157	0.522006	0.516342	0.510302	0.507243	0.503008	0.500942	0.500733	0.499322	0.501033	0.508055	0.511319	0.512834	0.510911	0.510678	0.510602	0.509938	0.511838	0.511392	0.512127	0.513069	0.514778	0.516192	0.511159	0.512699	0.507759	0.501047	0.497901	0.491862	0.481846	0.477878	0.478256	0.478637	0.47833
	0.497006	0.502274	0.509061	0.514369	0.516939	0.51481	0.51661	0.520861	0.52609	0.52966	0.531098	0.538043	0.540785	0.537078	0.529343	0.526797	0.523952	0.520623	0.517163	0.514308	0.509188	0.501911	0.504124	0.504379	0.508174	0.518344	0.518946	0.520151	0.518631	0.514241	0.513634	0.512368	0.514164	0.516323	0.514952	0.514955	0.517742	0.517357	0.511588	0.510924	0.507203	0.499938	0.498048	0.490068	0.480868	0.47722	0.477564	0.474395	0.478514
	0.499002	0.500044	0.504623	0.510413	0.512608	0.509363	0.513013	0.516606	0.524369	0.528158	0.530227	0.533879	0.536585	0.533024	0.526562	0.522025	0.519936	0.517372	0.515837	0.51234	0.508063	0.503597	0.504794	0.505477	0.510081	0.520051	0.521964	0.521987	0.51807	0.515599	0.513207	0.511673	0.512684	0.514377	0.515244	0.514892	0.514933	0.515086	0.510168	0.508935	0.505347	0.499358	0.495559	0.488042	0.479564	0.476446	0.476656	0.476669	0.479222
[truncated: 103 more columns]
