# Supplementary material for: Temporally organized representations of reward and risk in the human brain
Source: Nat Commun. 2024 Mar 9;15:2162. doi: 10.1038/s41467-024-46094-1 (PMC10924934; doi:10.1038/s41467-024-46094-1)
Supplement: Supplementary file 4 — Source Data [file 41467_2024_46094_MOESM4_ESM.zip › Source Data/supplementary/figureS6.xlsx]

## Sheet: figureS6D
isCard1	RiPE_orig	O.Risk	RiPE_orth
1	-0.1073	-0.1073	0
0	0	0	0
1	-0.30483	-0.30483	0
0	0	0	0
1	0.189	0.189	0
0	0	0	0
1	-0.1073	-0.1073	0
0	0	0	0
1	-0.4036	-0.4036	0
0	0	0	0
1	-0.30483	-0.30483	0
0	0	0	0
1	0.58406	0.58406	0
0	0	0	0
1	-0.1073	-0.1073	0
0	0	0	0
1	-0.4036	-0.4036	0
0	0	0	0
1	0.189	0.189	0
0	0	0	0
1	0.189	0.189	0
0	0	0	0
1	-0.4036	-0.4036	0
0	0	0	0
1	0.189	0.189	0
0	0	0	0
1	-0.1073	-0.1073	0
0	0	0	0
1	-0.30483	-0.30483	0
0	0	0	0
1	-0.30483	-0.30483	0
0	0	0	0
1	-0.4036	-0.4036	0
0	0	0	0
1	0.189	0.189	0
0	0	0	0
1	-0.4036	-0.4036	0
0	0	0	0
1	0.58406	0.58406	0
0	0	0	0
1	-0.30483	-0.30483	0
0	0	0	0
1	0.58406	0.58406	0
0	0	0	0
1	-0.30483	-0.30483	0
0	0	0	0
1	0.189	0.189	0
0	0	0	0
1	-0.30483	-0.30483	0
0	0	0	0
1	0.189	0.189	0
0	0	0	0
1	0.189	0.189	0
0	0	0	0
1	-0.30483	-0.30483	0
0	0	0	0
1	-0.30483	-0.30483	0
0	0	0	0
1	0.58406	0.58406	0
0	0	0	0
1	0.58406	0.58406	0
0	0	0	0
1	0.58406	0.58406	0
0	0	0	0
1	0.58406	0.58406	0
0	0	0	0
1	0.58406	0.58406	0
0	0	0	0
1	-0.1073	-0.1073	0
0	0	0	0
1	-0.1073	-0.1073	0
0	0	0	0
1	0.58406	0.58406	0
0	0	0	0
1	0.58406	0.58406	0
0	0	0	0
1	0.58406	0.58406	0
0	0	0	0
1	-0.1073	-0.1073	0
0	0	0	0
1	0.189	0.189	0
0	0	0	0
1	0.189	0.189	0
0	0	0	0
1	-0.30483	-0.30483	0
0	0	0	0
1	-0.30483	-0.30483	0
0	0	0	0
1	0.189	0.189	0
0	0	0	0
1	-0.30483	-0.30483	0
0	0	0	0
1	0.58406	0.58406	0
0	0	0	0
1	0.58406	0.58406	0
0	0	0	0
1	-0.30483	-0.30483	0
0	0	0	0
1	0.189	0.189	0
0	0	0	0
1	0.58406	0.58406	0
0	0	0	0
1	-0.30483	-0.30483	0
0	0	0	0
1	-0.4036	-0.4036	0
0	0	0	0
1	-0.4036	-0.4036	0
0	0	0	0
1	-0.30483	-0.30483	0
0	0	0	0
1	0.189	0.189	0
0	0	0	0
1	0.58406	0.58406	0
0	0	0	0
1	-0.1073	-0.1073	0
0	0	0	0
1	-0.1073	-0.1073	0
0	0	0	0
1	0.189	0.189	0
0	0	0	0
1	-0.4036	-0.4036	0
0	0	0	0
1	-0.1073	-0.1073	0
0	0	0	0
1	0.189	0.189	0
0	0	0	0
1	-0.1073	-0.1073	0
0	0	0	0
1	-0.4036	-0.4036	0
0	0	0	0
1	0.58406	0.58406	0
0	0	0	0
1	0.189	0.189	0
0	0	0	0
1	-0.4036	-0.4036	0
0	0	0	0
1	-0.4036	-0.4036	0
0	0	0	0
1	-0.30483	-0.30483	0
0	0	0	0
1	0.58406	0.58406	0
0	0	0	0
1	-0.4036	-0.4036	0
0	0	0	0
1	-0.1073	-0.1073	0
0	0	0	0
1	-0.1073	-0.1073	0
0	0	0	0
1	-0.1073	-0.1073	0
0	0	0	0
1	-0.30483	-0.30483	0
0	0	0	0
1	-0.4036	-0.4036	0
0	0	0	0
1	-0.4036	-0.4036	0
0	0	0	0
1	-0.4036	-0.4036	0
0	0	0	0
1	0.189	0.189	0
0	0	0	0
1	-0.4036	-0.4036	0
0	0	0	0

## Sheet: figureS6E
isCard2	RiPE_orig	O.Risk	RiPE_orth
0	0	0	0
1	-0.53285	-0.42554	-0.53285
0	0	0	0
1	0.84987	1.1547	0.84987
0	0	0	0
1	-0.3847	-0.57369	-0.3847
0	0	0	0
1	-0.53285	-0.42554	-0.53285
0	0	0	0
1	-0.23655	0.16705	-0.23655
0	0	0	0
1	-0.48346	-0.17863	-0.48346
0	0	0	0
1	-0.03902	-0.62308	-0.03902
0	0	0	0
1	-0.53285	-0.42554	-0.53285
0	0	0	0
1	-0.23655	0.16705	-0.23655
0	0	0	0
1	-0.3847	-0.57369	-0.3847
0	0	0	0
1	-0.3847	-0.57369	-0.3847
0	0	0	0
1	-0.23655	0.16705	-0.23655
0	0	0	0
1	-0.3847	-0.57369	-0.3847
0	0	0	0
1	-0.53285	-0.42554	-0.53285
0	0	0	0
1	-0.48346	-0.17863	-0.48346
0	0	0	0
1	-0.48346	-0.17863	-0.48346
0	0	0	0
1	-0.23655	0.16705	-0.23655
0	0	0	0
1	-0.3847	-0.57369	-0.3847
0	0	0	0
1	0.2079	0.61149	0.2079
0	0	0	0
1	-0.03902	-0.62308	-0.03902
0	0	0	0
1	-0.48346	-0.17863	-0.48346
0	0	0	0
1	-0.03902	-0.62308	-0.03902
0	0	0	0
1	0.84987	1.1547	0.84987
0	0	0	0
1	-0.3847	-0.57369	-0.3847
0	0	0	0
1	-0.48346	-0.17863	-0.48346
0	0	0	0
1	-0.3847	-0.57369	-0.3847
0	0	0	0
1	-0.3847	-0.57369	-0.3847
0	0	0	0
1	0.84987	1.1547	0.84987
0	0	0	0
1	-0.48346	-0.17863	-0.48346
0	0	0	0
1	-0.03902	-0.62308	-0.03902
0	0	0	0
1	-0.03902	-0.62308	-0.03902
0	0	0	0
1	-0.03902	-0.62308	-0.03902
0	0	0	0
1	-0.03902	-0.62308	-0.03902
0	0	0	0
1	-0.03902	-0.62308	-0.03902
0	0	0	0
1	1.68938	1.79668	1.68938
0	0	0	0
1	-0.53285	-0.42554	-0.53285
0	0	0	0
1	-0.03902	-0.62308	-0.03902
0	0	0	0
1	-0.03902	-0.62308	-0.03902
0	0	0	0
1	-0.03902	-0.62308	-0.03902
0	0	0	0
1	-0.53285	-0.42554	-0.53285
0	0	0	0
1	-0.3847	-0.57369	-0.3847
0	0	0	0
1	-0.3847	-0.57369	-0.3847
0	0	0	0
1	0.84987	1.1547	0.84987
0	0	0	0
1	0.84987	1.1547	0.84987
0	0	0	0
1	-0.3847	-0.57369	-0.3847
0	0	0	0
1	-0.48346	-0.17863	-0.48346
0	0	0	0
1	-0.03902	-0.62308	-0.03902
0	0	0	0
1	-0.03902	-0.62308	-0.03902
0	0	0	0
1	0.84987	1.1547	0.84987
0	0	0	0
1	-0.3847	-0.57369	-0.3847
0	0	0	0
1	-0.03902	-0.62308	-0.03902
0	0	0	0
1	-0.48346	-0.17863	-0.48346
0	0	0	0
1	0.2079	0.61149	0.2079
0	0	0	0
1	0.2079	0.61149	0.2079
0	0	0	0
1	-0.48346	-0.17863	-0.48346
0	0	0	0
1	-0.3847	-0.57369	-0.3847
0	0	0	0
1	-0.03902	-0.62308	-0.03902
0	0	0	0
1	-0.53285	-0.42554	-0.53285
0	0	0	0
1	-0.53285	-0.42554	-0.53285
0	0	0	0
1	2.72641	2.53742	2.72641
0	0	0	0
1	0.2079	0.61149	0.2079
0	0	0	0
1	1.68938	1.79668	1.68938
0	0	0	0
1	2.72641	2.53742	2.72641
0	0	0	0
1	-0.53285	-0.42554	-0.53285
0	0	0	0
1	0.2079	0.61149	0.2079
0	0	0	0
1	-0.03902	-0.62308	-0.03902
0	0	0	0
1	-0.3847	-0.57369	-0.3847
0	0	0	0
1	0.2079	0.61149	0.2079
0	0	0	0
1	-0.23655	0.16705	-0.23655
0	0	0	0
1	-0.48346	-0.17863	-0.48346
0	0	0	0
1	-0.03902	-0.62308	-0.03902
0	0	0	0
1	0.2079	0.61149	0.2079
0	0	0	0
1	1.68938	1.79668	1.68938
0	0	0	0
1	-0.53285	-0.42554	-0.53285
0	0	0	0
1	1.68938	1.79668	1.68938
0	0	0	0
1	-0.48346	-0.17863	-0.48346
0	0	0	0
1	-0.23655	0.16705	-0.23655
0	0	0	0
1	-0.23655	0.16705	-0.23655
0	0	0	0
1	0.2079	0.61149	0.2079
0	0	0	0
1	-0.3847	-0.57369	-0.3847
0	0	0	0
1	-0.23655	0.16705	-0.23655
