# Supplementary material for: Temporally organized representations of reward and risk in the human brain
Source: Nat Commun. 2024 Mar 9;15:2162. doi: 10.1038/s41467-024-46094-1 (PMC10924934; doi:10.1038/s41467-024-46094-1)
Supplement: Supplementary file 4 — Source Data [file 41467_2024_46094_MOESM4_ESM.zip › Source Data/supplementary/figureS9.xlsx]

## Sheet: figureS9A
	47o (Outcome)				Area 11 (RePE)				Area 13 (RiPE)				Area 13 (Erisk)
times	mean	sem	null 95th	sig	mean	sem	null 95th	sig	mean	sem	null 95th	sig	mean	sem	null 95th	sig
0	0.543051	0.0199151	0.530796	0	0.499281	0.0257709	0.548125	0	0.499802	0.0109684	0.52082	0	0.468958	0.0166525	0.530708	0
0.00199601	0.538574	0.021557	0.53111	0	0.50724	0.0310844	0.549291	0	0.497506	0.0103294	0.520124	0	0.47289	0.0169874	0.530396	0
0.00399202	0.534013	0.0212955	0.530379	0	0.516059	0.0298639	0.549797	0	0.496087	0.0101735	0.520773	0	0.476861	0.0191653	0.531127	0
0.00598802	0.529524	0.0200941	0.530549	0	0.525681	0.0292241	0.54841	0	0.496163	0.00832263	0.520782	0	0.481066	0.0214505	0.5302	0
0.00798403	0.52518	0.0166781	0.533661	0	0.534421	0.0239304	0.550849	0	0.497582	0.00691257	0.520698	0	0.485513	0.0223612	0.528429	0
0.00998004	0.520988	0.0160089	0.533014	0	0.540559	0.0212028	0.550556	0	0.499496	0.00913495	0.521822	0	0.490195	0.0257211	0.528232	0
0.011976	0.517055	0.0176031	0.530819	0	0.543723	0.0234115	0.550081	0	0.501158	0.0101414	0.521388	0	0.494822	0.0255621	0.528347	0
0.0139721	0.51353	0.0178682	0.529726	0	0.545236	0.0206274	0.548117	0	0.502501	0.0099705	0.521866	0	0.498455	0.0238849	0.529098	0
0.0159681	0.510481	0.0171783	0.530832	0	0.546674	0.0153486	0.547606	0	0.503568	0.0111996	0.521911	0	0.500507	0.0203871	0.52949	0
0.0179641	0.507572	0.0188754	0.530601	0	0.548274	0.0175105	0.549038	0	0.504178	0.0114322	0.521901	0	0.501327	0.0215629	0.530661	0
0.0199601	0.504139	0.0181464	0.530821	0	0.549574	0.0210579	0.549928	0	0.504505	0.0102331	0.520763	0	0.501463	0.0230558	0.530003	0
0.0219561	0.499784	0.020467	0.528861	0	0.549933	0.0199383	0.550388	0	0.504972	0.0112061	0.521404	0	0.501128	0.0246282	0.530254	0
0.0239521	0.494874	0.0219121	0.529924	0	0.549316	0.0267836	0.551192	0	0.505652	0.00997368	0.520799	0	0.500243	0.0226141	0.528676	0
0.0259481	0.490423	0.0239664	0.53202	0	0.548928	0.0262707	0.549883	0	0.50636	0.0101878	0.521268	0	0.498635	0.0195173	0.528709	0
0.0279441	0.487534	0.0225128	0.532388	0	0.549203	0.022594	0.552143	0	0.507192	0.0113904	0.521576	0	0.496434	0.020629	0.528356	0
0.0299401	0.48688	0.0215133	0.52955	0	0.549531	0.0268876	0.54835	0	0.508422	0.0112825	0.52111	0	0.494143	0.0180005	0.531185	0
0.0319361	0.488155	0.0194703	0.530257	0	0.549221	0.0230263	0.553033	0	0.509943	0.0102616	0.521042	0	0.492315	0.0198375	0.530802	0
0.0339321	0.490469	0.0155114	0.5303	0	0.546912	0.0274896	0.550632	0	0.511392	0.010509	0.52043	0	0.491292	0.0195369	0.5308	0
0.0359281	0.49302	0.0145222	0.529896	0	0.542459	0.0350835	0.551676	0	0.51252	0.0112156	0.520164	0	0.491022	0.0198455	0.530582	0
0.0379242	0.495082	0.01416	0.529538	0	0.537404	0.0326853	0.550286	0	0.513266	0.0117106	0.520342	0	0.491199	0.017936	0.530785	0
0.0399202	0.496168	0.0123947	0.529401	0	0.532381	0.0291612	0.549186	0	0.513593	0.0135057	0.520334	0	0.491508	0.0152252	0.529826	0
0.0419162	0.496277	0.0106907	0.529677	0	0.527022	0.0350289	0.550313	0	0.513608	0.0137469	0.520356	0	0.491765	0.0143121	0.529501	0
0.0439122	0.495502	0.00991919	0.529193	0	0.520923	0.0342946	0.550179	0	0.51353	0.0123171	0.521187	0	0.491921	0.0132636	0.530137	0
0.0459082	0.493814	0.00923041	0.531282	0	0.514324	0.0331408	0.551364	0	0.51337	0.0115255	0.520894	0	0.491947	0.0141096	0.530321	0
0.0479042	0.49132	0.0123056	0.53072	0	0.508446	0.0398972	0.548234	0	0.513164	0.00999823	0.520389	0	0.491787	0.0162657	0.531174	0
0.0499002	0.487881	0.0173599	0.53064	0	0.504791	0.0408941	0.549874	0	0.513084	0.00827222	0.52049	0	0.491295	0.0182731	0.53194	0
0.0518962	0.483497	0.0136151	0.531178	0	0.504191	0.0403487	0.551726	0	0.513022	0.00668906	0.520947	0	0.490594	0.018643	0.531204	0
0.0538922	0.479243	0.0110096	0.53161	0	0.50627	0.0323612	0.547343	0	0.512578	0.00820118	0.520537	0	0.490463	0.0198406	0.530949	0
0.0558882	0.476104	0.0114852	0.530904	0	0.510193	0.0357444	0.548568	0	0.511724	0.00813099	0.521115	0	0.491616	0.0185262	0.530327	0
0.0578842	0.47369	0.0109073	0.530471	0	0.514441	0.0304505	0.548854	0	0.510696	0.00809169	0.520697	0	0.493692	0.019391	0.529926	0
0.0598802	0.471296	0.0106699	0.528449	0	0.516962	0.0397042	0.54912	0	0.509813	0.00823557	0.519553	0	0.495667	0.0154879	0.529167	0
0.0618762	0.469047	0.0106889	0.528028	0	0.517533	0.0423912	0.551346	0	0.509465	0.00941446	0.520259	0	0.497169	0.0151864	0.530306	0
0.0638723	0.467093	0.0161099	0.527855	0	0.517607	0.0431084	0.551741	0	0.50954	0.0098336	0.521283	0	0.498546	0.0170141	0.530279	0
0.0658683	0.465158	0.0165058	0.528275	0	0.517958	0.0385006	0.550795	0	0.509626	0.0100761	0.521591	0	0.500074	0.0180072	0.529664	0
0.0678643	0.463504	0.0147366	0.528059	0	0.518427	0.0354047	0.555675	0	0.509447	0.0107253	0.521218	0	0.501884	0.0152497	0.529364	0
0.0698603	0.462874	0.0147248	0.528752	0	0.519069	0.0357951	0.55059	0	0.50888	0.011799	0.521166	0	0.503925	0.014661	0.529965	0
0.0718563	0.463461	0.0156	0.528259	0	0.520367	0.0401325	0.553233	0	0.507979	0.0105218	0.519925	0	0.505872	0.0137654	0.529634	0
0.0738523	0.464417	0.0155348	0.528107	0	0.522603	0.0352607	0.550681	0	0.506739	0.0101534	0.521054	0	0.507657	0.0129811	0.530561	0
0.0758483	0.464828	0.0189592	0.529615	0	0.52533	0.0287459	0.550578	0	0.505154	0.0104739	0.520665	0	0.509457	0.0141692	0.529942	0
0.0778443	0.464591	0.0151558	0.528835	0	0.528205	0.0341334	0.550509	0	0.503436	0.0102366	0.520435	0	0.511352	0.015965	0.532217	0
0.0798403	0.463847	0.0147808	0.529951	0	0.531276	0.0283195	0.552391	0	0.501726	0.0110245	0.520251	0	0.5133	0.0169076	0.530465	0
0.0818363	0.46308	0.0143349	0.530849	0	0.53402	0.0179057	0.552574	0	0.500136	0.0121532	0.52117	0	0.515135	0.0157228	0.530627	0
0.0838323	0.463264	0.0153108	0.531084	0	0.536046	0.0178896	0.550961	0	0.498937	0.0139313	0.520722	0	0.51668	0.0180126	0.530835	0
0.0858283	0.465004	0.0206885	0.530063	0	0.537544	0.0207456	0.551233	0	0.498261	0.0125279	0.520313	0	0.517804	0.0204231	0.530066	0
0.0878244	0.468068	0.0206573	0.529684	0	0.538616	0.025601	0.553781	0	0.498105	0.0126779	0.521198	0	0.518578	0.0203264	0.530537	0
0.0898204	0.471648	0.018145	0.528968	0	0.539514	0.0230032	0.555258	0	0.498398	0.0132165	0.520066	0	0.519273	0.0179072	0.530605	0
0.0918164	0.475063	0.0174294	0.529185	0	0.540542	0.0256825	0.555046	0	0.498987	0.0128011	0.519952	0	0.520072	0.0160895	0.530521	0
0.0938124	0.477964	0.0174953	0.528848	0	0.54154	0.0253215	0.554994	0	0.49996	0.0123227	0.52039	0	0.521091	0.014404	0.531152	0
0.0958084	0.480103	0.0154083	0.52903	0	0.542153	0.0225296	0.554211	0	0.501533	0.0100933	0.520496	0	0.522366	0.012623	0.53204	0
0.0978044	0.481755	0.0130509	0.529164	0	0.542436	0.0243076	0.553126	0	0.503553	0.00856605	0.521697	0	0.523694	0.0135988	0.53279	0
0.0998004	0.483622	0.0168218	0.530034	0	0.542276	0.0231884	0.553719	0	0.50557	0.00975038	0.520944	0	0.524985	0.0134645	0.532201	0
0.101796	0.485771	0.0173263	0.53167	0	0.541037	0.0257823	0.553353	0	0.507322	0.0126347	0.520924	0	0.526557	0.0125483	0.533335	0
0.103792	0.487535	0.0177297	0.530815	0	0.53878	0.02852	0.55392	0	0.508871	0.0118361	0.520254	0	0.528684	0.012144	0.532896	0
0.105788	0.488776	0.017316	0.532364	0	0.53596	0.0236602	0.551314	0	0.510177	0.0117544	0.521263	0	0.531168	0.0129003	0.532229	0
0.107784	0.490181	0.0186852	0.531985	0	0.533259	0.0241334	0.550596	0	0.51091	0.010812	0.521862	0	0.533659	0.0164674	0.531481	0
0.10978	0.492267	0.0175819	0.533327	0	0.532161	0.0312782	0.550694	0	0.51104	0.0103194	0.521577	0	0.535822	0.0171019	0.530346	0
0.111776	0.495156	0.0155517	0.532807	0	0.533161	0.0315091	0.550233	0	0.511155	0.0121755	0.520765	0	0.537196	0.0199315	0.530772	0
0.113772	0.49887	0.0150492	0.532067	0	0.535209	0.0317874	0.549956	0	0.511936	0.013747	0.520256	0	0.537608	0.0244286	0.529759	0
0.115768	0.503093	0.0155567	0.531185	0	0.53759	0.0296833	0.550806	0	0.51352	0.0155843	0.520205	0	0.537435	0.0236451	0.529721	0
0.117764	0.507095	0.0183891	0.531588	0	0.539868	0.0253775	0.549777	0	0.515616	0.0170536	0.519244	0	0.537303	0.0231554	0.529311	0
0.11976	0.510345	0.0223731	0.531621	0	0.541075	0.0258521	0.548775	0	0.518023	0.0183212	0.520526	0	0.537745	0.0217807	0.528528	0
0.121756	0.512703	0.0229153	0.530919	0	0.540223	0.0297639	0.550645	0	0.520631	0.0192711	0.52099	0	0.538596	0.0230439	0.529824	0
0.123752	0.514239	0.0213563	0.53185	0	0.536878	0.0309395	0.550181	0	0.523165	0.0196245	0.520857	0	0.539086	0.0221251	0.530629	0
0.125749	0.515178	0.0194362	0.531587	0	0.531374	0.0327217	0.550776	0	0.525192	0.0190528	0.520401	0	0.538951	0.0228075	0.529498	0
0.127745	0.515599	0.020346	0.53228	0	0.52434	0.0311697	0.549103	0	0.526421	0.0191375	0.520611	0	0.538489	0.0236214	0.529184	0
0.129741	0.515333	0.0228592	0.530534	0	0.515795	0.026839	0.548732	0	0.526835	0.0193975	0.521197	0	0.538197	0.0241562	0.529689	0
0.131737	0.514288	0.0261004	0.52953	0	0.506234	0.0215886	0.550843	0	0.526485	0.020782	0.520416	0	0.538584	0.0226831	0.528717	0
0.133733	0.512717	0.0248678	0.528799	0	0.497845	0.0292638	0.55138	0	0.525358	0.0200458	0.520711	0	0.539643	0.0195391	0.528871	0
0.135729	0.511103	0.0217319	0.529758	0	0.492469	0.0304052	0.552483	0	0.523644	0.0203539	0.521153	0	0.541104	0.0197733	0.52977	0
0.137725	0.509768	0.0161404	0.529517	0	0.490232	0.0293267	0.552366	0	0.521892	0.0196041	0.521693	0	0.542865	0.0206319	0.530854	0
0.139721	0.508787	0.014255	0.530073	0	0.490283	0.0263928	0.551434	0	0.520615	0.0194118	0.521931	0	0.544716	0.021512	0.52937	0
0.141717	0.507928	0.0128347	0.529914	0	0.491537	0.029091	0.550641	0	0.519991	0.0188502	0.521514	0	0.546387	0.0233149	0.529968	0
0.143713	0.506715	0.0131961	0.530623	0	0.493652	0.0251144	0.550644	0	0.519782	0.0175159	0.521735	0	0.54756	0.0214253	0.530171	0
0.145709	0.50517	0.0167583	0.529705	0	0.496884	0.0292919	0.550713	0	0.519553	0.0177078	0.521251	0	0.547664	0.0198041	0.530451	0
0.147705	0.503444	0.0169726	0.528133	0	0.501313	0.0332911	0.551352	0	0.519165	0.015983	0.520478	0	0.54638	0.0200459	0.529848	0
0.149701	0.50119	0.0152256	0.529831	0	0.506759	0.0314858	0.550991	0	0.518674	0.0127422	0.521181	0	0.54408	0.0189115	0.52991	0
0.151697	0.498158	0.0133053	0.529922	0	0.512473	0.0249814	0.550961	0	0.517823	0.0136264	0.519782	0	0.541344	0.0191573	0.529087	0
0.153693	0.494421	0.0134929	0.528794	0	0.517235	0.0245431	0.550511	0	0.516333	0.0145744	0.520229	0	0.538416	0.016491	0.529575	0
0.155689	0.490312	0.0161853	0.529583	0	0.520441	0.0327163	0.549236	0	0.514337	0.0156546	0.521071	0	0.535359	0.017054	0.529737	0
0.157685	0.486144	0.017404	0.528894	0	0.52265	0.0361142	0.55186	0	0.512249	0.0145928	0.521119	0	0.532245	0.017337	0.529021	0
0.159681	0.48162	0.0184357	0.529335	0	0.52433	0.0346917	0.55199	0	0.510502	0.0151505	0.520983	0	0.52901	0.0178952	0.530342	0
0.161677	0.476451	0.0110397	0.530165	0	0.525018	0.0348632	0.550377	0	0.509293	0.0147714	0.520776	0	0.525562	0.0190072	0.530107	0
0.163673	0.470998	0.011181	0.531616	0	0.524156	0.0289063	0.548166	0	0.508646	0.0129662	0.520613	0	0.52181	0.0201328	0.530301	0
0.165669	0.465813	0.00939328	0.532496	0	0.521722	0.0298306	0.550438	0	0.508591	0.013211	0.520782	0	0.517614	0.0194254	0.531434	0
0.167665	0.461743	0.0116468	0.532051	0	0.518714	0.0298381	0.550083	0	0.509141	0.0127063	0.519591	0	0.513044	0.0183276	0.531338	0
0.169661	0.459324	0.0152017	0.532027	0	0.51681	0.0238392	0.54913	0	0.510355	0.0118405	0.519706	0	0.508384	0.0162377	0.530743	0
0.171657	0.458061	0.0183617	0.530682	0	0.516506	0.0279192	0.549318	0	0.512225	0.0122346	0.519529	0	0.5041	0.0168476	0.530517	0
0.173653	0.457355	0.0190398	0.530459	0	0.517117	0.029659	0.548657	0	0.514395	0.0113434	0.520164	0	0.500709	0.01819	0.530873	0
0.175649	0.456838	0.0175722	0.530911	0	0.518074	0.0330352	0.549742	0	0.51647	0.0117742	0.519859	0	0.498515	0.0181668	0.532848	0
0.177645	0.456478	0.0152182	0.529947	0	0.519069	0.0341763	0.550765	0	0.518198	0.0132705	0.519739	0	0.497787	0.0162832	0.53262	0
0.179641	0.457211	0.0164469	0.527976	0	0.520401	0.0364115	0.551067	0	0.519481	0.0133663	0.519639	0	0.498518	0.0154267	0.533115	0
0.181637	0.459713	0.00953214	0.527982	0	0.521959	0.0343196	0.547371	0	0.520554	0.0127916	0.518717	0	0.500192	0.0130647	0.531709	0
0.183633	0.46345	0.0108211	0.528542	0	0.522297	0.0328891	0.549095	0	0.521577	0.0109653	0.518706	0	0.502096	0.0159501	0.529516	0
0.185629	0.467501	0.0155386	0.528451	0	0.520504	0.0262122	0.55014	0	0.522419	0.0122657	0.519346	0	0.503731	0.0182511	0.530199	0
0.187625	0.471026	0.0171864	0.528541	0	0.517269	0.0249134	0.550884	0	0.522983	0.0120141	0.519441	0	0.505162	0.0162043	0.530987	0
0.189621	0.473935	0.0168391	0.529018	0	0.51321	0.0161277	0.548379	0	0.523338	0.0111717	0.520057	0	0.506593	0.0159115	0.530225	0
0.191617	0.476801	0.0192019	0.529031	0	0.508831	0.0120998	0.551951	0	0.523729	0.0110365	0.520069	0	0.507981	0.0144317	0.530236	0
0.193613	0.480073	0.0199819	0.528642	0	0.505472	0.0165296	0.55316	0	0.524425	0.0100397	0.52086	0	0.509381	0.0167956	0.530819	0
0.195609	0.483729	0.0209291	0.531263	0	0.503878	0.0217763	0.550575	0	0.525481	0.00906028	0.520896	1	0.511008	0.0185492	0.531184	0
0.197605	0.487168	0.0171207	0.530056	0	0.503131	0.0249613	0.552242	0	0.526856	0.00801912	0.52095	1	0.513046	0.0204131	0.529899	0
0.199601	0.489893	0.0185017	0.529536	0	0.502225	0.0340973	0.551127	0	0.528614	0.0079846	0.520077	1	0.515319	0.0201024	0.530653	0
0.201597	0.49199	0.0182885	0.5305	0	0.501948	0.0280613	0.553143	0	0.530763	0.0089012	0.520732	1	0.517209	0.0163475	0.530819	0
0.203593	0.493382	0.0133549	0.530572	0	0.503607	0.025118	0.553487	0	0.533001	0.00931747	0.521995	1	0.518407	0.0144207	0.530459	0
0.205589	0.493639	0.0141357	0.530921	0	0.508011	0.0302043	0.55507	0	0.535017	0.00922138	0.521646	1	0.51887	0.0146762	0.531142	0
0.207585	0.492601	0.0166868	0.530975	0	0.514835	0.0173217	0.550619	0	0.536884	0.0105307	0.522012	1	0.518235	0.0149434	0.530548	0
0.209581	0.490427	0.0186834	0.529416	0	0.522341	0.0138732	0.551139	0	0.538765	0.0115962	0.522493	1	0.516383	0.0146218	0.529422	0
0.211577	0.487646	0.0165168	0.531295	0	0.529031	0.0143986	0.549443	0	0.540594	0.0122307	0.522585	1	0.513576	0.0145863	0.528616	0
0.213573	0.485403	0.0157141	0.530249	0	0.533806	0.0202106	0.552541	0	0.54228	0.012184	0.52189	1	0.510285	0.0161078	0.528399	0
0.215569	0.484747	0.0180245	0.52952	0	0.535802	0.0220803	0.55379	0	0.543787	0.0127719	0.521595	1	0.507483	0.0157652	0.529586	0
0.217565	0.485748	0.0146806	0.528938	0	0.535051	0.0243053	0.553561	0	0.54501	0.0108127	0.521892	1	0.505957	0.0171525	0.529692	0
0.219561	0.487657	0.0168423	0.52871	0	0.532018	0.0285304	0.552566	0	0.545828	0.010046	0.521352	1	0.505619	0.0156071	0.529584	0
0.221557	0.489499	0.0163009	0.529067	0	0.526755	0.0251344	0.551611	0	0.546018	0.0112171	0.520999	1	0.505975	0.0139414	0.528826	0
0.223553	0.491042	0.0152243	0.528429	0	0.519978	0.0237985	0.549857	0	0.545374	0.0110157	0.520531	1	0.506888	0.010075	0.530262	0
0.225549	0.492763	0.0158658	0.529505	0	0.513211	0.0254554	0.549809	0	0.544008	0.0090745	0.520695	1	0.508169	0.0117142	0.531531	0
0.227545	0.494694	0.0163526	0.529271	0	0.507039	0.0243465	0.550196	0	0.542171	0.0091999	0.520323	1	0.509015	0.0129284	0.52999	0
0.229541	0.496779	0.0155821	0.530037	0	0.501294	0.0231566	0.551173	0	0.540027	0.00970946	0.520205	1	0.508709	0.0151081	0.529774	0
0.231537	0.499403	0.0148541	0.531746	0	0.496188	0.0231194	0.551968	0	0.537624	0.00985067	0.520351	1	0.506832	0.0144027	0.52957	0
0.233533	0.502543	0.016165	0.53207	0	0.492645	0.0212883	0.548911	0	0.534981	0.00915844	0.520337	1	0.503388	0.0147868	0.530192	0
0.235529	0.505626	0.0163283	0.530719	0	0.492162	0.0301348	0.547737	0	0.532242	0.0090068	0.520971	1	0.499038	0.0152452	0.529663	0
0.237525	0.508093	0.0160121	0.53056	0	0.495311	0.0298783	0.55239	0	0.529672	0.00795739	0.521401	1	0.494353	0.015136	0.530773	0
0.239521	0.509691	0.0153474	0.531914	0	0.501004	0.0320232	0.552761	0	0.527594	0.00725782	0.521521	0	0.489666	0.0155382	0.531205	0
0.241517	0.510974	0.0162722	0.530837	0	0.50772	0.0367648	0.551879	0	0.52631	0.0064377	0.521662	0	0.485329	0.0174911	0.531069	0
0.243513	0.512687	0.0163701	0.52984	0	0.51433	0.0331576	0.550992	0	0.525771	0.00743991	0.521798	1	0.481677	0.0151968	0.531071	0
0.245509	0.514645	0.0147035	0.529914	0	0.520538	0.030258	0.550582	0	0.525631	0.00779677	0.522627	1	0.478767	0.0160457	0.53022	0
0.247505	0.516311	0.0131843	0.531031	0	0.52642	0.0315325	0.551327	0	0.525734	0.00815046	0.521735	1	0.476214	0.0151709	0.530305	0
0.249501	0.517735	0.00988546	0.529252	0	0.531569	0.0349547	0.550195	0	0.526145	0.00862648	0.520597	1	0.473935	0.0159729	0.529497	0
0.251497	0.519653	0.011119	0.530412	0	0.535811	0.0345252	0.550506	0	0.526909	0.00977135	0.52048	1	0.472061	0.0162017	0.530689	0
0.253493	0.52284	0.0116699	0.528321	0	0.539589	0.0288055	0.550381	0	0.528074	0.0106242	0.520574	1	0.470671	0.0139467	0.530769	0
0.255489	0.527272	0.012531	0.529605	0	0.542873	0.0267775	0.552391	0	0.529606	0.0114588	0.520092	1	0.469995	0.0137068	0.53042	0
0.257485	0.532326	0.0138125	0.53014	1	0.544986	0.0287494	0.551807	0	0.531218	0.014531	0.52004	1	0.470195	0.0137623	0.529664	0
0.259481	0.537114	0.0122788	0.531869	1	0.545398	0.0277912	0.554478	0	0.532539	0.0151552	0.519862	1	0.471125	0.0131288	0.530248	0
0.261477	0.540828	0.0126757	0.532018	1	0.544087	0.0312553	0.552812	0	0.533419	0.0163306	0.520013	1	0.472534	0.0123938	0.528321	0
0.263473	0.543231	0.0122785	0.531123	1	0.541647	0.0334739	0.552144	0	0.533963	0.0168326	0.520184	1	0.474408	0.0143954	0.529371	0
0.265469	0.544359	0.0134293	0.531936	1	0.53924	0.0362202	0.5519	0	0.53428	0.0151781	0.519922	1	0.476764	0.0117567	0.529501	0
0.267465	0.544388	0.0151067	0.531777	1	0.538192	0.0359934	0.550535	0	0.534383	0.0152512	0.519449	1	0.47994	0.0102612	0.530646	0
0.269461	0.543925	0.0166752	0.531345	1	0.53901	0.0389907	0.549824	0	0.534187	0.0163396	0.520324	1	0.484228	0.010979	0.530823	0
0.271457	0.543684	0.0174705	0.530989	1	0.540812	0.0399222	0.550327	0	0.533567	0.0169948	0.519769	1	0.489353	0.00918906	0.530507	0
0.273453	0.543876	0.0157742	0.528595	1	0.542114	0.0412887	0.550383	0	0.532569	0.0182807	0.521213	1	0.495157	0.00563002	0.529619	0
0.275449	0.544229	0.0150731	0.529811	1	0.54224	0.0385182	0.550252	0	0.531284	0.0173625	0.521056	1	0.501558	0.00639787	0.529216	0
0.277445	0.544371	0.0130554	0.529589	1	0.541601	0.037695	0.551051	0	0.529717	0.0160788	0.521437	1	0.508262	0.00889268	0.529198	0
0.279441	0.544098	0.0127519	0.529879	1	0.541035	0.0345688	0.549509	0	0.528026	0.0144504	0.52004	1	0.514942	0.00941769	0.529459	0
0.281437	0.543432	0.0107184	0.530521	1	0.541774	0.0270713	0.549883	0	0.526417	0.0147774	0.520342	1	0.521296	0.0103522	0.527483	1
0.283433	0.542387	0.0104781	0.53014	1	0.544977	0.0302778	0.547926	0	0.524932	0.0151246	0.520492	1	0.526996	0.00936676	0.528378	1
0.285429	0.541078	0.011828	0.527411	1	0.550723	0.0319225	0.54841	0	0.523644	0.0161766	0.520231	0	0.531817	0.0102219	0.527409	1
0.287425	0.539935	0.0125145	0.529185	1	0.55824	0.0311089	0.549646	1	0.522682	0.016496	0.520684	0	0.535698	0.0114353	0.52781	1
0.289421	0.539199	0.0117127	0.52884	1	0.566328	0.0266494	0.549795	1	0.521939	0.017126	0.520891	0	0.538767	0.0126963	0.527123	1
0.291417	0.538866	0.0145711	0.529789	1	0.57376	0.0242217	0.547554	1	0.521156	0.0179176	0.521239	0	0.541185	0.0129791	0.527066	1
0.293413	0.539127	0.0133762	0.530367	1	0.58004	0.0264576	0.547194	1	0.520331	0.0171162	0.51959	0	0.542877	0.0133929	0.527859	1
0.295409	0.539898	0.0145359	0.531393	1	0.585159	0.0324163	0.550469	1	0.519698	0.0156173	0.519357	0	0.544214	0.0134021	0.528993	1
0.297405	0.540788	0.0143384	0.530609	1	0.589323	0.0347376	0.552959	1	0.519394	0.0151411	0.519974	0	0.545922	0.0136902	0.529423	1
0.299401	0.541653	0.0165873	0.530715	1	0.5933	0.037171	0.553624	1	0.519338	0.0144497	0.519443	0	0.547863	0.0161911	0.529552	1
0.301397	0.542313	0.0190469	0.530681	1	0.597913	0.0344857	0.554985	1	0.519309	0.012189	0.519031	0	0.549507	0.0168334	0.531146	1
0.303393	0.5423	0.019126	0.530175	1	0.60309	0.0322863	0.555053	1	0.51912	0.0107922	0.51893	0	0.550829	0.0203839	0.530548	1
0.305389	0.54113	0.0189514	0.53234	1	0.608217	0.0283957	0.554265	1	0.518758	0.00957696	0.519395	0	0.551844	0.0218647	0.528327	1
0.307385	0.538554	0.0167075	0.532159	1	0.612704	0.0273899	0.554924	1	0.518341	0.00886831	0.519217	0	0.552225	0.0200577	0.528537	1
0.309381	0.534717	0.0138976	0.531619	1	0.615987	0.0313954	0.551613	1	0.517827	0.00886849	0.519445	0	0.551781	0.0181043	0.530072	1
0.311377	0.530114	0.0132988	0.531694	1	0.617985	0.0311316	0.553661	1	0.516907	0.0104008	0.519277	0	0.55074	0.0182444	0.528654	1
0.313373	0.525277	0.0177051	0.529972	0	0.619068	0.0304831	0.551407	1	0.515364	0.0111577	0.519127	0	0.549297	0.0191877	0.528722	1
0.315369	0.520572	0.0154129	0.531283	0	0.61938	0.0324052	0.55304	1	0.513265	0.0115302	0.51885	0	0.547415	0.0175613	0.528492	1
0.317365	0.516371	0.0159291	0.530475	0	0.618378	0.0314439	0.549376	1	0.510775	0.0118094	0.519278	0	0.545211	0.0169391	0.528605	1
0.319361	0.513006	0.0151066	0.530431	0	0.614968	0.0331609	0.551685	1	0.508161	0.0115414	0.51996	0	0.543034	0.0187663	0.528995	1
0.321357	0.510572	0.0135125	0.530768	0	0.608793	0.0342357	0.552637	1	0.505773	0.0128935	0.52035	0	0.541049	0.0195386	0.528694	1
0.323353	0.509221	0.0133058	0.529922	0	0.600753	0.0378717	0.552568	1	0.50398	0.0118566	0.52031	0	0.53897	0.0199762	0.529441	1
0.325349	0.509227	0.0140822	0.530242	0	0.592485	0.0381409	0.556707	1	0.503001	0.0107138	0.520625	0	0.536345	0.0194903	0.529771	1
0.327345	0.51035	0.015679	0.530952	0	0.585367	0.0418596	0.554222	1	0.502692	0.00750854	0.520603	0	0.532995	0.0172101	0.529699	1
0.329341	0.511858	0.0195623	0.529801	0	0.579378	0.0392414	0.550947	1	0.502957	0.0062074	0.520667	0	0.529181	0.015392	0.530428	0
0.331337	0.513227	0.0181508	0.530234	0	0.573498	0.0367505	0.553098	1	0.504034	0.00664764	0.521007	0	0.525284	0.0175346	0.529843	0
0.333333	0.514262	0.0182261	0.530001	0	0.566997	0.0321895	0.551437	1	0.506025	0.007551	0.520421	0	0.521704	0.0194946	0.530388	0
0.335329	0.515048	0.0178253	0.530084	0	0.55996	0.034091	0.551029	1	0.508498	0.0088724	0.520384	0	0.519045	0.0203942	0.529913	0
0.337325	0.515727	0.018387	0.531109	0	0.552898	0.0339297	0.553267	0	0.510789	0.0102221	0.519697	0	0.517362	0.0206651	0.530262	0
0.339321	0.516142	0.0191875	0.532012	0	0.546177	0.0321417	0.553412	0	0.512496	0.00863095	0.520656	0	0.516112	0.0187756	0.529589	0
0.341317	0.515881	0.0181273	0.532239	0	0.539789	0.0292462	0.55384	0	0.513491	0.00858308	0.519835	0	0.515197	0.0159061	0.530799	0
0.343313	0.514565	0.014895	0.530717	0	0.534024	0.0309471	0.554728	0	0.513712	0.00915248	0.520182	0	0.514813	0.0129293	0.529481	0
0.345309	0.511955	0.0155504	0.530357	0	0.529666	0.0275636	0.553783	0	0.513269	0.00762937	0.519702	0	0.514708	0.0143765	0.529646	0
0.347305	0.507894	0.0123185	0.529673	0	0.526949	0.0223684	0.549279	0	0.512505	0.00818767	0.521037	0	0.514459	0.0146398	0.529952	0
0.349301	0.502372	0.0134894	0.52948	0	0.525383	0.0276873	0.550904	0	0.511764	0.00824972	0.520225	0	0.513956	0.0161029	0.530041	0
0.351297	0.495596	0.0133275	0.531229	0	0.524544	0.0326911	0.551548	0	0.511213	0.00870603	0.520626	0	0.513394	0.015091	0.528878	0
0.353293	0.48814	0.0146812	0.530911	0	0.523986	0.0319806	0.550492	0	0.510792	0.0107195	0.520707	0	0.512855	0.0161801	0.527561	0
0.355289	0.48093	0.0165862	0.529966	0	0.522891	0.0317708	0.554407	0	0.510319	0.0110985	0.521599	0	0.512375	0.012557	0.526925	0
0.357285	0.474676	0.0176938	0.529303	0	0.521092	0.0291491	0.552554	0	0.50961	0.0102728	0.521095	0	0.512209	0.0142979	0.527657	0
0.359281	0.469643	0.0206275	0.5287	0	0.519766	0.0365162	0.551471	0	0.508537	0.0106238	0.521124	0	0.512254	0.0153235	0.527951	0
0.361277	0.466194	0.0212447	0.528954	0	0.519206	0.0283519	0.55301	0	0.507178	0.0110464	0.52088	0	0.512202	0.0153098	0.529316	0
0.363273	0.465007	0.0217747	0.528947	0	0.51801	0.0288742	0.551503	0	0.505745	0.0113163	0.520403	0	0.511858	0.0175524	0.528981	0
0.365269	0.466422	0.0175984	0.529574	0	0.516332	0.0335106	0.550662	0	0.504324	0.0115446	0.520617	0	0.51103	0.016765	0.529826	0
0.367265	0.469773	0.0160069	0.5304	0	0.51625	0.0344343	0.551951	0	0.50301	0.0102831	0.521299	0	0.509464	0.0179738	0.530287	0
0.369261	0.473987	0.01271	0.529769	0	0.5188	0.0302371	0.551733	0	0.502065	0.00987925	0.521134	0	0.506853	0.0158082	0.530858	0
0.371257	0.478453	0.0115334	0.529837	0	0.523598	0.0311067	0.552857	0	0.501603	0.010232	0.520531	0	0.503524	0.0147099	0.530464	0
0.373253	0.483046	0.00980238	0.530117	0	0.529527	0.02805	0.552096	0	0.501414	0.010526	0.521039	0	0.500044	0.0168362	0.529542	0
0.37525	0.48765	0.00861059	0.529532	0	0.535552	0.0272379	0.55413	0	0.501275	0.0112706	0.520807	0	0.496663	0.0161242	0.530532	0
0.377246	0.491645	0.00947992	0.529728	0	0.541506	0.026869	0.553312	0	0.501178	0.013105	0.521585	0	0.494034	0.013066	0.530116	0
0.379242	0.494509	0.0101508	0.529515	0	0.547092	0.02596	0.552566	0	0.501155	0.0139634	0.521215	0	0.492878	0.0110069	0.530072	0
0.381238	0.496636	0.011253	0.529814	0	0.551867	0.0271869	0.551321	0	0.501218	0.0157436	0.52018	0	0.493283	0.0112767	0.529154	0
0.383234	0.498709	0.0109177	0.530067	0	0.555712	0.0304121	0.550825	0	0.50154	0.0156439	0.521183	0	0.494946	0.0111352	0.528551	0
0.38523	0.500633	0.0136783	0.531549	0	0.558162	0.0349916	0.550254	0	0.502265	0.0153253	0.521163	0	0.497233	0.0145007	0.528501	0
0.387226	0.501718	0.0129513	0.530808	0	0.558757	0.0399374	0.548779	0	0.503338	0.0150746	0.521783	0	0.499557	0.0152802	0.529295	0
0.389222	0.501673	0.0137194	0.531482	0	0.557393	0.0383978	0.549431	0	0.504663	0.0156392	0.521989	0	0.501942	0.0158115	0.529029	0
0.391218	0.50063	0.0144586	0.530134	0	0.554362	0.0386588	0.551507	0	0.506106	0.016793	0.521558	0	0.504644	0.0160064	0.527684	0
0.393214	0.4988	0.0141148	0.530906	0	0.550383	0.0334467	0.549643	0	0.507558	0.0175864	0.520869	0	0.507425	0.0180838	0.527637	0
0.39521	0.496612	0.0152452	0.530525	0	0.546175	0.0335647	0.549131	0	0.509087	0.0165539	0.521473	0	0.509842	0.0171273	0.527244	0
0.397206	0.494551	0.015057	0.532552	0	0.54264	0.0385129	0.550749	0	0.510799	0.0153206	0.52171	0	0.512006	0.0143331	0.528518	0
0.399202	0.492868	0.0160695	0.531671	0	0.540296	0.038766	0.54787	0	0.512639	0.014217	0.520448	0	0.514219	0.0155291	0.529009	0
0.401198	0.491635	0.0127993	0.532211	0	0.538766	0.0388399	0.550125	0	0.514434	0.0143903	0.519734	0	0.516663	0.0171468	0.529307	0
0.403194	0.490802	0.01041	0.531829	0	0.537694	0.0424577	0.549919	0	0.51599	0.0132705	0.519665	0	0.519526	0.018365	0.52947	0
0.40519	0.490305	0.00897452	0.530204	0	0.53726	0.0394957	0.55021	0	0.517145	0.0136836	0.520371	0	0.522847	0.0172976	0.528786	0
0.407186	0.489943	0.00748332	0.530291	0	0.537257	0.0387037	0.551106	0	0.517884	0.0127701	0.519741	0	0.526272	0.0178318	0.530415	0
0.409182	0.489236	0.0107294	0.529547	0	0.537102	0.0374372	0.554144	0	0.518314	0.0124554	0.519781	0	0.529088	0.0186708	0.529532	0
0.411178	0.488052	0.0107309	0.528824	0	0.537039	0.0373215	0.555068	0	0.518463	0.0129091	0.521028	0	0.530804	0.0186772	0.52935	0
0.413174	0.486585	0.00831382	0.529629	0	0.537937	0.0354559	0.555881	0	0.5183	0.0143938	0.520517	0	0.531403	0.0192814	0.52851	0
0.41517	0.484859	0.00839445	0.530455	0	0.540427	0.0337187	0.556471	0	0.517954	0.0150501	0.520216	0	0.531098	0.018695	0.528263	0
0.417166	0.483186	0.00527289	0.530302	0	0.5445	0.0272272	0.555278	0	0.517626	0.0151232	0.52095	0	0.530001	0.0204179	0.526849	0
0.419162	0.482004	0.0086886	0.528813	0	0.549606	0.0287868	0.553293	0	0.517253	0.0141508	0.519937	0	0.528235	0.0198153	0.527929	0
0.421158	0.481144	0.00865778	0.530016	0	0.554981	0.0288705	0.554201	0	0.516622	0.0146138	0.519919	0	0.526146	0.0193655	0.528842	0
0.423154	0.480085	0.0127217	0.529939	0	0.559764	0.0309707	0.552714	0	0.51568	0.0145828	0.520229	0	0.523944	0.0202091	0.528651	0
0.42515	0.478722	0.00892615	0.530719	0	0.56315	0.0315393	0.553719	0	0.514578	0.0151675	0.519635	0	0.521971	0.0188181	0.528803	0
0.427146	0.477796	0.00859611	0.52992	0	0.564746	0.0300381	0.555263	0	0.513512	0.0148155	0.519329	0	0.520944	0.0196026	0.529545	0
0.429142	0.47803	0.00886641	0.530664	0	0.564498	0.0302387	0.554852	0	0.512495	0.0140775	0.519622	0	0.521115	0.0194781	0.527992	0
0.431138	0.479076	0.0136424	0.529388	0	0.562566	0.0256447	0.557845	0	0.511271	0.0136774	0.519766	0	0.521963	0.0211716	0.52829	0
0.433134	0.479923	0.0154405	0.529794	0	0.559598	0.0241106	0.557003	0	0.509539	0.0143095	0.520581	0	0.522739	0.020836	0.528534	0
0.43513	0.480044	0.0142486	0.530015	0	0.556217	0.0215567	0.557019	0	0.507356	0.0127825	0.520458	0	0.522934	0.0228111	0.529839	0
0.437126	0.479813	0.0140716	0.529409	0	0.552747	0.0211268	0.55509	0	0.505254	0.0118112	0.520914	0	0.522553	0.0225634	0.530182	0
0.439122	0.479932	0.0145	0.530514	0	0.549818	0.0201344	0.555125	0	0.503661	0.0116225	0.521536	0	0.522037	0.0224983	0.529972	0
0.441118	0.48089	0.0135392	0.529481	0	0.548138	0.0218537	0.556576	0	0.502578	0.0117163	0.520635	0	0.521666	0.0199254	0.529182	0
0.443114	0.482948	0.0135479	0.52904	0	0.547637	0.023396	0.555529	0	0.501754	0.0123196	0.520099	0	0.521325	0.0188159	0.530964	0
0.44511	0.486	0.0141281	0.52944	0	0.547241	0.0227641	0.554486	0	0.500824	0.0114216	0.519787	0	0.52076	0.0182857	0.530065	0
0.447106	0.48941	0.0158404	0.529398	0	0.54589	0.0242492	0.553677	0	0.499623	0.00970497	0.520934	0	0.519881	0.0178957	0.530952	0
0.449102	0.49259	0.017715	0.530001	0	0.543161	0.024936	0.551888	0	0.498294	0.00724932	0.520624	0	0.518847	0.0118156	0.531012	0
0.451098	0.495658	0.0183169	0.52955	0	0.538739	0.0261814	0.551401	0	0.497189	0.00861814	0.520824	0	0.517735	0.0137656	0.530577	0
0.453094	0.498861	0.0219651	0.529402	0	0.532598	0.0200231	0.552256	0	0.496618	0.0100137	0.520441	0	0.516454	0.015851	0.531716	0
0.45509	0.501767	0.0261384	0.529085	0	0.525185	0.0132507	0.552175	0	0.496482	0.00960092	0.520756	0	0.515164	0.0161242	0.531776	0
0.457086	0.503751	0.0275207	0.529699	0	0.516777	0.011471	0.551016	0	0.496471	0.0103437	0.520483	0	0.514107	0.0189186	0.531418	0
0.459082	0.504487	0.0264324	0.530521	0	0.507566	0.0187657	0.552968	0	0.496433	0.00999647	0.520064	0	0.513365	0.0190596	0.532136	0
0.461078	0.503954	0.0247836	0.529466	0	0.498007	0.0234614	0.5537	0	0.496343	0.00934731	0.518746	0	0.512902	0.0201813	0.53061	0
0.463074	0.502543	0.0215233	0.528911	0	0.489029	0.0259187	0.554786	0	0.496203	0.00836638	0.519144	0	0.512371	0.0218558	0.531798	0
0.46507	0.501031	0.0223382	0.529439	0	0.481169	0.0277686	0.555371	0	0.495919	0.00969155	0.519391	0	0.511809	0.0235358	0.532903	0
0.467066	0.500176	0.0208845	0.529098	0	0.473815	0.0289713	0.554062	0	0.495303	0.00989926	0.519981	0	0.511659	0.020533	0.53266	0
0.469062	0.500321	0.0219495	0.529344	0	0.466714	0.0301567	0.552582	0	0.49429	0.00923789	0.519019	0	0.511761	0.0177779	0.532351	0
0.471058	0.501617	0.0219859	0.529124	0	0.461921	0.0215253	0.551917	0	0.492972	0.00890302	0.519215	0	0.511587	0.0162843	0.530444	0
0.473054	0.503999	0.0220755	0.529316	0	0.462109	0.0216176	0.553389	0	0.491409	0.00833581	0.519882	0	0.510969	0.0137508	0.530006	0
0.47505	0.506899	0.021647	0.529595	0	0.466132	0.0211986	0.553097	0	0.489708	0.00912109	0.520436	0	0.510349	0.0148897	0.531077	0
0.477046	0.509749	0.0201473	0.53043	0	0.470453	0.0250063	0.552754	0	0.488306	0.00982425	0.520701	0	0.510258	0.0178828	0.531508	0
0.479042	0.512237	0.0183132	0.531302	0	0.473643	0.0312745	0.550621	0	0.487671	0.0103806	0.521033	0	0.510605	0.0186569	0.532002	0
0.481038	0.513962	0.0165116	0.531126	0	0.47564	0.0301552	0.552691	0	0.48775	0.0108325	0.522058	0	0.51107	0.018874	0.531394	0
0.483034	0.514479	0.0153858	0.530259	0	0.476447	0.026658	0.550561	0	0.488131	0.0107256	0.522901	0	0.511683	0.0193497	0.531978	0
0.48503	0.513518	0.0158933	0.530303	0	0.47631	0.0219118	0.554853	0	0.48866	0.00987226	0.521317	0	0.512407	0.0216786	0.532369	0
0.487026	0.51109	0.0170697	0.530089	0	0.47474	0.0220452	0.553409	0	0.489297	0.0113037	0.522216	0	0.512882	0.0230661	0.530111	0
0.489022	0.50741	0.0158788	0.529372	0	0.471019	0.0306516	0.552758	0	0.489772	0.0113625	0.521766	0	0.512746	0.023423	0.53048	0
0.491018	0.502912	0.0155743	0.529506	0	0.465081	0.0297852	0.554002	0	0.489955	0.0113593	0.521702	0	0.511727	0.0238448	0.531236	0
0.493014	0.498181	0.0204499	0.529753	0	0.457276	0.0189685	0.554544	0	0.490107	0.0114541	0.521388	0	0.509596	0.0230493	0.530898	0
0.49501	0.493583	0.0257486	0.529623	0	0.448613	0.0218886	0.553029	0	0.490826	0.0105889	0.521687	0	0.506379	0.0217216	0.532267	0
0.497006	0.48932	0.0251112	0.529206	0	0.440663	0.0279526	0.55033	0	0.49242	0.00874941	0.520423	0	0.502553	0.0227286	0.532215	0
0.499002	0.485461	0.0228722	0.529481	0	0.434145	0.0284483	0.552154	0	0.494512	0.0088908	0.520558	0	0.498621	0.0204925	0.530889	0

## Sheet: figureS9B
Outcome	Bootstrapped delta AUC			Statistics: delta AUC					RePE	Bootstrapped delta AUC			Statistics: delta AUC					RiPE	Bootstrapped delta AUC			Statistics: delta AUC					E.Risk	Bootstrapped delta AUC			Statistics: delta AUC
Area 11	Area 13	Area 25	47o		Area 11	Area 13	Area 25	47o	Area 11	Area 13	Area 25	47o		Area 11	Area 13	Area 25	47o	Area 11	Area 13	Area 25	47o		Area 11	Area 13	Area 25	47o	Area 11	Area 13	Area 25	47o		Area 11	Area 13	Area 25	47o
-0.0100004	-0.0254947	-0.0108144	-0.0406824	Median	-0.00209545	-0.00798467	0.00397768	-0.0174112	-0.0226682	-0.0108957	-0.00867688	-0.00411924	Median	-0.0182186	-0.0065856	0.00100579	0.00656359	-0.000776022	-0.00133978	0.00210031	0.00774883	Median	-0.00492621	-0.00398077	-0.00039425	-0.000952067	0.0066635	-0.0259727	0.0156805	0.0100145	Median	-0.00265142	-0.0331813	0.00107623	0.00700793
0.00421046	-0.019563	0.0117268	0.00471233	Q_25	-0.0136744	-0.0192853	-0.00606603	-0.0296744	-0.0238557	0.0130473	-0.0132209	0.0151397	Q_25	-0.0289736	-0.0176612	-0.00953495	-0.00524649	-0.00182897	-0.00742292	0.00802899	0.00871123	Q_25	-0.0125534	-0.0123977	-0.00777002	-0.00869988	-0.0105266	-0.0471095	-0.00267905	0.00370651	Q_25	-0.0127655	-0.0450404	-0.00932873	-0.0045958
0.0121619	-0.0160823	0.00889183	-0.0256652	Q_75	0.00870406	0.00331644	0.0146043	-0.00546564	-0.0473209	-0.00234155	0.00388604	0.0284683	Q_75	-0.00777051	0.00503508	0.0108688	0.0178872	-0.0104506	-0.00631274	-0.00450206	-0.00167543	Q_75	0.00274653	0.00433754	0.00721024	0.0071999	-0.022892	-0.0429814	0.00672769	-0.0227957	Q_75	0.00771816	-0.0220174	0.0114417	0.0188899
-0.00605121	-0.0407291	-0.0127588	-0.044761	95 CI lower	-0.033855	-0.0404911	-0.0260655	-0.052686	0.0092282	-0.0161641	0.00573424	0.012958	95 CI lower	-0.0484503	-0.0390363	-0.0290401	-0.0271712	0.0185257	-0.0213276	-0.00565265	-0.00178733	95 CI lower	-0.0270356	-0.0277495	-0.0220122	-0.0231005	-0.00838402	-0.0408635	0.00363107	0.0203646	95 CI lower	-0.0328498	-0.0664056	-0.0303134	-0.0288051
0.00284405	-0.0165738	0.0077729	-0.000408596	95 CI upper	0.0292843	0.0254954	0.0368795	0.0148874	-0.0117464	-0.00804435	0.0102755	0.012769	95 CI upper	0.014512	0.0245083	0.0310642	0.0388816	0.0101301	-0.0079835	0.00121307	-0.00250756	95 CI upper	0.0178455	0.0193871	0.021185	0.022687	0.0228573	-0.056763	-0.016757	-0.0233125	95 CI upper	0.0292051	0.000291625	0.0325422	0.0426288
-0.0205377	-0.0267993	0.00789609	0.0101613						-0.0337178	0.00548636	0.000610082	0.0128593						-0.011607	-0.00537425	-0.00853135	-0.0224658						-0.00492572	-0.024208	0.00973866	-0.0050956
-0.000304016	-0.0186739	0.0141708	0.0202788						-0.0166936	-0.0102487	0.0151763	0.014645						-0.00248192	-0.0109702	0.00366235	-0.00709958						-0.015715	-0.0299747	-0.00345368	0.0146807
-0.019091	-0.00397458	-0.0327035	-0.0214612						-0.028399	-0.011751	-0.024783	0.0057986						-0.00809901	0.00269788	-0.00129684	-0.00626284						-0.0195325	-0.0298304	0.00174238	0.0216068
0.0203931	0.00496689	0.0415766	-0.0192067						-0.0132743	0.00552536	-0.00401626	-0.00903151						-0.0145063	-0.00718642	-0.00190123	-0.00522707						-0.0184399	-0.0181301	0.027767	0.0105084
-0.00209906	-0.0137166	-0.00311957	-0.0189007						-0.032447	-0.0221345	0.0180979	0.0145328						-0.00965058	0.0123738	-0.00228567	0.019407						-0.000434478	-0.052469	0.00287634	0.0250581
0.0233427	0.00125034	0.0218026	-0.0140632						-0.0150502	0.00387967	0.00300615	-0.010294						0.0109437	-0.00641427	0.00770114	0.00299971						0.000246229	-0.0356325	0.0185102	-0.031505
-0.00837607	-0.0131256	0.0312367	-0.040579						-0.0137743	-0.00453622	-0.0105514	-0.00493115						-0.014548	-7.05079e-06	-0.00435085	0.0110283						-0.0178346	-0.0145779	-0.0223054	-0.0295335
0.00310597	0.00109839	0.0132434	-0.0196273						-0.0122664	0.013074	0.0173415	0.0211226						-0.00533893	0.00418077	0.000330799	0.00136801						0.0231514	-0.0501589	-0.0159512	0.0163666
0.0251816	-0.0352696	-0.012547	-0.0171106						-0.0183386	-0.00771288	0.00326169	0.0132441						-0.0117432	0.0106555	-0.00689935	-0.00686288						0.0102218	-0.0376178	0.0388323	0.000738786
0.0275804	-0.0196252	0.00508442	-0.00108899						-0.033932	-0.0139492	0.00643459	-0.01751						-0.00110021	-0.00267705	0.00143441	0.00986316						0.0153602	-0.0360811	0.0149245	0.000487346
-0.016997	-0.0106393	-0.0112313	0.0052016						-0.0151431	-0.0181375	0.0059924	0.0336627						-0.00484698	-0.00312636	0.000576852	0.00370033						0.0055909	-0.0704002	0.0111963	-0.0308894
0.0151231	-0.00432486	0.0105634	-0.00632378						-0.0125689	-0.00455599	-0.00563311	0.000601748						-0.0085178	-0.00783021	0.00979093	-0.00814864						-0.012976	-0.034861	-0.0156859	0.011801
-0.0036461	-0.00420996	0.0147807	-0.0339367						0.0048317	-0.00220052	-0.00785879	0.00649098						-0.00380516	0.00283157	-0.00291274	0.00786743						-0.0123331	-0.0156313	0.00629776	0.0159888
0.0217243	-0.0101272	0.00607742	-0.016821						0.00662654	0.00959526	-0.00399872	0.0111989						-0.00222663	-0.0135109	0.0244278	0.0112115						0.0158613	-0.0347291	-0.0208848	-0.000237643
0.00317579	0.000614653	0.00760878	-0.0168951						-0.0387977	-0.0161276	0.00281482	-0.0155277						-0.01163	-0.0188971	0.000718139	0.0031753						0.000961225	-0.0156468	0.00891139	0.0233836
0.00854962	-0.0125546	0.00250628	-0.0317866						-0.0151546	-0.0146257	0.00845236	0.0175738						-0.00821823	-0.00431564	-0.0121348	0.0102672						-0.00730823	-0.0370377	0.00814031	0.00686589
0.00242461	-0.00656884	0.0218535	-0.0201829						-0.0113136	-0.010179	-0.000294185	-0.00220557						-0.0119272	-0.00495281	-0.00283723	-0.00346366						-0.0171912	-0.0443332	0.00545537	-0.00173023
0.00879489	-0.0460496	0.031714	0.0155162						-0.0321686	-0.0179916	0.00437442	0.0220183						0.00111758	0.0126628	-0.0106529	-0.0201042						-0.0119072	-0.0371429	-0.00110821	0.00549524
-0.0157043	-0.000839871	-0.0202698	-0.00713401						-0.00813105	0.00660813	-0.00553009	-0.0133151						0.00571853	0.000283528	-0.0103986	-0.00374607						-0.0163085	-0.0281639	-0.0132869	0.0216638
0.00467045	-0.0122724	0.00630493	0.0102953						-0.0167242	-0.0153314	-0.0140993	-0.0168406						-0.000574698	0.00524884	-0.0127484	-0.00152186						-0.00109004	-0.0316914	-0.00339686	0.0026601
-0.0131413	-0.021461	-0.000437168	-0.00672879						-0.0148999	-0.00868302	-0.00539193	-0.00128008						0.00554366	-0.00725331	-0.00551595	0.00502852						-0.0342385	-0.0440094	0.0160517	-0.014805
-0.035012	-0.00190978	0.00181517	-0.0058745						-0.0298396	-0.0241965	0.0209948	-0.0107659						-0.00402318	-0.000420103	-0.00543211	0.00133469						0.00730612	-0.0307068	-0.0286323	0.0119305
-0.000823809	0.00225896	0.00150985	-0.0391878						-0.0220878	0.0145783	0.00212101	0.0203187						-0.0128386	0.0145307	-0.00801836	-0.0125401						0.00269145	-0.0248886	0.00756137	-0.00132745
0.00454775	0.00761556	0.0231916	-0.0208645						-0.000399384	0.0213068	0.0109124	-0.0100415						-0.00168587	0.00297476	-0.00180465	-0.0173437						-0.00474871	-0.0306257	0.00982812	-0.00922987
-0.0141258	-0.00330899	0.0247867	-0.0310455						-0.0259984	-0.00808978	-0.009249	0.0272276						-0.00906561	0.00464506	-0.00515538	0.00447531						-0.0125035	-0.0207867	-0.00534768	-0.00775115
-0.0065962	0.0140516	-0.00941149	-0.010925						-0.0253437	0.00442227	0.0126209	0.00159659						-0.0056286	0.00145308	-0.00530893	-0.00288934						0.00720175	-0.0503941	-0.00838965	-0.0169966
-0.00563461	-0.0103513	0.0142448	-0.0367233						-0.00944421	-0.0108086	0.00432758	-0.000827606						-0.0181728	-0.00973379	-0.000261737	0.0063054						0.00185924	-0.0389796	-0.0120974	0.0319304
0.00755628	0.00173567	-0.00761568	-0.0120739						-0.0292478	0.00429659	-0.000468522	0.00799599						-0.011532	0.00688475	0.0154923	-0.00706596						0.00679298	-0.0309012	0.013552	0.0140093
-0.0207093	-0.0152232	0.0454253	-0.0431511						-0.0209625	-0.0241142	-0.00419095	0.0267083						-0.00256443	-0.00367733	0.006935	-0.00242703						0.025989	-0.0385233	-0.00973155	0.0105562
0.0151089	0.0228635	-0.00419451	-0.0268921						-0.0224407	-0.0267261	0.0163939	0.0157897						-0.00460064	-0.0213511	0.00212127	-0.00320634						-0.0046658	-0.0381713	0.0236967	-0.0175747
-0.00229567	-0.0328475	0.00317355	-0.0455208						-0.0216848	0.0111592	0.00633622	0.0122686						-0.00581797	-0.0129325	0.00651787	0.00242248						-0.00334638	-0.0341196	-0.00237188	0.00273293
-0.0202984	-0.00551158	-0.0118082	-0.0128714						-0.024573	-0.0276286	0.0107642	0.00901231						-0.029682	-0.00582399	0.00442967	-0.00840036						0.00597122	-0.044698	-0.00597513	-0.00476251
-0.0223801	-0.0111377	-0.00110642	-0.00869516						-0.00733986	-0.0046637	0.000626627	0.00451156						-0.00225563	0.00911111	0.0104442	-0.00438149						-0.0185834	-0.0180859	-0.00381391	0.0248761
0.0172542	0.020559	-0.00488937	0.00319559						0.0113189	-0.00847276	0.00755651	-0.00837702						-0.00883083	-0.0108421	0.000626853	-0.000621842						0.00540479	-0.0567898	-0.0275569	-0.00949848
-0.033986	-0.00416398	-0.00412346	-0.0257413						-0.0366837	-0.0164666	0.00419673	0.0230295						-0.00302525	-0.0163386	-0.015154	-0.0102496						0.00739132	-0.0361777	-0.00992592	-0.0191345
-0.00407651	0.0247385	0.0225225	-0.014764						-0.0191418	-0.00669605	0.00935272	0.00583204						0.00175811	-0.00404095	-9.32979e-05	-0.00637834						-0.0147523	-0.0653338	0.0157443	0.0479358
0.0151583	-0.0169983	0.0195283	0.00400326						-0.036115	-0.00374293	0.00394881	0.0173033						-0.00663959	0.00371312	-0.00248148	0.000384063						-0.0231289	-0.0335921	0.0132048	0.014597
0.00455959	-0.0187822	-0.00887283	-0.0175766						-0.0183312	-0.0196905	0.0295514	0.00920835						0.0066878	-0.00175663	0.00749502	0.00535829						-0.019081	-0.0148862	0.000261768	0.0284953
0.00193293	-0.0122776	-0.00404885	-0.0236295						-0.0245665	-0.0295597	-0.0034349	0.0116493						0.00492103	-0.000171978	-0.00459057	-0.0146033						-0.00821185	-0.0484831	0.0225842	-0.00879475
-0.0263341	-0.0191596	0.0357819	-0.0132186						-0.014447	-0.00746235	-0.00319998	0.0131691						-0.0151034	0.00699337	0.0020612	-0.00366401						-0.00408155	-0.028816	0.00736952	-0.000623432
0.0134141	-0.00499115	-0.00985221	-0.0448585						-0.0369974	-0.0120954	0.0118403	0.00582849						-0.010823	-0.00133935	-0.00484319	0.00671234						-0.00643111	-0.0236324	-0.00197432	-0.00872313
-0.0126752	0.00812063	-0.0077583	-0.0292943						0.0081756	-0.00564412	0.00206797	-0.000768559						-0.0109446	-0.000753145	-0.00208049	-0.0160036						0.0164248	-0.0129057	-0.0303923	-0.0321592
0.0127225	-0.0189891	0.00205332	-0.0505848						-0.00473175	0.0219581	-0.0132882	0.00395904						-0.00908231	-0.0182497	0.0155854	0.00330737						-0.022124	-0.0414495	0.0359182	-0.0109417
0.0082517	-0.00742171	0.00648616	-0.0255804						-0.0323633	-0.0193521	-0.0271715	0.0107091						-5.35019e-05	-0.00195142	0.00266634	-0.00933892						-0.0241426	-0.0450145	-0.00103063	0.00364872
0.0121511	-0.040582	-0.00235415	-0.0189884						-0.022318	0.0128608	0.00427242	-0.0140063						-0.00857759	-0.00419379	0.00706859	-0.00834485						-0.0178262	-0.0571097	0.00421235	0.0106518
-0.00130007	-0.0186626	0.0165076	-0.023671						-0.0119181	-0.0199033	-0.0263439	0.0143715						-0.0170264	-0.00281874	-0.00492993	-0.0113856						-0.00397639	-0.0461249	0.0057071	0.00822604
0.00781491	0.0126854	0.00698199	-0.0207715						-0.0180803	0.00572792	0.0020754	0.0130013						-0.0111046	-0.0130697	-0.0186839	0.00559954						-0.0366212	-0.0296529	-0.00964338	0.0114797
0.00609222	0.011676	0.0457505	-0.00863989						-0.0242276	-0.000896009	0.00386893	0.0229698						0.00412217	-0.00574476	0.000921002	0.00873652						-0.00150849	-0.0158324	0.00295026	0.0408187
0.0367273	0.0136722	-0.0105167	0.00143826						-0.0335607	-0.000480174	-0.0167135	0.0096158						-0.00266517	-0.00417733	-0.00666052	-0.00891713						0.00527406	-0.0311134	0.00515977	0.00892923
-0.000715264	-0.0244502	0.00293741	-0.0200156						-0.0161473	0.0108543	0.00439636	-0.00121937						-0.00798005	-0.0029859	0.00435067	-0.00162222						0.0179867	-0.0211127	-0.0034502	0.00316391
-0.00735423	0.00531101	-0.0186219	-0.00290374						-0.0141398	-0.00898757	0.0220012	0.0106934						-0.00595016	-0.00177332	0.00400618	-0.00768378						-0.0327096	-0.0379375	0.00156105	0.0122797
0.00795873	-0.00136686	0.00567907	-0.0200229						-0.0173434	-0.00496031	0.00801264	0.00487591						0.000349042	-0.012785	0.0066275	0.00017958						-0.00599073	-0.0304098	-0.00275242	0.0262336
0.0110533	-0.0122238	-0.0116921	-0.0146456						-0.013171	-0.0186763	-0.00339563	-0.016792						-0.0267001	-0.0177392	-0.00282312	-0.0101358						-0.028547	-0.0285516	-0.00364674	-0.0154348
-0.00867485	-0.00806694	0.00129805	-0.0329729						-0.0246149	0.000455898	0.00708922	0.00332407						-0.00510699	0.000956394	-0.000393589	-0.00608255						-0.0158178	-0.0296925	-0.00433005	0.0190148
0.00450765	-0.0253033	0.00610107	-0.0237134						-0.00508841	-0.00564948	0.000198721	0.016947						-0.00846961	0.00628024	0.0107278	0.00578484						0.00284028	-0.0427059	-0.00423049	0.0160062
-0.00634462	0.00570479	0.00230471	0.00949774						-0.00978348	-0.00629051	-0.0122317	-0.00650791						-0.00133362	-0.0136013	0.00468239	-0.0100413						-0.000995227	-0.0293242	-0.017225	-0.0151263
0.0136912	-0.00434433	0.00861392	-0.0297354						-0.0199227	-0.00887252	0.0121385	-0.00769331						-0.00649489	0.0031177	-0.000112811	0.00691914						-0.00358853	-0.0303786	0.000782332	0.00414312
0.0100812	-0.00543366	0.0132347	-0.0388772						-0.0236052	0.0138495	-0.00483519	-0.00307626						0.000428532	-0.00702382	0.00208644	-0.0127653						-0.0219881	-0.0413145	-0.00251569	0.0203583
0.0201371	-0.0245278	-0.000412504	-0.0379423						-0.0191111	-0.00685753	0.00747674	0.0191991						-0.0151632	-0.0103634	0.0120622	0.00227303						-0.0183469	-0.042974	0.00932177	0.00240898
-0.0122857	0.0282043	0.00927298	-0.0195599						-0.0280626	0.00265197	-0.000269334	0.000692811						-0.0120544	-0.0148072	0.00410097	-0.00394463						-0.00258699	-0.0332517	-0.0161431	0.0171644
-0.00101271	-0.0118506	0.00180681	-0.0402398						-0.00839558	-0.0184593	0.0141408	0.0279975						-0.0145189	-0.0052245	-0.0174776	0.00366925						-0.00327784	-0.0481818	0.0014909	0.000829281
-0.0163533	0.00375208	0.00929746	-0.0381483						-0.0123402	0.000336835	0.00532659	0.00813119						-0.00111825	0.0132787	0.00432247	0.00198882						-0.00201803	-0.0506327	0.00540579	-0.0173398
-0.00736625	-0.0157509	-0.0147461	-0.0372514						-0.0251521	-0.0182484	-0.0194138	-0.013419						-0.00330809	-0.00349324	-0.00206183	-0.0211604						-0.0240674	-0.0352577	-0.024029	0.00629254
-0.0360622	-0.030448	0.000842612	0.000953833						-0.011643	-0.00812948	0.00317495	-0.00978786						0.00419487	-0.0228372	0.0141766	0.00983758						0.00900291	-0.0322454	0.0115916	0.0334321
-0.00219806	0.0128138	-0.00658814	0.00245228						-0.0140488	0.0168576	0.00117723	0.0294611						0.0081955	0.0102405	0.000293583	0.00813543						0.00448751	-0.0525593	-0.0121872	-0.0204003
0.0189408	-0.00708326	0.0248358	-0.0300491						-0.0113624	-0.00903864	-0.0057637	0.00307601						0.00104012	0.00381682	-0.0179293	0.00526653						0.00782817	-0.0474103	0.0242402	0.00759815
-0.00535556	-0.0259856	-0.00252153	-0.0296056						-0.0234455	0.0197651	-0.00433176	0.0120759						0.00707582	-0.00195041	0.00482614	-0.00265212						-0.00577621	-0.0459473	0.00450302	0.0149413
-5.18711e-05	-0.0181429	-0.0154385	-0.0122326						-0.00817098	-0.00891832	-0.0180279	1.32857e-05						-0.00935661	-0.00888482	0.00580745	0.00668307						-0.000744068	-0.0520561	0.00138341	0.0279798
-0.00783652	0.0108535	-0.0019853	-0.0300773						-0.0194391	-0.017373	-0.010479	0.0322766						-0.0103286	-0.000361486	0.00524751	0.000977018						-0.01598	-0.049317	0.0199155	0.0144754
-0.0170754	0.00241519	-0.00963638	-0.0317602						-0.0173205	-0.0106503	-0.00969838	0.0182236						-0.0168274	0.00623681	0.00300654	-0.00718276						0.0127134	-0.0383728	0.0073703	0.00290274
0.0170868	0.0315074	-0.00619752	-0.0108623						-0.015734	0.00849882	-0.0107439	0.00169193						-0.0106583	-0.0163567	-0.00923863	-0.0132122						-0.00567693	-0.00899715	0.031195	-0.00895525
0.00953253	-0.0131583	-0.00926154	-0.0128488						-0.0425523	-0.00354808	0.020495	-0.00575365						0.000763145	-0.00379446	0.00181073	0.00379466						0.00601829	-0.0430003	0.00684721	-0.00873207
0.0112249	-0.0316231	0.0128492	-0.0266036						-0.0199881	-0.00898161	-0.00653376	0.00270681						-0.000629654	-0.0117649	-0.0111535	-0.00915603						-0.0117578	-0.0410265	-0.00711057	-0.0324956
0.00480543	-0.017242	-0.00999963	-0.0198469						0.00364539	-0.0138878	0.0194371	0.00571527						-0.014378	-0.00731206	-0.00493147	0.00411252						-0.0102155	-0.0354751	-0.00684954	0.0190267
-0.0123136	0.0171182	-0.0122257	-0.0326163						-0.012739	0.00630997	0.00744277	0.0385837						0.00187683	0.0010716	-0.00114829	0.00660947						0.00554452	-0.00504651	0.0167857	0.0122949
0.00400626	-0.0143949	0.0128356	-0.00488478						-0.0381652	-0.00175149	0.00117033	4.11826e-05						-0.0113178	0.00863732	0.0129736	-0.00528653						0.000964174	-0.0401826	-0.0108925	-0.00632607
0.00820899	0.000136699	-0.0130555	-0.00226247						-0.0134699	-0.00327369	-0.00565686	0.0156642						-0.00289461	-0.0102059	0.0166292	0.000907618						-0.00855726	-0.0616727	0.00081079	-0.0150436
-0.00621761	-0.0184802	0.000862667	-0.0135668						-0.0203053	-0.0406403	-6.27527e-06	-0.00058949						-0.0112063	0.00513932	0.00231729	0.0030163						-0.00540279	-0.0381085	-0.0186564	0.0361162
0.0168957	0.000439622	-0.00880155	-0.00542233						-0.0119338	0.00658073	0.00584185	0.00380139						-0.0165449	0.0103939	-0.00168084	-0.000879595						-0.00750109	-0.0491215	-0.000692466	0.000987453
-0.016891	-0.0148753	0.000781104	-0.0201313						-0.0237116	-0.013294	-0.0101889	0.0161435						-0.0157716	-0.000807036	0.000935739	-0.0117301						-0.0163143	-0.0299962	-0.0136772	-0.00412724
0.00228012	-0.00336544	0.00923513	-0.0287726						-0.036391	0.00781887	0.0145639	-0.000830784						-0.00910249	0.00392184	-0.00603318	-0.00383875						0.010784	-0.034518	-0.0151146	0.0134929
0.022775	0.012379	0.0217577	0.000473046						-0.021155	-0.0229011	0.0141227	-0.00473803						-0.00672764	-0.0138032	0.00297242	-0.00564188						0.00579297	-0.044252	-0.0146977	0.0263487
-0.0225443	-0.00976529	0.0316099	-0.00986652						-0.0128015	-0.0193757	-0.00573367	0.0204802						0.00692788	-0.00788565	-0.0141573	-0.00640023						0.00645239	-0.0256407	0.0137736	-0.00248051
0.0269251	-0.00768456	-0.00165235	-0.0119868						-0.0145553	-0.0109875	-0.00767213	0.0126187						-0.000249506	-0.00169001	-0.00104587	0.00300987						-0.00842053	-0.0122388	-0.00231646	0.0214973
-0.0137835	-0.0175272	-0.0107555	-0.0486324						-0.0324868	0.0130167	0.00713767	-0.00262778						-0.00518011	-0.00287686	0.00393708	-0.00166662						0.01602	-0.0260298	0.00963091	-0.0150856
-0.008736	-0.0408798	-0.00764215	-0.00722596						-0.0328766	-0.0186199	0.00145571	0.0135228						-0.010083	0.00321862	-0.0020304	-0.00373366						0.00328805	-0.0116347	-0.000655534	0.0320116
0.00361426	-0.0299636	-0.00140208	-0.0122004						-0.00347797	-0.00455036	0.00306634	-0.00374946						-0.0113309	0.0117003	0.00260046	-0.000386314						-0.0190129	-0.0294367	-0.00327272	0.0097626
-0.0153997	0.0003185	-0.00751631	0.0159363						-0.0297015	-0.0135856	0.00317448	0.0101639						-0.00941581	-0.000200048	0.00381608	-0.00423182						0.00979404	-0.0113737	0.00184602	0.00708512
-0.0238989	0.00121709	-0.000565882	-0.021061						-0.0294759	-0.0104711	0.0142419	0.0130589						0.00254688	-0.0188901	-0.00190822	0.00390836						0.00279975	-0.0133513	-0.00864643	0.00707467
-0.0198709	-0.0303105	0.0102466	-0.0330731						-0.0242818	-0.00111707	-0.00327942	0.0266703						-0.014359	-0.000539615	-6.84267e-05	-0.00100202						-0.00723777	-0.0138533	0.00765797	-0.0125745
-0.00455561	-0.0150165	-0.00327923	-0.00703998						-0.0369678	-0.0158862	0.014859	-0.00624667						-0.00809548	0.00843348	-0.00296465	-0.00946685						-0.0152307	-0.0215719	0.00729727	-0.00999418
0.00550428	-0.00881541	0.00889596	-0.0142159						-0.0338405	-0.00272463	-0.0217639	0.00868107						-0.00544265	-0.00671216	0.00146279	-0.00140351						0.0141052	-0.016239	0.00475429	0.0127388
-0.0106222	-0.000902482	-0.0198451	-0.0468013						-0.0190078	0.00636138	-0.00662957	-0.0020286						0.00276342	-0.0129238	0.0093178	0.0128411						-0.019734	-0.0234856	0.0067981	-0.00644626
-0.00716933	-0.0245028	0.0280332	-0.0270955						-0.0145437	0.00616074	0.00400086	0.0159531						-0.00697408	0.0040804	0.00862587	0.00677307						-0.0177005	-0.00819723	0.0299964	0.0134748
-0.00683254	-0.00789862	0.00201143	-0.0075049						-0.0185836	0.00652968	0.0117107	0.00814933						-0.00769151	-0.00566091	-0.00932518	0.0126472						-0.00231876	-0.0204858	-0.0135149	0.00939572
-0.0115167	-0.0134396	0.000596264	-0.0146823						-0.0349649	-0.0161406	0.019756	-0.00391031						-0.00125503	-0.000215527	-0.00470946	-0.00934781						-0.0255771	-0.0299657	0.00679527	-0.0113361
-0.0149971	-0.00021866	-0.00459528	-0.00422528						-0.0143717	-0.0482334	-0.0115295	0.0104137						-0.00266489	0.00127321	-0.00311438	0.00164694						-0.0167737	-0.0132771	0.00294747	0.0287458
0.0033203	-0.0185758	-0.0018924	-0.0166369						0.0046026	0.00118027	-0.00923956	-0.008626						0.0049203	-0.00695979	0.00922642	0.00586468						-0.00197492	-0.0304852	-0.0230961	-0.00561372
-0.00841231	-0.00674475	0.0194936	-0.0347898						-0.0291663	-0.0159868	-0.0185917	0.0106005						-0.00564778	-0.0173837	0.000616433	-0.00454752						0.0150996	-0.0566503	-0.0127787	0.000497328
-0.0184047	-0.0183137	0.0128473	-0.00483023						-0.00141801	-0.0154938	-0.00942904	-0.0126613						-0.0159477	0.000216926	0.00389829	-0.00219702						0.00740048	-0.0251887	0.0191615	0.0124806
-0.00261741	0.00554914	-0.0138434	-0.0511619						-0.0140611	-0.00404275	-0.000760965	0.0218099						-0.0315216	0.00347322	0.00246185	0.00195362						0.0186977	-0.0321943	0.0176551	-0.0246792
0.0133261	0.00339707	0.0152989	-0.00198178						-0.0191928	0.00607162	0.00287854	-0.0117058						-0.0227853	-0.0115752	0.00376433	0.00133073						0.00259707	-0.0274209	-0.0044134	-0.00051011
0.00675785	-0.0196206	-0.00762461	-0.0117315						-0.0132176	-0.0213228	0.0240304	0.00211802						-0.000208462	-0.00435144	0.000429129	0.00153561						-0.00482964	-0.043557	-0.00610706	0.00281296
0.00810085	0.00112471	0.0211783	-0.00555528						-0.0192079	-0.0292937	0.00781818	0.00735856						0.00383869	0.00232318	-0.00331019	-0.0120263						-0.000796967	-0.0243639	0.0140347	0.00813872
-0.0120244	0.041251	0.00156107	-0.0317905						-0.0418496	-0.0342805	0.0234606	0.00656784						-0.0082863	0.00520637	-0.0146934	-0.00650281						-0.00535696	-0.0114487	-0.00354542	-0.00164616
0.0141035	-0.00937945	0.000744856	-0.0377276						-0.0206708	0.0041997	0.0120134	0.0315375						-9.25487e-06	-0.021736	0.0156406	0.0181861						-0.0106066	-0.0136665	0.00722765	-0.00156791
-0.0204257	-0.00780019	0.015209	-0.00193855						-0.0171421	0.000405671	-0.0210848	0.0233767						-0.0192588	-0.0209913	-0.0140986	0.0132706						0.00541934	-0.0399514	-0.00348234	0.0232999
0.0262594	0.0107619	-0.0114503	-0.0208527						0.00788456	0.00406742	0.00512924	0.00296421						-0.00566227	-0.0051413	0.00034806	-0.00261104						-0.0119781	-0.0528717	0.00435618	-0.0310704
0.0146905	-0.00466373	-0.0151577	-0.00853775						0.0159332	-0.0137479	-0.0106406	0.00756298						-0.0108357	-0.0154437	-0.00782473	0.00191528						-0.0163634	-0.0569677	-0.00355417	0.00300735
0.000286255	-0.00518112	-0.0137722	-0.0122308						-0.0206181	-0.00893191	0.00864661	-0.00809742						0.0063927	-0.00422757	-0.00059152	-0.00842975						0.00235512	-0.0349101	-0.00134889	-0.001828
-0.0134614	0.0163285	0.030775	-0.00510804						-0.0142467	-0.010519	0.0183292	0.0090409						-0.0110929	-0.000424431	0.00166726	0.0057686						0.00239493	-0.0167927	-0.00327717	-0.00208662
-0.0126299	0.00461104	0.0135656	-0.0330522						-0.036798	0.00485401	-0.00440501	0.026542						-0.0169371	0.00174754	-0.00191985	0.000330742						-0.00967688	-0.0465377	0.0112536	0.0219297
-0.00151321	0.00944016	0.0299309	-0.0181871						-0.034386	0.00534118	0.0103168	0.019281						-0.0150435	-0.00553346	-0.00652392	0.0108152						-0.0174583	-0.033556	0.0064028	-0.0311911
-0.0170184	-0.0198664	0.021575	-0.00961191						-0.0166883	-0.0103493	0.0110519	-0.00315979						-0.011891	-0.00375096	0.00837145	-0.00194224						-0.00555642	-0.0354223	0.0048941	0.00345451
-0.011517	0.00222414	0.000945822	-0.0159638						-0.0217519	-0.00820862	0.000735903	-0.0167425						0.00300662	-0.00536127	-0.00861722	-0.00937635						0.0043037	-0.00162386	-0.0104635	0.0338566
-0.0132977	-0.00837022	0.0071124	-0.000640059						-0.0211565	-0.00946005	0.00460309	0.00846517						-0.0109865	-0.00345185	-0.00804073	0.0146097						-0.00396163	-0.0382296	0.000290381	-0.0181053
0.00654066	-0.00827618	0.0204703	-0.0253917						-0.0023839	-0.0144386	0.0151849	0.0138474						-0.0092346	-0.0157292	0.0102246	-0.0144499						0.0129173	-0.0462479	0.0257807	0.0284622
0.000142089	-0.0135271	0.0127156	-0.0145327						-0.00277454	0.027976	0.023009	-0.0146753						-0.0020544	-0.0116841	-0.00575566	0.0019853						0.00207488	-0.0190883	-0.000147334	0.0360834
-0.0152878	-0.00482424	0.00782308	-0.0399658						-0.0154246	-0.0159115	0.00791839	0.0155329						0.00323275	-0.00878283	-0.00165671	0.0101492						0.0096172	-0.0375937	-0.00745212	0.0241212
0.0133033	-0.017046	0.000995114	-0.0337256						-0.00677911	-0.00216692	0.00398374	-0.0283144						-0.0111888	-0.0102738	0.00291589	0.00668106						-0.000186319	-0.031113	0.00850102	0.00569537
0.005026	-0.00754971	0.0136615	-0.0160974						-0.00945507	-0.00499773	0.0145837	0.0121672						-0.00796808	-0.00298548	-0.00107579	-0.00137732						0.0241632	-0.0456263	0.00584701	-0.00454771
0.00246252	0.0261774	0.0182176	-0.0543504						-0.0235273	-0.00822041	0.0175322	-0.0128481						-0.00230111	-0.0103449	-0.00495076	-0.0110715						-0.020245	-0.0202414	0.00923087	0.0137885
0.000516034	0.00252942	0.0110028	-0.0136397						-0.0178586	-0.00947454	0.00458799	0.00971328						0.00847285	0.000515347	-0.00268582	0.00950619						-0.015779	-0.0450721	0.00158576	0.00998712
0.00708219	-0.0087327	0.00927905	-0.0211962						-0.0245352	-0.00491458	-0.00887181	-0.0152642						-0.000322352	-0.00791841	-0.0162029	-0.00820964						-0.0048194	-0.038894	-0.00812641	0.00796327
-0.0211157	-0.000234487	0.0162875	0.00401877						0.00614688	-0.00390284	9.11128e-05	0.0175						-0.0124719	-0.0290837	-0.00603931	0.00234781						-0.0170125	-0.0210198	-0.00666336	0.0211794
0.0123559	-0.0100252	-0.0081836	-0.00695163						-0.00970214	0.00761025	0.0130707	0.0104987						-0.00502404	-0.00267096	-0.00579303	-0.00223422						-0.00403964	-0.0261465	0.00114053	-0.008355
0.00239039	0.0124925	-0.00363655	-0.0251074						-0.0265716	-0.0130162	-0.000642571	0.00289213						-0.00371792	0.00657906	-0.00288621	0.000168038						-0.00217415	-0.043193	-0.0167882	0.0118888
-0.0171694	-0.0226481	-0.000550221	-0.0281357						-0.0225374	-0.00918413	0.0269027	-0.000849407						-0.00850109	0.00527087	0.00381185	0.0118988						-0.00983008	-0.0445547	-0.0228515	0.0022157
-0.00936632	0.016825	-0.00648343	-0.0366586						-0.0185086	0.000432817	-0.00277502	0.0159126						-0.00394668	-0.00713177	0.00532432	-0.00633392						0.0121538	-0.0136696	0.0228504	-0.00131009
-0.0293801	-0.00909278	0.00569892	-0.0558112						-0.0316061	-0.0336804	0.012008	-0.00219494						-0.00197783	-0.0111751	-0.00110974	0.00785226						-0.000491577	-0.0311417	0.00748073	0.00441421
-0.0066937	-0.0133972	0.00103022	-0.0137329						-0.00859891	0.00419588	-0.00160493	0.00743777						-0.0162619	-0.00195738	0.00234558	-0.00573202						0.00994715	-0.0461064	-0.011501	0.0364604
0.00120842	0.00234442	-0.00273913	-0.0346103						-0.0178939	-0.00404254	-0.000530063	0.00478359						0.00915841	-0.00541509	-0.0146915	-0.0142032						-0.018268	-0.0383887	-0.00010851	0.0214836
-0.0234275	-0.0253938	-0.0137162	-0.00245378						-0.041067	-0.0122957	0.000836583	0.0227499						-0.0138729	-0.0109197	0.0174268	-0.00655771						-0.0150718	-0.021433	0.00129312	0.019512
0.0293578	-0.0103596	-0.0028252	-0.0282736						-0.0105234	-0.00242258	-0.00314968	-0.00136453						0.0130925	-0.0030071	0.0108635	0.0040385						-0.00165155	-0.0218196	0.00413827	0.0256122
0.0272067	-0.00483338	-0.00495343	-0.0454176						0.0122213	-0.00747751	0.00600381	-0.00155181						-0.0120678	-0.00603783	-0.00833372	0.0139681						-0.000864062	-0.00379921	0.0130597	-0.000497506
0.0293247	0.00895442	0.0063617	-0.0234129						-0.0130399	-0.0109279	-0.00817071	-0.00702127						-0.0196557	-0.00832644	-0.0057168	-0.0133827						0.00384112	-0.0327567	0.00395122	0.048351
-0.0104192	0.0171041	0.0114324	-0.0259328						-0.0119866	-0.0146879	0.0123126	0.0188497						-0.0056379	-0.0149481	-0.0098211	0.0092197						0.00601465	-0.0467488	-0.00300413	0.012822
-0.00241109	-0.0145683	0.0130832	-0.0205916						-0.0070252	-0.00770881	-0.0107407	0.00341282						-0.00172529	-0.0064652	-0.0136802	0.00426036						-0.0192211	-0.0354645	0.00675904	0.0334797
-0.0246672	-0.0212172	0.0210269	-0.00549483						-0.0492146	-0.00052333	0.00990924	0.0194199						0.00703953	0.00530735	0.00185331	-0.00300958						-0.00914453	-0.0310823	0.0135813	0.00110103
0.00119906	-0.0218318	0.0109059	-0.0195246						-0.0145988	-0.00785649	-0.0074592	0.0136422						4.93427e-05	0.00613396	-0.0128048	-0.000799415						-0.00276558	-0.038797	0.00725041	0.0107407
0.0100552	0.000116978	0.0157856	-0.0293268						-0.0083664	-0.0115278	-0.0126344	0.0163091						-0.00543741	0.00290479	0.00148189	0.000638982						-0.0100562	-0.0493301	0.0150207	0.00657602
0.00206424	0.00454771	0.00974327	-0.0289764						-0.00336803	-0.00890104	-0.0189655	0.0291987						-0.00800615	0.001998	0.0101635	-0.00343942						0.000915265	-0.0211157	0.0176344	0.0221668
-0.0119088	-0.0172942	0.013573	-0.00494307						-0.0156873	0.00851147	-0.01433	0.00272058						-0.0033794	0.0162882	-0.000114406	0.00257404						-0.00766758	-0.0408463	0.0296719	0.015588
0.0291794	-0.0105539	0.033115	-0.00485855						-0.0209336	0.000614472	0.00319375	0.0179993						0.0168826	-0.0140724	0.001858	0.0028347						-0.000464096	-0.0322601	-0.00960606	0.00348485
0.00150431	-0.00173036	-0.00259689	-0.0216743						-0.0245617	0.0108744	0.00358908	0.012963						-0.00695322	-0.0169369	0.0107967	-0.00249511						0.0266696	-0.0388884	0.00636156	-0.0147464
0.0109436	0.00619805	0.00520645	-0.0106153						-0.00890769	-0.0119043	-0.011045	0.00442318						-0.0129263	-0.00999683	-0.00462148	0.0111259						-0.004095	-0.046171	0.0163938	0.0354198
0.00860895	-0.00490356	0.00557318	-0.00893609						-0.00872136	0.00665334	-0.0183529	-0.0043475						0.00203049	-0.00201166	0.00743715	0.0352658						-0.00541975	-0.0573879	-0.0187513	0.0177032
0.0130648	0.0181202	0.0171053	-0.0278621						-0.0237195	0.00392803	-0.0103539	0.0146441						-0.0131554	0.00379953	-0.0157213	-0.00340232						0.000475014	-0.0398756	-0.0164761	0.00678778
-0.0085362	0.000808708	0.0103134	-0.0060094						-0.0151966	-0.007548	-0.00577255	-0.0165447						0.00409572	0.00237705	-0.00623293	-0.0195771						0.0109975	-0.0485526	0.00373421	0.0231139
0.0162187	0.0124429	0.000871903	-0.00397338						-0.0120149	-0.0224618	-0.0105681	0.0317406						-0.0036225	-0.00680279	0.0122335	0.0108178						-0.0113981	-0.0479059	-0.000691087	0.00452517
-0.00468659	-0.00145219	-0.000288313	-0.045018						0.00115758	-0.0134166	-0.00623707	-0.0101249						-0.0170554	-0.0125871	-0.0122466	-0.00690026						-0.0226428	-0.0222051	-0.000868817	0.0220525
0.01594	-0.00259142	0.0262754	-0.0169433						-0.0204247	-0.0130661	0.0264473	0.00270652						-0.00833039	0.00438826	0.00272056	-0.00155757						-0.0090721	-0.0301164	-0.00620924	0.0083285
-0.000413832	-0.0124221	0.00544355	-0.0209677						-0.0310741	0.00836611	-0.00311665	-0.00653702						0.0123071	-0.00856537	0.00420001	-0.011735						0.00699241	-0.0540172	0.00239872	0.0112059
-0.00304567	-0.017898	0.0141411	-0.0390474						0.012225	0.006753	-0.0163984	0.0146521						0.0053458	-0.0206689	-0.0157185	0.0127867						0.0070459	-0.050744	0.0199373	-0.005315
-0.00432639	0.00521323	0.00320148	-0.0245612						-0.019071	-0.00270581	0.0169579	-0.00628234						0.00380553	-0.00534794	-0.00270302	0.0149693						-0.00761914	-0.0329119	0.0217955	0.00191625
-0.00273868	-0.0140876	0.0025002	-0.0188095						-0.020552	0.00219811	-0.0233025	0.00774577						-0.00505851	-0.0157828	0.00227406	0.00698287						0.00457352	-0.0363326	-0.014581	-0.0123636
0.0115935	-0.00751897	0.0164093	-0.00313772						-0.0158574	-0.0110219	-0.00975336	0.00898548						-0.011264	0.010176	0.00178249	-0.00254531						-0.0158988	-0.0180011	0.01305	0.0360553
-0.0265827	0.0100757	-0.00695598	0.00282746						-0.0286167	-0.00893189	-0.00606697	0.023649						-0.00997621	-0.00211443	-0.00102377	-0.00556105						-0.000314208	-0.0212163	0.00742755	-0.0175079
-0.0239146	-0.00201218	-0.00499556	-0.0198142						-0.0180831	-0.0025992	-0.00175548	0.0101328						-0.0293241	-0.00065411	0.00625377	0.00478117						-0.00330114	-0.0343896	0.015409	0.00469653
0.000677601	-0.00190684	-0.0112602	0.00815863						-0.0264854	0.000445946	0.0167998	-0.00272403						-0.00570275	0.010346	0.00906614	0.0146702						0.0144176	-0.0444584	0.00781974	0.0126065
0.0262251	0.00298827	-0.00655781	-0.0308058						-0.00247705	0.000784409	0.00634542	-0.00802431						-0.00271025	-0.000315099	0.0058459	-0.00355273						0.00856092	-0.0252604	-0.00514261	0.0422144
0.00038836	-0.0295709	0.00110446	-0.0257332						-0.0242421	0.00177303	-0.0223049	0.00651796						-0.00305025	-0.002829	0.00315191	-0.000372945						0.00756697	-0.0264158	-0.000776428	0.00501262
0.0170702	-0.026898	0.00434615	-0.00231689						-0.0125552	-0.00846801	0.00682648	0.0186734						-0.00970481	0.000998234	0.0101743	-0.00689023						0.0306594	-0.0419126	0.00401428	0.0257691
0.00553424	-0.0113237	0.00987776	-0.02078						-0.030294	-0.00656701	-0.0182413	0.000161723						-0.014037	-0.00758189	0.00620614	-0.0139321						0.00123829	-0.0302838	0.0369175	0.0216147
-0.0299299	-0.0105759	0.00329242	-0.0209539						-0.0163624	0.0031855	-0.00371216	0.0307664						0.00334292	6.69334e-05	-0.00213298	-0.00821633						-0.0125605	-0.0285816	-0.01326	0.00954636
-0.0147944	-0.0257192	-0.0168835	-0.0220956						-0.0247271	-0.00332939	0.00826378	0.00914964						0.00256286	0.00469975	0.00355831	0.0188029						-0.00102185	-0.0360104	-0.0238965	0.00633413
-0.0117421	-0.0160413	0.0144203	-0.010022						-0.0153123	-0.00959679	-0.00116587	-0.00295992						-0.0149813	-0.000550206	-0.0143499	-0.000869953						0.00500992	-0.0384157	-0.00318558	0.00667176
-0.00699141	-0.0134636	-0.00192341	-0.0210561						-0.0107377	-0.0129469	-0.0159877	2.21758e-05						-0.0025405	-0.00956266	0.00409263	-0.00827481						-0.00141073	-0.0482396	0.00637909	0.0197631
-0.0324354	-0.0327031	0.00868954	0.000678928						-0.0184014	-0.00674877	0.0132266	0.0128447						-0.0174355	-0.00181176	-0.00872264	0.0116226						0.0135209	-0.0356519	-0.0158871	0.00341539
-0.0148995	-0.00535663	0.0143635	-0.00300404						-0.0281326	0.000179068	0.00573318	-0.000585383						-0.0105067	-0.000439273	-0.000137024	0.00812945						0.0179847	-0.0150448	-0.0126816	-0.0154237
-0.0056981	-0.00870828	0.00488634	-0.0152093						-0.0240998	-0.00335953	0.0029414	0.00634825						6.52703e-05	-0.0060044	-0.00798641	0.00986133						-0.0168296	-0.0142633	-0.0096223	-0.0252638
-0.0319772	-0.0207162	0.00597028	-0.0182366						-0.0152341	0.0133041	0.00933917	-0.0155832						0.00424985	-0.00860643	0.0156852	-0.00954654						-0.0204994	-0.0176717	0.00439641	0.0405583
-0.0126945	-0.00150896	0.036626	-0.00148856						-0.0203534	-0.0138277	0.00554263	-0.0107091						0.00371055	-0.000815884	0.000798174	-0.0135062						-0.013721	0.0106857	-0.00654032	0.0059159
-0.00651439	-0.000988526	0.024492	-0.00691593						-0.0299121	-0.0254187	-0.00918797	-0.0147026						-0.0109328	0.00588041	0.00307247	0.00316181						-0.00871529	-0.0386902	0.0339281	0.00412624
-0.0111089	0.0110563	-0.00981204	-0.0215316						-0.0298284	0.00413543	0.0117864	-0.0285819						-0.0109515	0.00286941	-0.00604188	-0.00686692						-0.0202001	-0.0465603	-0.00489753	-0.00668153
0.000591653	-0.0271278	0.00533113	-0.0374934						-0.0154099	0.00501108	0.0226197	-0.0153696						0.0137989	-0.0135765	-0.00631307	0.000361781						0.00826352	-0.0158849	0.00299677	-0.00733022
-0.0142276	0.00107929	0.0068171	-0.0316827						-0.0195207	-0.00830817	-0.0139155	0.0248301						-0.00249412	-0.00877887	0.0054076	-0.0133054						-0.010779	-0.0360784	-0.0206839	0.0269461
-0.0104538	0.00137448	-0.0380698	0.00508022						-0.0103169	-0.000505988	-0.00205798	0.00993018						-0.00696925	-0.00260071	-0.0054254	0.0147235						0.00219704	-0.0324712	-0.00204503	0.0101474
0.00111081	-0.00694821	-0.0173835	-0.027786						0.00877345	-0.0213672	-0.017643	-0.00781285						-0.0120018	0.0090693	-0.00719529	0.0146132						-0.0039352	-0.0198989	0.00826171	-0.01809
-0.00960446	-0.0108749	0.0143092	-0.0361093						-0.0237339	-0.00689656	0.011394	0.00641017						0.005196	-0.00156763	-0.0170211	-0.00950715						-0.00523041	-0.00708995	-0.0115435	-0.000246545
0.0119373	0.00261606	0.0188297	0.00312034						-0.00488214	-0.000360531	-0.000609382	0.000459382						0.00717798	0.00247747	-0.00114197	-0.00762183						-0.00196912	-0.0358373	-0.00253109	0.0135375
-0.0371632	-0.0208087	0.0025745	-0.022016						-0.00698922	-0.0121231	-0.00471513	0.00497754						-0.0083375	-0.0113129	-0.00947293	-0.00473515						-0.0198119	-0.0115672	0.00409736	0.00179732
-0.00825525	-0.00461801	0.011977	-0.020238						-0.0183239	-0.0114261	-0.00897784	0.0172031						-0.00119759	0.00323713	-0.0134508	-0.00441409						-0.00612805	-0.0450325	-0.0122054	-0.0103838
-0.00196503	-0.0260532	-0.00424216	-0.00259925						-0.010019	0.000858551	0.00214157	0.00354919						-0.0124485	-0.00996869	-0.00452527	-0.00229792						0.0179766	-0.0329964	0.00362313	0.0191903
-0.0237003	-0.0160467	0.00976176	-0.0428864						0.00751549	-0.0162897	-0.00509443	-0.0101133						-0.02368	-0.00491152	-0.00863006	0.0113277						-0.00574199	-0.0241557	0.00456105	0.00620231
0.0107483	-0.0144878	0.00505024	-0.0279756						-0.0197166	0.00318924	-0.00612738	0.0206952						-0.00164533	-0.0186698	0.00977535	0.000709791						-0.00493938	-0.0394079	-0.00935949	0.0460566
-0.0196038	-0.0124505	-0.00211585	-0.0583972						-0.0388551	-0.00677072	0.00130931	0.000933317						-0.0029469	-0.0103825	-0.00902648	-0.0219169						-0.00618354	-0.0514055	-0.0207216	0.0248354
0.00628581	-0.00469501	-0.00665827	0.00347957						-0.0255741	-0.0407214	-0.00159152	0.0112116						-0.00255757	0.00890447	-0.0141072	-0.00400304						-0.01335	-0.0480471	-0.00469291	0.00433107
-0.0195856	-0.0186232	-0.0143497	-0.00628015						-0.0328763	-0.0102282	0.0137154	-0.0125802						-0.00266897	-0.00179714	-0.0121457	0.0105586						-0.016666	-0.0360996	0.000467318	0.0202553
8.14631e-05	-0.00491713	-0.0178283	-0.0500017						-0.013151	0.00552204	-0.00272407	0.0150298						-0.00405409	-0.0041464	0.00222102	-0.00387281						-0.0114647	-0.0571514	0.0209543	-0.0093363
0.000492337	-0.0231807	0.020791	-0.00525358						-0.0219378	-0.00475196	-0.0291688	0.00686289						0.00330028	-0.00585466	-0.0115626	-0.0168928						-0.011539	-0.0489358	-0.00640263	0.0120886
-0.00596491	-0.00177725	0.00352403	-0.0189776						-0.0290245	-0.0256717	0.00686499	0.0230803						-0.0100127	5.59238e-05	-0.018893	0.00325771						-0.0212313	-0.0494098	-0.0026914	0.0193625
-0.00344472	-0.0197273	0.00314765	-0.014605						-0.018194	0.00900905	-0.0078438	0.00306895						-0.00735506	-0.0072927	-0.00792344	0.00150479						0.00468286	-0.0367981	-0.0149887	0.00316006
0.025291	-0.0119583	0.0182125	-0.0413435						-0.0241369	-0.00370761	-0.00102424	0.0265518						0.00122513	-0.0114291	-0.00867299	-0.00124265						0.0122285	-0.0414044	0.0254052	0.0381571
-0.00641886	-0.00181728	0.00871551	-0.000623775						-0.00939818	-0.0169523	0.010743	0.0153376						0.00422828	-0.00435718	-8.38348e-05	-0.00992062						-0.00944181	-0.0473065	0.00522853	0.0185572
0.0169675	0.00386881	-0.00156955	-0.0310082						-0.0132353	-0.0100046	-0.00592946	0.0141656						-0.00169057	-0.00693308	-0.00150286	0.00364674						-0.0153339	-0.0319769	0.0054631	0.0101517
0.0127934	-0.0256776	-0.00140465	-0.0509169						-0.0152532	0.00450954	-0.00418029	0.0157981						-0.000300426	0.00339769	0.00131248	-0.0110037						-0.00486895	-0.0335072	-0.00499569	0.00440495
-0.0301448	-0.00759367	-0.00537312	-0.0458306						-0.0196725	-0.0142406	-0.00660092	0.00134261						-0.00405814	-0.00173725	-0.00405521	0.00353154						-0.0138487	-0.0427323	0.000901188	0.00737388
0.00255148	-0.00364657	-0.00701287	-0.0271306						-0.0310954	0.00866752	-0.00321332	-0.0136213						-0.00398581	0.0118763	0.011198	-0.00499241						0.010517	-0.0329254	0.00796021	0.00072113
0.0178543	-0.000509946	-0.0268852	0.00819938						-0.0183718	0.000211205	-0.0114374	-0.00488802						-0.00484133	-0.00871967	0.000748098	0.012283						-0.00256025	-0.0271173	0.00752475	-0.01118
0.00362096	-0.0104607	0.00730092	-0.018065						-0.0200502	-0.0130314	0.0122299	0.0358706						0.00567263	0.00557192	-0.00089252	-0.00200158						-0.00266852	-0.033315	-0.00719812	-0.00835621
-0.028181	0.00771518	0.00329943	-0.0144672						-0.00464463	-0.018736	-0.00813152	-0.00687248						0.00506779	0.00203558	-0.00219692	0.00664859						-0.0109058	-0.0561239	0.00247918	-0.00504855
-0.0127082	0.000390037	-0.00209231	-0.0367044						-0.00228607	-0.026577	-0.0185463	0.0150729						0.00733257	-0.00265929	0.00780136	-0.00465669						-0.00344684	-0.0399827	-0.00724042	0.00396931
-0.00497268	-0.0435752	0.0206884	-0.0090353						-0.0304159	0.00702634	0.00552195	-0.00460856						0.00157239	-0.0176462	0.00119379	-0.00692999						-0.00281789	-0.0372936	-0.0335391	0.0104231
-0.0149649	0.0068239	0.00985485	-0.00399271						-0.00115191	-0.00871403	0.00258441	0.0172976						-0.017116	-0.00987918	0.0106576	-0.00225663						-0.00295576	-0.0624932	-0.00564434	-0.00531662
-0.00338472	0.017822	-0.0246814	0.000185834						-0.00158612	-0.00544965	-0.00692084	0.00353087						-0.00435742	0.00234498	0.000721837	0.0104438						-0.00565738	-0.0304719	0.0130498	0.0284929
0.00554914	-0.0322216	0.0052011	0.00666246						-0.00735044	-0.0109105	0.0019334	0.00131747						0.00790551	-0.000179633	0.00891208	-0.00081946						-0.00466335	-0.0151168	0.0157663	0.0215949
-0.0120779	-0.030246	-0.00614717	-0.0411526						-0.0186837	-0.0174772	0.000622642	0.0245808						-0.012122	0.00403377	-0.00922068	-0.00138033						-0.00151974	-0.0404938	0.00358646	0.0229913
0.00160391	0.014772	0.0161752	-0.0308794						-0.0191798	0.00739452	-0.000203681	0.0116641						-0.019719	0.00916067	-0.00243366	-0.0020323						0.00149887	-0.0401458	0.0181595	0.0137386
0.00344895	0.00941117	-0.000530799	-0.0135508						-0.0209321	-0.0187074	-0.00330057	-0.00067313						0.00938793	-0.00524705	0.000146706	-0.00727301						-0.0133012	-0.0321677	-0.0067992	-0.00663472
-0.00271083	-0.0058043	0.0142651	-0.0269256						-0.0070581	0.00177416	0.0110729	0.012111						-0.0103708	0.00639657	0.0106896	0.0194173						-0.0145759	-0.0244632	-0.00443475	-0.0182465
0.0114016	-0.0110977	0.000622778	-0.00742361						-0.00937478	-0.00274745	-0.00977192	0.039528						-0.00821028	-0.00117021	0.00236276	-0.000123864						-0.00754399	-0.0130949	0.0161398	-0.00119433
0.0118488	-0.0094035	0.0160488	-0.0151128						-0.0209207	-0.0230521	-0.00222654	0.000681512						-0.0127661	-0.00469059	-0.00591835	-0.00263031						0.0332347	-0.0275345	0.00910882	0.0198132
0.0180038	-0.0281961	0.0173388	-0.0123998						-0.0304999	-0.0166374	-0.0128538	0.00609259						-0.00702497	-0.0077398	0.00863906	-0.000205927						-0.0286663	-0.0184606	0.0142718	0.0401614
0.00793012	-0.0352032	0.00582772	-0.0146038						-0.0253484	-0.004223	0.00142186	0.00740896						-0.0053912	0.00794575	-0.00153692	0.000925462						0.00674293	-0.0433417	0.013948	0.0127513
-0.00716525	-0.0345692	0.00247967	-0.0452185						-0.0200108	-0.00953782	-0.00810492	0.000808026						-0.0173716	-0.0108721	-0.00593532	-0.00402338						0.0206699	-0.05534	0.0127374	0.0130655
-0.0194606	0.0171686	0.0137902	-0.00972777						-0.0242291	0.00247723	0.00283311	0.00521907						-0.012494	-0.00913513	-0.00719878	0.00805464						0.0121002	-0.0270712	0.00984956	-9.56479e-05
-0.0280154	-0.0235889	0.0212561	-0.039752						-0.0158405	0.00975102	-0.00263483	0.00862771						-0.0251194	0.00540791	0.00162447	-1.96283e-05						0.00629714	-0.0472242	-0.0178568	0.0236227
-0.00674437	-0.0126534	0.0137649	-0.00215509						-0.013208	0.00744794	-0.00783514	0.0183515						-0.00221332	-0.0155334	-0.00338603	0.00434068						-0.0146118	-0.0216451	0.0164266	-0.0192708
-0.0153771	-0.0111153	-0.00977229	-0.00276992						-0.0244903	-0.018372	-0.000691459	0.000989168						-0.00342567	-0.0227408	0.00515897	-0.00360547						7.00831e-05	-0.0479322	0.00854796	0.0156293
0.0130646	-0.0220672	-0.000424701	-0.00904898						-0.0239554	-0.00571089	0.00821136	-0.011524						-0.00577623	-0.0123949	-0.00265002	0.00966501						-0.0370871	-0.0241375	-0.0043182	0.0248245
0.00705963	-0.015221	0.0304858	-0.0211817						-0.0227432	-0.0100181	-0.028298	0.00810555						-0.0019331	0.00494432	0.0086214	0.00261166						0.0084566	-0.0160082	-0.0126638	0.0225419
-0.00735498	0.00771464	-0.00126243	0.0122915						-0.0234592	0.00638202	-0.00692547	0.00598383						-0.0130916	-0.00378265	-0.0077414	-0.005823						-0.0158429	-0.0278534	0.0202535	0.00112765
-0.00896084	-0.00259125	0.00460255	-0.0126214						-0.00833133	0.0109152	0.0200077	0.0261133						-0.0106004	-0.00985773	-0.00926792	-0.00196634						0.0119576	-0.0264519	0.00974797	-0.0026651
-0.00709005	-0.0194932	-0.000315683	-0.022056						-0.0426162	-0.00648246	0.00356723	-0.013487						-0.0127238	0.00693663	0.0055745	-0.00303039						0.0229373	-0.0348559	0.00506138	0.00768437
-0.0221345	-0.0136327	0.011074	-0.0108751						-0.00996497	-0.0263236	-0.0192908	0.00749763						-0.000575108	-0.0163253	-0.00653822	-0.010063						0.00230756	-0.0370957	0.008146	0.0122026
0.00613806	6.98394e-05	-0.0158416	-0.0256157						-0.0106689	-0.00606353	0.00851243	-0.00026866						-0.00572894	-0.0104774	-0.00788968	-0.00540727						-0.0101292	-0.0556028	0.00234614	0.00997052
0.000346185	-0.012685	-0.0202347	8.21119e-05						-0.0233639	-0.0155966	0.02092	0.0196762						0.0103432	0.00269657	-0.00137727	-0.0130516						-0.00944118	-0.0483091	0.00653338	-0.00334151
-0.010413	-0.0300099	0.00400907	-0.000244843						0.00285625	-0.0238203	-0.00214288	0.00803706						0.00298757	0.0075865	0.0095075	-0.00132554						0.0123096	-0.0362025	0.0436323	0.00905746
-0.00726387	-0.0192303	0.0221407	-0.00839951						-0.00209815	0.0116412	-0.0016372	0.0346776						-0.00726316	-0.00665652	-0.00531561	-0.010225						0.00571145	-0.0438547	0.00895269	0.0270231
-0.0108056	0.00307762	0.00274942	-0.0234896						-0.0212925	-0.00580088	0.023028	-0.0115373						-0.0069844	0.00105974	-0.00449623	0.00443156						0.0347542	-0.0187904	-0.00220803	0.0124071
-0.00839726	0.00312433	0.0191161	-0.0277951						-0.00727106	-0.0124479	-0.00965593	-0.00592722						-0.00924577	0.00414362	-0.00409197	-0.00544206						0.0300177	-0.0210604	0.0080875	0.0188638
0.00242972	-0.0197296	0.00534544	-0.0203266						-0.00710866	-0.0155679	0.00696836	-0.0175739						0.0131803	0.000284745	0.000500164	0.00868133						0.00774464	-0.0190567	0.0105903	0.0132153
-0.0120101	-0.00208225	-0.0106567	-0.0300329						-0.00238326	-0.00237647	0.00393654	-0.00211047						0.0113548	-0.00372771	0.0172985	0.00358779						0.00136453	-0.00611748	-0.0181135	0.0162288
0.00225384	-0.00214068	0.0136525	-0.0280095						-0.00712575	-0.0377753	0.000709329	-0.0134326						-0.00383669	-0.0184633	0.0095523	-0.00228409						-0.0127762	-0.00322597	-0.00861491	0.0101503
0.0138013	-0.00860908	0.00125677	-0.0126061						-0.0241595	-0.0105578	0.00413065	0.0190886						-0.00319574	0.00629181	-0.00590757	0.00293639						-0.0324976	-0.0394917	-0.00292369	0.00245796
-0.0103862	-0.0372683	-0.00560595	-0.026264						0.00178811	-0.014491	-0.00291448	-0.00242658						-0.00816142	0.000627182	-0.0110509	-0.0104179						0.0217361	-0.0388595	0.0216991	0.00304731
0.00777434	0.00766922	-0.0168618	-0.0386094						-0.0152396	-0.0139567	0.0128836	0.00756864						-0.0125299	-0.0191077	0.0180306	0.00958064						0.00596475	-0.0342972	-0.0180291	0.0270092
-0.00281024	0.00232138	0.0115952	-0.0287127						-0.0371007	-0.0174104	0.0016525	0.0110903						-0.000419707	-0.0179481	0.00368802	-0.0115755						-0.00362297	-0.0460128	0.0314403	0.0230221
-0.0264567	-0.0134692	0.00189077	-0.0298431						-0.0273282	-0.00649281	0.00668454	0.00404357						-0.00751657	-0.00164481	-0.0193046	-0.00664788						-0.00695292	-0.0425128	-0.00894577	-0.0135025
-0.0207145	-0.0118261	-0.00869683	-0.00643153						-0.0258455	-0.0177742	0.00748461	0.0255533						-0.00668966	-0.00122559	0.00905101	0.0190358						-0.00367725	-0.0437047	-0.00741442	0.0103472
0.000952244	0.0186327	-0.00436859	-0.0208182						-0.0353811	-0.00312651	0.0136276	0.0024301						0.0105798	0.00280206	-0.00622103	-0.00630839						0.016803	-0.0296851	-0.00207032	-0.021101
0.0124393	-0.0276556	-0.000973448	-0.0125145						0.00694575	0.010193	0.0155124	0.0227494						-0.00738275	0.0032925	-0.0129568	0.000455305						0.0203505	-0.0295072	0.0133064	-0.000764911
0.00739257	-0.0245511	-0.0134454	-0.0117524						-0.0120438	0.00462275	-0.0194853	0.0202853						-0.00567819	-0.00628995	0.00610764	-0.00475099						0.000451747	-0.0224192	-0.0069711	0.0124115
-0.00764327	-0.0103891	0.00196094	-0.0448113						-0.0410693	0.0169711	0.0122605	0.017646						-0.0123726	-0.0191979	0.006304	0.000405847						0.00400712	-0.0242058	0.0264797	0.0204032
0.00397682	-0.0163772	0.0148539	-0.00507091						-0.00853488	-0.0179137	-0.00201743	0.0150512						-0.00510936	-0.000731064	0.00269161	0.00318794						-0.00137013	-0.0408257	-0.00525657	0.0150734
-0.0108919	-0.0153185	0.0106965	-0.0326067						-0.0237333	-0.010127	0.0111373	0.00583035						-0.00242693	-0.0123049	0.0058345	0.00224689						0.0109878	-0.0360655	0.00972078	0.00831586
-0.0385215	-0.00534724	-0.0164494	-0.0187119						-0.023638	-0.0220195	0.0121081	0.0102812						-0.00285942	-0.00475456	0.00876312	-0.00911982						0.0177926	-0.0188371	0.00643968	0.0289474
0.000281395	-0.0223291	0.000906717	0.00100765						-0.0129916	-0.018999	-0.0232045	-0.0154591						-0.0121542	-0.00361461	-0.0114785	-0.0039131						0.00121642	-0.0185808	0.000383789	-0.0131385
-0.0146111	-0.0234705	0.0124894	-0.0358593						-0.00732392	-0.00308849	-0.0135	-0.000351718						-0.0151322	0.0133121	0.0165665	4.37045e-05						-0.00182802	-0.0293389	-0.00986394	0.00269734
0.0031875	-0.023494	0.0141055	-0.0312863						-0.0337936	-0.00548527	-0.00738629	-0.00358573						-0.0185881	-0.0176517	0.00215197	0.0164194						0.0247184	-0.029796	0.0119561	-0.00555563
-0.0174646	-0.0301196	0.0214962	-0.0197134						-0.00921991	-0.00334488	-0.00832888	0.0217605						-0.0184249	-0.00932509	0.0109379	0.000500156						0.0146847	-0.03933	-0.0115677	-0.00652385
0.0134582	-0.012535	0.0188414	-0.00410168						-0.0130153	-0.0119105	0.0135279	0.0290712						0.00660129	0.000244856	0.000718096	-0.00197498						0.00676457	-0.046197	-0.00815323	0.0107776
-0.00905223	-0.0268298	-0.0401581	0.00624577						-0.0206878	-0.000482983	-0.0146944	0.00921139						-0.00341672	-0.0195277	0.00318644	0.000964791						0.0310141	-0.0138473	0.0197646	0.0348388
-0.0102361	-0.000360845	-0.00516314	-0.00940692						-0.00855382	-0.00764739	-0.0168738	0.00874946						-0.0195037	-0.00461763	-0.00389744	-0.000562036						-0.025522	-0.0264244	0.0198087	0.00623344
-0.00198339	-0.0122187	0.00100312	-0.00747659						-0.0204876	0.0112516	-0.00638893	0.00947753						-0.00716198	0.00504977	0.00152541	-0.0119009						0.0220724	0.0024558	-0.0368751	0.0149447
-0.000573309	-0.00735311	0.0216202	-0.0334768						-0.0099004	-0.015285	0.0112668	-0.0124874						0.00428939	-0.00166725	-0.00901048	-0.000685264						-0.00190235	-0.060145	0.00770633	0.000415776
-0.000670167	-0.0146734	0.00494359	-0.0217009						-0.0206586	0.0104904	0.018314	0.0327378						-0.0104399	-0.0217472	-0.00314886	0.0151677						-0.045084	-0.0267798	-0.0204554	0.0149128
-0.0231518	-5.95718e-05	0.0124326	-0.00884264						-0.0156236	-0.0145035	-0.00568045	0.0181732						-0.0128255	-0.00116859	0.00225429	-0.00575805						-0.000914128	-0.0123509	-0.00458942	-0.00442074
-0.00621614	-0.0332406	-0.00647798	-0.00583732						-0.0322456	0.00548058	0.0195154	0.00225363						-0.0133551	0.00186718	-0.000155146	-0.0123606						0.00737852	-0.0394175	0.0205065	0.0263802
0.000599227	-0.00805646	0.0280821	-0.0216947						-0.0357173	-0.017041	-0.00400325	-0.0102544						0.000476236	-0.0173035	-0.00154362	0.00944702						-0.014429	-0.0644128	-0.0149698	0.015963
-0.00552572	-0.0127237	-0.0163843	-0.00679714						-0.0241557	-0.00147378	-0.00568943	0.00653528						-0.00454995	0.000823661	0.000172342	0.000318103						-0.0150702	-0.0323756	0.0172213	0.0158974
-0.00393009	-0.00758794	0.0148577	-0.0262017						-0.00825245	-0.00406456	-0.0120073	0.00665103						-0.00164143	-0.00769403	0.00335381	-0.000619069						-0.00622637	-0.035178	-0.0192976	0.00291357
-0.00975707	-0.00596228	0.0158402	-0.00394903						-0.0263571	-0.0248636	0.00383769	0.0139672						-0.0155226	0.00272152	0.00103896	0.0103733						-0.0102029	-0.0512767	0.00495262	0.0481378
0.0166224	-0.00961324	0.0152284	-0.0264797						-0.00889224	0.00329909	0.0119367	0.0207972						0.00213487	-0.0138082	0.00614458	-0.0120916						-0.00503672	-0.0289525	0.000411699	-0.019988
0.00159812	-0.012373	0.0319212	0.00922901						-0.0188294	0.00257388	0.00935455	0.0207472						-0.0101063	-0.00998025	-0.000524212	-0.00433483						-0.0144483	-0.0230911	0.00281613	-0.00407971
-0.012158	-0.00302604	-0.00558012	-0.0332414						-0.0278061	0.0236135	0.00528379	-0.0109807						-0.00169368	-0.0142963	0.017261	0.00557864						0.000664564	-0.0353645	0.0167209	-0.0335459
0.0145522	0.011145	0.0043269	-0.0176393						0.00594066	0.00578682	0.00236901	0.0167454						-0.0134942	-0.00510652	-0.0041748	-0.00422204						0.0074439	-0.0457386	0.0106745	-0.0241495
0.00230719	-0.0182668	0.0327544	-0.0281923						-0.0143708	-0.00769286	-0.00300011	-0.0120432						-0.00292243	0.000804422	-0.00506998	-0.0182687						-0.00302228	-0.0405928	-0.0140258	0.00400368
-0.0157754	0.00677627	0.00620389	-0.0235372						-0.000792781	0.00861017	-0.00330786	0.0203564						-0.0112278	-0.00278638	0.00316382	-0.0136346						-0.00831215	-0.0260479	-0.0112486	-0.00661779
0.0184332	-0.0248757	0.0413126	-1.74341e-05						-0.00702155	-0.00972087	0.00519397	0.00546169						-0.00071774	-0.00301353	0.00687819	-0.000236383						-0.0294242	-0.0371449	-0.0108159	-0.018695
-0.0140171	0.0143736	0.0367779	-0.0143512						-0.0110415	-0.04233	-0.0122778	0.0127635						0.0110945	0.0168233	-0.00689982	0.00188755						0.00248687	-0.0311885	0.00117188	-0.00287565
0.00767086	0.00180217	0.0166021	0.00402688						-0.0410909	-0.0168309	-0.00401365	0.0188711						-0.00224725	-0.00976764	-0.0171765	-0.0164581						-0.00144044	-0.00959727	-0.00898794	-0.00187867
0.000140224	-0.0191284	-0.0124426	-0.0270644						-0.0184732	0.0034981	-0.00629687	0.014974						-0.00722858	-0.00209033	0.00913652	-0.00824948						-0.0152637	-0.0272044	-0.010568	-0.00731695
0.0319151	0.0037925	-0.00899884	-0.0343604						-0.0213861	-0.00350942	-0.00895387	0.00503449						-0.0167787	-0.00851201	0.00751849	0.00513278						0.0142198	-0.0474241	-0.0272758	0.00132876
-0.0152758	-0.0327139	-0.000607755	-0.0210134						-0.0121442	0.00677585	0.00419699	0.017453						-0.0113878	-0.00966065	-0.00346969	-0.014928						0.000680445	-0.0451762	0.00173145	0.00677263
0.00481387	0.00405717	0.00419414	-0.00837728						-0.019445	0.0117272	-0.00862657	-0.00816857						-0.00136681	0.00689429	0.00521948	-0.00417015						0.0157292	-0.0383446	-0.00489473	0.0154615
-0.000406147	-0.0149927	0.0353978	-0.0350922						-0.0367068	-0.0248266	-0.0100298	0.0170122						0.00762707	-0.00249946	0.000421171	-0.0121816						-0.0194409	-0.0433024	0.0011925	0.00560901
-0.0109872	-0.0322935	0.00597483	-0.0367992						-0.00111817	-0.00488954	0.00460255	-0.00415084						-0.00713028	-0.00837963	-0.00509179	-0.00770264						-0.00461026	-0.0209632	0.000776658	-0.011573
-0.0210049	-0.0106851	0.0170686	-0.0393238						-0.0356924	-0.0191713	0.0102289	0.0109542						-0.00627771	-0.00719688	-0.00440918	-0.00704536						-0.00209589	-0.0553172	-0.00781997	0.0310429
-0.00476779	-0.0358424	0.00410156	-0.0208817						-0.0139748	-0.00092063	-0.0145418	0.0194173						-0.00474756	-0.0151486	-0.00141588	-0.00966779						-0.00374143	-0.0221886	-0.0117383	0.00587009
-0.0336164	-0.0162379	0.00611328	0.00151665						-0.0249562	0.0204704	-0.00270159	-0.00180811						-0.00103894	-0.00505429	-0.00114775	-0.00260127						0.000748624	0.00419797	-0.0171527	0.0190651
-0.00815203	-0.00615012	0.0192487	0.00526878						-0.014467	-0.00853083	0.0047277	0.0195851						-0.00340541	0.000284211	-0.00136462	-0.00280143						-0.00275763	-0.0390013	0.0199807	0.00111198
0.00477711	0.0037886	0.00207129	-0.020901						-0.00656185	0.000397682	-0.00519353	-0.0143477						-0.00954287	0.00289482	-0.00142117	0.00597419						-0.00790997	-0.0318904	-0.00173421	0.020193
-0.00266681	-0.0138794	-0.00838538	-0.0408887						-0.0345839	0.00172322	-0.00152566	0.0209401						-0.0125188	-0.00419069	-0.00737733	0.00704384						-0.00549738	-0.0140689	0.0127734	-0.00854952
-0.0016546	-0.0144164	-0.00936076	8.07483e-06						-0.0239112	-0.0182294	0.00191255	0.02324						-0.00614066	-0.00629975	0.00391189	0.00158696						-0.0103899	-0.0231358	-0.00993368	0.0293669
-0.0231557	0.0128931	-0.0153111	-0.0132422						-0.0247021	0.00781902	0.0125851	0.00882019						-0.00847602	-0.0101769	0.000503872	-0.0106758						-0.0275626	-0.0461057	-0.0181935	0.0132942
-0.0267895	-0.0183302	0.000781728	-0.0191938						-0.00744438	0.00810512	-0.00829518	0.00986509						-0.000670121	-0.00470506	-0.00988865	-0.00617181						0.0033331	-0.0328422	0.00970341	0.02384
-0.0103796	-0.0283465	-0.0162415	-0.00913215						0.00123801	0.0049543	-0.00680579	0.0186923						0.00830396	0.0078031	-0.0126951	-0.0193761						-0.000483547	-0.0196058	0.00293919	0.0420425
-0.0134204	0.00403102	0.0446567	-0.0110896						-0.0135113	-0.0225035	0.00777865	0.008892						0.00292793	-0.0087377	-0.0203234	0.0151077						-0.00214097	-0.0141888	0.0135456	0.0321194
-0.00943398	0.0136102	-0.00267816	-0.00524368						-0.0157884	0.00432998	-0.00695954	-0.00560128						-0.0138395	-0.00131862	0.0060723	-0.00402884						-0.0131288	-0.0213829	-0.000824945	0.00627097
0.00966991	-0.0242723	0.0107663	-0.0238573						-0.0141034	-0.00382421	0.0197686	0.0131818						0.0076512	-0.00834757	-0.0025705	0.010627						-0.0141207	-0.0376154	-0.00303776	0.00182878
0.00567611	0.00145933	0.0173777	-0.0295785						-0.0207561	0.00733893	-0.00751939	-0.0194654						-0.00856247	-0.0184395	0.00958649	0.00225699						-0.00647917	-0.0197421	0.00949339	-0.0126972
-0.0249252	-0.0161778	-0.0107852	-0.0156066						-0.0113133	0.0151691	-0.00668244	0.036981						-0.00805481	-0.00120977	0.00383036	-0.00416465						-0.0232941	-0.0250796	0.0109137	-0.0153802
0.00350909	-0.0227159	0.0102619	-0.00446203						-0.0381412	-0.00732536	-0.0116321	0.0139193						-0.0070954	-0.0241491	-0.00162438	-0.000669114						-0.0199041	-0.037437	0.0331105	-0.00088661
-0.0132507	0.0095139	-0.024028	-0.0144869						-0.0214142	-0.006521	-0.00913269	0.00338492						-0.0124227	0.00170022	0.00888615	0.0116337						0.00556597	-0.0352018	0.00956321	-0.00664676
-0.017345	-0.014883	-0.0162497	-0.0209083						-0.0128268	5.78322e-05	-0.00360306	-0.00807498						0.00124361	0.00574459	0.0105862	-0.0076701						0.00551072	-0.0360591	-0.00962491	0.00113828
0.0135612	0.0188705	-0.0165602	-0.0164492						-0.00735857	-0.00201392	0.00747301	0.011542						-0.00579437	-0.00557432	0.00430195	0.0215653						0.0157436	-0.0559214	-0.00927452	0.000877467
0.0100382	-0.00195832	0.0262444	-0.0144168						-0.0118101	-0.0103248	0.00676375	-0.00484558						0.0015632	-0.0034609	0.00494364	-0.00785486						0.000770833	-0.0344759	0.0138337	-0.0175343
-0.0237015	0.00214895	-0.000184335	-0.0344841						-0.0284512	0.00898619	-0.0109764	-0.00992271						-0.00336871	0.0104599	0.000900949	-0.00148104						-0.0192812	-0.0378093	0.0139987	0.0346589
-0.000195636	-0.0482396	0.000915048	0.00111211						-0.00169475	-0.0179766	-0.0137144	0.00894069						-0.00560222	0.000561073	0.00630421	-0.00484157						0.00214945	-0.0240052	0.00595868	-0.00584227
-0.00640972	-0.0372651	0.00481326	-0.0105626						-0.0182362	-0.012179	-0.0027497	-0.00854628						-0.0227413	0.00164364	-0.000728008	0.000795986						-0.000828206	-0.0251214	0.00303721	-0.00802316
-0.000331562	-0.000745469	0.0141762	-0.0052468						0.00469963	-0.0134788	0.0049592	-0.00573511						0.00943514	0.0162368	-0.00116403	-0.00658598						0.00193017	-0.0135332	-0.00519736	0.0133936
-0.00403493	-0.0193177	-0.000146438	-0.0274586						-0.0234757	-0.0062185	-0.010831	0.0289694						-0.00658261	-0.0159376	-0.0155126	0.00286032						0.00431317	-0.0255812	0.0100639	0.00540172
0.0195463	-0.0114557	0.00130672	-0.00977824						-0.00924239	-0.0158734	0.0032686	0.00107304						-0.00377652	0.00760957	-0.00452035	-0.00672063						-0.0106048	-0.0408808	0.00992835	0.0162409
-0.00728047	0.00360319	-0.00309745	-0.0268164						-0.0147958	0.00451132	0.00641282	-0.00216937						-0.0063664	-0.00283135	0.00322557	0.00753443						0.00483604	-0.0267182	-0.0283694	0.0150155
0.00710568	-0.00931516	0.0071221	-0.0064732						-0.02327	-0.0203941	-0.00687811	-0.0205982						0.00602914	-0.0107178	0.00763619	0.00116944						-0.0418886	-0.0505692	0.0107678	0.000332367
0.000807898	-0.0153876	0.00165976	-0.0224944						-0.013753	-0.00858841	0.0115985	-0.0141927						-0.00597942	-0.00660537	-0.00366567	-0.019518						0.00305269	-0.0265988	-0.00696504	-0.00563824
0.00112038	-0.0050887	0.0174837	-0.0126409						-0.0132741	-0.0155849	0.006965	-0.00833613						0.000238677	0.00315698	-0.00117311	-0.00996098						0.00748054	-0.0137933	0.014643	-0.00941415
-0.000635582	-0.0282199	0.0124648	-0.0080344						-0.031538	0.025462	-0.0022515	-0.00272462						-0.0038942	-0.0128133	0.00814128	0.0170917						-0.00958954	-0.0276052	-0.00393064	-0.0201954
-0.00461769	0.00316383	0.00876669	-0.00244366						-0.0373129	-0.0200797	0.0275043	-0.0183843						-0.00598655	0.000842419	-0.00973087	0.00964643						0.0115822	-0.0251675	0.00795269	0.0369238
0.0137869	-0.00101368	0.0075494	-0.01535						-0.00361856	-0.00408522	0.00205871	-0.00584229						0.0118802	-0.0124853	-0.0109429	-0.000473447						-0.00965747	-0.0285203	-0.0139969	0.00791013
-0.0213885	-0.00122747	-0.00305585	-0.00993595						-0.0422841	-0.010326	0.0253778	-0.00351917						-0.0139185	-0.00232485	0.00559169	-0.010761						-0.021025	-0.0220055	-0.0134917	0.0288427
-0.0077573	-0.00705971	0.014475	-0.0074099						-0.024738	0.0106829	-0.0129618	-0.000892253						-0.00793875	-0.00501671	0.000176123	0.00273475						-0.0106306	-0.0677298	0.0243719	0.0134412
-0.00452812	-0.0287047	0.000165073	0.0124165						-0.0257026	-0.00574402	-0.00197252	0.0162209						-0.0109328	-0.00646439	-0.00049142	-0.00151516						-0.00398042	-0.0442991	-0.00400799	0.0207157
-0.0261395	-0.01561	0.0307674	-0.00705764						-0.023566	-0.0130293	0.000822955	-0.0205813						-0.0110751	-0.00827011	0.00190701	-0.00367439						-0.000730182	-0.0445847	-0.00878322	0.00612868
0.00873421	-0.00488927	0.00851259	-0.00961421						-0.013083	-0.00211232	0.00719385	-0.0168684						-0.00118168	0.000600944	0.00220531	0.00397037						-0.0262836	-0.0136451	-0.0133188	-0.0135339
0.00345459	-0.0102002	0.0100692	-0.0413617						-0.027219	-0.017064	0.00716896	0.0097967						0.00229875	-0.00425693	0.0197544	0.010511						0.0139781	-0.0462309	-0.0079352	0.0111007
0.00532134	-0.0151884	0.010343	-0.0736907						-0.00817248	-0.00394429	0.0155187	0.0128604						-0.00691574	0.00300944	0.00920284	-0.010851						0.00609543	-0.0309923	-0.000754909	-0.00358183
0.0227135	-0.0146462	-0.00957817	-0.0238931						-0.0125013	-0.0209769	-0.00163816	0.00188067						-0.00449017	0.00272164	0.012349	-0.00599479						-0.0278854	-0.00600104	0.00445507	-0.00590073
-0.00442415	0.00107221	0.00087823	-0.0328726						-0.0330229	-0.030124	0.0221858	0.016381						-0.00624319	-0.00134999	0.00350133	0.0102367						0.0169761	-0.0485059	0.000938818	0.0290095
-0.0252936	-0.00176725	0.00886519	-0.0196449						-0.00450683	-0.00620643	0.00654504	0.0183292						0.00556125	-0.0100044	0.00480765	-0.00828044						0.00416106	-0.057037	0.00751027	-0.00373842
-0.0265913	-0.0231157	-0.00596391	-0.0335708						-0.0172936	-0.00679051	0.0176699	-0.0054039						-0.000532662	-0.0198813	-0.00487148	0.00662061						0.0246707	-0.00762095	0.00804995	-0.0212747
0.00218766	0.0220745	-0.00869086	-0.0460784						-0.0208748	-0.0129058	-0.00551288	0.0167483						-0.0139261	-0.0137225	0.00460763	-0.00269687						0.0250226	-0.02992	0.00542922	0.0127136
-0.00293305	-0.0164455	0.00632922	-0.0158897						-0.017334	-0.00131578	0.00310269	-0.000928169						-4.8453e-05	-0.00469418	0.00898604	0.0087362						0.00477264	-0.0696173	-0.0016643	0.0188714
0.0157434	-0.0389565	0.00580466	-0.0152482						-0.0167266	-0.0259658	0.00504658	0.00338838						-0.00397044	-0.0111713	-0.00094142	0.00661391						0.00249704	-0.028057	-0.00700457	0.0213708
-0.0192925	-0.0195804	0.00162839	-0.031155						-0.0431212	-0.0182177	-0.00827015	-0.004208						-0.0111092	-0.00769862	-0.0167149	0.0043295						0.0159733	-0.0363635	0.0226836	-0.0257412
-0.0154502	-0.0130804	-0.0269119	-0.0440732						-0.0269719	-0.00866301	0.0427983	-0.00811028						-0.0139879	-0.00609917	-0.00189349	-0.00347934						0.0137517	-0.0429755	0.00975382	-0.00833283
-0.0152395	-0.0239244	0.0145886	-0.0213362						-0.0225374	-0.026223	-0.00394016	-0.0209091						0.00890393	0.0118054	-0.00576611	0.00151993						0.00481303	-0.0165468	0.0222885	-0.00834989
-0.00711853	-0.0222678	0.00314315	-0.016539						-0.0227757	-0.0062837	0.00273734	0.0104885						-0.00437511	-0.0168566	0.00613666	-0.0215953						-0.0165106	-0.041228	-0.0148033	0.0167969
-0.010004	0.00568092	-0.00778595	-0.0215826						-0.0136863	-0.000358899	0.00408624	0.00253079						-0.014986	-0.0161426	-0.00405928	0.000361238						-0.0260813	-0.0268105	0.00063814	-0.00585626
-0.00914486	0.000837105	-0.00310388	-0.0171074						-0.0301696	-0.011355	0.0301939	0.0152824						-0.0010978	0.00491098	0.000516173	-0.00631213						0.00231436	-0.0296427	0.00994365	0.00391489
0.0106779	-0.00380165	-0.00858959	-0.0109448						-0.018094	-0.0268374	0.00545113	0.00452162						-0.00898449	0.00454054	0.00814177	0.00289316						-0.0192686	-0.0318572	0.0119775	-0.00235622
-0.00801041	-0.0109806	-0.0275564	-0.0185181						-0.0322964	0.00407428	-0.00961633	0.0173785						-0.0106259	0.00774186	-0.00758164	0.0122677						0.00312485	-0.052221	-0.011297	0.0160565
-0.0346859	0.000448643	0.0103722	-0.0173063						-0.0249851	0.012636	0.00413868	0.0167742						0.0035201	-0.012989	0.00384692	0.00467335						-0.00703272	-0.0377909	-0.0433441	-0.00524282
-0.00515034	-0.00855068	0.00817224	-0.0229516						-0.0246928	-0.0142038	-0.0155995	0.0014722						-0.00132101	0.00646113	-0.00215143	-0.0047454						-0.0200476	-0.0431884	0.0169287	-0.00317454
0.0159402	-0.0117647	-0.00102864	0.00833897						-0.0227051	-0.00708519	0.0016646	-0.00869176						0.0016883	-0.0117231	0.00228001	-0.000857449						0.0211326	-0.0159959	0.0108402	0.000130544
0.0118794	0.000509811	0.00182731	-0.00821117						-0.0150206	-0.0195011	0.00639262	-0.00734768						-0.012277	-0.0108512	-0.0121321	0.0117872						-0.0252309	-0.0438072	-0.0115021	0.0159197
-0.00344033	-0.00536627	0.00606105	-0.00662587						-0.0283915	0.00193808	0.0169718	0.00116706						-0.0122576	-0.00351097	0.00982827	0.00668657						-0.00917948	-0.0428061	0.00161839	0.00653744
-0.000366672	0.0143189	0.0121576	-0.000262039						-0.000427563	-0.0163013	-0.00596761	0.0191839						-0.0043883	0.00259905	-0.0174906	-0.0170863						-0.00343487	-0.0381874	-0.000310174	0.0342544
-0.0131572	0.00776495	0.000659206	-0.0352267						-0.0158088	-0.0493625	-0.0149347	-0.00231736						0.00283399	-0.00654754	-0.0072175	-0.0110658						-0.000686321	-0.0370462	0.0130808	0.00688718
0.00628802	0.00791391	-0.0116918	-0.000102593						-0.0190873	-0.0223672	-0.00208673	0.0281						0.00198065	0.00389758	-0.00805861	0.00373157						-0.0021009	-0.0260309	0.000826615	0.0213223
-0.00153991	-0.0176693	-0.00576502	-0.0327627						-0.0437684	-0.00977012	0.00911716	0.008648						-0.0192445	-0.0058974	-0.00964177	0.00781789						0.00358169	-0.047521	-0.00709078	-0.0049077
-0.00461418	0.0198009	0.0100787	-0.0294492						-0.00717821	-0.00907286	-0.022664	0.00299442						-0.0088972	0.00198763	-0.000653689	-0.0189172						0.00782124	-0.029482	0.00668177	-0.0142118
-0.00973505	-0.00270167	0.0123577	-0.00857499						-0.0210353	0.0125014	-0.0159864	-0.000112698						-0.00934199	-0.00574787	-0.00654418	-0.0112607						0.0356426	-0.037965	0.0197857	0.0164241
0.0169805	-0.0236764	3.1084e-05	0.00791872						-0.0313159	0.00911685	-0.00247886	3.26128e-05						0.00607116	0.0112798	0.00112428	0.0114053						0.00282364	-0.0503838	0.00919775	-0.00113286
0.0141202	-0.0064274	0.0168639	-0.0210735						0.00203859	-0.0140609	0.0353769	-0.00565448						-0.013378	0.00643414	-0.00835516	0.0073831						-0.00126655	-0.0328794	0.0121622	0.00386086
-0.00662315	-0.0189399	0.0139208	-0.0047263						0.0178833	-0.0206061	-0.00316276	0.0123345						0.0104362	-0.00985219	-0.0023379	-0.0155247						-0.0103252	-0.0430402	-0.0085127	0.0162526
-0.0272687	-0.0263144	0.00568056	-0.0170387						-0.0234594	-0.00662132	-0.0168833	0.00275835						-0.00485837	-0.00998017	-0.000283763	0.00242495						-0.000278241	-0.0579805	-0.0111985	0.0100802
0.00588043	0.020947	0.00936185	-0.0684133						-9.44613e-05	-0.0198729	0.00504939	0.00976658						0.00516148	-0.00360604	-0.00175089	-0.00510839						-0.00546518	-0.0121935	0.00269782	-0.0158272
0.0288516	0.0149827	0.0205007	-0.00580229						-0.0151918	0.004024	-0.0177582	0.029023						-0.00777977	-0.00575457	0.00893235	-0.00191393						-0.0148852	-0.0387159	0.00120973	0.0289002
-0.0101168	-0.00237711	0.00272601	-0.00472164						-0.0196928	-0.013662	0.0118062	0.00871224						0.0032221	-0.0101856	-0.0202154	-0.0102854						0.00563727	-0.0368656	0.0203983	0.0040948
0.00631062	-0.0257606	-0.0328203	-0.0218733						-0.0140014	0.006935	-0.00198141	0.0220931						-0.0129068	0.00082528	-0.00618134	-0.0048477						-0.0132059	-0.0182566	-0.00138849	-9.85369e-05
-0.00771753	0.000261646	-0.00850855	-0.0137249						-0.0305985	0.00961875	-0.00780522	0.0118418						-0.00529775	-0.0133842	-0.00486189	-0.00506717						-0.0149357	-0.0293708	0.00773354	0.0289414
-0.0253168	-0.00686283	0.0102719	0.00347677						-0.00956149	0.0157732	-0.0106595	-0.000253984						-0.0142808	-0.00491099	0.017804	0.00928798						-0.00760672	-0.0399977	0.00693235	0.019716
-0.0046095	-0.00594816	0.00872142	-0.0123173						-0.024668	0.00323217	0.00690027	0.00483378						0.00272509	-0.0089703	-0.00146226	-0.0206562						0.0146917	-0.0084619	0.00440921	0.0123813
-0.00273597	0.00289366	0.0149886	-0.00427188						-0.0103576	0.0169133	0.0124938	0.0227018						-0.0141382	0.00830022	0.00443442	0.00255468						0.00304132	-0.0487303	0.0194383	0.0142877
-0.0115661	-0.0029483	-0.0060215	-0.0249519						-0.00289804	-0.010824	0.0108927	0.0253639						0.0014795	-0.00363065	0.0170524	0.00279353						-0.0122843	-0.0569844	0.00736553	0.00266284
-0.00333367	-0.0365159	-0.021546	-0.00989905						-0.0221289	-0.000311352	-0.00988864	-0.011167						0.00543497	-0.015857	0.00660839	-0.000918456						-0.00253849	-0.0337337	0.0290894	-0.00736033
0.0189271	0.00713136	-0.0168859	0.000586336						-0.0168576	-0.0243278	0.00867772	0.00784735						-0.0148847	-0.00681665	-0.00436502	0.00560478						-0.0114672	-0.0213149	0.0115397	-0.00297665
-0.00441465	-0.000186583	-0.00245416	-0.0287835						-0.0279001	0.00676418	0.00644192	-0.00951212						-0.0205705	0.000595379	-0.00829747	-0.00267216						-0.0189245	-0.0236439	0.0256982	0.0231715
-0.0201448	-0.00997432	0.00447457	-0.0128886						-0.0119315	-0.00969035	-0.0033594	-0.00950811						-0.0013629	-0.00878935	-0.00939626	0.00160708						-0.000447242	-0.0560625	0.00346429	-0.00709647
-0.000965826	-0.0141195	-0.00416026	0.00929909						-0.0190879	0.00578925	0.0102276	0.0052748						-0.00429581	-0.00686156	-0.00368292	0.0158731						0.0210126	-0.0373185	0.00228085	-0.00201936
0.00475253	0.0148499	-0.0018453	-0.0071822						0.00239062	-0.00684001	-0.0222642	-0.00321221						-0.0010439	0.00404616	0.00129378	0.0110193						-0.00214889	-0.0370457	0.00612725	0.0155596
0.0208271	-0.0094809	-0.00217251	-0.0144454						-0.0224502	-0.0162355	-0.00140199	0.00686109						0.00575215	-0.0021607	-0.00213525	-0.00381528						0.0124602	-0.00257279	-0.0305531	-0.00453602
-0.00844902	-0.0125897	0.00956308	-0.00308897						-0.0150032	-0.010332	0.0126716	0.0204974						-0.00171508	-0.00353667	0.00535502	-0.0017036						-0.0221152	-0.0282689	-0.0267491	-0.00698294
-0.00319236	-0.0146213	0.00572997	-0.0471823						0.00429112	-0.0219012	0.000310022	-0.00177589						-0.00400043	-0.00669404	-0.00173729	-0.014357						0.0101615	-0.034972	0.00838313	0.0344099
-0.00901769	-0.0244205	-0.00307427	-0.0407175						-0.018062	0.000319084	-0.0195904	0.0318289						0.00264761	-0.0224822	-0.000804754	0.00257264						0.00876124	-0.0157571	0.00117091	-0.0175563
-0.026342	-0.00867652	0.0206755	0.0125729						-0.049023	-0.0316455	-0.012955	0.0169725						-0.0101065	-0.0124275	0.00342746	0.00106952						0.00061356	-0.0479643	-0.00206966	0.0186161
0.0235488	0.00404339	0.00377943	-0.00491107						-0.00393818	-0.0170769	0.0293763	0.00446646						-0.00246206	-0.00775177	-0.00793626	0.00495796						-0.0149109	0.00552284	-0.0225526	-0.00906169
-0.0247318	-0.00580264	-0.000990693	0.0021672						-0.0278769	-0.00444929	-0.00528611	0.00615298						-0.00871087	0.00807204	-0.00621466	0.00475861						0.0146578	-0.0271263	-0.00282292	-0.00723756
-0.00762341	0.00560237	0.00495111	0.00273161						-0.0239766	-0.0148597	0.00367335	0.00377209						0.0025074	-0.00622455	0.0085218	-0.00823015						0.0170842	-0.0302262	0.00526355	0.00336445
0.00740541	-0.0235837	0.00495832	-0.0140129						-0.00659218	-0.0103203	0.00245639	0.0107991						-0.00368626	-0.00286695	0.00970551	-0.00098662						-0.0268519	-0.0495686	0.0120928	0.013708
-0.000842024	-0.0288181	0.0212826	0.00253914						-0.0113789	-0.0114547	-0.00428774	0.00851114						-0.00261676	-0.000183832	-0.00551727	0.00310413						0.00938195	-0.026943	-0.0205349	0.0294167
-0.0253414	-0.00948266	0.00810003	0.00565102						-0.0277689	-0.0258143	-0.000953203	0.0127748						0.00445264	-0.00400031	-0.00263568	-0.017817						-0.00584331	-0.0361503	0.0239609	0.012348
0.0107665	0.00133821	-0.0058042	-0.019987						-0.027176	-0.00578516	-0.00292894	0.0326967						-0.0120414	-0.00968977	-0.000402072	-0.00297609						-0.0122136	-0.0493907	-0.0105059	0.021779
0.000372473	-0.0145192	-0.000862528	-0.033297						-0.00967407	-0.00204705	-0.0194058	-0.01112						0.00208506	-0.01676	-0.00543464	0.00372003						-0.0042876	-0.0631914	-0.00229021	0.0210539
-0.0126294	-0.00596548	0.0154576	-0.002907						-0.00826546	0.0108542	-0.000401645	0.0205216						-0.00395745	-0.00337141	-0.00460394	-0.00199845						0.000850372	-0.0348451	-0.0278675	-0.0276449
0.00746339	0.00209497	-0.00834027	-0.0431294						-0.0292582	-0.0311337	0.0122493	-0.0124539						-0.000828777	-0.0109873	-0.00414784	0.00773734						-0.0168851	-0.0390689	-0.0010884	-0.00932757
-0.0169362	-0.0309308	-9.49455e-06	-0.0348198						-0.0272791	-0.00557239	0.0062441	0.0101174						-0.00838868	-0.00559024	0.0125611	-0.00743405						-0.00856548	-0.0324499	0.00196043	0.0183858
-0.0126302	-0.0124778	0.00310719	0.00138226						-0.013497	-0.00293798	-0.0123025	0.0106199						0.00392167	-0.00171352	0.00715207	0.00212494						-0.0183468	0.0159441	0.000631726	0.0110447
0.0154105	0.00645025	0.00218219	0.00586563						-0.0075502	-0.0188224	0.019535	0.00689058						0.00486481	-0.0104022	0.0163448	0.00485385						0.00967299	-0.0261476	-0.0306238	0.0215839
-0.00664583	0.0135527	0.0200995	-0.024196						-0.0256151	-0.00272186	-0.0218181	-0.00114589						-0.0125059	-0.012196	0.00533908	-0.00147995						0.00676563	-0.0353464	0.0110848	-0.00180179
0.00489687	-0.00347602	-0.00204419	-0.0459484						-0.0246995	-0.0148094	0.00699991	0.0097909						-0.01207	-0.00987468	0.00143262	0.0146346						-0.0224698	-0.0330622	-0.00211955	0.00225395
-0.031992	-0.0228784	-0.00432522	-0.00969565						-0.0323068	-0.00949676	0.00711747	-0.00416645						-0.0118919	0.00738008	0.00854125	0.00140315						-0.00630001	-0.0186001	0.0358133	0.0279527
-0.00744346	-0.0076965	-0.00127259	0.0111811						0.0215599	-0.0042924	0.0176445	0.0320529						-0.0126354	-0.00382121	0.00276961	-0.00292033						-0.0134913	-0.0230939	-0.00938639	0.0363753
-0.00785744	-0.0163212	-0.013917	-0.0304025						-0.0133319	-0.0258686	-0.00364733	0.0328108						-0.00533152	-0.0033986	0.00953502	-0.0178383						-0.0105554	-0.0492445	0.00721748	0.00694911
0.0251959	0.000371091	0.0199576	-0.0115874						-0.0260377	-0.00120774	0.0175517	0.00293467						0.000877591	-0.00945326	-0.0158845	-0.00674775						-0.0341402	-0.0112596	0.0141017	0.00434318
0.00167211	-0.0186935	-0.00818449	-0.0184453						-0.0411817	-0.00535442	0.0088272	0.021159						-0.00784193	-0.0168378	-0.0166695	0.0108285						0.00870954	-0.0329727	-0.0101881	-0.00611614
-0.00077483	0.0161091	0.00410172	-0.0198902						-0.0133032	0.000587827	-0.0281603	0.0087283						0.00516849	0.0071589	-0.0014285	0.0162085						-0.00330752	-0.0249847	-0.0099783	0.0101604
-0.00635756	0.00682724	0.00243571	-0.0059514						-0.0141589	-0.00818918	-0.0131781	0.0209927						-0.00340743	0.00462438	0.00446688	0.00116387						-0.00554505	-0.0208236	-0.00177357	0.0292601
-0.00141607	-0.0170059	0.00955539	-0.00754694						-0.0298227	-0.000316675	0.0140839	0.00649072						0.0130391	-0.00359812	-0.00168862	0.00818512						0.00986872	-0.00771874	0.00303407	0.00117309
0.0180522	-0.0128329	0.0040376	0.00958571						-0.0426469	0.000229921	0.0175981	-0.00618878						0.000306076	-0.0109059	0.000442889	0.0103986						-0.00132141	-0.035359	0.0102364	0.0181508
-0.00433194	-0.0100901	-0.00440299	-0.0150425						-0.003048	-0.00162049	0.0117404	0.00423621						-0.00153424	-0.000973919	-0.00479814	-0.0195428						-0.0157635	-0.0343227	-0.00860301	-0.000854274
0.0272858	-0.0175993	-0.00088571	-0.00226006						-0.0245912	-0.0118674	0.00808363	0.00569398						-0.0166532	-0.00348983	0.00494011	0.00946554						0.022041	-0.0375677	0.00402621	0.00282705
-0.0251141	-0.00637909	0.0136593	-0.0224466						-0.0244503	-0.00185986	0.0084706	-0.028389						-0.00874724	-0.0184644	0.00644184	0.0196972						0.00365431	-0.0201758	0.0364672	0.00394446
0.00657488	-0.00667793	0.00685907	-0.0147383						-0.0175065	-0.0126405	-0.00426049	0.0160022						-0.00121205	-1.31538e-06	-0.00940247	-0.00702657						0.00698235	-0.0645086	0.0173454	0.00220799
-0.014372	-0.0255098	-0.0016753	-0.0171643						-0.00197952	-0.0109603	0.0105632	0.0186621						0.0095247	-0.0144247	-0.00436525	0.0135915						0.000820956	-0.0549987	-0.00784928	-0.00612356
-0.0220693	-0.0202697	0.0131839	-0.0210882						-0.0132649	0.00844116	-0.00416989	-0.0148533						0.000705013	-0.00432692	-0.0153863	-0.0135992						0.00214412	-0.0262647	-0.00715207	-0.00597319
0.0179344	0.013796	0.00276545	-0.0250923						-0.024641	-0.00430419	0.00187014	-0.00379003						-0.00914036	-0.00233843	-0.00852389	-0.00417749						-0.000809682	-0.0391323	-0.00143291	-0.0237388
0.0128123	-0.021801	0.0186377	0.00200511						-0.0335914	-0.00315754	0.00623711	-0.00438952						-0.00593764	-0.00753526	0.0111395	-0.00883896						0.0260092	-0.0338664	0.00958625	-0.00591584
0.0021751	0.00604392	0.00454669	-0.0210945						-0.00892177	-0.0168134	0.000383895	0.0127425						0.00238785	-0.0169328	-0.00266511	0.0155323						0.00327023	-0.0222456	-0.00372677	0.00743239
0.00322573	0.000181054	-0.00150344	-0.0172617						-0.0378547	-0.00413145	0.00559715	0.0128023						0.000403096	0.00308344	0.0122693	-0.00691651						-0.0308763	-0.0791525	0.0160434	0.00662893
-0.0152941	0.00574256	0.0289898	-0.0283427						-0.0225696	-0.0342298	0.0143877	0.00425326						-0.014821	0.000152604	0.00936005	-0.0093418						-0.00197734	-0.0346635	-0.0104992	0.0304525
0.0140673	-0.0283073	0.00149784	-0.0123877						0.00388033	-0.0184212	0.000639318	-0.00448408						-9.01167e-05	-0.00225935	-0.0143005	-0.00237914						0.00802311	-0.0185853	-0.0250014	0.00452895
0.00722382	0.0348328	-0.0410602	-0.00216137						-0.0346193	-0.019527	-0.012988	-0.0027555						-0.00537214	-0.0142201	0.00136898	-0.00398925						-0.00689977	-0.0513564	0.0119278	-0.0099788
-0.0118625	-0.00331656	0.0137761	-0.0140851						-0.00932211	-0.00910926	-0.0170668	-0.0168957						-0.0160826	0.00567251	-0.00141076	-0.00283825						0.000967763	-0.0498068	-0.00559693	0.0134002
0.0253112	-0.0147218	0.00240638	-0.0291598						-0.0391478	-0.00345712	-0.0037392	-0.00419705						0.0164513	-0.00337932	-0.00619176	-0.0167862						-0.00609879	-0.0447754	-0.00952893	0.0118954
-0.0239148	-0.00993795	0.0172525	-0.0471428						-0.0101111	-1.98873e-05	-0.0130772	0.0376028						-0.00968591	0.00526795	-0.00435406	-0.00516022						-0.0336783	-0.025853	-0.00701486	-0.00575275
0.0244845	-0.0208719	0.0099092	-0.026055						-0.0274297	0.00115395	0.0204388	0.0202302						0.00795045	-0.00563754	-0.0055047	-0.0137087						0.0121055	-0.0387665	0.00481934	0.00880055
-0.0177732	-0.0270995	-0.0156225	0.00262253						-0.0052963	-0.0138614	0.00128429	-0.0131542						-0.0200473	-0.0110006	0.0081578	0.000892614						-0.00646397	-0.0162086	-0.00763963	0.00616605
-0.0288631	-0.0213569	0.00201179	-0.0478955						-0.0107758	0.00232075	0.00424207	-0.00153285						-0.00146406	-0.00414196	0.000844736	-0.00549182						0.00591445	-0.0148966	-0.00158834	0.00670353
0.000597737	0.00797563	0.00249623	-0.0082396						-0.013325	0.0122886	-0.00428005	0.0198026						-0.0112539	-0.000145919	-0.0116963	0.0024818						-0.012405	0.0168422	-0.0237876	-0.028175
0.00692462	-0.0216554	-0.00109651	-0.0179513						-0.015819	-0.0217863	-0.0017817	0.00996599						-0.00806824	-0.00879915	0.000992449	0.0012172						0.014428	-0.0454056	-1.6943e-05	-0.00312527
-0.0279657	-0.0212681	0.00620119	-0.0267723						-0.00343069	-0.0219216	-0.00248303	0.0195934						-0.000136273	-0.0101235	0.00150956	-0.00302854						0.00811862	-0.0202035	0.00880822	0.0127908
-0.0184157	-0.0110578	0.00488988	-0.0192586						-0.0277747	-0.0218346	-0.00615033	0.00522714						-0.00304278	-0.00713509	-0.00954063	0.00734992						0.00799126	-0.0218446	0.0032538	0.00302589
-0.0210823	-0.0168892	0.00984512	-0.00348396						-0.033241	0.00092589	-0.00592804	0.0203743						-0.000615084	-0.00697482	-0.00040156	0.00824514						0.0178521	-0.018631	5.5996e-05	0.00238177
0.00501505	0.0270739	-0.00717774	-0.0209427						-0.0266846	-0.015484	0.00777886	0.00962935						-0.00886999	0.00372036	-0.000743878	0.00899544						-0.0207896	-0.036211	-0.0102124	7.51854e-05
-0.00678069	-0.0296091	-0.00458947	-0.0325663						-0.0283991	0.0147189	-0.0101701	-0.0262449						0.00999868	-0.0137644	-0.000498785	-0.0156882						0.00431532	-0.0315586	-0.00176057	0.00310482
-0.00900524	-0.00671136	0.00934965	-0.0117748						-0.0367603	-0.00726734	-0.000166446	0.0232692						-0.0074811	0.0179957	-0.00417662	0.000374154						-0.0226419	-0.0411576	0.0231464	-0.00467283
0.00731951	-0.00233525	0.0148363	-0.00773706						-0.0190418	-0.0258438	-0.0273671	-0.0176873						-0.00748725	-0.0117133	-0.00136558	-0.00773152						0.0117427	-0.0507503	-0.00843567	0.0274359
0.0117303	-0.00604027	0.00652168	-0.0161535						-0.0346687	-0.0166749	0.00960738	-0.00614416						-0.00345843	0.00549607	-0.00376157	0.00091422						-0.008196	-0.0227126	-0.0174578	0.0163744
-0.032671	-0.00439032	-0.00570099	-0.0160478						-0.00764459	-0.00395016	-0.00228907	-0.00115767						0.00109241	-0.0145076	-0.0125308	-0.000796673						0.00156658	-0.0475424	-0.0171702	0.034196
0.00449901	-0.0205915	0.0182093	-0.0274659						-0.00802324	-0.0101253	0.00653042	0.00819289						-0.000142466	-0.00680174	-0.00968744	0.00532375						-0.0200335	-0.0269025	0.0184891	-0.00805018
0.0131317	-0.000285121	0.0436954	-0.00722502						-0.0135004	-0.0163697	0.00752126	-0.000355614						-0.014302	0.00580177	-0.00367302	0.00658698						-0.00849986	-0.0345826	-0.00289218	0.031383
-0.0125733	-0.0216015	-0.00295567	0.0187092						-0.0100103	0.00776131	0.014494	-0.00152509						0.00041095	-0.0161993	0.00232428	0.00392352						-0.0332689	-0.027376	0.0010026	0.00200164
0.0216324	-0.000182114	0.00305406	-0.0126777						0.014036	0.0154568	0.00215744	0.00843653						-0.0176966	-0.00634329	-0.00618283	0.00108564						-0.0119051	-0.0373822	-0.0243297	0.0160886
-0.00721766	-0.00634699	-0.00393421	-0.0100114						-0.0248515	-0.0102839	0.00602987	0.00259243						-0.00394484	-0.00706933	0.0236968	-0.000774696						-0.00883907	-0.0317986	-0.00249427	0.00538448
0.0100412	0.00394654	0.00504486	-0.0333371						-0.0110013	-0.0167106	0.00777573	0.00281358						-0.00545728	-0.00798791	0.00455072	-0.00505188						0.010945	-0.0270019	-0.01741	0.0228603
0.0150996	-0.00625117	0.0134311	-0.03521						0.00889296	-0.00228319	-0.00974704	0.0115297						-0.0057042	-0.00506229	-0.00978824	0.010723						-0.00531062	-0.0513596	0.0229362	0.0280123
-0.00798345	-0.0015996	0.0170524	-0.0382116						-0.0103056	-0.0238938	-0.000855417	0.0173169						-0.0190873	-0.0146388	-0.00303942	0.00896438						0.0287257	-0.0494335	-0.00200464	-0.0149865
0.00261884	-0.00300664	0.00255354	-0.025641						-0.022169	-0.00371991	0.00230616	0.0330729						-0.00268992	-0.00725951	-0.00299551	-0.0171624						-0.00420428	-0.0196646	0.012635	0.0195989
-0.00435278	-0.0228738	0.0170838	-0.0426102						-0.0123832	-0.0101007	0.0156357	0.00563263						0.00632311	-0.00121589	-0.0100312	-0.00199441						-0.0305212	-0.00922745	0.00756036	0.0123899
-0.0354	-0.0145395	0.0204051	-0.00431411						-0.0125918	-0.0229666	-0.00261708	0.00587332						-0.00778852	-0.00130716	-0.00692334	0.000606118						-0.0182982	-0.0639707	0.000183676	0.0243977
0.0135875	-0.0074439	-0.00856745	-0.0228833						-0.0216293	-0.00312318	0.0039743	-0.00687277						-0.0179602	-0.00786421	0.00384869	-0.00274047						0.0212028	-0.052727	0.00498068	0.00759153
0.00363472	0.00207035	0.00213254	-0.0571235						-0.0205116	-0.0122205	0.00414596	0.00498459						-0.00220095	-0.00469935	0.00433586	-0.0114019						-0.018246	-0.0557376	-0.0141419	0.023055
-0.000818087	-0.0243754	0.012775	-9.20743e-05						-0.0222338	-0.00108033	0.00149935	0.00689524						0.00113439	0.00652935	-0.00136234	-0.00571199						0.0335393	-0.0293608	0.0224111	0.0120435
-0.00587009	-0.000736301	0.00631677	-0.0154313						-0.0138572	-0.00772643	0.0229909	-0.0165194						-0.00112863	-0.0151199	0.00204781	0.0123123						-0.0142842	-0.0212373	-0.00149344	0.011334
0.00692468	0.0159832	0.0203069	-0.0204032						-0.0244857	0.0109209	0.00273066	0.0202822						-0.0015685	0.00432652	-0.00166029	0.0021014						-0.0176138	-0.0204402	-0.0174506	-0.0260431
-0.0104762	0.00348348	0.00702869	-0.0381707						-0.0154813	-0.0104369	-0.00155169	0.0248241						0.00489445	-0.00486271	0.000514913	0.000223501						-0.0123627	-0.01313	-0.0286896	0.00798354
-0.00630265	-0.0286934	0.0171046	-0.026564						-0.00375231	-0.00580298	0.0116319	0.00928969						6.7609e-05	0.00224327	-0.00618594	0.00773146						0.0252688	-0.0541604	0.0198893	0.00672785
0.00435922	0.000863394	0.00784185	-0.0317703						0.00410178	0.0121522	-0.00187135	0.0272179						-0.0219942	-0.0032241	0.00304103	0.00229263						-0.00111775	-0.0484415	0.0111491	0.0360253
0.00236249	0.0102232	0.00716377	-0.0360546						-0.0138711	0.00625573	-0.0145515	0.0127459						-0.0104345	-0.00551811	-0.00573006	-0.00687519						-0.0075143	-0.0298852	-0.0190992	0.000574442
0.00979222	-0.0297662	0.0232163	0.0156281						-0.0327931	0.000729302	-0.0178463	0.0230335						-0.011379	0.00284174	-0.00217867	0.00663762						0.0105981	-0.0310175	0.0188818	0.00787456
0.000929616	-0.0172833	0.0168689	-0.0211546						-0.0160668	-0.0120001	-0.00606194	0.00819221						-0.00192426	-0.00683598	-0.00861128	0.0137263						0.00398227	-0.0341452	-0.0168898	0.0103135
-0.0133784	-0.00209782	-0.00214171	-0.0186963						-0.0492086	0.00993115	0.0142688	-0.0104563						-0.0108241	-0.0134916	0.00368438	-0.00176777						-0.000174204	-0.0209209	-0.000725491	0.0161547
-0.00184134	0.000554671	-0.0149095	-0.0207045						-0.0125552	-0.00633583	-0.00139997	0.0119103						-0.00534135	-0.00121796	0.00284042	0.0135965						0.0114703	-0.0486083	0.00293135	-0.00251665
0.0157434	0.0103739	-0.0189168	-0.0318912						-0.03043	0.000585813	-0.00715384	-0.0128314						0.015695	0.0017237	-0.00543425	-0.00958844						0.0158704	-0.0203732	0.00853709	-0.00299221
-0.00741749	-0.00222089	0.0114448	-0.0164799						-0.00377667	-0.00879339	0.00393156	0.00144229						-0.00905438	-0.00351466	-0.00202467	0.00645071						0.0201976	-0.00843716	-0.0180783	-0.00716631
0.0171156	-0.0108056	-0.0114825	0.00325662						-0.0125766	0.000929298	0.00808206	0.0226078						0.00773648	-0.0159723	-0.00288861	-0.00816854						-0.0119822	-0.0416247	0.0017036	0.0121589
0.00475673	-0.00671061	-0.000933608	-0.00262955						-0.0182298	-0.0107766	-0.0122283	0.00841169						-0.0101412	0.000559976	0.00393432	-0.0139614						-0.0120777	-0.0225658	-0.0188633	0.00590834
-0.00480168	-0.0218777	-0.0132476	-0.0357689						-0.00646058	7.00493e-05	-0.015985	-0.00349891						-0.00707629	-0.0123516	-0.0041555	0.00581058						-0.0293402	-0.0174952	0.0203616	-0.00782254
-0.00222739	0.00977794	0.00410559	-0.025633						-0.00226243	-0.00313145	0.0211256	0.00626616						0.00678974	0.0038783	-0.00453093	0.000830118						-0.00278537	-0.0429209	0.00546409	0.0332663
0.0102886	-0.0068976	0.0223123	-0.0286722						-0.0375744	0.00568078	-0.00633664	-0.000884193						0.00087612	-0.0120547	-0.00821036	0.0215188						0.0399137	-0.0302256	-0.00680462	0.0196598
0.00971293	-0.0194096	0.0091576	-0.0266557						-0.0169813	0.0100522	-0.00114289	0.0138308						-0.00282454	-0.0163324	0.00321851	0.00160456						-0.00645324	-0.0268751	-0.012376	0.0416507
0.017186	0.0077372	0.0270309	0.00473282						-0.0214726	-0.0157111	0.00946924	-0.00242363						0.00127041	-0.00495793	-0.00779722	-0.00610547						-0.0152603	-0.0233163	-0.0264657	0.0161578
0.0176652	-0.0641129	0.00774162	-0.0257493						-0.00915153	-0.0149624	0.0213552	0.00531499						0.000466778	-0.00408605	0.0144308	-0.013268						-0.00453105	-0.0393313	0.0101309	0.0199231
-0.0197394	0.0011726	0.027133	-0.0106827						-0.0270551	-0.0133655	0.0144196	0.00932711						-0.00375594	-0.0021377	0.0090452	-0.00352491						-0.00570139	-0.0495302	0.00512979	0.0150789
0.0149662	0.0338989	-0.00294925	0.0178166						-0.00475476	-0.027666	0.00309577	5.35663e-05						-0.00421135	-0.00899118	0.000147585	-0.0034251						-0.0111066	-0.030593	-0.0107159	0.021633
-0.0189428	0.00639727	6.84137e-05	-0.0051305						-0.0376993	-0.00177887	-0.0116155	-0.019067						-0.0110422	-0.00969994	0.0113156	-0.000433398						0.026541	-0.0217315	0.00287585	-0.0214595
-0.0042602	0.013158	0.00829569	-0.0291405						-0.0301787	0.00296877	-0.00814457	-0.00750824						-0.00605086	0.000716613	-0.00941497	-0.002432						0.00983687	-0.033646	0.0063501	0.0105737
0.00609986	-0.0141081	-0.0049357	-0.0524295						-0.0281783	-0.0153184	0.00228598	0.000752719						0.00888849	-0.016108	-0.00204001	0.00622111						0.0149031	-0.0350569	-0.00389801	0.0298411
0.00540527	-0.0273652	0.00526106	-0.0157528						-0.0305173	0.00119191	0.000149016	0.023955						0.00188512	0.000583313	-0.0019263	-0.0110181						0.00741315	-0.0208074	0.000515319	0.0270916
-0.00784484	-0.0126794	0.0291616	-0.0324905						-0.0130256	-0.00405833	0.00384648	0.00901515						0.00758157	0.00814414	0.0163152	0.00740325						-0.0274802	-0.0436858	0.0237912	0.0110324
0.0161186	-0.0155667	0.0231904	-0.0234018						0.00934906	0.00378859	0.0222133	0.0074751						-0.0124075	-4.02167e-06	-0.00393313	0.00108863						-0.0196993	-0.0327204	0.0155396	-0.00504615
-0.00801284	-0.0140582	0.0129408	-0.0116844						-0.014604	0.00352148	0.0113748	-0.00231732						-0.00607673	-0.013951	0.0016388	0.0104373						0.000765768	-0.0249725	-0.0148199	0.000691427
-0.0224236	0.0061524	0.00402287	-0.0365355						-0.0259632	0.00328125	-0.000875322	0.000533147						-0.00128098	0.0134788	-0.00230845	0.0109703						0.00758717	-0.0412992	0.0260737	0.021593
-0.00933611	0.00822207	-0.00934727	-0.00233677						-0.0380222	-0.0244716	0.00735672	0.00725846						-0.00364237	-0.00596316	-0.0101513	-0.00403263						-0.0211991	-0.0194229	-0.0198926	0.00432864
-0.0215838	0.0014998	-0.000152544	-0.0192359						-0.00205644	-0.0187716	-0.00664527	0.00718782						-0.0127972	-0.00125971	0.00949882	0.00331475						-0.00944047	-0.0215541	-0.0225156	0.0212083
-0.000127962	-0.00684014	0.00621212	-0.0120519						-0.0258936	0.0051425	-0.0168103	0.0207609						0.00195086	-0.00301281	-0.00185268	-0.00299229						-0.0108936	-0.0157795	-0.00891539	-0.00631888
0.0031559	-0.00147929	-0.00295009	-0.0192131						-0.0148743	-0.00203773	-0.00700008	0.0086987						0.00538485	-0.00713046	-0.00111056	0.000610631						-0.0112725	-0.0496378	-0.0130173	0.0213195
-0.00987291	-0.0267322	-0.00501379	-0.0318302						-0.0222276	-0.0131475	-0.00262774	0.0131192						-0.00838038	-0.000279567	0.0072137	-0.00545454						-0.00392721	-0.0220918	0.00247653	-0.00164702
0.00842656	-0.00345515	0.0175969	-0.00130004						-0.0209883	-0.0232491	-0.0157152	0.00924377						-0.0258042	0.00179612	0.0184914	0.00210955						0.0157386	-0.0269745	-0.00681167	0.00588083
-0.00873362	0.0106329	-0.0150015	0.000101634						-0.0216795	0.0171866	-0.00898237	0.00194086						-0.00114845	-0.00218818	-0.00202651	0.00168221						-0.0109777	-0.0331973	0.0173685	0.0126508
0.00922043	-0.00363712	0.00800981	-0.013581						-0.0430199	-0.0162878	0.016433	0.0124336						-0.0221245	0.00341157	0.00968496	-0.0054235						-0.00862422	-0.0170148	-0.0136138	-0.0114752
-0.0279183	-0.00781137	0.0192465	-0.00896405						-0.00734859	-0.0139491	-0.00609119	0.0211987						-0.0185317	0.00717005	0.00607764	0.00802339						-0.00854731	-0.0419187	0.00456175	0.00340172
-0.012856	0.0275142	-0.00236943	-0.0288743						-0.0205129	0.00142852	0.00192388	0.0136697						-0.0110489	0.0125421	-0.00166969	-0.00538692						-0.00462725	0.00286794	0.0109954	0.00126085
-0.00658593	-0.00183569	0.00946648	-0.00753839						-0.00786876	-0.0309599	-0.00926291	0.0110627						-0.0145704	-0.00596193	0.00574477	-0.00835397						0.0200622	-0.028366	-0.00921667	0.0223009
-0.00280045	-0.00116369	-0.0138784	-0.0307239						-0.0137946	-0.0147177	0.0109717	0.0231754						0.00207044	-0.0036185	0.00615521	0.00584462						0.00283929	-0.0645688	0.00469722	-0.00162246
0.00635404	-0.0202916	0.00522034	-0.0208938						-0.0326426	-0.0218461	0.0237275	0.0159481						-0.00789038	0.00943234	-0.00256265	0.00477577						0.0100083	-0.0381666	0.00519596	0.0219446
0.010041	-0.018319	0.00212484	0.0052473						0.00215497	-0.0367714	0.00418944	-0.00564994						-0.0124979	-0.000468826	-0.0101406	-0.00485743						0.00759066	-0.0312908	-0.0149343	0.00307645
-0.0236899	-0.0253772	-0.000549615	-0.0145513						-0.0222675	0.000644482	0.00446445	-0.0162749						0.00409385	0.0139056	0.00187289	-0.00617543						0.00646735	-0.0593444	-0.00819931	0.0180563
-0.000420767	-0.00157859	-0.00258414	-0.0346962						-0.0239406	0.00920226	0.00462038	0.0125542						-0.00647391	-0.011955	-0.00411522	-0.00389758						-0.000738792	-0.0411968	-0.0034407	0.0149554
0.0165012	-0.000448249	0.010368	-0.0172265						0.00443768	0.000953973	-0.0071602	-0.00587151						-0.0134262	-0.0105648	0.00639452	0.00042349						0.00525117	-0.0411737	0.00886976	0.00256582
-0.00767335	0.00173725	0.00477339	-0.020911						-0.0389835	-0.00444449	-0.0113181	0.00635146						-0.00528962	0.0025017	-0.000744897	0.00231635						-0.0035184	-0.0521119	-0.0117057	-0.00023323
-0.016214	0.0142587	-0.013214	-0.0213655						-0.000758479	-0.00442719	0.00806112	0.00741506						0.00704986	0.00468712	0.0188783	0.00830694						0.00361768	-0.0481327	-0.0148413	0.0160132
-0.0236817	-0.000366986	-0.0179409	-0.0171201						-0.0318226	-0.0247054	0.0134369	-0.00861933						0.00939297	-0.00886966	0.00412515	0.00189345						-0.0179151	-0.0318627	-0.00305097	-0.00111097
0.00724363	0.00145735	0.000966919	-0.0301391						-0.0166654	-0.0133101	-0.0148241	-0.0216787						-0.0109571	-0.0101831	0.00247594	5.46823e-06						-0.00757549	-0.0158895	0.0130234	0.0136867
-0.0104919	-0.0213099	-0.000729166	-0.0121701						-0.0291739	0.0077442	-0.00353886	0.00958038						0.00200345	-0.00690369	-0.000471608	0.00191605						-0.016399	-0.0731898	0.00190906	0.00342329
-0.0104102	-0.00307191	0.00120691	-0.027961						-0.0281975	-0.0101864	-0.00427902	-0.00749318						0.000912141	0.000672797	0.0073429	-0.00799685						0.00556971	-0.0524082	0.0110389	0.00529025
0.00843337	-0.00311292	0.0274145	-0.0175313						-0.0475347	0.00996855	0.00333514	0.0305607						0.00473387	0.00139458	-0.00602259	0.00456462						-0.00869708	-0.0433304	0.00161204	-0.00552253
0.0159401	-0.0334811	0.0297138	-0.0167845						-0.0267148	0.0102182	0.00166709	0.0247147						-0.00592338	-0.00982053	-0.0097327	-0.014192						0.0067302	-0.0238831	-0.00231017	0.00812379
0.000326827	-0.0195147	-0.00958608	-0.0198898						-0.0254231	-0.00594255	0.00918704	0.00932249						-0.00203156	-0.00121714	0.00366475	-0.0105293						-0.00240421	-0.0185644	-0.0205373	0.00425832
-0.0002488	-0.00114965	-0.0160772	-0.0338965						-0.0432631	-0.0171802	-0.0125637	0.0216947						-0.00417519	-0.0102587	0.00694743	0.0179335						0.0185349	-0.0558206	0.00352421	-0.00558949
-0.0111	-0.0319169	-0.0036343	-0.0160938						-0.00311867	-0.0040029	0.0136282	0.00746084						-0.00741033	-0.0102232	0.00667521	0.000969031						-0.00739849	-0.0391515	-0.0265788	0.0488224

## Sheet: figureS9C
	9m (Outcome)				47o (Outcome)
times	mean	sem	null 95th	sig	mean	sem	null 95th	sig
0	0.505807	0.0307701	0.543421	0	0.505036	0.0294435	0.537785	0
0.00199601	0.503835	0.0296298	0.543212	0	0.503782	0.0223808	0.53748	0
0.00399202	0.502849	0.0313214	0.542342	0	0.502188	0.0169047	0.537526	0
0.00598802	0.503064	0.0304199	0.543791	0	0.499701	0.0145995	0.53868	0
0.00798403	0.50393	0.0291439	0.543245	0	0.495997	0.0130178	0.537773	0
0.00998004	0.504997	0.0283312	0.543619	0	0.491079	0.0178394	0.537963	0
0.011976	0.506217	0.0291804	0.542046	0	0.486015	0.0177795	0.537094	0
0.0139721	0.507473	0.0290726	0.543252	0	0.482607	0.0225298	0.539615	0
0.0159681	0.508319	0.0311371	0.545538	0	0.481593	0.0219044	0.538445	0
0.0179641	0.508241	0.0299819	0.545243	0	0.482984	0.020003	0.537578	0
0.0199601	0.50707	0.0330244	0.54555	0	0.486681	0.019026	0.536205	0
0.0219561	0.504978	0.0325801	0.546277	0	0.491954	0.0205613	0.5359	0
0.0239521	0.502119	0.0348485	0.54655	0	0.497661	0.0231864	0.536984	0
0.0259481	0.49891	0.0345357	0.547094	0	0.50281	0.0264048	0.535767	0
0.0279441	0.496247	0.0306639	0.544292	0	0.506719	0.0298069	0.536176	0
0.0299401	0.494534	0.032959	0.546011	0	0.509271	0.0266994	0.536228	0
0.0319361	0.493581	0.0345174	0.545216	0	0.511197	0.0277235	0.536669	0
0.0339321	0.493113	0.0318178	0.544273	0	0.513339	0.0264848	0.537341	0
0.0359281	0.49262	0.0310419	0.544508	0	0.51606	0.0246422	0.535371	0
0.0379242	0.49173	0.030843	0.545891	0	0.519498	0.0254323	0.536732	0
0.0399202	0.490929	0.030831	0.544335	0	0.523413	0.0317249	0.537818	0
0.0419162	0.490872	0.0324025	0.543083	0	0.527165	0.0282477	0.537233	0
0.0439122	0.491948	0.0320381	0.543567	0	0.530202	0.0228391	0.537502	0
0.0459082	0.494207	0.0335695	0.541824	0	0.5324	0.0235393	0.538396	0
0.0479042	0.496424	0.0332157	0.541922	0	0.534291	0.024972	0.538228	0
0.0499002	0.497038	0.0367613	0.543009	0	0.536474	0.0272778	0.539088	0
0.0518962	0.495211	0.0322631	0.54323	0	0.538603	0.0197444	0.537458	0
0.0538922	0.490972	0.0332056	0.54382	0	0.539832	0.0212636	0.538875	0
0.0558882	0.485782	0.0335708	0.543805	0	0.539853	0.0183395	0.538377	0
0.0578842	0.481715	0.0358283	0.546307	0	0.538883	0.0175986	0.538918	0
0.0598802	0.479796	0.0344972	0.546071	0	0.537352	0.022448	0.538999	0
0.0618762	0.479924	0.0390761	0.546648	0	0.53561	0.0249758	0.535862	0
0.0638723	0.481625	0.0363801	0.544782	0	0.533503	0.0254828	0.535584	0
0.0658683	0.483865	0.0331715	0.544135	0	0.530786	0.0219157	0.533712	0
0.0678643	0.485588	0.0306778	0.544454	0	0.52739	0.020945	0.534305	0
0.0698603	0.486809	0.0307975	0.545331	0	0.522923	0.0228187	0.534295	0
0.0718563	0.488072	0.0314523	0.544943	0	0.517137	0.0198916	0.535842	0
0.0738523	0.489465	0.0315888	0.543713	0	0.511002	0.0161881	0.535037	0
0.0758483	0.491026	0.0265581	0.543308	0	0.506054	0.0166331	0.536271	0
0.0778443	0.493101	0.0188036	0.542108	0	0.502585	0.0183868	0.53688	0
0.0798403	0.496029	0.0187396	0.543141	0	0.500124	0.0202085	0.53786	0
0.0818363	0.500105	0.0183062	0.543845	0	0.498564	0.0201564	0.537243	0
0.0838323	0.505458	0.0182077	0.543567	0	0.4981	0.0217476	0.540499	0
0.0858283	0.511773	0.0148887	0.545055	0	0.499052	0.0246697	0.538513	0
0.0878244	0.51842	0.0178987	0.542991	0	0.501222	0.0315983	0.538941	0
0.0898204	0.524861	0.0154382	0.541203	0	0.503903	0.0287461	0.537974	0
0.0918164	0.530634	0.0165999	0.542136	0	0.506466	0.0296645	0.537249	0
0.0938124	0.535551	0.017315	0.54201	0	0.508391	0.029032	0.538913	0
0.0958084	0.539795	0.0182751	0.542452	0	0.509408	0.0298758	0.538967	0
0.0978044	0.54347	0.0238994	0.541455	0	0.509786	0.0311126	0.539382	0
0.0998004	0.546654	0.0259114	0.541468	0	0.510376	0.0261551	0.537789	0
0.101796	0.54944	0.0277436	0.54329	0	0.51218	0.0231078	0.536983	0
0.103792	0.551818	0.0275213	0.542446	0	0.515333	0.018527	0.535102	0
0.105788	0.554002	0.0270789	0.542213	0	0.519051	0.0213716	0.535608	0
0.107784	0.556477	0.0258202	0.543409	0	0.522653	0.0230483	0.536291	0
0.10978	0.55945	0.0242546	0.5421	0	0.525829	0.0237517	0.536793	0
0.111776	0.562479	0.0235105	0.542752	0	0.528542	0.0250432	0.537349	0
0.113772	0.564927	0.0226725	0.542725	0	0.530774	0.0239877	0.538943	0
0.115768	0.56631	0.022467	0.543066	0	0.532386	0.020633	0.539083	0
0.117764	0.566332	0.0229046	0.544681	0	0.533428	0.0208007	0.538119	0
0.11976	0.564994	0.0241618	0.544876	0	0.533951	0.0233787	0.537197	0
0.121756	0.562314	0.02634	0.545385	0	0.534093	0.025934	0.538065	0
0.123752	0.558134	0.0253775	0.546829	0	0.534284	0.0251399	0.536274	0
0.125749	0.552443	0.0237747	0.54685	0	0.53479	0.0233215	0.536405	0
0.127745	0.545393	0.0218412	0.5465	0	0.535494	0.0219722	0.537231	0
0.129741	0.537253	0.019327	0.545413	0	0.536155	0.0208221	0.539202	0
0.131737	0.528629	0.0200155	0.54695	0	0.536443	0.0200593	0.538176	0
0.133733	0.520288	0.0194712	0.546942	0	0.536048	0.020043	0.5372	0
0.135729	0.512709	0.0201118	0.54574	0	0.534955	0.0206556	0.537554	0
0.137725	0.505907	0.0201316	0.548006	0	0.533103	0.0204835	0.536338	0
0.139721	0.499995	0.0196827	0.545329	0	0.530157	0.017456	0.536798	0
0.141717	0.495391	0.0186305	0.54657	0	0.526018	0.0147425	0.538117	0
0.143713	0.492091	0.0192587	0.547278	0	0.521203	0.00948975	0.537909	0
0.145709	0.489785	0.0181489	0.5457	0	0.516478	0.0113026	0.535747	0
0.147705	0.488427	0.0167915	0.543505	0	0.512269	0.0130942	0.536946	0
0.149701	0.488052	0.0189224	0.543037	0	0.508647	0.0168388	0.536331	0
0.151697	0.488315	0.0183104	0.545429	0	0.505713	0.0192585	0.535948	0
0.153693	0.488604	0.02002	0.545584	0	0.503366	0.022226	0.534968	0
0.155689	0.488709	0.0178075	0.543856	0	0.500998	0.0266375	0.534667	0
0.157685	0.488863	0.0174114	0.544893	0	0.497872	0.0260816	0.533546	0
0.159681	0.48895	0.0183287	0.545622	0	0.493553	0.024936	0.533257	0
0.161677	0.488598	0.019772	0.544146	0	0.488207	0.0237475	0.535262	0
0.163673	0.4879	0.0195188	0.544372	0	0.4821	0.021014	0.534288	0
0.165669	0.487061	0.0192293	0.544548	0	0.475056	0.0209827	0.534774	0
0.167665	0.485926	0.016939	0.543685	0	0.467329	0.0227107	0.533365	0
0.169661	0.484144	0.0163405	0.542984	0	0.459899	0.0221079	0.534632	0
0.171657	0.481562	0.0188404	0.543867	0	0.453399	0.0232954	0.534863	0
0.173653	0.478582	0.0178943	0.543294	0	0.448306	0.0226722	0.535865	0
0.175649	0.475734	0.0167763	0.54676	0	0.445703	0.023801	0.536547	0
0.177645	0.47315	0.0196748	0.544873	0	0.446469	0.0291585	0.536944	0
0.179641	0.470819	0.0221811	0.543696	0	0.449902	0.0294733	0.537775	0
0.181637	0.468699	0.0224257	0.544342	0	0.454391	0.0278409	0.536535	0
0.183633	0.466529	0.022561	0.544676	0	0.459208	0.0305028	0.538833	0
0.185629	0.464024	0.0241778	0.546743	0	0.464515	0.025197	0.53697	0
0.187625	0.461068	0.0252063	0.547773	0	0.470622	0.0204472	0.535682	0
0.189621	0.45767	0.0232063	0.547377	0	0.477652	0.0176427	0.535821	0
0.191617	0.454092	0.020782	0.546356	0	0.485529	0.0201188	0.5364	0
0.193613	0.45068	0.0200994	0.544506	0	0.493908	0.0201298	0.536566	0
0.195609	0.447871	0.0219743	0.54464	0	0.502136	0.0172404	0.536312	0
0.197605	0.446091	0.0248211	0.543465	0	0.509646	0.0185737	0.534721	0
0.199601	0.445133	0.0286355	0.544784	0	0.51602	0.019513	0.535019	0
0.201597	0.444261	0.0303892	0.547621	0	0.521092	0.01895	0.536538	0
0.203593	0.442967	0.0293895	0.546113	0	0.524907	0.0198838	0.538754	0
0.205589	0.441671	0.0286367	0.544937	0	0.527247	0.0183613	0.53722	0
0.207585	0.440971	0.0237693	0.544501	0	0.527956	0.0168244	0.535863	0
0.209581	0.441215	0.0220114	0.545106	0	0.527384	0.0159242	0.535562	0
0.211577	0.443218	0.0213833	0.544123	0	0.525856	0.0176478	0.53621	0
0.213573	0.447131	0.0209281	0.543175	0	0.523767	0.0169931	0.537948	0
0.215569	0.452257	0.0188765	0.543584	0	0.521647	0.0181127	0.537733	0
0.217565	0.45847	0.0154898	0.54263	0	0.519087	0.017141	0.53771	0
0.219561	0.465416	0.0140309	0.54346	0	0.515302	0.0161596	0.536517	0
0.221557	0.472235	0.0150364	0.542475	0	0.510272	0.0153474	0.537	0
0.223553	0.478659	0.0176558	0.543326	0	0.504145	0.0153076	0.537406	0
0.225549	0.484753	0.0199859	0.54589	0	0.49699	0.0147666	0.537413	0
0.227545	0.490513	0.0237103	0.545862	0	0.489604	0.0140456	0.536438	0
0.229541	0.496084	0.0244302	0.543308	0	0.483219	0.00973928	0.538756	0
0.231537	0.501852	0.0232916	0.542524	0	0.478741	0.017748	0.537694	0
0.233533	0.508047	0.0245297	0.542751	0	0.476875	0.0217609	0.536152	0
0.235529	0.514312	0.0232303	0.543731	0	0.477808	0.0255848	0.537671	0
0.237525	0.520053	0.0231607	0.543047	0	0.480989	0.0276809	0.538004	0
0.239521	0.524936	0.0229901	0.544023	0	0.485719	0.026958	0.535879	0
0.241517	0.528987	0.0225561	0.542445	0	0.491827	0.0260712	0.535408	0
0.243513	0.532795	0.0230108	0.542912	0	0.49928	0.0260497	0.535856	0
0.245509	0.537036	0.024216	0.542375	0	0.507693	0.0208617	0.535983	0
0.247505	0.541581	0.0247571	0.542722	1	0.516614	0.0159026	0.539	0
0.249501	0.54598	0.0264616	0.544213	1	0.525263	0.0186076	0.535958	1
0.251497	0.550019	0.0267986	0.541901	1	0.532804	0.0190687	0.535935	1
0.253493	0.55353	0.0274066	0.542405	1	0.539005	0.0220308	0.536777	1
0.255489	0.556359	0.0262397	0.540588	1	0.543928	0.0268924	0.536192	1
0.257485	0.55849	0.0208266	0.540369	1	0.547582	0.0302578	0.537783	1
0.259481	0.56014	0.0189838	0.541262	1	0.550035	0.0290497	0.537754	1
0.261477	0.561461	0.0182373	0.541692	1	0.551659	0.028182	0.537186	1
0.263473	0.562555	0.0171772	0.543845	1	0.55287	0.0287251	0.536265	1
0.265469	0.563611	0.0147298	0.545333	1	0.55376	0.0305211	0.537361	1
0.267465	0.564669	0.0144956	0.545701	1	0.554389	0.029001	0.535939	1
0.269461	0.565531	0.0130307	0.543545	1	0.554899	0.0266739	0.537549	1
0.271457	0.566062	0.0119398	0.543371	1	0.555281	0.0254736	0.537279	1
0.273453	0.566534	0.011424	0.541991	1	0.555021	0.0236285	0.53734	1
0.275449	0.56718	0.0126555	0.542558	1	0.553285	0.0199757	0.537925	1
0.277445	0.567706	0.0122084	0.544167	1	0.549933	0.0207565	0.537107	1
0.279441	0.567686	0.0128427	0.544731	1	0.545727	0.0248914	0.536476	1
0.281437	0.566826	0.0113275	0.543001	1	0.54127	0.0266046	0.536728	1
0.283433	0.56504	0.0101417	0.543317	1	0.536324	0.023813	0.536192	1
0.285429	0.562656	0.0119353	0.544764	1	0.530492	0.0257435	0.53606	1
0.287425	0.560164	0.013994	0.544374	1	0.524093	0.0284178	0.536915	0
0.289421	0.557937	0.016013	0.544133	1	0.517857	0.0279201	0.53688	0
0.291417	0.556085	0.0157307	0.543887	1	0.512037	0.026485	0.537005	0
0.293413	0.554434	0.0157627	0.544421	1	0.506744	0.0233	0.536837	0
0.295409	0.552617	0.0156672	0.544223	1	0.503147	0.0258611	0.536635	0
0.297405	0.550388	0.0169488	0.545283	1	0.502649	0.0209422	0.536359	0
0.299401	0.547948	0.0161545	0.544795	1	0.504721	0.0182865	0.538372	0
0.301397	0.545737	0.01561	0.544846	0	0.507445	0.0220263	0.538425	0
0.303393	0.543984	0.0167883	0.546507	0	0.50978	0.0238384	0.538412	0
0.305389	0.54269	0.0166066	0.546052	0	0.511708	0.0256739	0.536104	0
0.307385	0.541952	0.0168552	0.54713	0	0.513151	0.0252122	0.5369	0
0.309381	0.541844	0.0173442	0.546225	0	0.513702	0.0224735	0.536986	0
0.311377	0.542139	0.0203237	0.544775	0	0.512932	0.0187284	0.536571	0
0.313373	0.542517	0.0232703	0.54551	0	0.511043	0.0186046	0.536495	0
0.315369	0.542831	0.0242421	0.546751	0	0.508614	0.0181928	0.534857	0
0.317365	0.543015	0.0253777	0.54763	0	0.506046	0.0159621	0.535162	0
0.319361	0.543141	0.0258551	0.546518	0	0.504004	0.0164657	0.533482	0
0.321357	0.543519	0.0248707	0.54381	0	0.502995	0.0181532	0.535263	0
0.323353	0.544217	0.0267819	0.544895	0	0.502643	0.0175232	0.534645	0
0.325349	0.54498	0.0278258	0.545838	0	0.501877	0.0165872	0.534059	0
0.327345	0.54552	0.0274387	0.544814	0	0.500227	0.0149001	0.533716	0
0.329341	0.54554	0.0280499	0.546957	0	0.499162	0.0176102	0.533981	0
0.331337	0.545074	0.0272429	0.544164	0	0.500658	0.0202121	0.535565	0
0.333333	0.544498	0.0277122	0.544721	0	0.504853	0.0226488	0.534585	0
0.335329	0.54399	0.027925	0.545773	0	0.510351	0.0238693	0.533251	0
0.337325	0.543371	0.029653	0.544267	0	0.515978	0.0215261	0.53491	0
0.339321	0.542364	0.0297362	0.543302	0	0.521434	0.0174507	0.534699	0
0.341317	0.540819	0.0296823	0.544395	0	0.526654	0.0224078	0.536802	0
0.343313	0.538996	0.031447	0.543358	0	0.531308	0.0225909	0.537881	0
0.345309	0.537523	0.0317045	0.543871	0	0.535061	0.0206642	0.537714	0
0.347305	0.536884	0.0319907	0.545186	0	0.537827	0.0217289	0.538612	0
0.349301	0.537058	0.0318936	0.544233	0	0.539373	0.0202458	0.53763	0
0.351297	0.53764	0.030199	0.54366	0	0.539204	0.0245032	0.538448	0
0.353293	0.538539	0.0234284	0.5423	0	0.536897	0.0222227	0.537586	0
0.355289	0.540001	0.0206288	0.54192	0	0.532727	0.0191779	0.536967	0
0.357285	0.541997	0.0193217	0.541802	0	0.528106	0.0181709	0.536236	0
0.359281	0.544276	0.0174849	0.541918	0	0.524063	0.0198244	0.538197	0
0.361277	0.546657	0.0179124	0.541039	0	0.520122	0.0188039	0.537094	0
0.363273	0.549084	0.0212862	0.541026	0	0.515934	0.021703	0.539431	0
0.365269	0.551391	0.021735	0.54092	0	0.511834	0.0203757	0.537603	0
0.367265	0.553328	0.0234857	0.541996	0	0.507948	0.0185189	0.537979	0
0.369261	0.55491	0.0250755	0.540463	0	0.504363	0.0192429	0.538743	0
0.371257	0.556267	0.0255802	0.54044	0	0.501433	0.0177551	0.539228	0
0.373253	0.557564	0.0225045	0.540358	0	0.499105	0.0151413	0.53763	0
0.37525	0.55885	0.0213051	0.541083	0	0.497003	0.0187708	0.537007	0
0.377246	0.559669	0.0203231	0.542269	0	0.49509	0.0184178	0.537689	0
0.379242	0.559385	0.0188987	0.542883	0	0.493041	0.0189684	0.538081	0
0.381238	0.55781	0.0172826	0.544741	0	0.490606	0.0241869	0.537205	0
0.383234	0.555133	0.0159488	0.543201	0	0.488299	0.0217746	0.535256	0
0.38523	0.551589	0.0154308	0.542576	0	0.486836	0.0244527	0.535608	0
0.387226	0.547746	0.0168958	0.541937	0	0.487012	0.0241697	0.533807	0
0.389222	0.544617	0.0203666	0.540282	0	0.488971	0.0225376	0.534393	0
0.391218	0.543086	0.0242302	0.540971	0	0.49186	0.0222905	0.536314	0
0.393214	0.543512	0.024423	0.541872	0	0.495097	0.0217895	0.537232	0
0.39521	0.545992	0.0259662	0.543365	0	0.498386	0.0205095	0.538565	0
0.397206	0.550167	0.0281085	0.544582	1	0.501233	0.0198702	0.539042	0
0.399202	0.554935	0.0298379	0.543529	1	0.503416	0.0210549	0.53879	0
0.401198	0.559188	0.0295392	0.543861	1	0.504927	0.0214532	0.536611	0
0.403194	0.562491	0.0295355	0.543877	1	0.505469	0.0214071	0.539398	0
0.40519	0.564928	0.0278059	0.543395	1	0.50493	0.0194035	0.538223	0
0.407186	0.566541	0.025135	0.543719	1	0.503685	0.0212217	0.537633	0
0.409182	0.567172	0.0263763	0.543797	1	0.50188	0.0223711	0.536537	0
0.411178	0.56675	0.026871	0.544117	1	0.500155	0.0224367	0.536633	0
0.413174	0.565353	0.0280646	0.543297	1	0.499929	0.0245127	0.536415	0
0.41517	0.563166	0.027546	0.544069	1	0.501712	0.0249718	0.536929	0
0.417166	0.56051	0.0267185	0.544334	1	0.504805	0.0251425	0.537146	0
0.419162	0.557832	0.0269599	0.540978	1	0.508189	0.0232955	0.536263	0
0.421158	0.555559	0.0302023	0.54103	1	0.511186	0.0230157	0.537185	0
0.423154	0.553913	0.0322591	0.541072	1	0.513708	0.0243938	0.536728	0
0.42515	0.552875	0.0328717	0.541274	1	0.516019	0.0239857	0.537021	0
0.427146	0.552412	0.03226	0.540168	1	0.518264	0.0239335	0.536264	0
0.429142	0.552558	0.029641	0.54308	1	0.520493	0.0262088	0.535239	0
0.431138	0.553242	0.0299474	0.543815	1	0.523102	0.0255368	0.534966	0
0.433134	0.554292	0.0308064	0.542564	1	0.526501	0.0250564	0.535466	0
0.43513	0.55542	0.0321751	0.541863	1	0.530435	0.0250291	0.536048	0
0.437126	0.556218	0.0302082	0.541946	1	0.534065	0.028048	0.536959	0
0.439122	0.55641	0.0302544	0.541758	1	0.536786	0.0308744	0.536182	0
0.441118	0.55595	0.0310579	0.543894	1	0.538552	0.0322064	0.537191	0
0.443114	0.555099	0.0317978	0.542769	1	0.539488	0.0344801	0.53843	0
0.44511	0.554367	0.0347921	0.541573	1	0.539654	0.0325557	0.536308	0
0.447106	0.553974	0.0328938	0.542247	1	0.539022	0.0327116	0.537951	0
0.449102	0.553684	0.0344016	0.543867	1	0.537481	0.0336	0.538022	0
0.451098	0.552904	0.0347595	0.542758	1	0.535085	0.034032	0.538441	0
0.453094	0.551155	0.0332708	0.543206	1	0.532045	0.0308249	0.538258	0
0.45509	0.548622	0.0321779	0.54431	1	0.528484	0.0301324	0.537123	0
0.457086	0.545683	0.0334423	0.544617	1	0.524583	0.0310095	0.536049	0
0.459082	0.542815	0.0345929	0.542826	0	0.520711	0.0321605	0.53625	0
0.461078	0.540489	0.0311268	0.542795	0	0.517236	0.0326433	0.536718	0
0.463074	0.538569	0.0313675	0.544276	0	0.514516	0.0316354	0.537246	0
0.46507	0.536628	0.0309308	0.544658	0	0.512901	0.0291112	0.538006	0
0.467066	0.534613	0.0308704	0.545543	0	0.512386	0.0301831	0.538048	0
0.469062	0.532992	0.030736	0.545246	0	0.512364	0.0313405	0.53758	0
0.471058	0.532216	0.0267617	0.543552	0	0.511988	0.0302711	0.536011	0
0.473054	0.532165	0.0252976	0.543704	0	0.510943	0.0273815	0.537287	0
0.47505	0.5325	0.0241731	0.543269	0	0.509545	0.0271512	0.536912	0
0.477046	0.532844	0.0249715	0.541741	0	0.508052	0.0254121	0.536929	0
0.479042	0.532824	0.0226032	0.541722	0	0.506501	0.0228	0.53648	0
0.481038	0.532524	0.0239267	0.540849	0	0.504633	0.0215655	0.537896	0
0.483034	0.532174	0.0245253	0.541127	0	0.501799	0.018227	0.537734	0
0.48503	0.531666	0.026178	0.542042	0	0.497634	0.0178137	0.538567	0
0.487026	0.530826	0.0264899	0.541978	0	0.492724	0.0172339	0.538781	0
0.489022	0.529774	0.0230103	0.541655	0	0.488426	0.0168735	0.539102	0
0.491018	0.528687	0.0226271	0.541222	0	0.486009	0.0199151	0.537682	0
0.493014	0.527379	0.0253774	0.539854	0	0.486128	0.0213244	0.537323	0
0.49501	0.52547	0.0258443	0.53952	0	0.488572	0.01822	0.537966	0
0.497006	0.522936	0.0269169	0.540008	0	0.49249	0.0203702	0.537612	0
0.499002	0.520162	0.0283524	0.541405	0	0.497179	0.0239799	0.539488	0

## Sheet: figureS9D
Outcome	Bootstrapped delta AUC									Statistics: delta AUC
Area 11	Area 13	FP m	FP l	8m	9m	11m	47m	47o			Area 11	Area 13	FP m	FP l	8m	9m	11m	47m	47o
0.0108068	-0.0034171	0.00218449	-0.0198132	0.0106639	0.00261896	0.00322837	-0.0010724	-0.00438788		Median	-0.0012489	-0.00650836	-0.00530386	-0.00945109	-0.00280031	-0.00340534	0.00213197	-0.00843782	-0.00104903
-0.00879816	-0.00933709	0.00103941	-0.0261065	-0.0140686	-0.000193776	-0.00086813	-0.00151758	0.00630176		Q_25	-0.0136927	-0.0183978	-0.0170747	-0.0220866	-0.0152271	-0.0156177	-0.0097947	-0.0205806	-0.0129245
0.0063193	-0.0306536	-0.0247763	-0.00744718	-0.0274988	-0.011654	0.0143532	-0.02006	-0.00710722		Q_75	0.0110446	0.00598312	0.00684656	0.00282769	0.00932132	0.00901405	0.0142888	0.00358872	0.0111448
0.00293635	0.00261428	0.0175203	3.53935e-05	0.0186188	0.00970243	-0.00165308	-0.0121469	-0.0181545		95 CI lower	-0.0374717	-0.0418824	-0.0403742	-0.0459242	-0.0386756	-0.039215	-0.0327516	-0.0436049	-0.0351902
0.0146804	0.00979763	0.00440964	-0.00800037	-0.0116902	-0.0206399	-0.0107224	0.00886253	-0.00403825		95 CI upper	0.0337907	0.0294457	0.0300151	0.0260222	0.0318289	0.0315862	0.0382425	0.0254121	0.0335103
0.017803	-0.0256464	1.97977e-06	-0.0183329	0.00146822	-0.017881	0.00109893	-0.0226134	0.00876432
0.00871122	-0.0101175	-0.000293956	0.00312172	-0.0102872	-0.00567116	0.00755066	-0.0145142	-0.0179514
-0.000309367	-0.0135936	-0.013812	-0.0192519	-0.00744176	0.0105351	-0.0066047	-0.00615219	-0.0079884
0.0028966	-0.00560615	-0.0110646	-0.00512012	0.00416588	-0.01135	-0.0103684	-0.0190645	-0.0215017
-0.00529692	-0.00507092	-0.00515061	-0.0129514	-0.0139961	0.0151938	0.00598745	0.0148431	-0.00795024
0.00147694	-0.018178	0.0158029	-0.00624957	-0.00405959	-0.00577489	-0.00544574	0.0032862	0.0203224
-0.0271949	-0.00651851	0.00195678	-0.00694431	-0.00598069	-0.0135703	0.0204116	-0.0167465	-0.00139166
-0.00193031	-0.0048052	-0.0105485	-0.0167664	0.00607109	-0.00951727	-0.009963	-0.0075255	-0.0179093
-0.011722	-0.00464052	-0.0212353	0.00781105	-0.00414921	0.0127632	-0.0151374	0.000566338	0.00568818
0.0110839	-0.00852983	0.00698444	-0.00841547	-0.00711213	-0.0226853	-0.00696572	-0.00728554	0.000423609
-0.00344573	-0.007031	-0.00509355	-0.00985746	0.00535729	-0.00447327	0.00442577	-0.00165301	0.0127968
-0.00779262	-0.0118742	-0.0286153	0.013325	-0.00807032	-0.00312154	-0.0063066	-0.00307404	0.00638005
0.000605356	0.00187677	0.00823288	-0.00729041	-0.00106204	-0.0024117	-0.014787	-0.00872395	0.0025386
0.00268139	0.00147788	0.0114017	0.000921411	-0.00175095	-0.000219497	0.000226029	-0.00227832	0.00988533
-0.00755348	-0.00681164	0.0131667	-0.00558267	0.00546154	-0.0120666	-0.00677125	-0.0173461	0.00206768
-0.0219645	-0.00294612	-0.0042944	-0.0029466	-0.00515659	0.0176441	0.00306348	0.0043967	-3.7811e-05
0.0159035	-0.00262967	-0.00427435	0.00193294	0.0117259	-0.0132853	0.00051491	-0.0113238	-0.00314743
-0.014186	-0.0103005	-0.0132906	-0.0168702	0.00580012	-0.00915254	0.0046873	-0.0184726	-0.00126708
-0.0183018	-0.0010372	0.0110935	-0.00514086	0.00322141	0.0114907	-0.00966872	-0.0185938	-0.00907871
0.00418949	-0.000504899	-0.00407321	-0.0216837	0.00862821	0.00811326	-0.00404148	-0.022906	-0.00358399
-0.00361455	-0.00478206	-0.0023686	-0.0114388	-0.0141765	-0.0108455	-0.00211411	0.00019728	-0.0105366
0.0116598	-0.00124697	-0.0168288	-0.000518552	-0.0215705	-0.0144215	-0.00580114	0.00213281	-0.00448118
-0.00174993	-0.00306245	-0.013584	0.00303209	-0.00900546	0.025447	-0.00438485	-0.00161003	0.0102914
0.0116755	-0.0121425	0.000899386	-0.00480715	-0.00777911	0.0077369	-0.0130103	0.00830814	-0.013912
0.0161635	-0.0293516	0.0115051	0.00790748	0.00235259	-0.00527273	0.00429046	-0.00472253	-0.0152098
0.0102526	-0.0158581	0.0103186	0.00803729	0.00449595	0.00281872	0.0071579	-0.000405095	0.0141725
0.0100951	0.00248487	0.00326604	-0.0205317	0.00310761	-0.00774101	-0.00388097	-0.00963583	0.0162209
-0.0170135	-0.00252992	-0.0286946	-0.0292664	-0.000769135	-0.0117835	0.0100974	-0.0122064	0.0019441
-0.0211114	-0.00865366	-0.00935664	-0.023751	0.0052345	0.0158364	-0.000388311	-0.0280444	-0.00354745
-0.00161228	-0.00305554	-0.0204346	-0.00407576	0.00482244	-0.00405821	0.000502555	0.00124822	-0.00109136
0.00666931	0.00106109	-0.00499542	-0.00179224	-0.00896808	-0.00165978	0.00230578	-0.00176751	-0.0171174
-0.0294261	-0.0211544	0.00220297	-0.00334962	0.000251516	0.0141784	0.00689968	0.00731474	0.0175816
-0.0143358	-0.0198995	-0.0039108	-0.00870037	0.0143471	0.00475581	0.0024807	-0.0148677	-0.00965525
-0.00701501	-0.0106743	-0.0343553	-0.00963185	0.0132597	-0.0163115	0.00552396	0.00807557	0.0131173
0.00884078	-0.0104322	0.0185963	-0.0290475	-0.00111852	-0.0132421	0.0128304	0.00724798	-0.00511807
0.0205016	0.00453584	0.00154877	-0.00780628	-0.0229487	-0.016195	-0.0125845	-0.00411479	0.00455257
-0.0100917	-0.0171358	0.0192744	0.0183593	0.00934843	-0.000561759	-0.00284974	-0.00721997	0.0207391
-0.0129909	0.00284856	-0.000954631	-0.000638845	0.0048486	-0.00726397	0.01181	0.00157957	-0.0263428
0.00211241	-0.0168984	-0.0127428	-0.00890351	-0.0221825	0.000330099	0.00239703	0.0105384	-0.00564628
0.00120243	0.00228828	0.00698252	-0.0115516	0.0235951	-0.0064503	-8.55506e-05	-0.00958483	-0.0153442
-0.0105579	-0.0138258	0.00443751	-0.016212	0.00726446	-0.0111183	0.00489715	-0.00384987	0.0159397
0.00166939	-0.00953728	-0.00960004	-0.0120512	-0.00714865	-0.0130867	-6.56387e-05	-0.00485035	0.0192149
-0.014477	-0.0103144	-0.00458812	-0.0110093	0.0130368	0.00587448	0.00481771	-0.0128094	-0.000967235
0.00668831	-0.0174331	-0.0103373	-0.00844463	-0.00802994	-0.0114613	-0.000145145	0.00113369	-0.00124352
-0.0112573	-0.0175352	-0.0368176	-0.0187348	-0.000214783	-0.00194762	-0.0178809	0.0124121	-0.00479984
-0.0125013	-0.005438	-0.0170449	-0.00422664	-0.00122197	-0.0128898	0.00805461	-0.0219051	-0.0158973
-0.00818404	-0.00384255	-0.016588	-0.00667155	0.00181645	-0.0125622	-0.00909336	-0.0166173	-0.000234808
-0.00550079	-0.00948363	-0.00249871	-0.0285521	0.0112195	-0.000558307	0.00571415	-0.00647004	-0.00268558
-0.0183998	-0.00997488	0.00302392	-0.0190927	-0.00216289	0.00686307	-0.00857258	0.00281562	-0.0119175
-0.00298269	-0.00625469	0.00572936	-0.00108904	-0.00818079	-0.00745527	0.0186953	-0.00248661	-0.00849757
-0.0105104	-0.00984817	-0.00478536	-0.0256755	-0.0117564	0.00618758	-0.00818977	-0.00505996	-0.000350688
0.00148157	-0.00262145	-0.00687762	-0.015398	0.00536996	-0.00431486	0.00421925	-0.015044	0.00463958
0.00713123	-0.0073539	-0.00653951	0.0178867	-0.00372668	-0.00792041	0.00560478	-0.0102406	-0.00796682
-0.00209979	-0.0108287	-0.00509053	-0.00750837	-0.0137506	0.00262499	0.00835539	-0.00563303	-0.0104994
-0.0023677	-0.00217819	-0.0072793	0.00749835	-0.0072652	-0.0183268	0.00245131	-0.0101075	-0.00325666
0.0159352	0.00447148	-0.0159795	-0.00459302	0.00369091	-0.0172151	0.000830324	-0.00725043	-0.0137398
-0.00334104	-0.0115232	0.00149614	-0.00731601	-0.0122144	-0.006686	0.00223844	-0.0299129	-0.00553502
-0.00112856	-0.012645	-0.00466199	-0.00685598	-0.0112109	-0.00960556	0.00675602	-0.0134835	0.000329741
0.0152848	0.00813679	0.009624	-0.0198131	-0.0237141	0.000710059	0.000436661	-0.000876792	0.0138965
-0.0155017	0.000971287	0.00557968	-0.0190135	0.0063225	0.00100601	-0.0200345	-0.00100417	0.0020138
0.0254349	-0.0151494	-0.0206698	-0.020005	0.0270147	0.0122906	-0.0205524	-0.0194815	0.00801185
0.00511772	-0.0311818	0.00358543	-0.00427492	0.00242814	-0.0053398	0.000407977	-0.0292422	-0.0172465
0.0300793	0.0110225	-0.0205111	-0.0221932	-0.0162808	0.00151114	-0.0105707	0.00174642	-0.0202807
0.00275824	0.004515	-0.0037935	-0.0183103	0.00436101	-0.00182802	0.0177443	-0.0184924	0.00676043
-0.00291225	-0.005547	0.0025948	-0.0111595	0.00387971	-0.00539393	0.00238117	0.0157396	-0.00157893
0.00474973	-0.0106444	0.0112966	-0.0156374	-0.0167531	-0.0139751	0.00692084	-0.00502011	0.00364086
-0.000742459	-0.0134774	0.000251094	0.00449651	-0.00477041	-0.0106318	-0.00273932	-0.0198895	0.00214749
-0.0150784	-0.0360849	-0.0203764	-0.00867211	0.0107064	-0.0033002	0.0193609	-0.0130109	0.00133129
-0.0259268	-0.00528227	-0.0206305	-0.0172769	0.000654686	-0.0153643	-0.00473836	0.0100241	-0.00728577
0.0273312	-0.0101596	0.0101818	0.00757082	-0.00459507	-0.0312507	0.00464094	-0.0295642	-0.0184338
0.00746186	-0.00990561	-0.00896696	-0.00699165	-0.000401172	-0.00262097	0.0176686	-0.03759	-0.00869882
-0.00089119	-0.00581436	-0.00820321	-0.0326933	-0.0187793	-0.0141568	-0.00893589	-0.0108864	0.00229286
-0.00669144	-0.00919083	-0.0113655	0.000741089	0.00972981	-0.000461136	0.0011258	-0.0006793	0.0168998
-0.0073825	-0.0374984	-0.0213569	-0.0111132	-0.00634526	0.0111129	0.00441526	-0.0035249	-0.00670551
0.00370644	0.00466682	-0.000542819	-0.00627964	-0.00788414	-0.00423525	-0.0170508	-0.00151427	0.00797715
-0.0125093	-0.0261842	0.00508969	-0.0106763	-0.00526041	-0.0102516	-0.0147107	-0.00804712	-0.0231766
-0.00769012	-0.00706228	-0.000864153	0.00866333	-0.00794454	-0.0225565	0.0344708	0.000206808	-0.000123753
-0.0171323	0.0076946	0.00825103	-0.00189803	0.0114195	-0.0132416	0.00495014	-0.0125264	0.00515671
-0.00299195	-0.0120259	-0.0145923	-0.00883264	0.00503328	-0.00725013	0.0047497	-0.0155372	-0.000758708
-0.00245768	0.00338801	0.00744155	0.000820146	-0.0088087	-0.0102308	-0.00952912	-0.0134054	0.00395146
0.0219856	-0.0127772	-0.0135917	-0.0208349	-7.33778e-05	0.0105112	-0.0141428	-0.0155795	0.00174448
0.0119775	-0.0231282	0.000838463	-0.0178121	-0.00227244	0.00377936	0.0196194	-0.0265967	-0.00398142
-0.0281361	0.0113621	0.0134116	0.0047309	0.00795603	-0.0163716	-0.00748189	-0.0112764	-0.00322722
0.0143728	-0.0300813	-0.0165985	-0.00316709	-0.0037431	0.00345831	0.00727073	-0.0144218	0.00446514
-0.0024089	-0.00332524	-0.0263671	-0.012976	0.00983291	-0.00963553	-0.00140979	1.38096e-05	0.0108994
-0.0098618	-0.00813565	-0.00592339	-0.00411471	-0.00980271	0.00583053	0.00689727	0.00661044	0.00894324
0.00562364	-0.00913167	-0.0128322	-0.00463534	0.00353673	0.00211756	-0.0115368	-0.0137711	-0.00737354
-0.0121499	0.0015114	-0.00229698	-0.00106489	-0.0176221	0.000677094	0.0060863	-0.0246082	-0.00416347
-0.00431002	-0.00933397	-0.00936892	-0.00282712	0.0160961	-0.0113834	0.00511016	-0.0182266	0.00757116
0.000733651	0.00389913	-0.00526733	-0.0278797	-0.00699081	0.00623117	0.00641499	0.00485379	0.00236315
0.00420352	-0.0026854	-0.0146737	0.00464746	-0.000697898	-0.0243315	0.00702897	0.0118865	0.0208635
0.00291745	-0.00123931	-0.0182297	-0.0416462	-0.00848636	-0.000905155	0.0228315	-0.00658689	-0.00799548
0.00765219	-0.00483788	0.0017895	-0.00108297	-0.00386514	-0.0131394	-0.00348584	-0.0232288	-0.00264768
0.00692336	-0.0094342	-0.0126689	-0.0178545	0.0103794	0.00268942	0.00202673	-0.0220256	0.005461
-0.0136393	-0.0182944	-0.00130236	6.50184e-05	-0.0340104	-0.0100801	0.0236815	-0.00782005	0.0135055
0.0187804	0.00572584	-0.00474474	-0.0273873	-0.0094604	0.00170242	5.71478e-05	-0.0218677	0.000537434
-0.0125584	-0.00427778	-0.000350875	-0.00805356	0.000497012	-0.000787818	0.00887058	-0.0130572	0.0107902
0.0164708	0.00228494	0.014594	-0.013681	0.00631417	0.0021378	0.0115433	0.00463881	0.00325123
0.00540546	0.00376529	0.0101813	-0.00512322	-0.0256269	0.00882973	0.00817385	-0.00369471	0.0119028
0.00394014	-0.00561757	-0.0121677	-0.0183977	-0.0294278	-0.00843757	0.00296389	-0.00498377	-0.000535667
-0.000717369	0.0249727	0.00818452	-0.0105813	0.00349575	0.0204581	-0.00350887	-6.89808e-05	-0.00686398
0.00106692	-0.00528926	-0.0169645	-0.00563035	-0.00349058	-0.00977285	0.00691438	0.0070002	0.00351665
0.0193475	-0.0193719	-0.00482396	0.0268788	-0.000909473	0.013961	-0.013173	-0.0314755	-0.0100352
0.00561613	-0.00432975	-0.0107266	-0.011035	-0.00249076	0.00713393	-0.00560407	-0.00617742	-0.00698855
-0.0210333	0.00784062	0.00885169	-0.0258866	0.00755357	-0.00950974	0.00154797	-0.00891399	0.00157677
0.0071851	0.0143962	-0.0110398	-0.00893421	0.0127635	0.0074555	-8.21255e-05	-0.00789378	-0.0261731
-0.02215	-0.0127379	-0.0137771	-0.0204457	-0.00852786	-0.000569295	0.0041703	0.0196853	-0.0127493
0.00876717	0.00290422	-0.0141814	-0.00707777	0.013326	-0.00550147	-0.0199914	-0.0309543	-0.00617762
0.00634508	-0.0123261	0.000651638	-0.0103184	-0.0195879	-0.00554045	0.021079	0.0049732	0.0103228
0.00930915	-0.00875453	-0.00715943	-0.0378265	-0.0094821	0.00822223	0.000128882	0.00477324	0.00488163
-0.000205627	0.00292365	-0.00954314	-0.00240203	-0.00438135	-0.0152029	0.0242612	-0.016437	-0.00296849
-0.00342676	-0.00453739	0.00882252	-0.0242962	-0.0197549	0.0126167	0.00785054	-0.00553155	0.000863306
-0.0107059	-0.000403638	-0.000320937	0.0202685	-0.0171316	0.0192364	0.0176929	-0.000558037	0.00210464
-0.00675937	-0.00956031	-0.00198061	-0.0187731	-0.0181997	-0.00362151	-0.0116386	0.0135851	-0.0109067
0.00515171	-0.0281935	0.0112071	-0.00362077	-0.0132183	-0.00425358	0.0156412	-0.00865424	-0.00116294
0.00280792	0.0120793	-0.00111404	-0.0020528	0.00182639	0.00667803	0.0118272	0.00108814	0.0161818
0.00380266	-0.0120751	0.00905949	0.00343461	-0.00766483	0.0163696	-0.0199987	-0.0221616	-0.00116215
-0.0110856	-0.00564026	-0.00517573	-0.0407222	-0.00187448	0.0159054	0.0166151	0.0147563	-0.000621317
-0.0111301	-0.0124449	0.0153653	0.0170095	-0.00682254	0.00856374	0.00317838	-0.0138837	-0.0134387
0.00221635	-0.00923718	0.00213262	0.00137189	-0.00601279	-0.0100447	-0.00430453	0.00488672	0.00618129
0.00519692	-0.00975616	-0.0172545	-0.00583328	0.00436972	-0.00674247	0.0230421	-0.0182416	0.00171682
-0.00225266	-0.00872637	-0.00484896	0.00697264	-0.006015	0.00148756	-0.00458715	-0.000815067	-0.00320938
-0.00327724	-0.00777464	0.00197249	-0.0319972	0.00116244	-0.0189487	-0.00276327	-0.0117746	0.0354222
-0.000105135	-0.0278907	-0.0213394	-0.0078548	-0.0144313	-0.021019	0.0147299	0.00391378	-0.000277856
0.000239811	-0.00391132	-0.0103771	-0.0235304	-0.00830203	-0.0119613	0.0168043	-0.00171665	-0.0111948
0.00617751	0.00208111	-0.0120109	-0.00360828	0.0115445	0.00276855	0.00687345	-0.0138431	-0.0065765
0.00133863	-0.0303163	-0.00092244	-0.00548204	0.0199418	-0.0120463	0.00628654	-0.0182833	-0.00244087
-0.0192459	-0.0192368	-0.00162085	0.00128232	-0.0299406	-0.00354663	0.0105124	-0.0173034	0.0054818
-0.0112045	0.00960043	0.00648756	-0.0201153	0.0129758	-0.00325754	0.0106332	-0.0265952	-0.00809154
0.0116831	0.00550895	0.0213084	-0.00669593	0.00857539	-0.00552166	0.00418607	0.0154543	-0.0154417
0.00399539	-0.00308956	0.00252772	-0.00784088	-0.00625188	-0.00457247	0.000651752	0.0056924	-0.0289512
0.010567	0.00122028	-0.00716082	-0.0215378	0.00278116	-0.0228645	0.00410695	0.0149763	0.00503471
-0.000405546	0.00803332	-0.0135141	-0.000186775	-0.0144442	0.0191147	0.0180931	-0.0319957	-0.00236776
-0.000153739	-0.0114017	-0.00721782	-0.0134528	0.000366759	0.0250373	-0.013798	-0.00789513	-0.00612822
-0.0118757	-0.00753608	-0.00159821	-0.0234726	-0.0122603	0.0103622	0.0124105	-0.0225801	0.00372892
-0.0107044	-0.00805471	-0.0043021	-0.0133211	-0.00173339	0.0189119	0.00197497	-0.0187279	0.0112225
-0.010612	-0.0269284	-0.00278866	-0.00818671	0.00565304	0.00123685	0.000889023	-0.0127159	0.00610968
0.014199	-0.0203343	0.0106374	-0.00223903	-0.0138838	0.0171897	0.00359088	0.0165339	0.00935293
-0.00550741	-0.0110354	0.00756057	-0.0270249	0.00273301	0.00286492	-0.0169199	-0.02276	0.013544
-0.0157174	-0.0154283	-0.0130877	-0.0109564	-0.0051442	-0.00368203	0.00574795	-0.00770446	-0.0090591
-0.00748763	0.0109106	-0.0150984	-0.0173675	-0.0241418	-0.00139994	0.0119471	-0.0102484	-0.0010638
-0.00358986	-0.0237687	-0.0137369	-0.022789	-0.0019654	-0.0251874	-0.00934258	0.00344358	-0.000285026
-0.00331313	0.0143375	0.0151787	-0.022202	0.0118492	-0.00339288	-0.0102544	-0.021395	0.005624
-0.00320513	-0.0174104	-0.022204	-0.0111908	0.0138097	0.0100809	-0.00105998	-0.0173782	-0.00521955
-0.0103613	0.0119597	0.00264717	-0.0319379	-0.0187157	0.00294518	-0.00624353	-0.0378989	-0.0072576
0.00216263	-0.0100821	0.000104783	-0.0113475	0.00158644	-0.00858167	-0.00783904	0.00382858	-0.00154956
-0.00391472	-0.0134016	0.00363506	-0.0038471	-0.00546972	-0.00557473	0.00146533	-0.011097	-0.0125407
-0.00923856	-0.00189379	0.00324701	-0.00593024	-0.0228176	0.0148274	0.00115282	-0.0146262	-0.0265852
-0.017369	-0.0183041	-0.0124032	-0.00349985	-0.0339213	0.0120319	0.00567018	-0.0117885	0.0366607
0.0242065	-0.00925889	-0.0073415	-0.0150911	0.00399878	0.00218036	0.00728594	-0.0166314	-0.0174682
0.0104777	-0.00295669	-0.0180759	-0.0110261	0.000769113	0.00320308	-0.00549302	0.00653449	-0.0128643
-0.00955951	0.00953658	-0.000288963	-0.0204717	-0.0261615	-0.00966687	-0.00452221	0.00942597	-0.00489416
0.0154083	-0.0193787	0.00523891	-0.00665393	0.00176658	-0.00547591	-0.00228319	-0.0149737	0.00543681
0.00422694	-0.00012146	-0.0176494	-0.01614	0.000959728	-0.0173993	0.00548084	-0.000210587	0.00996706
0.0210048	-0.00232896	0.00407697	-0.0187068	0.00213722	0.012322	0.0120878	6.73402e-05	-0.00292834
0.000404331	-0.017065	0.00302737	0.000453327	0.00137287	-0.0224861	0.0214152	-0.00869076	0.0103202
0.00874592	0.0258688	-0.0141374	-0.00219581	-0.00667301	-0.0120241	0.000167923	-0.00691292	0.0229223
-0.0121111	0.00452649	-0.00422798	-0.0178454	-0.0031929	0.00597363	0.0012302	-0.0255901	-0.00654592
-0.0230966	-0.0159729	-0.00775186	-0.0213207	0.000861733	-0.00525208	0.0105457	-0.0121182	-0.0117636
-0.0114686	-0.00376351	-0.0178025	0.015118	-0.0257626	-0.0302719	0.00990794	-0.00635342	0.000331311
0.00818684	0.0095233	-0.00283219	0.00845758	-0.0121926	-0.000396121	0.00917302	-0.00407352	0.0104735
0.0251678	0.00730332	-0.0106419	0.00977138	0.000162392	-0.00392864	-0.0102577	-0.0180662	-0.0121038
-0.0118757	0.00938275	0.00167119	-0.0267442	-0.00614269	0.00255101	0.0297759	-0.0301001	-0.0140491
0.020156	0.00812029	0.0108706	-0.0146801	-0.0220003	-0.00741434	0.00291508	-0.0209064	0.00244632
0.0145943	0.00600739	-0.0132519	-0.031334	0.00846768	-0.00943617	-0.00607404	-0.00777809	-0.0139638
-0.0186024	-0.0116989	-0.0208579	-0.0138647	0.0109156	-0.0143974	0.0165178	-0.0110213	0.0222907
-0.0120414	-0.00337721	-0.00693464	-0.0202682	-0.00813398	-0.0101546	0.0201233	-0.00569918	0.00473272
-0.00254023	-0.00563471	-0.0124655	-0.0109345	-0.0156396	0.0136639	0.00697376	-0.00156572	-0.00554492
-0.0096249	-0.0139895	0.00394667	-0.0148972	-0.00350817	-0.0119234	0.0046515	-0.0109472	-0.00984716
-0.00604237	-0.00203493	-0.0133685	-0.00537492	-0.0106359	-0.0268435	0.00249099	0.00695266	-0.020865
0.00306689	-0.00828047	-0.0282124	-0.0121416	-0.0112176	-0.00618225	0.00964812	0.0101615	-0.00925095
-0.00535155	-0.0120146	-0.00594588	-0.0166632	-0.0131936	0.028516	0.00340495	-0.0014039	-0.00827095
0.0120452	0.00115911	-0.00393028	0.00368873	-0.00736324	-0.0331653	0.0103479	-0.00892959	-0.0113422
-0.0109217	-0.0153391	0.00638532	-0.0207865	0.00802054	-0.00313265	0.00410648	-0.0272591	-0.0125374
-0.00527262	-0.000612408	-0.0164942	-0.00102902	-0.0205646	0.0112659	0.0183451	0.00703315	-0.0168959
0.010421	0.00239767	-0.00766747	-0.00494592	0.00349622	-0.00854301	-0.00767358	-0.0150511	0.00725187
-0.0107863	-0.01152	-0.00931626	0.0110958	-0.00527681	0.00949358	-0.00581284	-0.0139642	0.00978231
-0.00441592	-0.0150025	-0.0100296	-0.0125062	-0.00688295	-0.0125189	0.021174	-0.0234578	-0.00868299
-0.00706755	-0.00360365	-0.0396855	-0.0111647	0.0113824	-0.0123711	0.00209042	-0.00729412	-0.0208116
0.00454545	-0.00534441	-0.0119023	-0.00462925	-0.0165859	-0.000463166	0.0028914	-0.0175951	0.00269414
0.0054059	-0.0248417	0.000596091	-0.0169368	-0.00376175	-0.00871543	-0.00869893	-0.0274684	0.0196743
0.0097218	0.00710887	-0.00627899	-0.0151479	-0.0142512	0.00243922	-0.00553248	-0.0193719	-0.0111752
0.00827094	-0.00417883	0.000231144	-0.00598657	-0.00638589	-0.02521	0.00117668	-0.0109986	-0.000895181
-0.00157109	-0.0108273	-0.00833816	-0.0148582	-0.0148285	-0.0183677	0.0157399	-0.0145547	-0.0105573
0.0086993	-0.0101636	-0.0145584	0.052301	-0.000685903	-0.0096786	-0.0050403	-0.00739387	0.00625293
-0.00651948	-0.0290375	-0.00834	0.00249952	-0.0386294	-0.0121323	0.0134728	-0.0041527	-0.0110503
0.00365094	0.00929678	-0.00597117	-0.00820733	0.0202965	-0.00492936	0.0265809	-0.00926778	-0.000951298
-0.039252	-0.0297893	0.00534682	-0.00867203	-0.0158294	-0.0031073	-0.00228642	-0.000140352	0.0109519
0.0190421	-0.0239127	0.00513947	0.0185003	-0.00111203	-0.0143487	0.0210559	-0.0160202	-0.0224172
-0.000364315	-0.0177427	-0.0223941	-0.0155843	-0.00632868	-0.00893923	0.0158003	0.00632285	0.00313134
-0.00125828	-0.042998	0.0039077	0.00321173	0.00692471	0.00533461	-0.00962038	-0.01273	-0.000867706
0.0102523	0.0142208	0.0113911	-0.00277197	0.00125477	0.00431906	0.00697859	0.00253175	0.0134747
0.0104897	-0.0185089	-0.00199408	-0.0210103	-0.0128435	0.00572472	-0.0120932	-0.0139612	0.00784736
0.00704854	-0.00642951	-0.021601	-0.00375827	-0.00796232	-0.00549869	-0.00402912	-0.00990379	0.00467641
0.0135255	0.00897498	-0.00658592	0.0175583	-0.0122946	-0.0163096	-0.0188398	-0.0104884	-0.0123168
-0.0107681	0.0115748	-0.0192985	-0.0155232	-0.0170889	0.000342065	0.0275705	-0.00460388	-0.00357959
0.00725658	-0.0224227	0.0196347	-0.0139868	-0.0295987	0.00115318	0.000526288	-0.0154977	0.00154595
-0.0294924	-0.009898	-0.0108647	-0.00944253	0.0119779	0.0262813	-0.00301836	0.00546614	-0.0189766
0.00728112	-0.000900994	0.0132698	-0.0145611	0.00455343	-0.0319045	0.00597392	-0.00711962	-0.0139088
-0.0203548	-0.0143618	-0.00724839	-0.00298908	0.0217514	0.00237545	-0.00616444	0.00762824	0.00243525
-0.00471584	0.010454	-0.00809722	-0.0110656	0.00833586	0.00414514	-0.00699626	-0.0222434	-0.00242643
0.00851705	-0.0225965	-0.00408941	0.0188306	0.00424466	0.00491222	0.0149098	-0.0174258	0.00463056
-0.010544	0.00135398	-0.00842089	0.0162763	-2.58919e-05	-0.00978943	-0.0107584	-0.0157038	-0.0012927
-0.0117667	-0.0126649	-0.0123014	-0.00656925	-0.0231256	0.00257896	0.0180506	-0.00497767	0.00805523
0.0177318	-0.0134839	-0.000389605	-0.00572316	-0.0102268	-0.0030973	0.0121024	0.00382425	-0.0114392
0.000414082	-0.0108927	0.00466237	-0.0169715	0.0134667	0.0107617	0.000207879	-0.0145149	-0.00327846
-0.0116621	0.00030179	0.000254799	-0.0216065	0.0125734	-0.00842467	-0.0143971	-0.0156811	0.0030314
0.0037286	0.00417743	0.0194248	-0.00287304	-0.00472341	-0.0218583	0.00504539	0.00574843	0.00627197
0.0169437	-0.000287419	-0.031576	0.019713	-0.0186549	-0.0213201	-0.00787289	-0.00153459	-0.00863864
-0.00154589	0.0159173	-0.015125	-0.0132414	0.00165409	0.0132993	-0.00431897	0.00292877	-0.00389691
-8.99116e-05	-0.000664617	-0.000199955	-0.0047977	0.0105212	0.00757417	-0.0216026	-0.0260442	-6.5755e-05
-0.00414886	-0.000927815	-0.0142464	0.00995396	-0.00477276	0.011075	0.000478664	-0.0203476	-0.00356886
0.0016146	0.0068951	0.0156544	-0.0140465	0.00527969	-0.00818895	0.000658355	-0.0038275	-0.00194744
-0.00724256	-0.024809	-0.00665331	-0.00113485	0.0124843	0.0129051	4.93429e-05	-0.0112924	-0.00682892
0.0105041	-0.0120348	-0.00776989	-0.0202747	-0.00774825	-0.0276819	0.0113448	-0.000930983	-0.00297959
-0.0100306	0.00235025	-0.0152983	-0.0113399	0.0176644	0.00699506	-0.00651893	-0.0216059	-0.00971171
-0.00130146	-0.0227908	-0.0134602	0.00987569	-0.00497867	0.00939861	0.00627331	-0.00138219	-0.0230573
-0.0077649	0.00690767	-0.00502443	-0.016923	0.00913409	-0.00829261	-0.000750773	0.0103653	0.00497
0.00339735	0.00229527	-0.00666217	-0.024689	0.0202798	-0.0144714	-0.00317274	-0.0254553	0.00502682
-0.00835103	-0.0139304	-0.0109604	-0.0150246	0.00863116	0.00566255	-0.00673402	-0.00448681	0.0113287
-0.00964643	-0.0192456	-0.0157413	0.011893	-0.00348784	0.0043345	-0.00864564	-0.0120804	0.00599626
0.00437217	-0.0280273	-0.00561898	-0.014976	0.0128527	0.00720443	-0.0169564	-0.0168612	0.0120914
-0.0109892	0.0207469	-0.00278509	-0.0334031	0.0175156	0.0150443	-0.00211262	-0.024173	0.00552956
-0.00562907	-0.0156657	-0.00410002	-0.00231335	-0.017123	-0.00560419	0.0170455	-0.0108537	0.00796002
0.0130795	-0.0186848	-0.0187624	-0.00708422	-0.0218585	0.00180059	-0.0177309	-0.00866663	0.0163088
0.0156098	0.00162881	-0.000563579	-0.0161667	-0.0166889	0.00191817	-0.00780599	-0.0147723	0.00328417
-0.00414976	-0.00823356	-0.0182781	-0.0162608	0.0041033	0.0111625	-0.000605026	0.00282126	-0.000488442
0.000195866	-0.0122647	-0.009573	-0.0152983	-0.00175744	0.00298495	-0.00456501	0.00347968	0.0060554
0.0145892	-0.00957392	-0.00409751	-0.0214216	0.007615	0.00903659	0.0158147	0.0143622	-0.0177514
0.00557167	0.00157137	-0.0246601	-0.0129442	0.00620791	0.00312031	-0.00650179	-0.0114963	-0.00657891
-0.00844005	-0.00238577	-0.00751535	-0.0161184	-0.0231477	-0.00546041	0.0149709	-0.0110346	-0.00627778
0.0110521	0.0181915	-0.0156277	-0.00629869	-0.00909867	-0.0196256	0.0188681	-0.0159893	0.0044978
-0.00614009	-0.019196	-0.0260788	0.0062077	-0.0117203	0.00900836	0.0131596	-0.00809638	0.022066
0.00407993	-0.00907781	-0.00260597	-0.0103492	-0.0223063	-0.032338	-0.0152537	-0.0198726	-0.00339723
0.000865072	-0.0124163	-0.00788247	0.0173245	0.00554608	-0.00405474	0.00454858	-0.0134656	-0.00368678
-0.00801947	-0.00809345	-0.0102283	0.0124996	-0.0166544	0.00890057	0.0191051	-0.00951107	-0.0146089
-0.0125494	-0.0136002	-0.000176157	-0.0280232	-0.00429874	-0.00342993	0.00592384	-0.000973958	-0.0166524
-0.00241101	-0.0114429	-0.01034	0.00734389	0.00160636	0.00719429	0.0132985	-0.00856816	0.00170545
-0.0179388	-0.00684674	-0.00452932	-0.0434534	0.00817141	-0.0040865	0.00786497	-0.0021111	-0.00477373
-0.00476974	-0.0117307	0.00916585	-0.0197392	0.000174854	0.00795449	0.00263216	-0.0162186	-0.0113143
-0.0202342	-0.0102899	8.8821e-05	0.000497335	0.00850513	-0.00579937	0.0178098	0.0102688	-0.0197984
-0.00056684	-0.00323444	-0.00987629	-0.0140611	-0.00387707	-0.00250034	0.00899307	0.00767829	0.00378387
-0.0101484	-0.0020426	-0.00201721	-0.00268931	-0.0111435	0.00520453	-0.0137618	-0.0199328	0.0189351
-0.0111931	0.00589619	-0.00263815	-0.0236377	0.0019998	-0.00877821	0.0154428	-0.0122137	0.00269552
-0.00582835	-0.00529163	0.0026903	-0.0149472	-0.00860451	-0.0104654	0.0100361	0.010363	0.00430873
-0.00450214	0.00202755	-0.0174949	-0.012633	-0.0091262	0.00956172	0.0102119	0.00351502	0.00430521
-0.0182638	-0.0114496	-0.021794	-0.021466	-0.0199472	0.00153973	-0.00140609	-0.0016417	0.0114595
0.0053161	-0.0198769	-0.00823715	-0.0102098	0.0188827	0.00202357	0.00632231	-0.0210171	0.0282918
0.00482513	-0.0150432	-0.0183971	-0.0192685	0.00829618	-0.0114164	-0.00858682	0.00576085	-0.0087198
0.0118186	-0.00931632	-0.01358	-0.0132902	0.00969198	0.00110359	-0.0209553	0.0260569	0.0172266
0.00458934	0.00749433	0.00135717	-0.00230732	-0.0167613	0.00501162	0.000556904	-0.0198158	-0.0207763
-0.00452517	-0.00380027	0.0022758	-0.0113738	0.0149782	0.00734898	-0.0145926	-0.0170264	0.0215339
0.00104745	-0.00880828	0.00555423	0.00388248	0.00689754	-0.0148452	0.00983924	-0.0110907	0.00650225
-0.0280552	0.014584	-0.0017168	-0.00537879	-0.0173466	0.0130612	-0.00776683	-0.0237166	0.000690658
-0.00166693	-0.021025	-0.0181656	0.000405395	0.00378936	-0.00438791	0.0173303	-0.00668212	-0.0103551
0.00419091	-0.00108976	-0.00765383	-0.0350835	-0.00197719	-0.00287132	0.00525058	-0.019115	-0.0240448
0.00275345	-0.0170519	-0.0131583	-0.0216213	-0.00698741	-0.0151383	0.00351289	-0.00992165	-0.00499189
-0.0103814	-0.026125	-0.012757	-0.0277937	-0.00988045	0.000899241	-0.00242764	-0.0208143	0.0127252
-0.0204677	-0.00328229	0.00257416	-0.023045	-0.011837	-0.00402483	0.0131129	-0.0141456	0.00268462
0.000266369	-0.0015276	0.0201248	-0.00373432	0.00266584	0.0069474	0.00202296	-0.0132204	0.0228696
-0.0190192	-0.00665792	-0.0121089	0.00518479	-0.0113193	-0.0118593	0.007453	-0.0361385	0.00451135
0.00385413	-0.000910431	-0.0169019	-0.0199103	-0.0354821	-0.00558236	0.000651473	-0.00911996	-0.00357585
0.00535811	-0.00843278	-0.0146731	-0.0128794	-0.0156713	-0.000379683	-0.00425789	0.000797764	0.00387671
0.008248	-0.000872104	-0.00609864	-0.0213337	-0.00316106	-0.0304329	-0.0103405	0.00815072	-0.00820179
0.00951566	-0.00261956	0.00193461	-0.00621287	0.00314758	-0.00112139	0.00221425	-0.011028	-0.0006874
-0.0183303	0.00792832	-9.89905e-05	-0.0219368	-0.0198537	-0.00358952	-0.0238419	-0.000439866	0.00406186
-0.00470781	0.0116427	0.019224	-0.00514722	0.0126947	0.0113417	-0.00963412	-0.00854763	-0.022408
-0.001225	-0.00311868	0.00138584	-0.00733644	-0.00711691	-0.00432398	-0.00225346	-0.00103924	-0.00247691
-0.003856	0.00281629	-0.0114884	-0.0154868	-0.0056585	-0.00871874	0.00694285	-0.00472753	0.0093239
-0.0178765	-0.00400668	0.00847974	-0.0145349	-0.0090557	0.0109656	0.000882706	-0.0174878	0.00138532
0.0139685	-0.0307144	-0.0142553	0.00945035	-0.00592166	-0.0134824	-0.000518174	-0.00410923	0.00391652
-0.0138973	0.00063358	-0.0224338	-0.022799	0.00754915	-0.00691524	0.00448125	-0.00576603	-0.0091462
0.00332446	0.0256573	-0.0152352	-0.00227485	-0.00491452	0.00551001	-0.00583903	0.00216411	0.0149549
0.00305624	-0.02833	-0.00226812	-0.019507	0.00850664	-0.00940761	-0.00272973	-0.021343	0.0117505
0.00525199	-0.0206259	-0.00289619	0.00706825	0.0150053	-0.0105524	-0.00346433	-0.0138258	0.0252129
0.0166552	-0.000406233	-0.0122263	0.00257953	-0.0168776	-0.00364551	-0.00502586	-0.0221367	-0.0101502
-0.00550571	0.0110427	-0.0142385	-0.017024	0.00571126	0.0101808	0.0010999	-0.0285501	-0.00552324
0.0184303	-0.0208357	-0.00617694	-0.00226145	0.0047571	-0.00838212	-0.00706192	-0.0163703	0.00108299
-0.00514424	0.0155869	-0.00613463	-0.00318299	-0.0385266	-0.00154295	-0.0155573	-0.00463189	0.00164518
-0.0123507	0.0143743	-0.0326088	-0.0202149	-0.00199247	-0.0182541	-0.00958768	-0.00236261	0.0193049
-0.00989533	-0.00989188	0.00161243	-0.0147581	-0.00837904	0.00134007	0.00540163	-0.00238621	-0.0162753
-0.0114653	0.00566377	-0.00683495	-0.00092953	-0.00895978	0.0061012	0.00994086	-0.0284243	0.0038284
0.0133589	-0.00740696	-0.0114692	-0.00494355	0.0248425	-0.00361315	-0.00257718	-0.0122816	0.00459415
-0.0281076	-0.00938852	-0.0341278	-0.000407019	-0.00982766	0.0261752	0.0299916	-0.0221067	0.00469919
0.0107566	-0.0127228	-0.00450235	0.00759948	0.00288027	0.00222915	0.0117088	-0.0103283	0.00348448
-0.0175692	-0.00748884	-0.00523822	-0.0172415	-0.000563774	-0.0211201	0.0151065	-0.0045693	-0.0101603
0.00839061	-0.0102046	0.00523074	-0.0135709	-0.00397802	-0.00676648	-0.0177072	0.00226839	-0.0105587
-0.00224106	0.00275674	0.000935441	-0.00802405	-0.0113294	-0.00519464	0.00144468	-0.0225049	-0.00431863
-0.022372	-0.00869563	-0.00831244	0.0047683	0.0110385	-0.0013006	0.00295003	-0.000325269	-0.0160582
-0.0125087	-0.00460854	0.00614407	-0.00933581	0.0108742	-0.00257107	0.00358855	0.00228379	-0.0141056
-0.00251046	-0.00461426	-0.000217559	-0.0141928	-0.00204839	-0.00278474	0.00222115	-0.0299578	0.013182
0.00990445	0.00473974	-0.00159958	-0.0153463	0.00368768	-0.0137721	0.00744942	-0.024145	-0.0157974
-0.0206022	-0.00316836	-0.00266414	-0.00583078	-0.00964027	0.00124386	-0.0115678	0.00637771	0.000696234
-0.0279585	-0.00528922	-8.56436e-05	-0.0210301	-0.00920369	0.00720533	-0.00936115	-0.00968116	-0.0158172
-0.00492609	-0.0116094	0.00273679	-0.0181727	-0.00329943	-0.0163527	-0.0228279	-0.00659192	0.0165981
-0.00546466	-0.020192	-0.0037804	-0.0172037	-0.0124491	0.0174444	0.00109903	-0.0166767	-0.0104344
-0.0146844	-0.0137668	-0.0162673	-0.0241035	-0.0049978	-0.0094681	-0.0100781	-0.0262057	0.00232533
-0.00703133	0.00597503	0.00144226	-0.0254785	-0.0193823	-0.00606712	0.00294334	-0.0073071	-0.00427672
0.000994845	0.00172906	-0.00257189	-0.0175114	-0.0120059	-0.00653905	0.000393922	0.000893054	0.00233607
0.0117383	-0.0196418	-0.0119949	-0.0239704	0.00114037	0.00888784	-0.00110909	-0.0220094	0.024586
0.00977102	-0.00144895	-0.0100687	-0.0101442	0.0163333	-0.0155041	0.00120217	-0.010206	-0.0134827
-0.00565332	-0.00620183	-0.00677971	-0.0115198	0.00133196	-0.0105625	0.00658127	-0.00645145	0.0125981
-0.011637	0.0041905	0.00644899	0.00771425	-0.00936952	-0.00606783	-0.0120569	-0.00372819	0.000796225
-0.00256151	0.00396817	-0.0131967	0.00808157	0.0171935	0.00256329	-0.00134929	-0.0157404	0.0132078
-0.0131727	-0.00182251	-0.00463353	-0.0247337	-0.0233858	-0.00986734	0.0249568	-0.0289537	0.0169466
0.0148768	-0.02282	-0.00278117	-0.00527327	0.00572916	-0.00943051	0.0131821	-0.00816334	-0.013185
0.0108898	-0.0118596	0.01591	-0.009382	0.00125436	-0.0192179	-0.00208869	-0.040952	-0.00807721
0.0274743	-0.00309491	-0.0137461	-0.0043257	0.0104357	-0.00100439	0.00213344	-0.0186499	-8.13801e-05
0.0172992	-0.000236882	0.00450541	-0.00198218	-0.00458525	0.011293	0.00646682	-0.014619	-0.00711393
-0.0074007	-0.0149403	-0.00138059	-0.0187391	-0.0104141	-0.00233622	-0.00531904	0.0146698	-0.00735053
0.010052	-0.016974	-0.00572495	-0.00071154	0.0218863	0.00428442	0.0124772	-0.00907784	-0.00165497
0.0100065	-0.00293946	-0.0206883	-0.00816047	-0.0195849	-0.0167681	0.00167124	0.0141079	-0.00724647
-0.00181	0.0140177	0.00472239	0.00752987	0.00553612	-0.0160686	-0.00428184	-0.0147348	-0.000397012
-0.0156596	0.00868532	-0.00455346	-0.0140053	0.00889967	0.00366622	0.0149374	-0.0109832	-0.0163139
0.010791	0.00787692	0.00789369	-0.0129874	0.0112827	-0.0117021	0.00332863	-0.0186172	-0.00840905
-0.00394668	-0.0102056	-0.00375729	-0.00995519	0.0199993	-0.0180625	-0.00450874	-0.0173156	0.011635
-0.00173583	-0.0143262	0.00890757	0.0194266	-0.00238499	-0.00529903	0.0193948	0.0129985	-0.00348068
-0.00500577	-0.0246372	-0.0282119	0.00154342	-0.00489723	0.00357072	-0.000960865	-0.00390059	0.00378864
0.00151953	-0.0138284	0.00354736	-0.0399466	-0.0113646	-0.0210699	-0.0182316	-0.0161635	0.00652509
-8.16172e-05	0.00608177	-0.00959046	-0.00440937	0.0018158	0.00127932	-0.00688002	-0.00324397	-0.00333106
0.0196696	0.0134804	-0.00239446	-0.0170033	-0.00533471	-0.00969112	-0.00335104	-0.0259917	0.0203676
0.00442541	-0.0179245	-0.00242445	-0.00190268	-0.0108094	-0.0217106	-0.00691447	-0.0191513	0.00920561
0.00735699	-0.0130699	-8.50318e-05	0.00276438	-0.00316964	-0.0042168	-0.0124149	0.000987181	-0.00997684
-0.00679214	-0.00146872	0.00361357	-0.00503358	-0.00790997	-0.006315	0.00401331	-0.00938928	0.00258212
-0.00459495	0.000172045	-0.00612082	-0.0131732	-0.0131076	-0.0178701	-0.0110598	0.0154706	-0.0115998
-0.0022857	-0.000660085	0.000240942	0.0101323	-0.0107376	-0.0289721	0.00714305	-0.032723	0.00134648
-0.00654426	-0.0122189	0.000695536	0.000238645	0.00689008	0.00439881	0.00482449	-0.0122662	-0.00440485
-0.0255743	-0.00742455	-0.000352019	-0.0254924	-0.00795613	0.0122062	-0.0121239	-0.00407726	-0.00930505
0.000719361	-0.00717499	-0.0288949	0.00115866	-0.00309662	0.0185301	0.00387429	-0.010625	-0.00753926
0.00144208	-0.00305503	-0.00934658	-0.0103128	0.0102066	0.0140749	0.00342873	-0.02375	0.00952574
-0.00186179	-0.0221857	0.0119254	-0.00610013	-0.00404932	-0.00782274	-0.00075199	-0.00673012	-0.00468413
-0.0226571	-0.0266683	-0.00079806	-0.00881564	0.00518165	0.00380576	0.028845	-0.00184244	-0.0105107
0.00174535	0.0098501	-0.000403665	-0.0130855	-0.00610389	-0.0153889	0.0109849	0.00755219	-0.0358935
0.0145731	-0.0223629	-0.00704287	0.0117896	0.00106017	-0.00977696	-0.00326682	-0.0164587	-0.016545
-0.00285673	-0.00535153	-0.0121379	0.0151489	0.00867867	-0.00265909	0.00332641	-0.0106496	0.0149844
-0.00610915	-0.00892387	0.00493254	0.00149197	0.00694683	0.000505137	0.00433015	0.00897884	0.00555803
-0.00835124	0.0102961	-0.00717921	-0.0100843	-0.00230602	-0.00652428	0.0171573	-0.0168541	-0.0106062
0.00836749	-0.00960595	-0.00822395	-0.0093046	-0.00850458	-0.00567115	-0.0106566	-0.0168937	-0.00224452
-0.00220846	-0.00199521	0.0101305	-0.00888684	0.0109164	-0.00771563	-0.00403872	-0.000395521	0.0136914
0.00994804	-0.00987718	-0.00962206	-0.0105402	0.0112473	-0.0159485	-0.0123727	-0.0261034	0.00439917
-0.0145842	-0.0037346	-0.0116899	-0.0358409	0.0010917	-0.00017435	0.0137756	-0.0141879	0.00375776
-0.00554679	-0.01265	-0.00199072	-0.00899184	-0.0128906	0.00405337	-0.00235989	-0.00852417	-0.0218005
0.00253938	-0.012284	-0.00328504	-0.00796296	-0.0180706	-0.00925472	0.0260946	-0.00307026	-0.00851693
0.0115175	-0.029065	-0.00563624	-0.0511962	-0.00150804	-0.000571596	0.00658664	-0.0198056	0.00280737
0.00961224	0.0159596	-0.01223	-0.0193554	-0.00697063	0.00700287	-0.00321678	-0.0071823	-0.0153681
-0.0109896	0.0143053	-0.00713044	-0.0199882	-0.0189841	0.00910503	-0.00833898	-0.0360564	0.00748574
-0.00160552	0.00618043	-0.00867966	0.00532072	-0.0114005	0.00506712	-0.00725603	-0.00394209	0.0181663
0.00860003	-0.00197359	-0.00896262	-0.00318096	-0.0181376	0.00381266	-0.00501144	0.00341384	-0.000809801
-0.0217217	-0.0121445	0.000799022	-0.00991544	0.000590576	-0.0202562	0.00373412	-0.01155	-0.000505989
0.00268541	-0.0172186	0.0184375	-0.0206785	0.0117271	-0.00812046	0.00897232	-0.00931225	-0.0193508
0.0043528	0.00831036	-0.00144121	-0.0211899	0.0100481	-0.0112556	-0.0232045	-0.00345648	0.00911312
-0.0139562	-0.0145395	0.00734155	-0.00611612	0.00853738	-0.00959152	0.00628572	-0.0112437	0.00476303
-0.0229253	-0.0142116	-0.00490274	-0.0143393	-0.00156139	0.000203515	0.00928775	-0.00737294	0.00383569
-0.00462491	0.0204627	-0.0172754	-0.0156059	0.0160708	-0.00240539	-0.00952664	-0.0121549	-0.0108937
-0.00594383	0.0125328	-0.00592295	0.00705864	0.00403684	-0.0107641	-0.00504948	-0.00374711	-0.00972496
-0.00162259	0.00576208	0.0127196	0.010936	-0.00611441	0.0024132	0.00388781	-0.0175741	-0.0151515
0.0180965	0.00072185	0.00655159	-0.038977	-0.0134793	-0.0117903	0.019356	-0.0101212	-0.00262387
-0.00807564	-0.0201202	0.0177434	-0.0197286	-0.0302617	-0.0136222	0.0251415	-0.00687877	-0.0233779
-0.0224245	-0.00482572	-0.0166884	-0.0140649	-0.00291627	0.00399904	-0.00906962	-0.0186863	-0.00852947
0.00642617	-0.0318924	-0.00564009	-0.0282645	-0.00258572	-0.010089	0.00194852	-0.00785206	0.00223963
-0.0098317	0.00356196	-0.017032	0.00555274	0.000434941	-0.00686987	0.00350318	-0.0398633	0.00447555
-0.000589902	-0.000995666	0.0100919	0.00377768	0.00305466	-0.0215458	-0.00836037	-0.0135146	-0.0299185
0.0014839	0.00196191	-0.00647219	-0.01089	-0.000947424	-0.012981	0.0134985	-0.015139	-0.00148971
-0.00488737	0.00454791	0.00187119	-0.0277644	-0.0137078	-0.0187775	0.00974755	0.0045256	-0.0166385
0.0132579	-0.0111434	-0.00415695	-0.021442	0.00346567	-0.0141597	0.00461343	-0.0144262	-0.00075617
-0.0186264	-0.0151349	-0.00503811	-0.0199046	-0.0140056	0.00103308	-0.0288811	-0.0218406	-0.00845225
0.00844197	-0.0216426	0.00304375	-0.0113873	0.0114916	0.00238048	0.00711382	-0.00217861	-0.00207556
2.18351e-06	-0.00949438	0.001338	-0.000710074	-0.0161246	-0.000177214	0.00295324	0.00907577	-0.018471
0.00618597	0.00702425	-0.00832589	-0.0174838	0.00530152	1.0867e-05	-0.0170275	-0.00181244	-0.00754922
0.0208154	-0.00499059	-0.00576816	-0.0120715	-0.01183	-0.0202869	0.0228239	-0.000579385	-0.00554127
0.000202503	0.00196367	-0.00900491	0.00316787	-0.00785015	0.0203677	0.0136139	-0.0221256	-0.0176278
0.00487443	-0.0109611	0.00453177	0.00336216	0.00837234	-0.0136708	0.0282489	0.00572725	-0.00578572
-0.0120674	-6.39509e-05	-0.0168948	-0.00583107	-0.0107141	-0.00063283	-0.00870229	-0.00357603	-0.0240561
0.0128193	-0.00443872	-0.00138404	-0.0155445	0.00574353	-0.00773096	-0.000165499	0.00287077	-0.0164625
0.00205579	-0.0149773	-0.0212119	-0.0263309	-0.0177834	-0.0229866	0.010721	-0.00245127	-0.0108485
-0.0164132	-0.00685571	-0.00923131	-0.0342692	-0.0216942	-0.00803968	0.00789711	-0.00246779	0.0076212
-0.015714	-0.00229012	-0.017512	-0.0178809	-0.00297227	-0.00650457	0.0121679	0.00198192	0.0140331
-0.013844	-0.0104433	-0.0071101	0.0026205	-0.00976916	-0.0086979	0.0151374	0.00398849	-0.00793586
0.00414507	-0.00584217	-0.00829887	-0.0176903	-0.00778681	-0.00934305	-0.0232098	0.00727055	-0.0141346
0.00737923	-0.014113	-0.0026665	-0.0160621	-0.00440501	-0.0169681	0.00340062	-0.00770994	-0.00550687
0.00790257	-0.00915352	0.0220994	0.00732784	-0.0207577	-0.0236032	0.0301839	-0.00605288	0.00940734
0.00379399	-0.00550207	-0.00957313	0.00215633	-0.000429715	-0.00319941	0.0279798	-0.00363906	-0.0031193
0.01352	-0.0246061	-0.00796347	-0.0122251	0.000239802	-0.00598411	0.0172775	0.00438772	0.00868105
0.0173953	0.00418521	0.00546557	-0.0190708	-0.00999339	0.00207938	0.00219853	0.00171536	-0.00949674
0.00194751	0.0256707	-0.00761408	-0.00666474	0.00223862	0.0211374	0.00466188	-0.0314633	0.00745094
-0.000650187	-0.00705084	0.0112745	-0.00329273	0.00531952	-0.0123756	-0.00190465	-0.0254103	-0.00711185
-0.000133909	-0.00709316	-0.0273298	-0.00454379	0.00995115	0.012034	0.0113167	-0.00863601	0.0261117
0.00773366	-0.0021952	-0.0236367	-0.0209786	0.000499051	-0.00774861	0.000344132	0.0121728	0.0244351
-0.0234987	0.000674514	-0.0330178	-0.0198388	-8.7361e-05	0.0142804	0.0238433	-0.0208072	-0.0167939
0.0167317	-0.0197106	-0.0237228	-0.00565335	-0.00861677	0.00515076	0.000871019	-0.0206205	-0.00294868
-0.00852394	-0.0062271	-0.00951584	-0.00126039	-0.0116717	0.0171071	-0.0100685	-0.0204862	-0.0112665
-0.0119751	-0.00904011	-0.0394662	0.0165585	0.00747445	-0.0165008	0.00369451	0.00109543	0.00597433
-0.014097	-0.0208416	-0.0199167	-0.00332581	0.00958159	0.00677057	0.00746807	-0.00866165	-0.00694168
0.0131638	-0.00862681	0.00355202	-0.0195914	-0.0185261	-0.0137261	-0.00613863	-0.00779718	0.00513787
-0.0117494	-0.0268736	0.0119218	-0.00630277	0.0162479	-0.0161333	-0.00501054	0.0114852	0.0122966
-0.000491306	-0.021198	-0.00652561	-0.0165213	0.00799514	0.0207598	0.00258571	0.00240722	0.017865
0.0114089	0.00917115	-0.00176554	-0.0292287	0.0183478	0.00562376	0.0160297	-0.0177254	-0.00727664
0.00345098	0.00881288	-0.0082867	-0.0275405	0.0130263	0.015781	-0.0132185	-0.0301174	0.00233608
-2.81234e-05	-0.0191853	-0.0185883	-0.035177	4.34505e-05	-0.0011567	0.0130764	-0.0134443	0.0297426
-0.00620198	0.000393052	0.00572253	-0.00654142	-0.00226693	-0.00635281	-0.0124295	0.000819332	0.00526169
-0.00681586	-0.0340621	-0.00219602	-0.0145153	-0.00716307	0.0125117	0.020836	-0.00413716	-0.00653257
0.0138318	-0.00491185	-0.0242062	-0.0353992	-0.0179392	-0.00400461	0.0198014	-0.0112653	-0.0069141
-0.000818706	-0.00645605	-0.0189723	-0.0294013	-0.0143191	0.00200987	0.0406643	-0.0022571	0.0116256
-0.0132961	-0.0101883	-0.0128141	-0.00389442	-0.0135593	-0.00471829	0.00441759	-0.0147225	-0.0173441
-0.0071253	0.000730818	-0.0180879	-0.0102791	0.0127916	-0.00823131	-0.00344468	-0.0055064	0.00524902
-0.0069378	-0.00892457	-0.0189182	0.00261014	-0.00871518	-0.00196352	0.00527897	-0.0225568	-0.00343689
-0.0201466	-0.0134957	-0.0195683	0.000557034	-0.0104732	-0.00308973	0.00426665	-0.0164769	-0.0135537
0.00737656	-0.00305871	-0.000177748	-0.0404243	-0.00585923	-0.00759942	-0.011836	-0.0200448	-0.00106859
0.0157608	0.00647274	-0.0130304	-0.0253636	-0.00104317	0.00152254	-0.00829937	-0.0158916	-0.00159084
-0.00576995	-0.0169281	-0.00584923	0.00924781	0.00587801	-0.00295512	0.000958652	0.0049023	-0.00869892
-0.0035913	-0.00413206	-0.0136755	-0.0115073	-0.00785987	0.000214838	0.00442922	0.000293733	0.00326151
0.00220678	-0.0029113	-0.0207033	-0.00863161	-0.00269043	-0.00173027	-0.0150662	-0.0114242	-0.00533947
-0.0198322	-0.00734278	-0.0170149	-0.0112935	0.00791606	0.0100883	0.00214066	-0.0117553	0.00730636
-0.0109705	-0.0117277	0.00721424	-0.00320276	0.00121481	-0.0297214	0.0176644	-0.00377088	-0.0117882
0.00396476	-0.0290238	0.0136938	-0.00431678	-0.00638914	-0.00996435	0.0145712	-0.0097595	0.0100776
-0.0170267	0.00538468	0.00754366	0.00566141	0.00912549	-0.00298208	0.0116213	-0.0117972	-0.0182487
0.00681175	-0.0250182	0.00115108	-0.0244007	-0.00620472	-0.00500777	-0.00974741	-0.0270679	0.00796637
-0.00487321	-0.00496509	-0.0110503	0.0175878	0.0166257	-0.00564454	0.0152021	-0.0146333	0.0054691
-0.0199308	0.00560799	0.000769664	-0.0189844	-0.00919073	0.00922481	0.00880468	-0.000626261	-0.000789158
-0.0103456	-0.00892641	0.00438357	-0.00627456	0.0116688	0.0122264	-0.0103651	-0.0138618	0.00158949
-0.00889575	-0.00709667	-0.00850991	-0.0164636	0.00525437	-0.0197955	-0.00275555	-0.00795303	0.00920449
0.00904709	0.00746152	0.0152772	-0.0047528	-0.0356785	-0.000919217	-0.0155452	0.00818948	0.00481654
0.00274838	-0.0169394	0.00142497	-0.0186296	0.00871875	0.00743724	0.0123795	-0.00860286	0.00857737
-0.0195223	-0.00839538	-0.00309264	-0.0115745	-0.00844014	-0.0040951	0.0155286	0.00216994	-0.0103905
0.0375918	-0.0159055	-0.0103033	-0.0030283	0.020197	0.00535454	0.0160285	-0.00720868	0.0160889
0.0210495	0.00717736	-0.00827246	0.00338194	-0.013522	-0.0277406	-0.0126677	-0.0142802	0.00265786
-0.0128578	0.00328718	-0.00281959	-0.0079505	0.0100086	0.0106252	0.00885547	-0.0134382	-0.00620926
0.0114835	-0.0155705	0.0163189	-0.0406977	-0.0160653	-0.0103801	-0.0063331	-0.0115597	-0.0105838
0.00190717	-0.0178	-0.00190901	-0.00344666	-0.00584167	-0.00483312	0.00657085	0.0063073	-0.00451004
-0.00707804	-0.0134826	0.00081081	0.0136349	0.00208323	-0.00129163	-0.0181259	-0.00921516	0.0072882
-0.000211178	0.00917157	-0.00178096	0.00209024	0.0107429	0.00241875	-0.0192201	-0.00319568	0.0132938
0.0102886	-0.0101483	-0.0185232	-0.0173808	-0.00141225	0.0158096	0.00478573	-0.00098287	0.00759553
0.00183344	0.00217502	-0.00745158	-0.0254827	0.00657959	-0.0273286	-0.0188204	0.00833814	0.00708162
-0.0184388	-0.0079712	-0.0146223	0.0003452	-0.00831914	-0.0342389	0.00462863	-0.00690418	0.00428949
0.0224672	-0.0299364	-0.0181117	-0.018631	-0.0193386	-0.00975215	0.00574704	-0.0101893	0.00289591
-0.0212523	-0.000519888	-0.0131069	-0.00409861	-0.0105818	0.00227371	0.00706891	-0.020209	0.000652724
-0.0309935	0.0019931	-0.00986788	-0.0236269	-0.0125396	-0.0140409	-0.027548	-0.0130455	0.00628299
-0.00452941	-0.00620489	0.000517417	-0.0117215	-0.0127009	-0.0115494	0.0133209	0.00587202	-0.0126623
0.00574527	-0.00823182	-0.0150016	-0.0130554	-0.000768185	-0.00838412	0.00993302	0.00233952	-0.0172993
-0.00221969	-0.0029521	-0.00797712	-0.0164235	-0.00883582	0.0184135	0.00994184	0.0117992	0.00138556
-0.027779	0.0159425	-0.00497113	-0.00583011	-0.00520129	-0.00561285	-0.0161577	-0.0137452	-0.00066379
-0.00206788	-0.00945533	-0.0179201	-0.0220064	-0.0139489	-0.0094012	0.00848369	-0.00312711	0.00519949
0.0246262	0.0108419	-0.0293142	-0.0043001	-0.00855874	-0.00287036	-0.0095196	-0.0249503	0.000264215
-0.0143324	-0.00981133	-0.0159257	-0.00933949	-0.0158484	-0.000917892	0.004712	-0.00832565	-0.0152717
-0.0155581	0.00458172	0.0102874	-0.0106071	0.00641831	0.00530187	-0.01948	0.00326745	-0.0225758
0.00412649	-0.0151283	-0.0158734	0.00366204	0.0129531	0.00304841	0.0175119	-0.0100884	0.00982207
-0.00548884	0.00439606	0.00862292	-0.0156811	0.0132143	0.00837536	-0.00964453	-0.0208084	-0.0221693
-0.0114751	-0.0184137	-0.0217809	0.00281294	0.0107968	-0.0125579	-0.0174659	-0.000110429	0.00291075
0.00336972	0.0138001	-0.00893872	-0.0144646	0.00977102	0.00348415	0.00589289	-0.00156306	0.00333116
0.00505066	-0.0362268	0.000571379	0.0102771	-0.0110992	0.00575554	0.00927159	-0.0135108	-0.0128322
-0.0123978	-0.0110328	0.0111802	0.00764343	-0.00165411	-0.0308809	-1.12992e-05	-0.0140661	-0.00218143
-0.00531893	-0.0136384	0.00536492	-0.0197524	0.00107921	-0.0170998	0.00374892	-0.00232314	0.0134893
0.00619193	0.00272024	-0.0133678	-0.034248	-0.0138532	-0.0011803	-0.00163187	-0.0299602	0.00853524
-0.00037843	-0.0138114	-0.0103934	-0.0349815	0.00752831	-0.00300458	0.0123448	-0.0026089	0.00182575
0.00661069	0.000437255	-0.0129011	0.0148317	-0.0026785	-0.0145102	0.00691567	-0.000463203	-0.0022804
0.00687466	0.00358843	0.011603	-0.0215264	-0.00974817	-0.0151541	0.0146704	-0.00660924	-0.00277389
0.00895326	-0.015293	0.00967931	-0.00837922	-0.0220256	0.00670712	0.0150898	-0.00827657	-0.0183522
-0.00578138	0.00467809	-0.0138062	-0.0173051	0.00466398	-0.0140179	0.0175941	-0.0290464	-0.00428038
-0.00591521	-0.0212886	-0.00784749	-0.0187276	0.00993195	-0.0195955	-0.0142844	-0.0183102	0.00238626
-0.003857	-0.0195327	-0.00482914	0.0137584	0.00769951	-0.0151234	0.0188369	-0.0168792	-0.00352102
-0.00285577	-0.00302356	-0.00330895	-0.0193763	-0.0016726	-0.0129668	-4.90998e-05	-0.0169229	-0.00251222
0.00213754	-0.0136248	0.017483	-0.0112883	-0.0129798	-0.018075	0.0035533	-0.0281684	0.0066544
-0.00428863	0.012164	0.00159537	-0.00439406	-0.0236922	-0.0140183	-0.00368017	-0.0228867	-0.00619585
0.0189265	-0.000139592	-0.0102858	-0.0119052	0.00112043	0.020905	-0.010663	0.00650259	0.000722753
-0.0179099	0.00320919	-0.0195392	-0.00497777	-0.0206275	0.00479163	0.0144548	-0.0122197	-0.0012553
-0.00934328	0.00269461	-0.00796935	-0.0157965	8.74761e-05	-0.00428391	0.014135	-0.0165516	-0.00446247
-0.0132776	-0.000338675	0.0191218	-0.0170503	0.00606326	-0.0341156	0.0158824	-0.00773627	-0.00148775
0.0125802	-0.0152966	-0.0307734	-0.0203858	-0.0106756	-0.0180881	0.0168407	-0.00820584	0.00591652
-0.00538951	-0.0178787	-0.000523155	0.0036212	-0.00800428	0.0024302	0.00371981	-0.00415242	-0.0100356
-0.0041063	0.010302	0.00239449	-0.0104022	-0.0119822	0.0291028	-0.00498174	0.0105057	0.0064002
-0.00512176	0.00594379	-0.0167966	0.00415354	-0.00070448	-0.0123128	-0.00469239	-0.0142373	0.00399639
-0.00883523	0.00310449	0.0106784	0.00830385	0.0101261	0.00579013	-0.00155219	-0.0344747	0.010346
-0.0103997	-0.0184918	0.00615535	0.00685922	-0.00546989	0.000991471	-0.00471721	0.00115323	0.00237718
0.00164797	-0.00320748	-0.00639333	-0.0117733	-0.0116527	0.00116748	0.00105503	-0.00437423	-0.0173742
-0.015351	-0.00667597	-0.0245162	-0.0173056	-0.0205271	-0.0120777	-0.00424278	-0.00127974	0.00835859
0.00708328	0.011652	0.00424913	-0.0187938	1.65622e-05	0.00344498	-0.0299583	-0.00965281	-0.0064003
0.00437328	0.0112356	0.0144004	-0.00290691	4.13874e-05	-0.0314391	-0.0147463	-0.00052321	-0.0116229
0.0121214	-0.00756544	-0.0100575	-0.0170471	0.0135073	0.00486301	0.00082333	0.0118095	0.00161032
-0.00783897	0.0105093	-0.0161166	-0.0209503	0.0208369	0.00620152	0.00615394	0.0129034	-0.00274133
-0.0146055	-0.0115265	0.0147372	0.00508198	-0.0137538	-0.0135799	0.0134021	-0.0196687	0.0133194
-0.00834204	-0.0105343	0.00994437	-0.0386122	0.00969157	0.0120559	-0.00335915	-0.0149951	-0.011004
0.00391284	0.00461367	0.00593509	-0.016138	-0.00754468	-0.00892472	0.014238	0.00162089	0.0136791
-0.0170371	-0.00749344	-0.00320891	0.00590528	-0.015129	-0.0195025	0.0200326	-0.012164	-0.00681111
-0.00264507	-0.00427565	-0.0113988	-0.0146261	-0.013561	0.00612037	-0.00327112	-0.0166588	0.0131131
-0.00377058	-0.0245081	0.00202027	-0.0281427	0.00642464	-0.00731423	0.0017369	-0.00377751	-0.0142102
0.00859489	-0.00933458	-0.00701366	0.00244849	-0.00527094	0.0033649	0.00496007	-0.0238406	-0.00706264
0.0073466	-0.00374791	-0.00634622	-0.0217411	-0.00377576	-0.000881342	0.0209294	-0.012193	0.0255633
0.00406282	-0.0248139	-0.0192767	-0.0148787	-0.0280305	0.0126563	0.00260563	-0.00530885	0.00656327
0.00464675	-0.00284753	0.00699117	0.00377725	-0.0119332	0.0232316	0.00788696	-0.00478572	0.0229298
-0.0174301	-0.00731314	-0.0180857	-0.00862029	-0.0130623	-0.00371106	0.0100506	-0.0251946	0.0166038
-0.0140083	0.000115858	0.0106334	-0.0150552	-0.0135931	-0.00558079	0.0205132	-0.0220885	0.0158136
0.0161317	-0.0250748	0.0166763	-0.00484213	0.0187907	-0.0145385	-0.00122587	0.00492275	-0.0155913
1.66583e-05	-0.0131548	-0.0206601	-0.0293349	0.000523794	-0.0322612	-0.0127441	-0.0028722	0.00371498
-0.00406166	0.00676824	0.0106927	-0.00189012	0.00201225	0.00665052	0.00532024	-0.00558803	0.0067845
-0.000685183	-0.0151019	-0.0308711	-0.00099994	-0.0178719	-0.00827755	0.0180319	0.00756283	0.023201

## Sheet: figureS9E
MNI x	MNI y	MNI z	feature_weights
13.715	49.24	-25.98	NA
33.485	48.49	-17.965	-0.770231
-13.455	40.525	54.115	-0.712061
-13.54	66.18	22.405	1.07769
-30.695	56.11	27.01	NA
-28.705	67.2	0.765	-0.0236962
-44.545	55.655	4.405	NA
9.695	46.75	-21.635	-0.662767
20.725	49.24	18.695	NA
21.23	39.085	43.42	NA
-26.785	51.97	-2.735	0.237227
-46.085	56.09	-2.135	NA
-42.34	48.04	23.29	NA
30.6	59.83	18.18	NA
36.075	46.51	30.565	NA
23.06	59.79	23.645	NA
27.345	46.64	36.34	-0.40915
40.58	59.065	-3.76	NA
34.15	63.14	5.5	NA
45.385	52.7	16.955	NA
-13.53	60.46	-20.53	NA
-32.695	52.655	-17.79	0.0372618
41.995	48.5	1.38	NA
13.525	57.245	-26.22	-0.207164
31.575	63.17	-11.3	1.88425
44.335	50.275	-12.145	-0.548091
43.87	57.685	-4.735	NA
54.46	41.81	6.985	0.986006
35.185	63.09	4.785	NA
46.99	48.39	18.905	-0.0138191
29.7	66.23	12.355	-0.653141
41.885	52.355	27.82	-0.742897
-12.295	42.37	-26.83	0.53015
-31.995	46.745	-19.21	NA
-26.645	64.215	21.94	-0.435982
-32.345	64.605	15.365	-0.734832
-38.145	61.725	4.845	0.947958
-49.585	46.91	14.125	-0.553627
-40.79	57.86	-5.06	-0.397132
-52.1	43.11	5.09	-0.744062
52.45	36.945	-12.905	NA
29.995	63.225	23.425	-0.776824
43.36	46.59	29.915	NA
21.315	60.6	30.695	-0.698877
35.405	46.435	39.13	NA
12.645	61.83	-25.19	NA
34.54	58.8	-16.67	NA
28.22	67.695	-11.98	NA
46.8	56.81	-3.42	NA
56.42	40.235	4.815	NA
51.56	46.005	15.2	0.342585
-12.87	48.72	-26.635	0.766947
-32.88	47.92	-18.78	-0.725648
-41.025	51.34	24.555	-0.22697
-52.48	43.6	9.095	-0.697533
-53.82	40.305	-0.115	0.670239
49.345	35.265	17.165	NA
41.44	36.405	-20.165	NA
56.635	39.02	-4.34	NA
48.745	50.66	13.805	4.572
35.56	38.7	19.665	-0.577422
31.305	45.24	33.445	NA
15.37	46.89	41.41	NA
24.385	51.77	41.88	0.379446
40.18	35.67	-10.84	NA
51.415	37.345	-7.91	-0.673572
20.495	40.025	-15.065	-0.553859
30.695	45.055	-11.93	-0.393861
42.335	48.565	-9.73	-0.702977
51.18	49.35	-7.925	NA
21.505	55.23	2.085	NA
31.045	61.475	7.32	NA
42.51	47.34	16.925	NA
-48.94	35.98	14.6	NA
-20.45	70.765	-7.93	NA
-41.43	60.485	-6.63	1.08915
-46.355	37.73	-10.48	NA
-40.465	55.98	17.455	0.115287
-54.19	42.705	-0.505	NA
*NA corresponds to black dots in figure, where feature importance was < 0 prior to normalisation
