# Supplementary material for: Temporally organized representations of reward and risk in the human brain
Source: Nat Commun. 2024 Mar 9;15:2162. doi: 10.1038/s41467-024-46094-1 (PMC10924934; doi:10.1038/s41467-024-46094-1)
Supplement: Supplementary file 4 — Source Data [file 41467_2024_46094_MOESM4_ESM.zip › Source Data/supplementary/figureS8.xlsx]

## Sheet: figureS8A
MNI x	MNI y	MNI z	H-O label	Neubert label
32.84	28.73	-24.08	Frontal Orbital Cortex	Area 11
-29.79	21.78	-24	Frontal Orbital Cortex	Area 11
32.89	28.94	-24.51	Frontal Orbital Cortex	Area 11
-32.51	33.1	-22.87	Frontal Orbital Cortex	Area 11
-30.71	23.35	-23.01	Frontal Orbital Cortex	Area 11
40	32.5	-19.41	Frontal Orbital Cortex	Area 11
-25.23	28.71	-25.8	Frontal Orbital Cortex	Area 11
-36.61	30.45	-22.25	Frontal Orbital Cortex	Area 11
-31.35	33.12	-22.25	Frontal Orbital Cortex	Area 11
-31	36.59	-5.99	Frontal Orbital Cortex	Area 11
-37.02	36.38	-9.15	Frontal Orbital Cortex	Area 11
14.54	14.99	-22.65	Frontal Orbital Cortex	Area 13
18.5	16.42	-12.63	Frontal Orbital Cortex	Area 13
31.38	18.32	-19.16	Frontal Orbital Cortex	Area 13
21.13	7.66	-17.42	Frontal Orbital Cortex	Area 13
18.88	12.7	-20.22	Frontal Orbital Cortex	Area 13
32.02	15.74	-20.19	Frontal Orbital Cortex	Area 13
-20.34	21.22	-25.9	Frontal Orbital Cortex	Area 13
-12.54	32.69	-29.89	Frontal Orbital Cortex	Area 13
-22.38	31.91	-24.13	Frontal Orbital Cortex	Area 13
35.33	24.41	-21.62	Frontal Orbital Cortex	Area 13
23.94	22.08	-26.78	Frontal Orbital Cortex	Area 13
-25.12	24.34	-24.69	Frontal Orbital Cortex	Area 13
-13.31	23.87	-28.24	Frontal Orbital Cortex	Area 13
28.51	29.62	-23.33	Frontal Orbital Cortex	Area 13
15.86	7.86	-20.79	Frontal Orbital Cortex	Area 13
25.08	13.7	-16.16	Frontal Orbital Cortex	Area 13
20.79	10.51	-14.83	Frontal Orbital Cortex	Area 13
22.67	9.15	-14.58	Frontal Orbital Cortex	Area 13
24.7	7.68	-14.2	Frontal Orbital Cortex	Area 13
26.75	6.26	-13.64	Frontal Orbital Cortex	Area 13
27.56	24.59	-23.82	Frontal Orbital Cortex	Area 13
17.04	23.26	-26	Frontal Orbital Cortex	Area 13
-14.44	25.59	-26.88	Frontal Orbital Cortex	Area 13
-23.84	23.11	-23.73	Frontal Orbital Cortex	Area 13
-13.25	22.28	-25.93	Frontal Orbital Cortex	Area 13
15.86	24.07	-26.55	Frontal Orbital Cortex	Area 13
24.11	26.31	-23.67	Frontal Orbital Cortex	Area 13
33.52	27.95	-20.58	Frontal Orbital Cortex	Area 13
10.99	24.2	-21.02	Frontal Orbital Cortex	Area 13
29.97	30.38	-21.74	Frontal Orbital Cortex	Area 13
20.11	29.45	-25.54	Frontal Orbital Cortex	Area 13
-9.98	29.13	-28.33	Frontal Orbital Cortex	Area 13
-20.25	31.38	-25.6	Frontal Orbital Cortex	Area 13
-16.5	14.73	-15.57	Frontal Orbital Cortex	Area 13
-21.35	14.53	-16.58	Frontal Orbital Cortex	Area 13
-27.16	14.63	-18.16	Frontal Orbital Cortex	Area 13
-33.57	14.1	-18.71	Frontal Orbital Cortex	Area 13
10.63	5.77	-17.7	Frontal Orbital Cortex	Area 25
6.42	23.04	-23.82	Frontal Orbital Cortex	Area 25
-10.5	14.36	-15.29	Frontal Orbital Cortex	Area 25
19.36	26.57	-28.51	Frontal Orbital Cortex	14m
50.47	31.98	-17.77	Frontal Orbital Cortex	47m
41.47	32.4	-21.28	Frontal Orbital Cortex	47o
36.1	20.78	-7.75	Frontal Orbital Cortex	47o
-41.25	32.55	-4.05	Frontal Orbital Cortex	47o
-50.74	31.28	-7.05	Frontal Orbital Cortex	47o
40.49	30.32	-20.19	Frontal Orbital Cortex	47o
-45.31	34.47	-19.6	Frontal Orbital Cortex	47o
-40.6	22.23	-17.25	Frontal Orbital Cortex	47o
22.89	31.5	0.03	Frontal Orbital Cortex	47o
32.12	30.35	-0.68	Frontal Orbital Cortex	47o
36.33	18.65	-8.87	Frontal Orbital Cortex	47o
46.57	20.67	-5.27	Frontal Orbital Cortex	47o
-47.6	31.39	-17.68	Frontal Orbital Cortex	47o
46.46	29.26	-15.55	Frontal Orbital Cortex	47o
45.78	18.93	-10.67	Frontal Orbital Cortex	47o
44.89	21.68	-7.99	Frontal Orbital Cortex	47o
43.2	23.93	-5	Frontal Orbital Cortex	47o
40.99	26.96	-1.71	Frontal Orbital Cortex	47o
-42.78	33.68	-19.65	Frontal Orbital Cortex	47o
-38.52	13.87	-17.91	Frontal Orbital Cortex	47o

## Sheet: figureS8B
MNI x	MNI y	MNI z	H-O label	Neubert label
-18.56	58.71	-17.89	Frontal Pole	Area 11
-16.36	47.54	-23.97	Frontal Pole	Area 11
35.96	36.88	-21.98	Frontal Pole	Area 11
37.28	34.86	-11.08	Frontal Pole	Area 11
28.41	43.54	-12.29	Frontal Pole	Area 11
11.27	47.66	-16.54	Frontal Pole	Area 13
-17.01	43.49	-21.65	Frontal Pole	Area 13
17.29	39.37	-16.12	Frontal Pole	Area 13
23.7	40.68	-14.01	Frontal Pole	Area 13
-8.8	67.92	20.62	Frontal Pole	FPm
-21.52	49.94	-1.17	Frontal Pole	FPm
-15.69	72.19	-8.47	Frontal Pole	FPm
-18.28	64.44	24.19	Frontal Pole	FPl
-26.37	59.27	25.72	Frontal Pole	FPl
-35.02	52.95	28.3	Frontal Pole	FPl
-31.81	64.61	1.76	Frontal Pole	FPl
-40.97	59.39	4.04	Frontal Pole	FPl
19.1	49.59	14.72	Frontal Pole	FPl
-32.05	54	-4.3	Frontal Pole	FPl
-42.23	56.03	-3.92	Frontal Pole	FPl
-42.86	45.5	19.85	Frontal Pole	FPl
-41.82	50.58	26.73	Frontal Pole	FPl
28.4	62.84	15.13	Frontal Pole	FPl
32.8	56.82	21.23	Frontal Pole	FPl
35.37	50.39	26.95	Frontal Pole	FPl
20.31	62.8	21.73	Frontal Pole	FPl
37.5	61.11	-7.17	Frontal Pole	FPl
43.66	57.02	-0.35	Frontal Pole	FPl
31.15	65.93	1.96	Frontal Pole	FPl
37.15	60.35	9.04	Frontal Pole	FPl
43.35	55.67	13.76	Frontal Pole	FPl
37.91	46.49	-0.75	Frontal Pole	FPl
40.05	60.46	-6.8	Frontal Pole	FPl
31.04	65.83	0.69	Frontal Pole	FPl
39.33	60.35	8.88	Frontal Pole	FPl
45.64	52.83	15.42	Frontal Pole	FPl
33.05	63.73	16.08	Frontal Pole	FPl
39.4	56.51	23.73	Frontal Pole	FPl
-23.08	67.03	19.23	Frontal Pole	FPl
-29.51	67.26	12.77	Frontal Pole	FPl
-35.18	61.95	17.96	Frontal Pole	FPl
-33.86	65.04	3.37	Frontal Pole	FPl
-42.43	58.41	6.32	Frontal Pole	FPl
-47.64	50.82	11.22	Frontal Pole	FPl
-51.53	43	17.03	Frontal Pole	FPl
-38.06	61.28	-7.24	Frontal Pole	FPl
-43.52	54.44	-2.88	Frontal Pole	FPl
32.5	59.66	26.65	Frontal Pole	FPl
49.05	50.89	13.55	Frontal Pole	FPl
-39.22	55.54	21.32	Frontal Pole	FPl
-42.83	47.14	27.79	Frontal Pole	FPl
44.81	33.09	14.41	Frontal Pole	FPl
36.45	36.79	15.81	Frontal Pole	FPl
32.98	46.57	-11.57	Frontal Pole	FPl
39.44	48.12	-10.27	Frontal Pole	FPl
19.72	53.62	0.64	Frontal Pole	FPl
23.29	56.84	3.53	Frontal Pole	FPl
28.31	60.21	6.33	Frontal Pole	FPl
33.78	62.74	8.31	Frontal Pole	FPl
39.43	47.85	16.28	Frontal Pole	FPl
45.59	46.83	17.57	Frontal Pole	FPl
-46.34	35.55	14.78	Frontal Pole	FPl
-51.54	36.41	14.42	Frontal Pole	FPl
-38.62	59.38	12.84	Frontal Pole	FPl
-42.31	52.58	22.07	Frontal Pole	FPl
-7.49	42.45	53.05	Frontal Pole	8m
-19.42	38.6	55.18	Frontal Pole	8m
21.35	39.41	38.45	Frontal Pole	8m
21.11	38.76	48.39	Frontal Pole	8m
27.63	50.07	32.41	Frontal Pole	8m
27.06	43.21	40.27	Frontal Pole	8m
32.66	50.44	37.39	Frontal Pole	8m
34.67	40.61	23.52	Frontal Pole	8m
32.11	43.86	30.76	Frontal Pole	8m
30.5	46.62	36.13	Frontal Pole	8m
21.93	50.74	42.16	Frontal Pole	8m
26.84	52.8	41.6	Frontal Pole	8m
22.35	48.89	22.67	Frontal Pole	9m
25.81	56.78	25.56	Frontal Pole	9m
26.35	68.73	8.63	Frontal Pole	9m
-30.21	61.4	24.65	Frontal Pole	9m
27.49	66.79	20.2	Frontal Pole	9m
18.95	64.22	27.01	Frontal Pole	9m
23.68	56.98	34.38	Frontal Pole	9m
13.3	45.41	40.63	Frontal Pole	9m
17.44	48.37	42.19	Frontal Pole	9m
9.17	50.07	-30.11	Frontal Pole	11m
27.06	48.56	-18.47	Frontal Pole	11m
8.12	45.84	-26.73	Frontal Pole	11m
-8.5	62.21	-23.17	Frontal Pole	11m
9.43	55.23	-28.78	Frontal Pole	11m
17.62	59.26	-23.66	Frontal Pole	11m
-7.58	41.25	-32.01	Frontal Pole	11m
7.69	62.55	-27.11	Frontal Pole	11m
17.6	61.11	-23.27	Frontal Pole	11m
23.28	69.66	-14.29	Frontal Pole	11m
-9.38	49.9	-29.3	Frontal Pole	11m
18.26	48.41	-21.85	Frontal Pole	47m
39.91	48.42	-17.46	Frontal Pole	47m
-25.6	69.79	-0.23	Frontal Pole	47m
-48.12	51.92	4.77	Frontal Pole	47m
-49.94	56.15	-0.35	Frontal Pole	47m
-27.07	54.72	-17.56	Frontal Pole	47m
-38.32	50.59	-18.02	Frontal Pole	47m
46.08	50.51	3.51	Frontal Pole	47m
29.29	61.4	-17.52	Frontal Pole	47m
33.86	64.94	-5.08	Frontal Pole	47m
40.14	53.34	-13.82	Frontal Pole	47m
47.69	54.91	-2.67	Frontal Pole	47m
52.65	46.66	2.45	Frontal Pole	47m
-26.84	44.97	-20.08	Frontal Pole	47m
-37.15	48.52	-18.34	Frontal Pole	47m
-49.53	46.85	2.24	Frontal Pole	47m
-54.67	39.37	7.94	Frontal Pole	47m
55.75	36.71	-16.31	Frontal Pole	47m
28.76	60.29	-19.82	Frontal Pole	47m
40.32	57.31	-13.52	Frontal Pole	47m
33.16	65.73	-9.67	Frontal Pole	47m
43.46	60.82	-5.67	Frontal Pole	47m
50.14	52.8	-1.17	Frontal Pole	47m
54.8	44.56	2.67	Frontal Pole	47m
-27.04	47.22	-20.06	Frontal Pole	47m
-38.72	48.62	-17.5	Frontal Pole	47m
-50.74	48.41	6	Frontal Pole	47m
-55.8	35.35	3.31	Frontal Pole	47m
55.01	43.12	-8.1	Frontal Pole	47m
58.26	34.92	-0.58	Frontal Pole	47m
46.35	55.22	9.87	Frontal Pole	47m
53.12	49.4	-7.24	Frontal Pole	47m
-25.21	69.34	-7.39	Frontal Pole	47m
-36.72	64.07	-6.69	Frontal Pole	47m
-46.14	56.9	-6.57	Frontal Pole	47m
-55.16	39.58	2.87	Frontal Pole	47m
48.53	47.21	-10.47	Frontal Pole	47o
49.15	37.18	-9.5	Frontal Pole	47o
58.04	35.91	6.96	Frontal Pole	47o
-51.84	45.26	-3.54	Frontal Pole	47o
46.92	35.93	-18.35	Frontal Pole	47o
43.08	36.48	-10.6	Frontal Pole	47o
49.06	37.23	-9.46	Frontal Pole	47o
53.77	37.46	-6.36	Frontal Pole	47o
45.23	49.01	-9.19	Frontal Pole	47o
49.24	49.3	-8.61	Frontal Pole	47o
-43.64	37.15	-10.72	Frontal Pole	47o
-49.07	38.31	-10.24	Frontal Pole	47o
-53.22	45.83	-3.88	Frontal Pole	47o
