# Supplementary material for: Temporally organized representations of reward and risk in the human brain
Source: Nat Commun. 2024 Mar 9;15:2162. doi: 10.1038/s41467-024-46094-1 (PMC10924934; doi:10.1038/s41467-024-46094-1)
Supplement: Supplementary file 4 — Source Data [file 41467_2024_46094_MOESM4_ESM.zip › Source Data/supplementary/figureS10.xlsx]

## Sheet: figureS10A
Angular Gyr	Bootstrapped delta AUC	Statistics: delta AUC			Hippocampus	Bootstrapped delta AUC	Statistics: delta AUC			Amygdala	Bootstrapped delta AUC	Statistics: delta AUC			OFC	Bootstrapped delta AUC	Statistics: delta AUC			Frontal Pole	Bootstrapped delta AUC	Statistics: delta AUC
L	R		L	R	L	R		L	R	L	R		L	R	L	R		L	R	L	R		L	R
0.0156398	0.0131231	Median	0.00414602	-0.0104213	0.000725466	0.00744973	Median	-0.0217806	0.00232518	-0.0874143	-0.00371123	Median	-0.0641816	0.0126253	0.000117246	-0.0078563	Median	-0.00106642	-0.0121977	-0.00171901	0.00469109	Median	0.00227351	-0.00826623
0.0129069	0.0197347	Q_25	-0.0214963	-0.033327	-0.00339823	-0.00913337	Q_25	-0.0399791	-0.00804101	-0.0590479	0.00292201	Q_25	-0.0858588	-0.000184478	-0.00534587	-0.00134679	Q_25	-0.0139366	-0.023376	0.00265461	-0.0188327	Q_25	-0.0167402	-0.0237573
-0.0427038	0.0332138	Q_75	0.0295851	0.0118492	-0.0964223	0.0097041	Q_75	-0.00276324	0.0126437	-0.0360175	0.0173347	Q_75	-0.0435603	0.0257087	0.015035	-0.0222514	Q_75	0.0118088	-0.00130004	-0.0128407	-0.0134376	Q_75	0.0216047	0.006757
0.00747063	0.0118007	95 CI lower	-0.0694334	-0.0771092	-0.0204818	-0.00789782	95 CI lower	-0.0757571	-0.0270928	-0.108838	0.0304234	95 CI lower	-0.127099	-0.0287693	-0.00151187	-0.0350963	95 CI lower	-0.0380217	-0.0452586	-0.0180421	-0.0164274	95 CI lower	-0.0537073	-0.0512413
0.00657954	-0.0323435	95 CI upper	0.0788496	0.0561441	-0.0235194	-0.0167854	95 CI upper	0.031193	0.0331184	-0.0508388	0.0165238	95 CI upper	-0.00467309	0.0500791	-0.00874734	-0.0127882	95 CI upper	0.0389782	0.0191219	-0.00405311	0.0139125	95 CI upper	0.0559592	0.0354845
-0.0202363	-0.0112526				-0.0159403	-0.000309937				-0.0687925	0.00618127				0.00982008	-0.000221285				0.0370048	-0.013466
-0.00812293	-0.051167				-0.0162162	0.00948026				-0.103251	0.022521				-0.0100023	-0.00456594				-0.0177273	-0.00662373
-0.0295396	-0.062817				-0.0316105	0.0093462				-0.0860781	0.0326986				-0.0305037	-0.0112661				0.0228496	0.0118646
0.0258496	-0.00491614				-0.0359601	0.0208263				-0.080373	0.030957				0.0305206	-0.0181831				0.00676245	-0.0126933
-0.00179072	-0.0305884				-0.0186463	0.00253449				-0.0590505	0.02469				0.0158453	0.00247215				0.0386659	-0.00234044
-0.00221246	-0.0377258				0.0142178	0.0140237				-0.0659885	0.00444115				0.0150121	-0.00446224				-0.00544783	-0.00729413
0.006341	-0.0254694				-0.062394	-0.012346				-0.10896	-0.00481886				-0.0158789	-0.00502664				-0.019872	-0.0125039
0.00694608	0.00290685				-0.03818	-0.0272937				-0.0576767	0.0491919				-0.00542699	-0.00593951				0.0202882	0.0136725
0.0445392	0.00476194				-0.0416585	-0.00610671				-0.0599196	0.0167232				0.0437947	-0.0256122				0.00100806	-0.00187443
0.0015315	-0.00703392				-0.0109117	0.00687504				-0.0538965	-0.0166191				0.0171438	0.00569716				-0.00482306	0.00538001
0.00878389	0.0116009				-0.0446771	0.0177559				-0.0456955	0.030842				-0.0141715	-0.0193665				-0.00394721	-0.00460102
0.0445805	-0.0353675				-0.0420424	0.0225632				-0.0808144	0.00515814				0.00206777	0.00852082				0.00473347	-0.00897675
-0.011887	-0.00843857				-0.032155	-0.0144156				-0.0901999	0.0250009				-0.00704126	-0.0173661				0.00459185	-0.00725977
-0.00275756	0.00764413				-0.00438976	0.0215234				-0.0645987	0.0281563				0.00411095	-0.0127438				-0.0138666	-0.0217748
0.0130213	-0.019807				-0.0208178	0.00305446				-0.0587327	0.0261597				0.00901668	0.00543773				-0.0142086	-0.0153454
0.0158582	-0.0393743				-0.0402464	-0.0121762				-0.0450798	0.0131494				0.0080263	-0.0167828				0.0244528	-0.00314822
0.0328412	-0.0436602				0.013925	-0.00458659				-0.0915	-0.0105514				0.0076323	0.00766434				-0.00513271	-0.0196874
0.0572485	-0.00145924				0.00690949	-0.00414775				-0.0877649	-0.000303608				0.0153519	-0.0126881				-0.00791889	-0.00899409
-0.0126791	0.0164536				-0.0557089	0.00594548				-0.0415476	-0.00616462				0.00229456	-0.00178316				0.0088753	0.0118416
0.00569124	-0.0123425				-0.0349243	0.00712751				-0.0409357	0.0186987				0.011344	-0.000899023				0.00894771	0.0132514
0.0484206	-0.0156364				-0.0310284	0.0112921				-0.062569	0.0127666				0.0155961	-0.0358472				0.00922653	0.0335256
0.0105472	-0.0160989				-0.0245357	0.0124881				-0.0616907	0.0339604				0.010879	-0.0148714				0.00440582	-0.0287151
-0.0347829	-0.0106699				-0.029173	0.00550414				-0.0663044	-0.00772634				0.028051	-0.0299207				0.0182371	-0.00846049
0.0283728	-0.0287431				-0.0496761	0.0179759				-0.094553	0.0211891				0.012575	-0.021542				0.0298734	0.0191304
-0.0449094	-0.00368706				0.00813753	0.0221887				-0.0846986	-0.0015507				-0.017738	-0.0192406				0.0173768	-0.0111324
0.0386893	-0.0464625				-0.0131633	-0.00159889				-0.0802592	0.0510246				0.0116513	-0.0355665				-0.0143642	0.00167832
0.0359896	0.0180342				-0.0526861	-0.00401725				-0.105796	0.039816				0.0204657	0.0101513				0.0113402	0.0092709
0.0325382	-0.0329443				-0.0822385	0.00241505				-0.0441511	0.00363843				-0.0178823	-0.00250108				0.0255855	-0.0353275
-0.00676315	0.0264027				-0.00129517	-0.00107189				-0.0544423	0.0304786				0.00854259	-0.000688801				0.034945	0.0049076
0.0391005	-0.0103782				-0.0464834	0.0358382				-0.0556915	0.00905599				0.0236316	-0.0166743				0.00935565	0.000890584
-0.0272212	0.0187468				-0.0204605	-0.0239077				-0.0776355	0.00359738				-0.015881	-0.00288149				0.00540402	0.00694288
-0.00629236	0.00133206				0.00363847	-0.014971				-0.0582736	-0.00536223				-0.0213022	-0.00587855				-0.00777451	-0.00130042
-0.0580614	-0.00974931				0.0532802	-0.0281567				-0.114304	0.0181599				-0.0150985	0.00450928				-0.00397264	-0.00752398
-0.0418871	-0.0167865				-0.00760155	-0.0160318				-0.0506014	0.0295808				0.0134676	-0.0394038				-0.00790645	0.00569826
0.0382337	-0.0253038				-0.032434	-0.0159489				-0.063823	-0.0122812				0.0310408	-0.0200685				-0.0263599	0.00237608
0.00325115	-0.0470924				-0.0323069	-0.00108264				-0.0514844	0.0209784				0.0261456	-0.0196335				0.00405126	0.00370712
-0.00342489	-0.0509696				-0.0453626	0.00622554				-0.048092	0.0353217				-0.00902356	-0.0130152				-0.00214436	-0.0400013
0.0184941	-0.034994				-0.00101141	0.00324281				-0.0826839	-0.0238969				-0.00482702	-0.00366005				0.0128604	-0.0148795
0.0421496	-0.00898541				-0.010701	-0.00266578				-0.01769	0.00526657				0.0118366	-0.0136073				0.00905682	-0.00507637
-0.0338809	-0.00429709				0.00503275	0.00250418				-0.0619838	0.0178005				0.000620847	-0.0186811				-0.00836661	-0.0166733
0.0294369	0.0161268				-0.0148272	0.00155338				-0.0563515	0.00545236				0.0181368	0.0124381				-0.0162577	-0.00697304
0.0268873	-0.033642				-0.0567446	-0.00297717				-0.0610783	0.00838008				-0.00317377	-0.0229128				0.0209015	-0.0179445
-0.0100171	0.0265415				-0.0195213	0.00606668				-0.0432515	0.0199133				-0.000539497	-0.00615127				0.00788568	0.0155646
-0.00462785	-0.0138454				-0.0629908	0.00712798				-0.0765597	-0.00147266				-0.0215393	-0.0071545				-0.0279269	-0.0164795
0.00793874	-0.0155082				-0.0188599	-0.000497061				-0.0784188	0.0248714				0.00217057	-0.0195619				0.00608348	-0.0105413
-0.0491384	-0.0202683				-0.0349725	0.00546576				-0.0633087	0.00492168				0.0281538	0.00158478				-0.000712388	-0.0199341
-0.00323219	0.0082856				-0.0422377	0.0275332				-0.0704523	0.0212408				-0.0019319	-0.00501436				0.00383868	-0.0152036
-0.0108452	-0.0178752				-0.00526947	0.0189007				-0.0840566	0.0128113				0.00791151	0.0100809				-0.0092735	-0.00335789
-0.0161682	-0.0108613				-0.0430564	0.0091296				-0.0389681	0.0152813				0.00669537	-0.0201553				0.01083	0.00563021
0.0319929	0.00879152				-0.0441467	0.000494296				-0.0232109	-0.0159894				-0.00451591	0.00242269				-0.0169604	-0.00926868
0.00613401	-0.00297534				-0.040009	0.00320213				-0.0665893	-0.003973				-0.0189452	-0.00815451				0.0144391	-0.00213556
0.0519216	0.00491248				0.0120753	0.0025202				-0.102008	-0.0209485				-0.00829706	-0.0120713				0.00312215	-0.0175502
0.0380493	-0.0234015				-0.0296619	0.00166947				-0.0576816	-0.0472347				-0.013208	-0.0236491				-0.0150393	-0.039698
-0.0044446	-0.0129926				-0.00727869	-0.0256531				-0.0687102	0.0102417				-0.0182528	-0.00922435				0.00111662	-0.00138278
0.0109586	-0.0606913				0.0450717	0.00558305				-0.0876046	-0.00785759				-0.0040931	-0.00839859				-0.0312441	-0.0117437
0.0101323	-0.0118727				-0.0735351	0.0122613				-0.0685025	0.010069				-0.0176243	0.00139903				-0.0175079	-0.0245128
0.0410664	-0.0234951				-0.043721	0.00526311				-0.0759787	0.0204342				0.0167911	-0.00842218				0.00117463	0.000393592
-0.0291331	0.00703733				-0.0535965	-0.00315709				-0.0480789	0.0393402				-0.00215727	-0.0368287				-0.0197517	-0.0205178
0.0425632	-0.0515972				-0.0620238	-0.0153549				-0.0825784	0.013872				-0.0148526	0.000471034				0.00357421	-0.0345212
0.0334312	0.00309819				-0.0518876	0.00165133				-0.108275	0.0412456				-0.00395661	-0.013479				-0.00426061	-0.00580894
-0.0129152	-0.00302849				-0.0353805	-0.00618149				-0.0584518	0.00184249				-0.0221163	-0.0145861				0.0109682	-0.00242558
0.00598238	-0.0377549				-0.0473976	0.00695695				-0.0581823	0.0165865				-0.00488941	-0.000875678				0.0228957	-0.00253841
0.0463122	0.00324582				-0.0273639	0.000820129				-0.0552996	0.00683208				0.0158235	-0.029519				0.00662796	-0.0372193
-0.0150599	0.00402436				-0.0179685	-0.0178363				-0.108736	0.0314001				0.016669	0.00422033				0.00103314	-0.0343739
-0.00459688	-0.0277595				-0.0527856	-0.00463955				-0.0280429	-0.00172477				0.00521945	-0.0474315				-0.00629338	-0.0177161
0.0402402	0.00416331				-0.0345469	0.00759657				-0.0476308	0.00965265				-0.00861642	-0.0026744				-0.0328703	-0.00374128
0.0400487	0.0168384				-0.0480654	-0.00551093				-0.0598447	0.0100822				-0.000696969	-0.028145				0.00290093	-0.00865555
0.012197	-0.0360323				-0.0305729	-0.00978077				-0.0611763	0.0183085				-0.0250208	-0.00562321				0.00676029	-0.0104178
-0.00299394	-0.0287159				-0.0390402	0.0317265				-0.0205565	-0.00209696				0.00963186	-0.00319457				-0.0318512	0.00341554
-0.00358552	-0.0156094				-0.00123447	-0.00155103				-0.0387137	-0.00587026				-0.0184445	-0.0193986				0.0212498	0.0126951
0.0423687	0.00374334				-0.0172002	0.0132823				-0.059972	-0.0130068				-0.0272672	0.00713298				0.00845007	-0.0464957
0.0583532	-0.0615876				-0.0348366	0.0197133				-0.0391005	0.0064904				-0.0190191	-0.040965				0.0184859	-0.0145421
-0.000158201	-0.0173975				-0.0232249	0.00930321				-0.0630615	0.0245098				-0.00837624	0.0119978				-0.0145866	0.00795277
0.0246768	-0.00613474				0.0199886	0.003403				-0.0523533	0.00357182				-0.00520903	-0.0196365				0.0182264	0.000649972
0.00894271	0.00986428				-0.0275244	-0.011409				-0.0899921	0.0144042				-0.0117283	-0.0213898				0.000878054	-0.00226589
0.0239622	-0.0272935				-0.0501454	-0.00102241				-0.0324338	-0.00895838				0.0200217	0.00232806				0.00973129	-0.0114307
-0.00630393	-0.0160186				-0.0339272	0.00342674				-0.127435	0.0302042				0.00540241	-0.0255034				0.00194906	-0.0116875
0.00645571	0.00635741				-0.0219055	0.0110452				-0.0857816	0.00956285				-0.0223431	-0.00879773				0.0255209	-0.00111998
0.0168551	-0.0318634				-0.0367484	0.0320123				-0.0753468	-0.021068				0.00490237	0.0120068				-0.00831515	-0.0112353
-0.00131562	-0.00860991				-0.0292257	0.00315505				-0.0700135	0.023559				-0.00804291	-0.0314971				-0.0125382	0.0134767
-0.00670111	-0.00411717				-0.0457932	-0.0110514				-0.100839	0.0192781				-0.0144415	0.0174777				-0.00360291	-0.024553
0.0625866	-0.0654958				0.00622552	-0.000755917				-0.0641495	0.0108686				-0.041744	-0.0142399				0.0125046	-0.0362942
-0.0176104	-0.0159388				-0.0325247	-0.00714348				-0.0688079	0.0177987				-0.00840998	-0.0071621				0.00405473	-0.00940477
-0.091804	-0.015958				0.00789453	0.00332004				-0.0565547	0.00980711				0.0318232	-0.00758253				-0.0111244	-0.0014953
-0.0424273	-0.0241071				-0.0333844	0.00220636				-0.0896785	0.0341686				-0.00819415	-0.0256949				0.024304	0.0083285
0.0203547	0.00936664				-0.0262582	-0.014425				-0.0665076	0.0297244				-0.0102713	0.00111702				-0.0209015	-0.00978019
0.00284415	-0.000298435				0.0321547	0.00357205				-0.0711145	0.0065921				-0.0164369	-0.00777052				0.00978176	0.0189493
0.0111748	-0.0317108				-0.0245049	0.00500984				-0.0748303	-0.0362775				-0.0132529	-0.00914405				-0.00162179	0.0182867
-0.0405837	-0.00949749				0.00360407	-0.00934298				-0.0630385	-0.0047889				0.018026	-0.00688769				0.00764912	-0.00294217
-0.0284506	0.0163098				-0.0103644	-0.00736303				-0.045375	0.0131136				0.000719896	-0.0187239				0.0265103	-0.0279042
0.000324818	-0.0374931				-0.0349657	-0.00330217				-0.043605	-0.00532271				-0.00168996	-0.0243752				0.00375125	-0.0232468
0.00253984	-0.00543443				0.00371263	0.00189461				-0.0538463	0.0288866				-0.011126	-0.00449645				-0.0186736	-0.0175548
0.0155205	0.00815765				-0.00264141	0.000980457				-0.040334	-0.00733836				0.00743456	-0.00736217				0.0176301	-0.0134644
0.0237502	-0.0108919				-0.00993645	-0.00620086				-0.0499266	0.00318757				-0.0165475	-0.0087995				-0.0214947	-0.00234182
0.00335931	-0.0370168				-0.0198664	-0.00083379				-0.0331375	0.0403336				-0.00573464	-0.00159645				0.0164307	0.0062828
0.0174487	-0.00791193				-0.0196599	0.00812961				-0.100901	0.0237517				0.00859284	-0.019283				-0.0171584	-0.0145406
0.0647894	-0.0409941				-0.0038672	0.0123101				-0.0326077	-0.00310685				-0.0245433	-0.0112406				-0.00349054	-0.0246991
-0.000312006	-0.0427915				-0.0120929	0.010253				-0.0652047	0.00649842				-0.00173776	-0.0227249				-0.00345177	-0.0409334
0.00105667	-0.00708036				-0.041325	-0.0119218				-0.0609326	0.00712117				0.000896319	-0.0100415				0.00805989	-0.0053364
-0.0102479	-0.0221166				-0.0132552	0.0160658				-0.0842416	0.00153947				0.00395017	-0.0433145				0.00453181	-0.0290205
0.0112072	0.00362912				-0.012268	-0.0148143				-0.0572456	-0.0106771				-0.00708037	-0.0267584				0.020963	-0.00822788
0.0371907	-0.00905491				-0.0819867	-0.0169806				-0.094052	0.0347846				0.0167179	0.0018406				0.00204066	-0.0109391
0.0155179	-0.0184337				-0.0578332	-0.00121231				-0.124904	0.0292255				0.0255925	-0.01683				-0.00583949	-0.0155131
-0.0138491	-0.0128312				0.0144582	-0.00484679				-0.0668229	0.0188559				-0.00109566	-0.0280539				-0.0105563	0.0070446
0.00165346	0.0155618				-0.0257256	0.0296452				-0.0773622	0.0111444				-0.0261648	-0.00462937				-0.00518655	-0.0268124
-0.016446	0.0173916				-0.0362627	-0.0171925				-0.0910917	0.0411325				-0.0381858	-0.0381815				-0.0123793	-0.0121139
-1.15511e-05	-0.00770859				-0.0249242	-0.0250877				-0.0174595	0.00448852				0.00322172	-0.00437932				0.0349552	-0.0269239
0.0280046	-0.045433				-0.0215818	0.0102144				-0.073688	0.013634				-0.0034087	-0.00570069				0.0261515	0.0063575
-0.0345564	0.0537601				-0.019767	0.00753471				-0.0449684	-0.00843459				0.000744118	-0.00474163				0.0332989	0.00961472
-0.0293925	0.0597959				-0.00613538	0.0136078				-0.112576	0.0119858				0.000299647	-0.0216741				0.00964787	-0.00674648
-0.0329856	-0.0366793				-0.0503803	0.00615615				-0.0779677	0.0153176				-0.0211393	-0.0112289				0.020617	-0.00642597
-0.0390738	-0.0125174				-0.0633742	-0.00697371				-0.100852	0.0466021				0.0135149	-0.0123037				-0.0178782	-0.0182854
-0.0383779	-0.0110055				-0.00380977	0.0248454				-0.043609	0.0135446				-0.00839577	0.0205494				0.0562548	-0.0224981
0.0252194	-0.0141199				-0.00248537	-0.00117032				-0.0877923	-0.0192863				-0.000168683	-0.0270174				0.0224322	-0.0132365
-0.0201621	-0.0182826				0.00619665	0.026208				-0.0833641	0.0130239				-0.00464487	0.00114192				0.0286959	0.00923165
-0.0460541	-0.0462915				-0.00382281	-0.00548203				-0.075016	0.017955				-0.0145019	-0.0107653				0.0183007	-0.0160046
-0.0269492	-0.0158942				-0.083366	-0.00710068				-0.0845157	-0.00206703				0.00308839	-0.0418618				0.0139716	0.00563052
-0.0161073	-0.0303392				-0.0328008	-0.0109201				-0.0486372	-0.0226685				-0.0133437	-0.026456				0.00703058	0.0104196
-0.00766586	-0.0610944				0.0234473	-0.00754008				-0.0517234	0.0467039				-0.0014094	0.00485968				0.011353	-0.0324098
0.0180184	0.0257426				-0.0266336	0.0107791				-0.067475	0.00836482				-0.0121663	-0.0309143				0.0282963	-0.00715908
-0.0155519	-0.0306176				-0.0184189	0.00573628				-0.0521867	0.00585311				0.00503964	-0.0128388				-0.00135785	0.00651749
-0.00363642	-0.00691063				-0.0311085	0.00570106				-0.0751618	0.0121936				0.014187	-0.0134662				0.00467148	-0.0342416
0.0181256	-0.0158373				-0.0396678	0.0121574				-0.0817556	0.0442272				0.0159328	-0.0132358				-0.0265733	-0.0173794
-0.00888173	-0.00557365				-0.0304393	-0.000703311				-0.0307197	0.00945125				0.00181507	-0.0153796				0.0287832	0.00472526
0.0692094	0.00527548				-0.0585676	0.0299322				-0.0584484	0.0243474				-0.0131477	-0.0178595				-0.0149447	-0.000488725
0.000490496	-0.000939502				-0.0308439	0.0298906				-0.0602667	0.00146901				0.0209511	0.00679878				-0.00500882	-0.00199113
0.00469156	0.00154531				-0.0408136	0.00438317				-0.0801298	0.00788383				0.00836107	-0.00853165				0.011579	0.00202667
0.0200068	-0.000434714				-0.00664475	0.0238179				-0.0637797	0.0267555				0.00277857	-0.00608583				-0.0227914	-0.00481386
0.00756641	0.00156773				0.00124289	0.000641531				-0.0599967	0.0194165				-0.0186621	-0.00338172				0.0160528	-0.0289624
0.00960505	-0.0115468				-0.0287433	-0.00743564				-0.107396	0.0406038				0.00725366	-0.0115445				-0.036314	-0.0138394
0.0151405	-0.027936				-0.0147855	0.0130698				-0.0663289	0.0273692				-0.00568975	-0.0393991				-0.0180585	0.00954793
0.00162277	0.0226054				-0.062193	0.0127822				-0.0135641	-0.00362346				0.0266496	-0.0100782				0.0245639	0.0236846
-0.0140508	-0.0113782				-0.0156521	0.00597911				-0.0994481	0.0409467				-0.00165482	-0.0087984				0.0071163	0.00162525
-0.00297187	0.00156413				-0.0460778	0.000727113				-0.112249	-0.00850659				-0.0197529	0.0281533				-0.0258878	-0.0079174
-0.00218365	-0.00557087				-0.0299719	0.0215976				-0.0361297	0.0448263				-0.0359198	-0.0221851				-0.0154729	-0.00775091
0.00863884	-0.0131869				-0.064252	-0.00336915				-0.0687458	-7.24601e-06				0.0228441	-0.00457043				-0.0222255	-0.0361609
-0.00787823	-0.00382147				-0.0240646	0.00117844				-0.0423934	0.0246954				-0.00548141	-0.0266821				-0.00167989	-0.00160932
-0.0550986	-0.0309495				-0.0499324	0.0169802				-0.0551469	0.0164957				-0.011094	-0.0253625				0.000167954	0.00373543
0.015892	-0.0562455				-0.0297516	-0.00763088				-0.0428115	0.0123679				0.00422158	-0.00833623				-0.0084115	0.0218631
-0.06211	0.036145				-0.0299088	-0.000311629				-0.0639214	0.00985649				-0.0168103	-0.00213066				0.00662829	-0.00837879
-0.0293159	0.00667749				-0.0813117	0.00257235				-0.0705053	0.014674				0.0211198	-0.0153608				0.0048782	-0.0165466
0.0205933	-0.0268577				-0.0656302	-0.0132918				-0.132679	0.0220046				-0.0149959	0.00521462				-0.00896926	0.00355809
0.00433022	0.0111297				0.00959728	0.00673577				-0.0239464	0.0227707				0.0237119	-0.0522871				0.0134401	-0.0260865
-0.0332359	0.0122533				-0.0351337	-0.00639319				-0.0784599	0.0347649				0.0315846	-0.0352025				-0.0215682	-0.00936598
0.0098079	-0.0408722				0.0142803	-0.00741168				-0.0934559	0.00152156				0.0173487	-0.0158943				0.0176607	0.0231108
-0.000758132	-0.0515516				-0.0274811	-0.00210864				-0.0526028	-0.000874572				-0.0319445	-0.0230096				-0.0268871	0.00102581
0.0389068	0.0221747				-0.0175683	0.00666309				-0.100716	0.0137159				-0.0132821	-0.0121992				0.0277359	-0.0175929
-0.00897105	-0.00531913				-0.0141159	0.0209007				-0.0461597	0.00896784				0.0222626	-0.0357369				-0.0313455	0.00103395
-0.0124464	-0.0217411				-0.0405521	0.0119949				-0.103305	0.0167253				-0.0148674	-0.00983983				0.00192613	-0.0444987
-0.0218137	0.000125051				-0.000876909	0.00387225				-0.0959726	-0.0209476				0.0251899	0.00679856				0.00612815	-0.0121367
-0.0230432	-0.0390423				-0.0176918	0.0100429				-0.0799331	0.0200005				0.00483679	0.00405709				0.00812082	0.0274186
0.0125835	-0.0195691				-0.00511381	-0.0111212				-0.0871158	0.0282257				0.01808	-0.00825489				-0.00273837	-0.0275646
0.0142508	0.00687088				-0.0392426	0.0181193				-0.0424555	0.0228357				-0.0183543	0.0078922				0.000156613	-0.0118392
0.022357	-0.00443591				0.00534648	0.00307335				-0.0933913	0.0383033				-0.00327521	-0.0138819				0.0112726	-0.0396082
-0.0441673	-0.00460105				-0.0302583	0.00128771				-0.0963693	0.023776				0.0114262	-0.00830626				-0.0202257	0.0114355
0.00893479	-0.0174877				0.00226887	-0.00269973				-0.0409958	0.0555806				0.00397431	-0.0228842				-0.0234899	-0.0046685
-0.0146026	0.0127664				-0.0252223	-0.00877137				-0.0549586	0.0210371				0.00144881	-0.0163685				-0.0431119	-0.0183053
-0.00877447	0.0125696				-0.00385298	0.0239517				-0.0616135	-0.00142458				0.00707356	-0.00300299				0.014685	-0.0161062
-0.0151069	-0.0285274				-0.0430645	-0.00398039				-0.0904619	0.0301776				-0.00172459	-0.0372675				-0.00715516	-0.0120794
0.0237203	0.0137557				0.00450846	0.0314541				-0.121447	0.0180238				0.0199278	-0.0230069				0.0147834	-0.000898879
0.0243541	-0.0569142				-0.0142671	0.0125067				-0.0469044	0.0418271				-0.0186919	-0.01294				-4.42797e-05	-0.00675515
0.00978144	-0.0103105				0.00552032	-1.18026e-05				-0.0122533	0.0154941				-0.0317196	-0.0137719				-0.00323007	-0.00864727
-0.0195529	0.0174008				-0.0180585	0.0150308				-0.0879401	0.021922				-0.0130331	-0.00839261				-0.00480804	-0.0165372
-0.00425025	-0.0214538				-0.0817534	-0.00824528				-0.0419324	-0.00205598				-0.0165779	-0.03487				0.0044288	-0.0157204
0.0227015	-0.0181111				-0.0314462	0.0087952				-0.0404575	0.0334548				-0.0112417	0.00557931				-0.00749001	-0.00611027
-0.0119523	-0.015703				0.0219179	-0.00457663				-0.0981865	-0.020736				-0.017979	-0.020313				0.00527265	-0.017474
-0.025778	0.00944463				-0.0478368	0.0114843				-0.0783878	0.0296305				-0.0332548	-0.0130498				0.0110777	-0.0180911
-0.0105417	0.0148057				-0.0291422	0.00456626				-0.0402904	0.0386857				0.00375534	0.00476627				-0.000405986	-0.0346762
0.0458431	-0.0100112				-0.0402645	0.00708357				-0.0297769	0.0196887				0.0418697	-0.00356418				-0.00557363	3.68753e-05
-0.0114945	-0.0404841				0.0108986	0.019035				-0.0469701	0.0171552				0.0278182	0.00125201				-0.00356793	-0.019941
0.0277459	-0.0193172				-0.0107055	0.0309674				-0.0650858	-0.0197181				-0.0101615	-0.0163467				0.00903788	-0.00139237
0.00422333	0.0021488				0.000418498	0.0205894				-0.0364805	0.0141175				-0.00251668	-0.000511983				0.0108391	0.0120216
-0.0101685	-0.0299369				-0.0272856	0.0219029				-0.0739352	-0.0186156				0.016022	0.00463588				-0.0027077	-0.00717144
-0.00503184	-0.0388301				0.00342537	0.00297458				-0.0414445	0.0212069				0.00561552	-0.0177095				0.00113539	-0.0355726
-0.00529835	0.00918594				-0.0233134	0.00999811				-0.0846865	0.00261281				-0.00441232	-0.0301368				-0.0220543	-0.00739294
0.0245041	-0.0172591				-0.0129097	0.0064908				-0.0504267	0.0154627				0.0233087	0.00224277				0.0112993	-0.025081
-0.0161376	0.0337801				-0.036757	-0.00161359				-0.0784065	0.00847013				0.00381385	0.00419336				0.00321471	0.001201
-0.0159214	0.00683447				0.00671739	0.00797699				-0.0263449	-0.0180428				-0.0226454	-0.0316455				0.0368627	-0.0273066
0.0431304	0.00784151				-0.0163798	-0.0100763				-0.0378339	-0.0199858				0.0194631	-0.0121482				-0.00448278	-0.0193216
0.0111754	0.0110269				-0.0101406	-0.0204799				-0.0272	0.0112653				-0.00472717	-0.0158967				0.020042	-0.00776464
0.031261	-0.0184707				-0.0368382	0.0132648				-0.0567741	0.00897016				0.0253418	0.0116726				-0.0207978	-0.00926964
-0.00916347	0.0105238				-0.010603	0.000727882				-0.0645832	-0.00351874				-0.0140038	-0.0335369				0.00902203	0.00295702
0.00129749	0.0043306				-0.00273907	0.0188115				-0.0470188	0.0308945				-0.0152553	-0.000473316				-0.0114388	-0.0150292
0.00901218	-0.012873				-0.0634209	-0.0237267				-0.0767189	0.0102921				-0.0098603	-0.0147368				0.0189252	0.0113123
0.0233877	-0.0182992				-0.00986645	-0.00138083				-0.049853	0.00650834				-0.0114368	-0.0461537				0.00428133	-0.0240035
-0.00985167	-0.0335448				0.0249789	0.00781601				-0.0622117	0.0128334				0.00389446	-0.00165574				0.00541215	0.00757796
0.0304001	-0.0109692				-0.0456128	0.00370259				-0.0868659	0.00454436				-0.024872	-0.0171489				-0.0404306	0.00419268
-5.29088e-05	-0.00093626				0.0212576	-0.00315033				-0.0423724	-0.0248902				-0.00155072	-0.0237671				-0.0195594	-0.0170593
-0.00318944	-0.0112598				-0.0106656	-0.00969431				-0.0512821	0.00915658				-0.0392566	0.00190568				0.00632147	-0.0362062
0.033563	-0.0337667				-0.00788807	0.00530955				-0.0111215	0.00700968				-0.00410435	0.00617266				0.00887057	-0.0187398
-0.00873585	-0.0258602				-0.0140741	-0.0141155				-0.06176	0.00672184				-0.020876	-0.00362327				-0.0116607	-0.0328805
0.0268935	-0.00636069				0.019687	0.0211684				-0.0446282	-0.01506				-0.00343754	-0.000188064				-0.0122791	-0.0251762
-0.0581475	-0.00428351				-0.0484074	0.00273695				-0.0721349	-0.000768724				-0.00142373	0.0292732				-0.0221182	0.00503944
0.011376	-0.0485485				-0.00789809	-0.0122757				-0.0630065	0.029547				-0.0428862	-0.0120261				-0.0113601	-0.00376697
0.0037424	-0.0169282				0.012551	-8.34821e-06				-0.0386895	0.0125915				0.0371702	-0.00764159				-0.00432636	0.0096232
0.0624543	-0.00587065				-0.0231476	-0.00477531				-0.0812644	-0.00353251				0.00876026	-0.00344951				-0.0103137	-0.00994029
-0.0128936	-0.0162766				-0.0264664	0.00408723				-0.0324751	0.00262148				-0.0152196	-0.0375211				0.0116304	-0.00680396
-0.00258589	-0.0420269				-0.0456115	-0.00911216				-0.110482	0.0213125				0.0129902	0.00754831				0.0264747	0.0157476
-0.0166375	0.00735411				-0.00915202	-0.00377342				-0.0516994	-0.0195929				0.00734711	-0.00723233				0.0134972	0.000645792
-0.00226174	0.00165686				0.0132028	0.0128239				-0.0480761	-0.0147815				0.0145316	-0.00171124				0.0178586	-0.00758046
0.022669	-0.00726274				-0.0112762	0.0193886				-0.0606933	0.00753991				-0.00519477	-0.0275586				0.012651	-0.0259236
-0.00708807	0.0292385				-0.00809161	0.00944345				-0.063167	0.0500993				-0.0113613	-0.0192506				0.0548021	0.0153027
-0.00515581	0.032658				-0.0265003	0.00373312				-0.0471934	0.0135994				0.0123077	0.0157029				-0.0181165	0.0108441
0.0250487	-0.0594495				-0.0111405	0.00411308				-0.038423	0.0170335				0.0163133	-0.0140629				3.92479e-05	-0.0289688
-0.00664571	0.0392972				0.0380745	0.0149076				-0.0622998	-0.00613598				-0.00216548	-0.0221627				0.0298108	-0.00743603
0.0340818	-0.0309303				-0.0472543	-0.00111015				-0.0803658	-0.014268				0.0137207	-0.0298844				0.0201001	-0.0244303
0.0360108	-0.0170585				0.0157161	-0.0117466				-0.0517975	0.0412499				0.000227668	-0.0126962				-0.0113972	-0.00156444
-0.0340456	-0.00949924				-0.00510255	0.0124592				-0.0561393	0.00539022				-0.0165615	-0.0301006				-0.00153085	-0.0226252
0.000255919	-0.0132111				-0.0280477	0.0269379				-0.0691634	-0.00275691				0.0202386	0.0127266				0.00146131	-0.0182082
0.0195679	-0.0261113				0.0276327	0.00458526				-0.0590322	0.0150438				0.0172998	-0.00370184				-0.0132257	-0.0160642
0.0193286	-0.0369533				-0.0238168	-0.0025227				-0.0705002	0.0430949				0.0154646	-0.00355901				0.0356876	0.00427591
-0.0145022	-0.0200764				0.00436651	-0.00433368				-0.120167	0.0216688				-0.00350998	0.00687766				-0.00638512	-0.0118633
-0.00290226	-0.0355426				0.00685814	0.0148317				-0.101289	0.0164046				-0.0191024	-0.00584767				0.0108931	0.0108799
0.031739	-0.0304646				-0.00238776	0.0267324				-0.0258603	0.0442066				0.0104208	-0.0372101				0.0109962	0.0126587
-0.00224998	0.0103805				0.00906144	-0.00227985				-0.0915258	-0.000283805				0.0029056	0.0198108				0.0235438	-0.0232486
0.0097914	-0.0113131				0.0190802	0.000616478				-0.0502428	0.0114526				0.0139176	-0.00362584				0.0279798	-0.00495826
-0.0189023	0.0390062				-0.0246139	-0.00703867				-0.057246	-0.0178779				-0.00294575	-0.00714888				-0.0144658	-0.00368946
0.0370699	0.00616384				-0.000116846	-0.00661566				-0.0349674	0.0143779				-0.000543445	-0.0133757				-0.00407371	-0.0170828
0.0223092	0.00954464				0.00569455	0.00282746				-0.078218	0.0181523				0.0419603	-0.00406969				0.0107142	-0.00763505
0.0191806	0.0084093				0.0305297	0.0198234				-0.0875744	0.0110308				-0.00424235	-0.0450329				-0.00655069	-0.0119038
-0.0111756	0.0220972				-0.0624375	0.0153251				-0.0981833	0.0183809				-0.00576546	-0.0352773				0.0243446	-0.0130385
0.0391282	-0.0164937				0.0266056	-0.000545706				-0.139975	0.0296727				-0.00219134	0.011186				0.0140089	0.0123973
0.0158709	-0.0463712				-0.0311429	0.0155791				-0.0985443	0.00449062				-0.0267105	0.011877				0.00357896	-0.0203724
0.0309831	-0.000719481				-0.0284766	-0.0108834				-0.0550839	-0.0338517				-0.0124822	-0.0262896				-0.00340149	0.0232789
-0.0171622	-0.0325632				-0.0692294	0.013085				-0.0214135	0.00366008				-0.0190607	-0.0236675				-0.0266423	-0.0206484
-0.071188	0.0124629				-0.00733626	0.0148908				-0.0652026	0.00864966				-0.0155403	0.00451307				0.00996499	-0.00735901
0.0278557	-0.0176657				0.0256964	-0.00110689				-0.0342516	0.00130597				-0.00166536	-0.026601				0.0306268	-0.0172641
0.0230737	-0.0413644				-0.03214	-0.0190636				-0.089161	0.0238972				-0.0217005	-0.0388082				-0.00581139	0.00947574
0.00596386	-0.0147996				-0.0433486	-0.00312706				-0.0807408	0.0193507				0.0181508	0.00423964				0.0264861	-0.0241645
-0.021513	-0.00205702				-0.0451699	0.00406815				-0.0507966	0.0276002				0.0383267	0.0136935				0.00261633	0.0106309
0.00104891	-0.0345767				-0.0117014	0.0130203				-0.0538778	-0.0348666				0.0251819	-0.0278492				0.00777518	-0.015338
-0.00553024	-0.0107138				-0.0156026	-0.00847616				-0.046169	0.00658662				0.00945585	-0.00387005				-0.00202136	0.00136995
-0.0108247	0.00940014				-0.0356843	0.0184574				-0.081452	0.00809707				-0.0244223	-0.0241466				-0.00145276	-0.0027168
-0.0249596	-0.0182191				-0.0040226	0.000316871				-0.0473332	0.0269465				0.00383099	-0.0492928				0.0130936	0.000580957
-0.00911957	0.0322752				0.0030622	0.00647134				-0.0686202	0.0261409				0.00158438	-0.0156606				-0.0244856	-0.0262872
-0.00700098	-0.0159145				-0.022029	0.0218508				-0.11265	0.0215912				0.0269751	0.0243833				0.0147159	-0.0280391
-0.00422155	0.00862604				-0.00581625	0.00297897				-0.0941312	0.00756899				0.00577341	-0.0137529				-0.00290998	-0.00785727
0.0305945	-0.0434481				0.00263618	0.0177736				-0.0807257	0.0220706				0.0266413	-0.0307302				-0.0215189	-0.00153492
-0.0389511	-0.0126453				-0.0293147	-0.00689921				-0.0700889	0.0218296				0.0106737	-0.0296245				0.0117059	-0.0117723
0.00923569	-0.0349537				-0.0452268	0.00761427				-0.0693707	-0.0191259				0.035072	-0.0148271				0.0255093	-0.0173539
-0.000597414	-0.0486805				-0.0238327	0.00929275				-0.0638672	0.00470797				-0.00575095	0.00588271				0.0173317	0.00715099
-0.00688524	-0.020561				0.0012394	0.00636358				-0.0331112	0.0380765				-0.0017105	-0.0129051				0.00815613	-0.00543966
-0.00452308	-0.0107383				0.0230651	0.00551206				-0.0611036	0.000791862				0.00821018	0.015277				-0.0213239	-0.0270673
0.0722724	0.0254868				-0.0225518	0.0124387				-0.0380786	-0.000104759				-0.019887	-0.0358076				-0.0312367	0.0226472
0.0175243	-0.0237643				-0.0703459	0.0214326				-0.0390079	0.0276684				-0.0103512	-0.00285161				0.0121825	-0.0353641
0.0107888	0.0132363				-0.0137558	0.00838691				-0.055752	0.0247248				0.0104225	-0.0263054				0.0128726	-0.00803011
-0.0403478	0.0322726				-0.00432178	0.000581907				-0.12775	-0.00140735				0.00726093	-0.00801647				-0.00119373	0.00276993
0.0759283	-0.00364107				-0.0327146	0.015688				-0.0909851	0.011074				-0.0300292	-0.0128585				0.00354009	-0.031825
0.0272747	-0.0419013				-0.0541561	0.00742115				-0.0889033	-0.0254763				-0.00728497	-0.0013332				-0.0387315	-0.0304323
0.020473	-0.0202722				-0.0600237	-0.015576				-0.0741683	-0.0100618				0.0258339	-0.0294639				-0.00576526	0.0101336
0.0746214	-0.023468				-0.0258775	0.0102584				-0.0262812	0.0321875				-0.00585182	-0.0131651				0.0111257	-0.0351948
-0.0222299	0.00432622				0.00873824	-0.0170254				-0.0905595	0.000421351				-0.0160401	-0.0253604				0.0151732	-0.0244583
0.0159665	-0.0272301				0.00482443	-0.0116802				-0.0677129	-0.0033901				-0.000124295	-0.0112053				0.0210613	-0.0314197
0.00691286	0.039696				0.00577235	0.00904054				-0.0572273	-0.0316038				-0.00830999	-0.0204876				-0.0267606	-0.0104513
0.0212926	-0.0366755				0.0204388	0.00123432				-0.0613834	0.027968				-0.0087715	-0.00236718				0.00666747	-0.012425
0.0250186	-0.00945035				-0.000401132	0.0116092				-0.0899997	0.0117375				0.00236691	-0.0143661				0.00719303	0.00318321
-0.00450632	-0.0717729				-0.0505311	0.0123216				-0.0897161	0.00746068				0.00316546	-0.00795574				-0.0189689	0.00869022
-0.0382997	0.0235105				-0.0146316	0.0111857				-0.0836986	0.0229819				-0.00386055	-0.0112708				-0.00536705	0.00365824
-0.00508653	0.00440682				-0.0289243	-0.0325749				-0.107704	0.00458062				-0.0108988	-0.00915365				-0.0039268	0.0113836
0.00734226	-0.0272906				0.031308	0.00735795				-0.075219	0.00215197				0.00376197	-0.0206762				-0.00418619	-0.0414407
0.0437687	-0.0164295				0.00586161	0.0129466				-0.0353377	0.0174637				-0.0075636	-0.0040965				-0.0242321	-0.0275101
0.0106707	-0.039406				-0.00942747	-0.0061174				-0.0691726	-0.00582073				-0.0180513	-0.00515166				0.00241563	-0.0239129
-0.0489044	-0.0175381				0.0643791	0.00524544				-0.0913305	0.0150056				0.00488353	-0.0281842				-0.0177204	-0.0212912
-0.00610709	0.0254321				-0.0461511	-0.00728794				-0.0455715	0.0119398				0.0176979	-0.0148167				0.0179237	-0.0267686
0.0301014	-0.0211129				-0.0223721	0.0090582				-0.040724	0.0194834				-0.00257676	-0.0160915				-0.00198755	0.0162938
-0.0210854	0.0266198				-0.0396948	0.00137833				-0.0648133	0.0107328				-0.0287275	-0.0271452				0.0218484	-0.00298989
-0.00996752	-0.0109712				-0.0228093	0.0101075				-0.070477	0.0178996				-0.00285867	0.00144216				0.0226376	-0.0236119
0.0127561	-0.0259814				-0.00923117	-0.00145695				-0.0704447	0.00287719				-0.00508627	-0.0150573				-0.00994623	-0.0114647
0.0512689	-0.0195781				-0.0381984	-0.0153727				-0.116172	-0.00648046				0.0107194	-0.00519797				-0.00215266	-0.0164436
-0.0627741	-0.0612597				-0.0562319	0.0112655				-0.0216586	0.00161594				0.00227499	-0.0161168				0.0289271	-0.0301278
-0.0193248	-0.0467996				-0.0168118	0.0150952				-0.0942018	0.0159199				-0.0172594	-0.0110311				-0.0558898	0.000382956
0.00181429	0.0149534				-0.0402162	-0.00402646				-0.0708846	0.0204103				-0.0167006	-0.0179884				-0.0035411	0.00064907
0.00314926	-0.000651485				-0.0180879	-0.0112785				-0.000595186	-0.00446781				-0.00684918	0.0193487				-0.006438	0.0002758
-0.0221285	0.0146738				-0.0275563	-0.0027821				-0.0730679	0.0101578				0.00231691	-0.013934				0.0171131	0.00874591
0.0395882	0.00731137				-0.0250125	0.0131663				-0.0479152	0.001428				0.0283908	-0.00838263				-0.00341895	0.0286266
-0.017058	0.000582179				-0.0119474	0.0135918				-0.0554156	0.0329645				-0.0046172	0.00535528				-0.019581	-0.00394406
-0.0129187	-0.0382893				-0.0473465	0.00525022				-0.0250026	0.0289537				-0.00823024	-0.00554164				-0.0322103	-0.0158171
0.0348048	-0.0367303				-0.0904276	-0.0130895				-0.0878003	0.0154416				0.00645882	-0.0227862				0.00554113	-0.0167423
-0.00870232	-0.00133558				-0.0242924	-0.00808827				-0.076918	0.0126873				-0.0368425	-0.0270588				0.0120583	0.0153303
-0.0128549	0.0347674				-0.051753	-0.00270657				-0.0624548	0.0236616				0.00994958	0.00639609				-0.0216501	-0.0343781
-0.0262229	0.0192896				0.00354356	0.0109984				-0.0726605	0.0177758				-0.00560917	0.00500688				-0.029145	-0.00154486
0.0502909	0.00325347				-0.017423	0.0130346				-0.0636845	0.000240626				-0.0189971	-0.0201514				0.0380993	-6.40053e-05
0.0220289	0.0101513				0.026679	-0.0253357				-0.0468748	0.0386427				-0.0191673	-0.0343309				-0.00923527	-0.0036265
0.0119205	-0.00631164				0.00427763	0.0196877				-0.0917044	0.00325228				-0.00791691	-0.0308394				0.0138435	-0.00186112
-0.0020984	0.0059252				-0.0347521	0.0212411				-0.0599927	0.0180684				-0.0105004	-0.0056385				-0.00425513	-0.00238437
0.00687451	-0.0303913				0.00282561	-0.0055631				-0.0676306	0.00605521				0.00467174	-0.00546697				0.00737752	0.0206886
-0.0344106	-0.0343723				-0.00974601	-0.000583611				-0.0498704	0.0423216				-0.00316818	-0.0230358				0.0480776	0.0253903
-0.0077415	-0.00719837				-0.0151145	0.000329192				-0.050493	0.0259621				-0.017871	-0.0267577				-0.03119	0.0132031
-0.0182603	-0.0165921				-0.0387608	0.000348632				-0.0527982	0.0115894				-0.0348309	-0.031468				0.00638802	-0.0149611
-0.0201785	-0.0082118				-0.0131812	-0.0121217				-0.0528068	0.00605103				0.0157024	0.00706659				-0.0159265	-0.00708608
0.0158597	0.0313203				-0.0165684	0.0332489				-0.0972969	0.031429				0.0177176	-0.00459765				0.00150018	0.0179509
0.0101263	-0.0184333				-0.0652417	0.0138388				-0.0678356	-0.0111288				0.00126297	-0.0481668				-0.0221648	-0.0189394
-0.00180034	0.00726071				-0.0674765	0.0196182				-0.0500545	0.0346243				0.0188037	0.00100512				-0.00803997	0.0120277
0.00397465	-0.0528275				-0.0454984	0.00611089				-0.0532451	0.0225947				0.00911586	-0.0267778				0.00818676	-0.0421603
0.0169281	0.0113854				-0.0457663	-0.0296758				-0.053635	0.0182203				0.00636141	-0.0378438				-0.0103837	0.00842436
-0.00388797	-0.0181976				-0.0494162	0.00284989				-0.0618615	0.00770952				0.0126261	-0.0190992				0.00149213	-0.00315324
0.0461763	-0.0419877				0.0187836	-0.0138002				-0.0612747	0.0118499				-0.0109098	-0.0157716				0.0353596	-0.0215518
-0.0185499	-0.0189462				-0.0365471	0.00962712				-0.0619096	0.0230006				0.0321057	0.0149601				0.000526345	-0.00240502
-0.00363252	-0.0128271				-0.0330534	0.0121495				-0.0746588	-0.00732213				-0.0202268	0.00133345				0.00640289	-0.0128654
-0.0375836	-0.00492185				-0.036202	0.0257849				-0.0544112	0.000331774				-0.00637593	0.00794276				-0.00662996	-0.00493799
0.0121573	-0.0196142				-0.0464701	0.0274399				-0.0454456	0.00956751				-0.00378347	0.00103549				0.00736625	-0.0192807
0.0835319	-0.0401835				-0.0532103	0.00414642				-0.101655	0.0301907				-0.0315311	-0.0327345				-0.00510182	-0.0120657
0.0342154	-0.0135557				0.00944666	0.00308479				-0.0153839	0.0135417				0.0172387	-0.00351408				0.0118595	-0.00643912
0.0296529	-0.0101982				0.010875	-0.000908506				-0.0834323	0.00778137				0.0073896	-0.0241638				-0.0224694	-0.0207275
-0.0157891	0.0227074				-0.00584122	0.00426021				-0.0526349	-0.00308765				-0.00525557	0.0138859				0.0112682	-0.00642019
0.0522867	-0.0219592				0.00898413	0.00775417				-0.0245926	0.0260507				0.0148809	-0.0194962				0.000756067	0.00815723
-0.028781	-0.0102492				-0.0276771	0.0084936				-0.0171688	0.0140358				-0.0437912	-0.0292495				-0.014848	-0.0116313
-0.00433191	0.00889501				-0.06262	0.00242779				-0.0448741	0.074677				0.022199	-0.0267867				0.0199023	-0.0147167
-0.0471721	-0.0289542				-0.0276722	-0.00321225				-0.0830728	0.00408506				-0.0147625	-0.0193891				-0.0205449	-0.00144773
0.038515	0.00996404				-0.0301977	0.0303928				-0.0387707	-0.00444779				-0.017747	-0.000109324				-0.00128727	0.00174668
0.0188716	0.00891195				-0.0211311	-0.00896542				-0.00961231	-0.0230663				-0.00849755	-0.0276526				0.00737451	-0.00213771
-0.0458713	0.027081				0.0122012	0.0106634				-0.0923392	0.00349396				-0.00944472	-0.0176818				-0.0117658	-0.0182105
-0.015321	0.0290281				-0.018073	0.00455535				-0.036669	-0.00434059				0.00295107	-0.00143337				-0.0057529	-0.0383594
-0.0341742	0.00576875				0.00708527	-0.00456659				-0.0493664	0.0388094				-0.0178752	-0.0210732				0.0186677	-0.0281788
0.0174436	-0.00201349				-0.0484505	-0.0173962				-0.0754017	-0.00869445				0.0118673	-0.0376872				0.0357949	-0.0191731
-0.00176601	0.0296319				-0.0158007	0.00817054				-0.0872774	0.0324538				-0.0192465	-0.0213322				0.00190463	-0.0236747
-0.00743148	-0.0334682				-0.0279659	0.00196954				-0.0482248	0.0270921				-0.0371775	0.0063135				-0.0081478	-0.0181293
0.0134948	0.0232804				-0.023297	0.00470865				-0.125386	0.0329032				-0.00225469	0.000178666				0.0159396	-0.00251356
-0.00707194	-0.0140563				-0.0201986	0.00788412				-0.0491827	0.0387728				-0.01099	-0.0150672				0.0127317	-0.0207878
0.012381	-0.0420921				0.0281594	0.00468492				-0.0765801	0.0112465				-0.0126559	-0.00104612				-0.0134702	-0.013494
-0.0220598	-0.0167813				-0.0511492	0.00751279				-0.0909578	0.0118124				-0.018385	-0.00697615				-0.00643852	-0.0204452
-0.0225695	-0.018225				0.0089778	0.0126847				-0.0259079	0.0031358				0.0127151	-0.0173408				-0.019323	-0.0136452
-0.00192607	0.00106702				-0.0550499	0.0240383				-0.0672877	-0.00208618				0.0149435	-0.0151794				0.0066575	0.00779243
0.0266192	0.0334283				0.00266441	0.00588835				-0.102884	0.0168385				0.000794763	-0.0152264				-0.0103137	-0.0242564
-0.0157986	-0.00254236				-0.0292782	0.0126665				-0.0645117	0.0295293				-0.0259887	-0.0364458				0.00250639	-0.0116808
-0.0150184	-0.0311117				0.0188813	-0.0141213				-0.0730365	-0.0204701				-0.00625653	0.00507784				-0.00426349	-0.039285
0.0313947	-0.0109733				0.00442907	-0.0195564				-0.0405478	0.0218702				0.000247514	0.0016183				0.0131573	-0.0214364
-0.0114756	0.00620396				-0.0324839	-0.00846199				-0.0385527	0.0208465				0.0302776	0.00431003				0.000979383	0.00587091
-0.00593021	0.0362505				0.00856445	0.0168201				-0.0623775	0.023911				-0.00917574	-0.0539548				-0.00148688	-0.0220228
0.0326818	-0.0118466				-0.0111938	-0.0128885				-0.0241917	0.00443419				-0.0254112	-0.00500911				0.00234062	-0.0213999
0.0314026	-0.0330709				-0.031613	-0.00820782				-0.0923142	-0.015983				0.0063803	-0.00462288				-0.0134315	0.00942542
0.0126451	0.029442				-0.0337872	0.0134921				-0.0952068	0.020476				-0.0245682	-0.00613902				0.02667	-0.0345283
0.0423841	-0.0255222				-0.027198	-0.0173064				-0.111243	0.0200081				0.00726791	-0.0253989				0.00313489	0.0137646
-0.00703635	0.013841				0.00718765	0.00804288				-0.0767688	-0.0168944				0.0075672	-0.0294678				-0.0257263	-0.0166549
-0.0255395	-0.0127305				-0.0340416	0.00858404				-0.0732858	0.0257204				-0.013264	-0.0392153				-0.0020706	-0.0186542
-0.024934	-0.0107811				-0.00146662	-0.00607937				-0.0655375	0.01075				-0.00345889	-0.0217867				-0.0166264	-0.0102775
-0.0323046	-0.0336193				-0.0549617	-0.0167132				-0.0492733	-0.0152283				0.0147171	-0.0271364				0.0150529	-0.0122027
0.00508853	0.00213974				-0.0479058	-0.011149				-0.0638341	-0.0394103				0.0103926	-0.025631				0.00699807	0.00210308
0.0319547	-0.0517105				-0.0244813	0.00306583				-0.0736235	-0.00486508				-0.00153195	-0.00933505				0.0156636	0.0118558
-0.0227459	0.022145				-0.011999	-0.00574404				-0.0762107	0.0207411				0.00863556	-0.00432895				-0.00647419	-0.00736196
0.0148047	-0.020113				-0.0181948	0.00574448				-0.0683894	0.0160074				-0.0109471	0.00537079				-0.0319422	-0.0010672
0.0083252	-0.00805125				-0.0135625	0.00404696				-0.057436	-0.0107806				-0.00913039	-0.00739607				-0.0249132	0.0159111
-0.0160564	-0.0362073				-0.0189337	0.00790119				-0.0721322	0.012261				0.00241833	-0.0136926				0.0133546	-0.0136321
-0.0317979	-0.0501863				-0.0381287	-0.00646201				-0.0414255	0.0474968				0.0129752	-0.00494308				0.0171685	-0.0294696
-0.0328728	-0.00799706				-0.0422722	0.0115334				-0.0702808	-0.038968				0.0176274	-0.0252814				0.0215953	-0.0102648
-0.0651963	-0.0609469				-0.00900355	0.00584928				-0.0700262	-0.0120189				0.0221214	-0.0128398				0.0195593	-0.0168683
0.0342658	-0.0265001				-0.0515176	-0.00659395				0.00567175	0.0249508				0.011139	-0.0112334				-0.00647649	-0.011619
-0.0107563	-0.041172				-0.00507876	-0.0109751				-0.0523481	0.0235672				0.0285565	-0.0155819				-0.000508383	-0.0106487
0.0175314	-0.0281858				0.000758199	-0.0209949				-0.086386	0.0547437				-0.00638261	0.00630711				-0.000688427	-0.0221774
-0.0644108	-0.0355806				0.0193982	0.0134937				-0.0343918	0.0135372				0.0020242	-0.000996183				0.0149547	-0.000100647
-0.0127523	0.0307211				-0.0332016	-0.00652638				-0.0666311	0.00326605				-0.0132021	-0.0178828				0.00315546	-0.0225332
-0.00617561	-0.0315538				-0.0387922	-0.00557104				-0.104042	0.03682				0.00359965	-0.0122659				0.00831633	0.0111451
-0.0110188	-0.0197381				-0.0304568	-0.00277384				-0.0301299	0.012502				-0.052259	-0.00674369				-0.0085995	-0.00176889
-0.00823745	0.00276307				-0.0034205	-0.00297951				-0.0123172	-0.00380064				-0.0169954	-0.0120345				0.00342428	0.0246243
0.019669	-0.044033				-0.0244992	0.0138285				-0.0703089	0.0168554				0.0149722	-0.0149074				0.0122556	-0.011476
-0.00375669	-0.0679514				-0.021053	0.00252914				-0.0814764	-0.0067284				-0.00122269	-0.00870537				-0.0117192	-0.00131009
-0.00360108	-0.0113433				-0.0250073	0.0114319				-0.0674137	0.0220659				0.00274791	0.0117625				-0.0129185	-0.0192363
-0.0265782	0.00332694				-0.012637	0.000696588				-0.0524636	0.00850454				0.0186868	-0.00322695				0.00898262	-0.00589041
-0.00300664	0.0160079				-0.0541624	-0.00210824				-0.0675654	0.00909955				0.011258	-0.013411				0.0273051	-0.000691492
0.00322663	0.00172751				-0.0155235	0.0344089				-0.106262	0.00978776				0.000513417	0.00336224				-0.0108866	-0.0145852
-0.0391856	0.00917832				-0.0316815	-0.000542509				-0.0548036	0.0423319				-0.00806076	0.00133066				-0.0119538	-0.00928265
0.0213719	0.00775365				0.00603621	0.0210909				-0.0127282	0.0259561				0.0058741	-0.027672				0.00423353	-0.00956791
0.0502306	-0.0283172				-0.044677	0.0277637				-0.0375124	0.0260226				0.00769076	-0.00723344				0.0108539	-0.0190045
0.0148761	-0.0393335				-8.53101e-05	-0.00374117				-0.0571148	0.0277683				0.00216037	-0.0208737				0.00516705	0.00243078
0.0404464	0.00980344				0.00681058	0.0146206				-0.0368237	0.0103194				0.00956975	-0.0066774				0.0290323	-0.00510452
0.0144493	0.00538804				-0.0631718	-0.000203653				-0.0933951	0.0161166				0.0082134	-0.0148628				-0.00191014	-0.0357123
-0.014719	-0.0572177				-0.0720732	0.0137194				-0.0455851	-0.0184436				-0.0130319	-0.0139968				0.00860294	0.00346581
-0.0136294	-0.0165438				0.0132461	0.0160239				-0.0440987	-0.0203076				-0.0127022	-0.000961437				0.0122968	0.011302
0.0085418	0.0168499				-0.0412908	0.00878351				-0.0962808	0.0197179				-0.00779485	-0.0156885				0.00473927	-0.0210481
-0.00204783	0.00433148				-0.0452916	0.000717731				-0.0495538	0.0250555				0.00429193	0.00741228				0.00203249	-6.14537e-05
0.0224702	0.0218997				-0.0553111	0.00663991				-0.0816165	0.0160395				0.0136444	-0.0287097				0.0205305	0.0344872
0.0160355	0.0189706				-0.0135877	0.0178498				-0.0410112	0.0193294				0.00155214	0.0174613				-0.00471571	0.00673205
-0.00216175	-0.00864719				-0.0335444	0.00284596				-0.0531799	0.0434366				-0.000733003	0.0101245				-0.00593871	0.00328166
-0.0010334	0.00221128				0.0288958	0.0110253				-0.0100972	0.0203011				0.00535565	0.00589007				0.0221061	0.00863079
0.0112039	-0.0190146				-0.0241071	-0.0147234				-0.0510536	0.0128421				-0.0185753	-0.00269097				-0.0139891	-0.00997429
0.0158254	-0.00460709				-0.000191309	-0.0124056				-0.0306237	0.00770464				0.0070824	-0.0293963				0.0066006	0.0121435
0.0131897	-0.0308265				-0.0324079	-0.0090286				-0.086395	0.0184483				-0.00771508	0.0138026				-0.0138382	-0.0267345
0.0255919	-0.0431172				-0.0316733	-0.000683661				-0.0665498	0.0181328				0.00370868	-0.0243904				-0.00413378	-0.00537685
-0.0276484	-0.0143203				0.000877448	0.0156372				-0.0647967	0.0407106				-0.00829844	-0.0184513				0.0206948	-0.0149953
0.00687031	0.00406616				-0.0486072	0.0156555				-0.0517086	0.0315443				-0.0117704	-0.0278581				0.0346034	-0.0115529
0.0102256	-0.0354673				-0.021709	0.0144547				-0.06531	0.0188974				0.0392292	0.0160144				0.00431102	-0.0296124
0.0263857	-0.0159723				-0.02855	0.00814277				-0.0839759	0.00167452				0.000365583	-0.0233075				0.0378179	-0.0175223
0.0136034	0.0228732				-0.0353053	-0.00221278				0.0057415	-0.00289644				0.00203752	-0.00677263				0.0104465	-0.00979813
0.0211307	-0.0159095				-0.00362541	0.00951307				-0.0462817	0.0371118				0.0013477	-0.0160213				-0.00964972	-0.0258742
0.0111856	-0.0438578				-0.029099	0.000717591				-0.0468858	0.00106876				0.0412198	-0.0192099				-0.00575212	-0.0185269
-0.0159667	-0.00734717				-0.0232084	-0.00234434				-0.0808446	0.00498615				0.0246582	-0.00867673				0.0025097	-0.00934357
0.00286671	-0.00309312				-0.0258854	0.00473728				-0.023227	0.014796				-0.00737181	-0.0073064				-0.0125072	0.00727798
0.000983352	-0.0177793				0.0191256	-0.00668779				-0.0340332	0.0249663				-0.031291	-0.0252362				0.00950953	-0.00760038
-0.00551812	-0.000552831				-0.00480285	-0.0207715				-0.0803458	0.0376296				0.0164186	-0.0159611				0.0070877	-0.02456
0.0543266	-0.0273785				-0.0181036	-0.00413511				-0.0709841	-0.0325057				0.0153517	-0.00982685				0.00844907	-0.0139371
0.0241446	-0.00527209				-0.00766118	0.000248442				-0.105028	0.0228746				-0.00207938	0.000567769				0.00667742	0.00299967
0.0096444	-0.0623634				0.000920683	-0.00534299				-0.0804945	-0.00741041				-0.013207	-0.00716024				-0.0140817	-0.0103003
0.0101424	0.0038819				-0.00797857	0.0111439				-0.0544916	0.00501792				-0.000343141	0.018306				0.027101	-0.0249016
-0.0162681	0.00563496				-0.0191226	0.0281746				-0.0698343	0.0119861				0.0346976	-0.0313447				-0.011095	0.0147284
0.0082843	-0.0157798				0.011209	-0.00144989				-0.0467734	0.0201352				0.00116006	-0.0189538				-0.00299808	0.0165777
-0.0254942	-0.00857442				-0.0309718	-0.0132736				-0.0268877	-0.0125206				-0.000183775	-0.0252856				0.0144195	0.00299607
0.0264321	0.00298802				0.00935034	-0.0108072				-0.0822599	-0.0135405				-0.007947	0.0175634				0.0021658	-0.0338173
0.0438205	0.0123234				0.00439875	-0.0129097				-0.0581151	0.0257532				-0.015377	-0.020235				0.0275792	0.00896774
0.00265958	0.0306446				0.00908294	0.0102749				-0.0782976	0.037117				0.00749129	-0.0217856				0.00406556	0.00189909
0.0165616	-0.00186401				-0.0237705	0.0116441				-0.0756843	0.0383502				-0.0173751	-0.0420231				-0.00225893	-0.0029048
-0.0301829	-0.00343081				-0.054822	0.0189981				-0.00950361	0.0143804				-0.0263009	-0.0175566				0.0194712	-0.00256525
-0.0114003	-0.00236434				-0.0495809	0.013911				-0.0902107	-0.00591319				0.00740393	-0.0183186				-0.00233782	0.0178198
0.0443978	0.00567652				-0.0071982	0.00772191				-0.0484825	0.0238901				0.0341079	-0.0141023				0.0186991	-0.0083506
0.0390829	0.0130607				-0.0496248	-0.0102973				-0.0613002	0.0304623				-0.00417264	-0.0237156				0.00794172	-0.0273986
0.0233898	-0.0193844				-0.00868803	0.00171672				-0.0501501	0.0210979				0.00192204	-0.0436121				-0.00351665	-0.00684388
-0.0400664	-0.0131934				-0.072055	-0.00496318				-0.0638643	0.025199				-0.0142505	-0.0147076				0.00682145	0.0238548
0.0302241	-0.01694				-0.00769057	0.0128929				-0.0930467	0.0303868				0.00531308	-0.0106392				0.018546	-0.013371
0.00961062	0.0104176				-0.0253994	-0.00731395				-0.0827736	0.0397983				-0.029384	-0.00453882				0.0145932	-0.0188955
0.00287262	0.0114952				-0.00798974	0.0185854				-0.0756293	0.0116494				-0.0119921	0.0130313				-0.0019286	-0.0164939
-0.00390373	-0.0106032				-0.0100673	-0.00694479				-0.0456699	0.00470832				-0.0201578	-0.0158986				0.0187245	0.0102943
-0.00979691	-0.0109483				0.0198531	-0.0221149				-0.0287007	0.0203414				-0.0151871	-0.0278503				0.0114713	0.00965363
0.0144937	0.0575174				-0.0368101	0.00204152				-0.026324	0.0312758				0.00204966	-0.0187224				0.0126795	0.00973613
-0.00660044	-0.0139919				-0.0251926	0.0117697				-0.0480106	0.0220344				-0.00417218	-0.0101084				0.0307173	-0.0296866
0.011188	0.00827142				-0.0207954	0.00598901				-0.0885782	0.0489244				0.0219014	-0.00991468				-0.0144955	-0.0224596
-0.0235492	-0.00375343				-0.0122533	0.00804383				-0.0490324	0.0508567				-0.023624	-0.00241817				-0.00847664	-0.013523
-0.032466	0.00408971				0.00122284	0.00339721				-0.0653997	0.00934982				-0.0281322	-0.0360525				-0.00469475	-0.032785
0.00341757	-0.0294911				-0.00599307	-0.0202017				-0.0931479	0.0151396				0.00629708	0.00514647				-0.00784796	-0.0263857
-0.00598926	-0.00100224				-0.0374208	-0.00591867				-0.107937	-0.00462483				-0.0125182	-0.0156607				0.000678291	-0.0168427
-0.00151368	-0.0251602				-0.00766292	-0.00455116				-0.0512874	0.0139833				-0.00708476	-0.0139034				-0.00891308	-0.0402767
0.018415	-0.0172496				-0.0247261	-0.0122839				-0.0407013	0.00221859				-0.0134179	-0.00326371				0.0169018	-0.0123486
-0.00537722	-0.0103354				-0.0251177	-0.00093093				-0.0462431	0.0447963				0.00415478	0.00347219				-0.0196552	-0.0112281
-0.00496401	-0.0329949				0.0321661	0.00424658				-0.0909823	0.0392791				0.00838489	0.00827493				-0.0194533	0.000185022
-0.0506806	0.0039313				0.0237938	0.00606845				-0.0778832	0.00812546				0.00995076	-0.0242211				-0.000468771	-0.0217456
0.0216344	-0.0201117				-0.0414733	-0.0163137				-0.0610808	0.0663814				0.00153041	-0.0103968				-0.00251372	-0.0367797
0.0107875	-0.00368353				-0.0019807	-0.0049574				-0.0244188	0.0143972				0.0215128	-0.00169094				0.0115983	-0.00290382
0.0316615	0.00027986				-0.0772908	-0.00156717				-0.101855	0.0186984				0.034227	-0.0338517				0.0305326	-0.00305035
-0.0191427	0.0326538				-0.0655466	-0.00276143				-0.0413573	0.0335034				0.018916	-0.00651778				-0.00128266	-0.00554292
0.00740182	0.00298598				-0.019825	-0.00036555				-0.0386389	0.0277759				-0.00240977	-0.0248531				0.0236164	-0.00833023
0.00393057	-0.0112535				-0.0329369	0.00750945				-0.0739596	0.00954524				-0.00454014	-0.0084836				0.0281862	-0.0054167
-0.0079511	-0.0241736				-0.00973759	-0.0170908				-0.0809676	-0.00524809				0.00318341	-0.00308871				0.0180126	-0.00616605
0.0269881	0.000988421				-0.0173512	-0.0023371				-0.087375	-0.0128742				-0.00335212	-0.0147506				0.0307395	0.00315067
0.0175455	0.0182939				-0.0175325	-0.0113481				-0.107985	0.0226988				0.00720008	-0.0193293				-0.0156169	0.00549479
-0.00635623	-0.00400986				-0.0511821	-0.00470081				-0.0351993	0.00890755				0.0227525	-0.0181135				-0.00778812	-0.0216824
0.000541954	-0.00481407				-0.0493643	0.000312474				-0.0432741	-0.00839637				0.0119825	-0.00825602				0.0108961	-0.0294013
0.00390571	-0.00487877				-0.00118706	-0.00482667				-0.0779653	0.0205422				-0.0185052	-0.00660708				0.0330978	0.00295921
-0.00565886	-0.00629179				0.0111939	-0.00755033				-0.0988422	0.00713453				-0.0232747	-0.0306181				-0.00191408	-0.00851879
0.00743584	-0.0349358				-0.0785851	-0.0172269				-0.0795932	-0.00215761				0.00643762	-0.0215601				0.00820542	-0.0157164
-0.0134585	-0.0457769				-0.0361017	0.00971057				-0.0723017	0.0357362				0.00857129	-0.00973577				0.0313528	-0.0278314
-0.00804947	0.00447028				-0.0375973	0.0284402				-0.0594408	0.0246907				-0.0127621	-0.0152119				0.0277107	0.0111039
-0.012459	-0.0150264				0.000713883	0.0247546				-0.136988	0.0303552				0.00411649	0.00609255				-0.000884265	0.0173489
0.0111115	0.00263864				-0.0142389	0.00125097				-0.0780114	0.0145291				-0.0201759	-0.0248497				-0.00141763	-0.00408547
0.0549782	-0.000214951				-0.0172991	-0.0104993				-0.041483	0.0469815				-0.0021088	-0.0157362				0.000813376	-0.0202613
-0.0123393	-0.0197542				-0.025536	0.00688256				-0.0578258	0.0223491				0.0134588	-0.0150189				0.012944	-0.0393715
-0.0072452	-0.0106085				0.0189563	0.0195309				-0.0457545	0.00684093				-0.0363892	-0.00513391				-0.0270801	-0.025284
0.00980816	-0.00477833				0.0138942	-0.00383347				-0.0772516	-0.00288962				-0.01668	-0.00573024				-0.0293021	-0.018802
-0.0209506	-0.043045				-0.0606783	-0.0123882				-0.0578418	0.00743327				-0.0122798	0.0206155				-0.00154434	-0.0233395
-0.00104633	-0.0739187				0.00690742	-0.0244346				-0.0718977	0.0210609				-0.0163879	-0.0259097				0.00130317	0.00787816
-0.0127554	0.0192774				-0.0336296	-0.0154747				-0.0679435	0.0455501				-0.00426237	-0.00629327				0.012806	-0.00843501
0.0161437	0.0149062				-0.0573684	-0.00312318				-0.0832232	0.019453				0.00368986	-0.0141133				0.00435297	-0.00817833
0.0408918	0.0286824				0.042281	-0.0215407				-0.0689707	0.0112499				-0.0151213	-0.0156438				0.00754433	-0.0188439
0.0521482	-0.00208901				-0.0398132	0.0190984				-0.0964316	0.0186812				0.0315905	-0.0320388				0.00617446	-0.0322853
0.0571794	-0.0197145				-0.0112954	0.00427968				-0.0792321	0.00105869				-0.0200998	-0.0269036				-0.0105728	-0.0036721
0.00199546	-0.0398097				-0.00315983	0.00799651				-0.0406063	0.0257802				-0.00761375	-0.0325042				0.00586514	-0.0106601
-0.018184	0.00340663				-0.0186466	-0.0329305				-0.0947028	0.00206604				-0.00118487	-0.0178495				0.0108896	0.00769475
-0.000627882	0.0029594				-0.0389148	-0.00623489				-0.0350119	0.0163784				-0.0275529	-0.0072919				-0.0158279	-0.0194803
-0.025962	-0.0149543				-0.0500495	-0.00667549				-0.029304	0.0182631				-0.00315134	-0.00782874				0.00592903	-0.0199093
0.0443185	-0.0245334				-0.0340641	0.0174782				-0.0789352	-0.00764689				0.00965072	0.00121424				-0.00668698	0.000627336
0.0797136	-0.0335838				-0.0289237	-0.00906951				-0.0363287	-0.00110065				0.0148612	-0.0216378				0.014805	0.0170406
0.0545536	-0.0324783				-0.0211765	-0.0162573				-0.0539905	-0.0222409				-0.0116098	-0.00755423				0.0052625	0.000428677
0.0183244	-0.00390789				0.010727	0.017649				-0.0542709	0.0129887				-0.00767204	-0.0246607				-0.0184623	0.018556
-0.0253218	-0.0331689				-0.0692988	-0.0160403				-0.0885907	-1.77098e-05				0.0416279	-0.0169505				0.0114795	0.0233317
0.0185849	-0.00693216				0.0037006	0.0293876				-0.0668435	-0.0048783				0.0083958	-0.0398961				-0.00780184	-0.0451275
0.0102502	-0.020824				-0.0518005	-0.00386874				-0.0156708	0.0197053				-0.00450741	-0.0203842				0.0037354	-0.00214269
0.0235157	0.0207396				-0.00312677	0.00174483				-0.063471	0.0116319				-0.0441901	-0.0144408				0.0165058	-0.0062079
-0.0194135	-0.0174985				-0.0317073	0.0169618				-0.0471309	0.00803341				-0.0146115	-0.0142066				0.00629065	-0.0110282
0.0308048	-0.00678731				-0.0264409	-0.00127033				-0.0570914	-0.00879857				-0.0219373	0.00311231				-0.000317514	7.90259e-05
0.0432099	-0.00108644				-0.0381628	-0.00614297				-0.0708942	0.0209386				0.00183912	-0.018975				0.0251639	-0.0267945
0.0220735	-0.0162023				-0.0481973	0.00301075				-0.0539247	0.0138157				-0.013848	-0.0179996				-0.00602872	0.00591633
-0.0205186	0.00919698				0.00801437	-0.000910022				-0.0667006	-0.00325644				-0.0158618	-0.0150804				0.00132752	-0.0118623
0.0444359	-0.0358417				-0.0402457	0.00209258				-0.0826896	-0.0196514				-0.0190374	-0.00537516				0.0112037	-0.00637225
0.021618	-0.0403243				-0.0470627	-0.00836142				-0.0864251	0.000366447				-0.00379744	-0.0317006				-0.0116422	-0.00410406
-0.0227699	-0.0031923				-0.0373965	0.00339606				-0.0343551	-0.00122402				0.0410014	-0.0214244				0.00598929	-0.0286646
0.0233071	-0.0278241				-0.0142159	0.00430437				-0.125158	0.0376349				-0.0213906	-0.0186133				0.00973731	0.0072824
0.00402927	-0.026899				-0.0294768	0.00759362				-0.0718076	-0.0248109				0.0285508	-0.038698				0.0244159	-0.00357929
0.0226228	-0.0306273				-0.0219235	-0.0219831				-0.0397306	0.0117163				-0.0177862	0.0088572				-0.0381461	-0.0183477
0.0190458	-0.0114175				-0.051129	0.00307062				-0.0458214	0.0163384				-0.000291897	-0.0380515				0.00308927	0.0278217
-0.0134003	-0.0444202				-0.0177256	-0.0127942				-0.0559923	-0.00255591				0.00984561	-0.0105378				-0.0238161	-0.010666
0.0312649	-0.0052775				-0.030326	-0.0144072				-0.0808985	-0.00617183				0.0289196	-0.0258232				-0.00149227	-0.000678704
0.0587926	-0.0412848				-0.0244825	0.0200986				-0.0900266	0.0144656				0.000619486	0.012483				0.0245652	-0.000557784
-0.0448763	-0.0219141				-0.00176199	-0.00973555				-0.0681741	-0.00422765				-0.00232316	-0.0364508				-0.0219461	-0.0193593
-0.0181693	0.00288084				-0.0483361	-0.00931884				-0.0944131	-0.00299338				0.000420798	-0.0199091				-0.0101682	-0.0102197
0.00158713	0.00999421				-0.0413604	-0.00547702				-0.0451947	0.0213396				0.00674094	-0.00490479				-0.014791	0.000702233
-0.00514334	-0.0373064				-0.041387	-0.0105194				-0.119006	-0.000343018				-0.00065119	0.00862686				-0.0128358	0.0340572
0.0397196	-0.0292773				-0.0233542	-0.00591581				-0.0805158	0.0403343				0.0156896	0.000539551				-0.0211788	-0.00197627
0.0216698	-0.00643666				-0.0330746	0.0230571				-0.109955	-0.000817816				0.00463159	-0.0330552				0.00455509	-0.0142092
0.042844	0.00651556				-0.0370231	-0.00377723				-0.0569315	0.0138417				-0.0199783	-0.0100863				0.0113887	-0.0278023
-0.0266657	0.0320969				-0.0630148	0.0148489				-0.0617459	0.0350518				0.0247381	-0.0225262				0.015322	0.00841299
0.00107242	-0.0364935				-0.00982512	0.00261301				-0.0727696	-0.00883233				0.00185253	-0.0481139				0.0200026	-0.0340448
0.0512598	-0.0310764				-0.0323421	0.0221772				-0.0983019	0.0398885				-0.0174734	-0.0197923				-0.00924863	0.00500504
-0.00980062	-0.00759588				-0.0432889	0.0102571				-0.0646526	0.019811				0.00697994	-0.0322475				-0.0108158	-0.0144305
0.0197322	-0.0414135				-0.0280565	-0.0137319				-0.0445094	0.0165666				0.00901926	-0.00258042				-0.0221912	0.00643375
0.00977861	-0.0430922				0.00826001	-0.00567624				-0.0278351	0.0199115				0.000704373	-0.0196347				0.000517423	-0.0352995
-0.0422971	-0.0116229				-0.028604	-0.00600635				-0.0438947	-0.024132				-0.0181962	-0.03581				-0.00279071	-0.0101184
0.0288078	0.00942566				-0.0246198	-0.00378922				-0.0527141	0.0286302				-0.00814131	0.00718262				0.0332063	0.0069273
0.00146791	0.00575458				0.016967	-0.0056032				-0.0912134	0.00555822				0.0263506	-0.019589				-0.00830186	-0.0108121

## Sheet: figureS10B
Amygdala	Bootstrapped delta AUC	Statistics: delta AUC				Hippocampus	Bootstrapped delta AUC	Statistics: delta AUC
L	R		L	R		L	R		L	R
0.0730946	-0.0312239	Median	0.00986162	-0.00935529		-0.0262188	-0.0084284	Median	-0.0202728	-0.00832481
0.0156342	-0.00808547	Q_25	-0.0111648	-0.0232337		-0.00291874	-0.00574115	Q_25	-0.0373933	-0.0194595
0.0276359	-0.0158651	Q_75	0.0312453	0.00421727		-0.0455808	-0.0103788	Q_75	-0.00272706	0.0025029
-0.00259374	-0.0116525	95 CI lower	-0.052205	-0.0507631		-0.00292745	-0.017344	95 CI lower	-0.0696125	-0.039488
0.00723674	0.00243577	95 CI upper	0.0688787	0.0302178		-0.0102165	-0.0055489	95 CI upper	0.0288535	0.0236704
-0.00195126	-0.0186454					-0.0185539	-0.0049404
-0.00218685	-0.0167003					-0.0370343	-0.0180477
0.0581433	-0.0165993					0.000436669	-0.0293554
0.0312547	-0.00995676					-0.00729171	-0.00159802
0.00935502	0.012662					-0.0287657	-0.00996548
0.00767687	-0.0335224					-0.0205389	-0.00860966
-0.031539	-0.00326454					-0.0459018	-0.00722581
-0.0302129	-0.00645046					-0.0251365	-0.00687356
0.0318454	-0.0211879					-0.0202282	-0.00125647
-0.0305134	-0.0317452					-0.0157214	-0.0168813
0.00382836	-0.016667					0.00050589	-0.015104
0.0438471	-0.00118961					-0.0228406	0.0026387
0.0182815	-0.0262179					-0.0189221	0.00731652
0.0264309	-0.0173406					-0.0120844	-0.0250001
-0.00302153	-0.0123855					-0.0248156	-0.00871395
0.00158033	-0.00898898					-0.0377516	-0.0131067
-0.00204487	-0.0156965					-0.00890907	-0.00323459
0.0215836	-0.0405264					-0.0406485	-0.0100119
0.025408	-0.0070292					-0.0180165	-0.00416285
0.0249425	-0.016761					0.008999	-0.00968004
-0.00248837	-0.0216662					-0.0100243	-0.00886041
0.00113821	-0.0260258					-0.031852	-0.0110991
-0.015275	-0.0123601					-0.0466539	0.0085867
-0.00258569	-0.0081433					-0.0285159	-0.00256139
0.00646939	0.000423034					-0.00239467	-0.0179823
0.0300882	0.00499272					-0.000853629	-0.00574158
0.00803273	-0.0206978					-0.0209559	-0.0204703
0.0241893	-0.0237028					-0.0239336	-0.00922652
-0.00625649	-0.0430635					-0.0365449	-0.007359
0.0123936	0.00123788					-0.0199978	0.00466105
0.0058702	-0.0345456					-0.0178499	0.00126839
0.0357233	0.00102606					-0.00584795	-0.00970881
0.0390193	0.00571079					-0.0316295	-0.00276417
0.0625452	-0.0197336					-0.021653	-0.00284105
-0.0044143	-0.0126719					-0.0294262	-0.0132463
0.0378684	-0.0141153					-0.0362452	-0.00135864
-0.00389642	-0.00434226					-0.00993094	0.00360093
-0.0118208	-0.0175488					-0.0126241	-0.0225922
0.00024575	0.0203179					-0.0313832	-0.0115265
0.030185	-0.0155274					-0.0193297	-0.000222382
0.0361225	-0.00177012					-0.0236196	-0.0214743
0.00215805	0.0190072					-0.0501029	-0.0173931
0.0478534	-0.0460323					-0.000644859	-0.0173453
-0.0680615	-0.0404851					-0.0165996	-0.0185741
-0.0119483	0.00894053					-0.015706	-0.0223609
0.00583929	-0.0219837					-0.0222616	-0.00533088
0.0280055	0.00728293					-0.0250685	-0.0143584
-0.0341496	0.00137839					0.00186979	0.0139143
0.0175169	-0.0320933					-0.0174235	0.00678684
-0.00405696	0.00176415					0.00389382	-0.00676541
-0.0141685	0.010972					-0.0143945	-0.0114308
-0.0236722	-0.00574758					-0.0131159	-0.016677
0.0396221	-0.0120646					-0.00448777	-0.00427897
0.0303301	0.0480031					-0.000138524	-0.00354779
-0.0230649	-0.0151768					-0.0153748	0.00336246
-0.0523901	0.0190447					-0.0232136	0.013737
0.0367938	-0.00993241					-0.0386784	-0.0218724
0.0559358	-0.0166209					-0.0238905	-0.00464839
0.0115807	0.000250579					-0.0186554	-0.0048431
-0.0369731	-0.00893339					-0.0306996	-0.00393554
0.000103017	0.0121032					-0.00598191	0.00379212
0.0454164	-0.0181353					-0.014536	-0.0174413
0.0318676	-0.0153961					-0.0136928	-0.0155256
0.0313974	-0.00164412					-0.0316382	-0.000781525
0.0283297	-0.00995686					-0.04708	0.000720535
0.0251895	-0.00417687					-0.019804	-0.00193678
0.0394453	-0.0242957					-0.0117856	0.00474635
-0.0254469	-0.0299867					0.0103289	0.000412257
0.0270925	-0.0217925					-0.00661854	-0.0141613
0.00462293	0.00780685					-0.00668121	-0.00534019
0.0235636	-0.0238023					-0.00372445	-0.00123838
-0.0119497	-0.0388387					-0.0511742	-0.029035
0.0119446	-0.0103754					-0.0304947	-0.00118952
0.0143061	-0.0238734					-0.0142042	-0.00698964
-0.0307188	-0.00139137					-0.0428099	0.00928127
0.00592715	-0.0144734					-0.0137461	-0.0161259
-0.00389742	-0.00955281					-0.024175	-0.00115431
0.0294697	-0.0314078					-0.0101179	-0.00746321
-0.00313968	-0.0146092					-0.027058	-0.00648869
-0.0249801	-0.0190955					-0.0378165	-0.00835995
0.0302456	-0.0363503					-0.00693736	-0.00743168
-0.0269341	-0.00188427					-0.0391973	-0.00846252
0.00796121	-0.00223003					-0.0489773	-0.021621
0.00103218	0.019926					-0.00960903	-0.00952772
-0.000807175	-0.0223001					-0.0155149	-0.0100502
0.0506634	0.0352602					-0.0400634	-0.0181655
0.0240494	-0.014666					-0.0397632	-0.0158761
0.00513322	0.0137471					-0.0346116	0.000648354
0.0619677	-0.0335038					-0.0172963	-0.00601863
-0.0179579	0.00527724					-0.0039504	-0.0185466
-0.0359323	-0.0149258					-0.0327363	-0.0168184
-0.00404833	-0.0326895					-0.0257243	-0.00116369
0.00776087	-0.014379					-0.0310955	-0.0249385
0.0653065	0.0115548					-0.0339829	0.00838986
0.00376219	0.00730138					-0.00305759	-0.0171926
0.029582	0.0066797					-0.0266254	0.00519796
0.032169	-0.00183603					-0.0285867	0.00375147
-0.0353203	-0.00821002					-0.0165063	-0.000730365
0.0294786	-0.0177447					-0.0197789	-0.0215802
0.0232925	-0.0070512					-0.0312209	-0.00723911
0.0497643	0.00415985					-0.024215	0.0106184
0.0107432	-0.0281501					0.0113302	-0.0042037
-0.0295313	-0.00904649					-0.0351088	0.000476003
0.0254647	-0.0360581					-0.0340818	-0.0128577
0.0156579	-0.022836					-0.00819928	-0.0101686
-0.00287661	0.0189138					0.00400506	-0.027996
0.036655	0.0185338					0.0092117	-0.00282217
0.0410777	-0.00703235					-0.0179604	-0.0118164
0.0344116	-0.0364427					-0.015205	0.011124
0.0858043	-0.0280504					-5.25139e-05	-0.0156354
-0.0103109	0.00567025					1.82941e-05	-0.00842154
0.00604197	0.0359943					-0.0228244	-0.00895321
-0.00940997	-0.00358603					-0.0268151	-0.00759201
0.00432729	-0.0410067					-0.0322808	0.00875831
0.0831025	-0.0547212					-0.0262155	-0.00299477
0.0311215	0.014034					-0.015409	-0.0148826
0.0112122	-0.00463001					-0.00167385	-0.0111979
-0.0200936	0.000522766					0.00193051	-0.00815326
0.0106353	-0.00396153					-0.0285399	-0.00615363
-0.0146867	-0.00179469					-0.0306054	0.00366898
-0.00633455	-5.77096e-05					-0.01513	-0.00720718
0.00455499	-0.00156602					0.00187575	0.00889511
0.0307018	-0.0248682					-0.0263255	-0.000568578
0.0415869	-0.00257344					-0.0400973	-0.0145254
-0.00174064	-0.0185887					-0.0344562	0.00318251
0.00815049	0.021584					-0.00634494	-0.00723158
0.0171781	0.00111858					0.0136256	-0.012636
0.014892	-0.00900467					-0.00272731	-0.00480565
0.00862159	-0.00560487					-0.0218885	0.00223394
0.0312097	0.00288769					-0.0193165	-0.0183492
0.0139377	-0.0310435					-0.0175031	0.000413294
-0.0281556	0.00919114					-0.0237067	0.00789059
0.00291268	0.00034379					-0.0175576	-0.0215885
-0.0297841	0.00825136					-0.00794913	0.00945399
-0.0298383	-0.0388413					-0.00985897	-0.00537902
0.0114185	-0.00915795					-0.0416009	-0.0116845
0.042549	-0.0225376					-0.0281639	-0.0116893
-0.00134245	-0.0338046					0.00757609	-0.0189588
0.000188758	-0.017783					-0.00996814	-0.0154846
-0.00808998	-0.00924914					0.0101098	-0.0111639
0.0429525	-0.0159999					-0.0276769	-0.00522298
0.0295232	-0.00719262					-0.0270985	-0.00727844
0.0320691	0.000192469					-0.0358809	-0.0018217
-0.00441295	-0.0357655					-0.0255482	-0.0131652
0.0171723	0.0253695					-0.0151937	0.00546297
-0.0154714	0.00575257					-0.0221806	-0.0122698
0.0194724	-0.00631243					-0.010479	-0.0356069
0.0333892	-0.0117579					-0.0281819	-0.0128357
0.0334055	0.00641106					0.0172986	-0.00473855
0.0421759	-0.021578					0.00745809	-0.012215
-0.0306066	-0.0020492					-0.031859	-0.000941043
0.0192856	-0.00845013					-0.0372459	-0.0165107
0.0243461	-0.0252584					-0.0280784	0.000540824
0.0119987	-0.00519354					-0.0383926	-0.0281229
-0.00338893	-0.0134135					-0.00356033	0.00114316
0.000773184	-0.00704174					-0.0328486	-0.0224048
-0.00271727	0.00442853					-0.0019163	-0.0181291
0.0445551	-0.0269646					-0.00513557	-0.00990273
0.0122291	-0.0420222					-0.00260504	0.00557156
0.00891436	-0.00358034					-0.00539179	0.00889096
-0.0489008	-0.0177066					-0.0490308	-0.0113968
-0.0374893	0.00091565					-0.00807541	-0.014079
-0.00358973	-0.00636739					-0.00204439	-0.0161092
0.0356921	0.000548335					-0.005636	-0.00617687
-0.0154519	0.00225268					-0.026498	-0.00738546
0.0307006	-5.08298e-05					-0.0183162	-0.0184332
-0.0233928	0.00140572					-0.0324388	0.0160273
0.0371676	0.00375956					-0.0125667	-0.0182388
0.0315126	-0.0512415					-0.0230843	0.00173654
-0.0124165	-0.00159613					0.000293414	-0.0230255
-0.0252378	0.00572066					-0.0253868	-0.00859828
0.0286377	-0.0167503					-0.0417191	0.0154328
0.0170732	-0.0188377					-0.0135362	0.00858499
0.0125646	-0.0133927					-0.0256279	-0.00109165
0.0261385	-0.0299563					-0.0236543	-0.00379089
0.0220067	-0.00712899					-0.038132	-0.00331206
-0.00776736	-0.0096729					-0.0198469	-0.0164557
-0.0122028	-0.0352358					-0.0296508	-0.0159496
0.0131561	-0.00834399					-0.0384459	-0.00564477
0.00132573	-0.000763084					-0.0409446	-0.00742236
0.0195452	0.00578318					0.00190549	-0.0075302
0.00418285	-0.0114626					-0.0363072	-0.0237201
-0.0264967	-0.0209608					-0.00386496	0.000756403
0.0347931	-0.0304389					-0.0313646	-0.0124751
-0.0172886	-0.0230078					-0.0258588	-0.0208202
0.0228422	-0.000476366					-0.00466449	-0.0241953
0.0133466	-0.0125296					-0.0185111	-0.00228216
-0.00782211	-0.0253148					-0.0226777	-0.014674
0.00344629	-0.00035261					-0.0425444	-0.00876664
-0.0147205	-0.00880966					-0.042533	-0.0128922
0.0219836	-0.0136819					-0.0232189	-0.0144689
-0.0383964	-0.0154424					-0.0246695	-0.0163807
0.0167446	0.0103922					-0.015711	-0.00476331
0.0305597	-0.0034283					-0.00424318	0.015898
0.00643159	-0.00320098					-0.0416577	-0.020814
-0.0245943	-0.0395965					-0.028161	-0.0145517
0.00185055	-0.0317844					-0.022658	-0.00285471
-0.0235406	0.00489088					-0.029217	-0.0147058
-0.0184344	0.0270558					-0.0297008	-0.0113925
0.0448288	-0.00684343					-0.0153428	-0.00537436
-0.00214033	0.00297317					0.00854785	-0.00779223
0.032846	-0.0207256					-0.00311472	-0.00485446
0.0349402	-0.0346434					-0.00296448	-0.0265642
0.0106994	-0.032104					-0.0648305	-0.0151639
-0.032281	-0.0421683					-0.0081547	-0.019017
-0.014775	-0.00863909					-0.0177727	-0.0132189
0.000876275	-0.0412946					-0.0225604	-0.00205119
0.0101171	-0.0173078					-0.00652064	-0.000374883
0.0248606	-0.0272962					-0.0181081	-0.00440662
0.0239594	-0.0123241					0.0133141	-0.0165843
0.0334806	-0.0035883					-0.00026705	-0.0148055
-0.0273201	0.0104445					0.00518979	-0.0144013
0.0397644	-0.023559					-0.0372376	0.000488579
0.00609566	-0.00101942					-0.0183597	0.0109545
0.0131649	0.00051648					-0.00530225	-0.00575049
-0.0277517	-0.0159217					-0.022997	-0.00309956
-0.00695598	0.00507201					-0.0473965	-0.0182277
-0.0137705	-0.010335					-0.0503915	-0.00222126
-0.000410624	0.00788726					-0.0391971	-0.0013647
0.0258527	-0.00635688					-0.0257212	0.00321832
-0.0157786	0.00461831					-0.00377487	-0.00224627
0.0345706	-0.00843359					-0.00913761	0.00536069
-0.00764149	0.027549					-0.0253228	-0.0231837
-0.000874179	-0.0277087					-0.0587863	-0.00334821
0.0319407	-0.0275251					-0.0318645	-0.0433687
0.0017481	-0.00740012					-0.0304115	-0.0207274
0.00848255	-0.0196213					-0.0151502	-0.0268846
0.0454215	-0.0201063					-0.0336386	-0.0114934
0.0353593	-0.0152896					-0.0291623	-0.0162618
0.0309086	0.0111894					-0.0251281	-0.00614493
0.00649696	-0.000224427					0.0205314	-0.028175
0.0109824	-0.00143491					-0.0205982	-0.0132622
0.0366318	-0.0226428					-0.0253478	-0.00559351
0.0467205	0.00289334					-0.0208119	-0.0132866
-0.000369391	-0.0385048					-0.00375199	-0.0184943
0.0229059	-0.0184069					-0.0199295	-0.0210203
0.0189037	-0.0448752					-0.00947167	-0.0304681
-0.0295915	-0.0126403					-0.0256511	0.0024889
0.0198196	-0.0398898					-0.0149237	-0.0183915
-0.0108698	-0.0047436					-0.0398306	-0.0158537
0.0342839	-0.0218377					-0.0158121	0.00694586
0.049959	-0.00988167					-0.0569265	-0.0139553
0.0126405	-0.00746108					-0.0357664	-0.0264937
0.0344419	0.00223181					-0.0160423	-0.0195019
0.0124612	-0.00176368					-0.0214922	-0.00633902
-0.00264876	-0.033681					-0.0339825	-0.0172318
-0.000959432	-0.0065805					-0.0104234	-0.00281481
0.0227672	0.00348086					0.00808618	-0.00971306
-0.00858616	-0.0474137					-0.0181946	-0.0112595
-0.00290421	-0.0513484					-0.0114333	0.0107366
0.0164065	-0.00377472					-0.0187718	-0.00455517
0.00653142	0.0129588					-0.00965949	-0.00408024
0.0286887	-0.0344569					-0.0379022	0.0102677
0.0535845	-0.0240629					-0.011636	-0.0190909
0.0319836	-0.0392126					-0.0179736	-0.0212744
-0.00608895	-0.0157943					-0.0178958	-0.0095548
0.0393341	-0.0419448					-0.0284031	-0.000280601
0.0185108	-0.0238511					-0.0056725	-0.0162634
0.0217582	-0.000177298					-0.0308817	0.00176556
0.0274551	-0.0198958					-0.0361226	-0.0197525
-0.0486298	-0.0183732					-0.0227474	-0.00654995
-0.00650634	0.0126612					-0.0118285	0.00097812
0.017532	0.00591916					-0.00432978	-0.0245662
0.00968875	0.00625986					-0.0116086	0.00192787
-0.00947083	0.0224298					-0.0091024	0.000447288
-0.0224247	0.00617432					0.00625961	-0.0150756
0.0341364	0.00959647					-0.00352157	-0.00597918
0.0115558	-0.0210011					-0.0207851	-0.020354
0.0267848	-0.0202248					-0.0153795	-0.00141818
-0.00616335	0.0207619					-0.0137421	-0.00541933
-0.0402406	-0.0498055					-0.0363927	-0.0057317
-0.0163118	-0.00629641					-0.0358939	-0.00149332
-0.00301904	-0.0231987					-0.0497058	-0.00619725
0.0192294	0.0103398					-0.0300224	-0.00817119
-0.00308263	-0.00341522					-0.0138241	-0.00360924
-0.0139108	-0.0137501					-0.015911	0.00848801
0.0375473	-0.00218155					-0.00349224	-0.0120342
0.0471542	-0.0186893					-0.0321227	-0.00191136
0.0297199	0.0194347					-0.0112332	-0.00608827
-0.0277271	-0.0304235					0.00570595	-0.0223739
-0.0230711	0.0232685					-0.0440993	-0.0186249
0.0460745	-0.0206392					-0.028601	-0.0202562
-0.0162939	-0.0372541					-0.029398	-0.00369252
0.0302116	-0.0121347					-0.0242934	0.00083983
0.0291483	0.00630642					0.00104219	-0.00253211
0.0461725	0.00170759					-0.00768494	-0.0176098
0.000474256	0.011743					-0.034515	-0.00296579
0.0331088	-0.0207743					-0.0346703	0.00300803
0.0123453	0.0101193					-0.0240253	-0.0340948
0.031772	-0.0146558					-0.0160341	-0.00753295
0.0461642	0.000391348					-0.0217644	-0.00871817
-0.0295952	-0.0458957					0.0173958	-0.0210847
-0.00216339	0.0212851					0.0137386	0.00599363
-0.0140136	-0.0160266					-0.0438346	-0.00821539
-0.0163944	0.0283052					-0.0130986	-0.0163091
-0.00434215	-0.000877706					-0.00961564	0.00166621
0.0218008	-0.0339752					-0.0201753	0.00276723
0.00506846	0.00711659					-0.0194057	-0.0069248
0.0250784	0.00349225					0.00827588	-0.0071166
0.00245489	-0.00455996					0.0193591	-0.0107198
-0.0124033	-0.0223848					-0.0267489	-0.0132304
0.0360744	0.0287521					-0.0206478	0.00857489
0.0848641	0.00353298					-0.0224682	-0.0225758
-0.0248773	-0.0129984					-0.0128457	-0.000368951
-0.0353672	-0.0129815					-0.0193569	-0.00854125
0.0384123	-0.0114725					-0.0215663	-0.0218048
0.0061854	-0.0244083					-0.0259157	-0.0135405
-0.00157503	-0.0107787					-0.0318126	-0.0094872
0.018771	-0.0279373					-0.0409318	-0.0208413
-0.0485709	-0.016396					-0.0419229	0.00976401
0.0537316	-0.0167					-0.0290373	0.00153555
0.0239524	-0.0098439					-0.00489033	0.0074504
0.0514926	-0.0107409					-0.0487374	-0.00639526
-0.00576022	-0.0221105					-0.0109363	-0.00614533
0.0135142	0.0151304					-0.0104931	-0.0122734
-0.0150574	-0.0234372					-0.0299454	-0.016718
0.0261249	-0.0189065					-0.0078125	-0.00661953
0.00902617	-0.000952711					-0.0356507	0.00530865
0.0354042	-0.0233923					-0.0207777	0.0191831
0.0363639	-0.00426508					-0.0315389	0.00760974
0.0250298	-0.0133986					-0.0343134	0.0165946
-0.0244996	-0.0243079					-0.0147847	-0.0118943
0.0206441	-0.0213656					-0.00538384	-0.0259146
-0.0307604	-0.0243902					-0.0278927	-0.0244858
0.0356198	-0.00908356					-0.0249254	-0.0124118
0.0236311	-0.00301129					-0.0117865	-0.00945082
0.00015443	0.0181427					-0.0255265	-0.0103903
-0.00890759	-0.0230597					-0.016408	-0.00223391
0.0465355	0.00908626					-0.0472777	-0.0136001
-0.0145267	0.0102753					-0.0226093	0.00121025
0.0279123	0.0180129					-0.0241271	-0.000955244
0.0387056	0.00818317					-0.0176091	-0.00832735
0.0100185	0.0192057					-0.0364538	-0.00964727
0.0212401	-0.0106081					-0.0105834	-0.0117291
-0.0185981	-0.00899789					-0.0346354	0.00735295
0.0360365	-0.00334206					-0.0072351	-0.00889884
0.0225013	-0.0317611					-0.00422409	-0.0248536
0.0281861	0.0151862					-0.0469421	-0.0151271
0.015871	-0.005979					-0.041172	0.00151003
0.0318836	-0.0316297					0.00706222	-0.00976118
0.00447983	0.0154482					-0.0037053	-0.0200965
-0.0210389	-0.00068638					-0.00807567	-0.00583319
0.0382411	-0.00626963					-0.0174137	-0.0227499
0.0339894	-0.0141202					-0.0301178	0.000127739
0.020264	0.0175393					-0.0226114	-0.0137036
0.00453757	0.00162377					-0.0241497	-0.0216812
0.0310627	0.0235331					-0.0161081	-0.0187257
-0.0201408	-0.0155925					-0.0213655	0.00719964
0.0179667	-0.0210378					-0.0206488	-0.0065271
-0.00857489	-0.0209374					-0.00572791	-0.00683333
0.0124977	0.00289007					-0.0313659	-0.0117521
-0.0112039	0.00469781					-0.00704608	0.0148874
-0.0260502	-0.0478591					-0.00401479	-0.0012966
0.0274074	-0.012339					0.013934	-0.0131933
-0.0119534	-0.0465055					-0.0218768	-0.0148027
0.0374864	0.010884					-0.0119558	-0.0136877
0.0431682	-0.00653069					-0.0385773	-0.0132309
0.0157259	0.010493					0.0045834	0.0142819
-0.00583661	-0.0367321					-0.0262446	-0.00442159
0.024837	-0.0182998					-0.0150113	-0.00336574
-0.0215635	-0.0109028					-0.00426605	-0.0147762
0.0272022	-0.00074921					-0.014653	-0.00235907
0.0317049	-0.00140567					-0.0140841	-0.00160086
-0.0214274	-0.0223123					0.00202783	0.00530474
0.000873582	0.00594727					-0.0321171	-0.0152893
-0.00244674	-0.0333136					-0.0297365	0.00291316
0.00800709	-0.00690138					-0.0150601	-0.0149672
0.0112269	-0.0291334					-0.0194745	-0.0140221
0.0180316	-0.0336119					-0.0284398	-0.0117667
-0.0210894	0.00458304					-0.0264433	-0.00721368
0.0178398	0.0138807					-0.0128554	-0.0215119
-0.010799	-0.00820625					-0.020235	-0.0224092
-0.0165183	-0.0168075					-0.00824646	-0.0149434
-0.0136172	-0.0300286					-0.0177145	-0.00488852
0.0566355	-0.0174393					-0.00450152	0.00467857
0.0354422	-0.0159229					-0.0323623	-0.00174244
0.0134187	0.0146739					-0.0247192	-0.00449513
0.0552525	-0.0403376					-0.0231859	-0.00326194
-0.0271961	-0.0126806					-0.000662403	-0.0181914
0.0191891	-0.0398409					-0.0105092	-0.027021
-0.0356814	-0.00508976					-0.0169173	-0.0168587
0.0129808	-0.00526625					-0.0109682	0.00138102
-0.0221028	-0.0025854					-0.0178908	-0.00551476
-0.0392811	-0.0246436					-0.00652922	0.0125262
0.029346	-0.0151619					-0.0427299	-0.00828789
-0.00810697	0.0185838					-0.0113467	-0.0149181
0.00487084	-0.00508779					-0.00458822	0.0109547
-0.0175043	-0.0261881					0.00373051	-0.0179273
-0.0162513	-0.00469938					-0.0348501	-0.0234642
0.0456756	-0.021251					-0.0382015	-0.018498
5.41394e-05	-0.041108					-0.0124781	0.00229172
-0.00245765	-0.0486191					-0.0215848	-0.0179654
-0.00274406	-0.0188587					-0.0131721	-0.0085975
0.0342621	0.00037462					-0.00299801	-0.00357889
0.0296384	0.00725026					0.0137523	-0.0130365
0.00900528	0.00540395					-0.0544296	-0.00724285
0.0334942	-0.0391801					-0.0426407	-0.0135618
0.0614187	0.000494171					-0.0500153	-0.000635774
-0.0043278	-0.0289122					-0.0344475	-0.0195365
-0.0655838	-0.00358574					-0.0018916	-0.0148944
-0.00317743	-0.000623821					-0.0109178	-0.00717272
-0.0449902	-0.0193943					-0.0219559	-0.0136816
-0.0166282	0.0113901					-0.0381458	0.00527233
0.0270149	0.000904137					-0.0377355	0.00712902
0.0453482	-0.0206261					-0.0324918	-0.00815687
0.0234807	0.025698					-0.013408	-0.00103119
-0.0508012	-0.025854					-0.0141623	0.00401226
0.0263341	0.0113514					-0.0486158	0.00971406
-0.00443707	-0.0303467					0.0188875	0.00122126
-0.0030815	-0.000544968					-0.0247984	-0.0123871
0.0505101	-0.0147208					-0.00987393	-0.0138134
0.0118618	-0.0506123					-0.0221908	0.00762699
0.00419239	0.030759					-0.0350051	0.0015428
0.0173424	-0.00901991					-0.0442632	-0.0260051
-0.0210495	-0.0200695					-0.0246374	-0.00155672
0.0138175	0.00100722					-0.00582332	-0.0286207
0.0208568	0.00113786					-0.0328488	0.00327696
0.0143081	-0.0139293					-0.0298414	-0.0255699
-0.0625367	0.00996589					-0.0271268	-0.00728554
0.0177288	-0.0124649					-0.0168841	0.00390399
0.000117708	-0.013955					0.00802532	-0.0219417
0.0127599	-0.0167381					-0.0128083	-0.0218086
0.0170222	-0.00351113					-0.0450585	-0.00214063
-0.0422148	-0.0216916					-0.0443978	-0.00379281
-0.00993726	0.00349107					-0.0306022	0.00906948
0.0291693	-0.0106274					-0.0446106	0.00287411
-0.00810953	-0.0347591					-0.0320277	-0.00784229
-0.0220061	-0.00662639					-0.0420206	-0.0173503
0.0206656	-0.0356491					-0.0113554	-0.0258074
0.0120617	-0.0253372					-0.0043362	0.00213294
0.0288325	-0.00335649					-0.0243684	-0.0060871
0.0527312	-0.0559686					-0.0607848	-0.00284165
0.0239068	0.00947146					-0.0319929	0.0010439
0.043907	0.00461356					-0.0222276	-0.0241696
0.00974867	0.0318228					-0.047139	-0.00657153
0.0358818	-0.0224863					-0.0569664	-0.00500003
-0.00278351	-0.00159426					-0.01343	-0.0185136
0.0517398	-0.0098084					-0.0146339	-0.00819009
0.0165147	-0.00884405					-0.0337762	-0.0201484
0.0451422	-0.0310158					-0.0106277	0.000455225
0.0137458	0.0193218					-0.0063872	0.000925712
0.0246343	-0.014753					-0.0382693	-0.0126411
0.0315709	0.0176449					-0.00678645	-0.0173128
0.015795	-0.00338841					-0.00582147	-0.000809211
0.00150191	-0.0141758					-0.00928931	-0.0152603
0.0258576	0.00706797					-0.0220021	-0.0192268
0.0260514	-0.0271096					-0.0274226	-0.0303901
-0.0112356	-0.029962					-0.0343785	-0.00425252
0.019661	-0.0153806					-0.00481844	-0.0124985
0.00704439	-0.00255045					-0.0171398	-0.0156091
0.000900808	-0.0272965					-0.019669	-0.0254783
-0.00526415	0.0147109					-0.0350179	-0.0041564
-0.0250798	-0.00365303					0.000393389	-0.00553647
0.00770712	0.00278369					-0.0614595	-0.00631114
-0.00985041	-0.0194229					-0.0263709	-0.00932433
0.00545014	0.0146846					-0.0522607	-0.0111083
0.027006	0.0435006					-0.00169759	0.00822622
-0.0185586	-0.0201871					-0.013835	-0.00229062
0.0361332	0.000317389					-0.0335854	-0.00836202
0.00111654	0.00716143					-0.00143482	-0.000902439
-0.0472838	-0.0153369					0.00956125	-0.0159235
-0.0129312	-0.0299424					-0.0399476	-0.02297
0.0333079	-0.00274574					-0.0252226	-0.016364
0.0127861	-0.0054816					-0.0208825	-0.0197481
-0.0437601	0.00815565					-0.0414487	-0.0039824
0.0323076	-0.00991609					-0.00443061	-0.0223926
0.0118534	-0.0127748					-0.020468	-0.00973264
-0.00861196	0.0124219					-0.0258281	-0.00874622
-0.0270752	0.0160578					-0.00612929	-0.00813086
-0.00463949	-0.0166599					-0.0452788	-0.00577356
-0.0107246	0.0055756					-0.0249275	8.08515e-05
-0.0131234	0.0055262					-0.0059354	-0.0159103
0.0348821	-0.00783124					-0.0105097	-0.00413735
0.0132805	8.98402e-05					0.00257208	-0.0118024
0.0616284	-0.00550219					-0.047064	-0.0228846
-0.00732772	0.0200575					-0.0209358	0.000734911
0.0178257	-0.000982567					-0.0199415	0.0033336
-0.0409189	0.00605496					-0.0301859	-0.0175499
0.000727715	0.0242425					-0.0416821	-0.0068735
0.0129774	-0.0315417					-0.0202271	0.0136717
0.0156702	-0.0340214					-0.00737531	-0.0162974
0.0078891	0.0138515					-0.0123016	-0.0166323
0.0205593	-0.0171316					-0.0227652	0.00609373
-0.00152249	-0.0102152					-0.0133357	-0.0235369
0.0470924	-0.000286523					-0.0416279	0.00629598
-0.0191871	-0.0119668					-0.0293545	-0.0305111
-0.0067112	-0.00477076					-0.00856746	-0.0203591
0.0467774	-0.0389896					-0.0289911	0.00314166
0.0391774	-0.00687265					-0.0294657	-0.0183688
0.0152017	-0.0134933					-0.02955	-0.00939426
0.00518749	-0.0101201					-0.0276567	-0.0177039
0.000966549	-0.0297748					-0.0179461	-0.00870976
0.0174362	0.00114561					-0.0180682	-0.0186219
0.00138688	-0.00907224					-0.00913551	0.00812242
-0.00223188	-0.00801794					-0.00861997	-0.00624845

## Sheet: figureS10C
OFC	Bootstrapped delta AUC	Statistics: delta AUC				Post. Insula	Bootstrapped delta AUC	Statistics: delta AUC
L	R		L	R		L	R		L	R
-0.000698895	-0.0171485	Median	-0.0209017	-0.0119464		0.019893	0.0218967	Median	-0.00379417	0.00543966
0.00913365	-0.020802	Q_25	-0.0340525	-0.0231168		-0.0139005	0.0155324	Q_25	-0.0249237	-0.016942
-0.023575	-0.0014452	Q_75	-0.00792705	-0.00198513		0.0356671	0.0349572	Q_75	0.0173773	0.0271262
-0.0272213	0.00100686	95 CI lower	-0.0555402	-0.0442531		0.0647065	-0.0304088	95 CI lower	-0.0665377	-0.0561987
-0.027012	0.00917453	95 CI upper	0.0166168	0.0174501		-0.0010219	-0.0165498	95 CI upper	0.0585785	0.0691361
-0.0404422	0.00208999					-0.0343297	-0.0208981
-0.030938	0.000964178					-0.0788794	0.0391684
-0.0275795	0.00503986					-0.00579496	0.00941005
-0.022393	-0.00817121					0.0124755	-0.0241096
-0.0460363	-0.026962					0.0171312	0.01538
-0.00397205	-0.0153253					0.000951593	-0.0358814
0.00463116	-0.0102689					-0.0342452	-0.00795316
-0.0331112	-0.0258109					-0.00528563	0.0554845
-0.0342745	-0.00647897					-0.00160507	0.0443307
-0.0287693	0.00850464					0.00236435	0.0176004
-0.0369986	-0.00144414					0.0568246	0.0179966
-0.0143566	0.0051721					-0.014105	0.00507144
-0.0348111	-0.0258594					-0.0230446	0.0246064
-0.0117576	-0.0130836					-0.0281542	-0.00229722
-0.017359	-0.0119912					-0.0438211	0.0756416
-0.0404465	-0.0121417					0.000666842	-0.00949804
-0.0278974	-0.00276589					0.0210737	-0.0508792
-0.00707566	-0.000540028					0.0127619	0.0130974
-0.0208609	-0.0197652					-0.0161634	-0.0132293
-0.0029072	-0.0169503					-0.0442419	-0.0145228
-0.0436122	-0.0145853					0.0343937	-0.0342202
-0.0246448	-0.0351797					-0.000879723	0.0264314
-0.0236041	-0.00838252					-0.0700671	0.00437614
-0.0201114	-0.035415					-0.0026899	-0.0475286
-0.013756	-0.00995748					0.0396277	-0.0312072
-0.00152579	-0.0197256					0.0177176	0.0122828
-0.00726044	0.013006					-0.0115098	-0.0265043
-0.00282303	0.00168618					0.01684	-0.0460905
-0.0458134	-0.0209879					-0.00215045	0.0358584
-0.020863	-0.0150714					-0.000317664	-0.0180997
-0.0119713	-0.00167888					-0.0214557	0.0302058
-0.00806773	-0.0168831					-0.0189191	0.0444565
-0.010696	-0.00103379					-0.0285326	-0.00841107
-0.0146114	0.0132667					0.00673009	0.0318612
-0.0239061	-0.0139771					0.0584531	0.0223469
0.0026215	-0.010355					0.000975282	-0.033547
-0.0265446	-0.0195587					0.0129943	0.0186594
-0.00204409	-0.0178713					-0.0305064	-0.0390682
-0.0129302	0.00566803					-0.00863143	0.0321678
-0.0294412	-0.002439					0.0199114	0.0112196
-0.0359972	-0.0186962					0.00384792	-0.015398
-0.0141175	-0.0359663					-0.0141607	-0.0453718
0.0048991	-0.00330934					0.0160813	-0.0616791
-0.0239952	-0.00953441					-0.0717705	0.0177201
-0.00262351	-0.00941954					-0.0378109	0.027251
-0.0337422	-0.0196959					0.0306208	-0.00324992
-0.037871	-0.0269002					-0.0380717	0.053373
-0.032469	-0.00608154					-0.0204656	-0.0566682
-0.00422027	-0.0211848					-0.0340019	-0.0094972
-0.0124477	0.00969422					0.0318436	-0.0189277
-0.0120593	-0.0104158					0.00596498	-0.00939659
-0.0260531	-0.0227576					-0.00254936	0.023751
-0.0050721	-0.0114941					0.000358707	0.0104722
-0.00647419	-0.0292255					0.000371735	0.0073038
-0.0232189	-0.0148967					-0.0054869	-0.0123221
-0.0189627	-0.0244934					-0.0308854	0.0459461
-0.0309832	-0.0201704					-0.0299953	-0.00242151
-0.0433573	-0.00950533					-0.017577	0.0148019
-0.00416176	-0.00675797					0.0193602	-0.0296909
0.00071003	-0.000349625					0.0188165	-0.00486913
-0.0254079	-0.00774044					-0.0263768	0.0474398
-0.0269484	-0.012826					0.0160015	0.015834
-0.0334051	-0.0123807					-0.0681554	0.0633437
-0.0307099	-0.0098591					-0.0358501	0.0335328
-0.0217364	-0.027162					-0.016754	0.0148672
-0.0325429	-0.0182988					0.033224	0.0302587
-0.0232778	-0.0188635					-0.0275667	0.0228412
-0.018688	-0.0151649					0.0243944	0.0531117
-0.0429007	-0.0154755					0.0108985	-0.0345891
-0.0257542	-0.018816					0.029501	-0.00520124
-0.012667	-0.0116622					0.0147311	-0.0256254
-0.0181899	0.00919419					-0.00133527	0.0266544
-0.044043	-0.0138198					-0.0300574	0.0152782
-0.0148761	-0.00681344					0.000633277	0.00835879
-0.0320701	-0.0102474					-0.0143906	-0.00765906
0.00886098	-0.0156679					-0.00183392	0.0493697
-0.0024628	-0.0328227					-0.00441912	0.0459871
-0.0198172	-0.00896778					0.0071851	0.0144523
-0.00414726	0.00288618					0.00242271	0.0300286
-0.0106791	-0.0137783					0.00275062	0.0554627
-0.0146654	0.00431202					-0.027358	0.0460875
-0.0106355	-0.0440526					0.0225598	2.60982e-05
-0.0296639	-0.0371089					-0.0254762	0.00232957
-0.0133078	0.00370153					-0.0354074	-0.00514713
-0.00222622	-0.0152393					0.00451013	0.00385411
-0.0300864	0.00539207					-0.0128549	-0.0156291
-0.0575025	-0.0169331					0.0210465	0.0518391
-0.016167	0.0123364					-0.0178454	-0.00269782
-0.0104945	-0.0185179					0.00426599	0.0247196
-0.00365415	-0.0042974					0.0227783	0.00820391
-0.0266635	-0.00741401					0.0151801	0.0692618
-0.0278155	-0.0279848					0.0293242	-0.0100639
-0.0356352	-0.0255294					-0.00134692	-0.0473642
-0.0211114	-0.00858695					0.0376774	0.0125782
-0.0188388	-0.0247856					-0.00940281	0.01126
-0.00872656	-0.00914907					0.0262791	0.0358159
-0.0333771	-0.00112735					0.00733326	-0.0376997
-0.00228559	-0.0382613					-0.00136353	0.0186806
-0.0100277	0.0120836					0.0672229	0.0358355
-0.0206512	-0.00495656					0.0405694	-0.0177843
-0.00451493	0.00208805					-0.0304481	-0.014381
-0.0427005	-0.015603					-0.00983767	-0.0302147
0.00158833	-0.0181278					-0.0197459	0.0103262
-0.00453347	-0.00601645					-0.0326334	0.0234921
-0.02826	-0.0191776					-0.0172933	-0.0154377
-0.0206124	-0.00211746					-0.0116856	-0.00727214
-0.0172394	-0.0134584					-0.0165681	-0.0157155
-0.0147283	0.00789142					-0.0414612	0.0238462
0.0109061	-0.00235572					-0.0109036	-0.0246818
-0.0331139	-0.0119963					0.00396346	0.0677564
-0.00735459	-0.0289812					0.021465	0.00335726
-0.0437066	-0.0104093					0.0135867	0.0153077
-0.000791169	-0.00792462					0.00179211	0.01092
-0.0352246	-0.0108425					0.0110371	0.00513784
-0.0149985	-0.0255514					-0.0357055	0.0560509
-0.0208128	-0.00685116					-0.0128968	0.0504813
0.0115436	-0.0224996					0.0344748	0.0280132
-0.050524	-0.0110083					0.01809	-0.0259219
-0.0407182	0.000848203					-0.0178231	-0.0163245
-0.037325	-0.00613494					0.0128618	-0.0072148
-0.042065	-0.00425177					0.0202509	-0.0050009
-0.0519569	0.00540533					0.0445242	0.0182132
-0.0272376	0.00333285					-0.0057325	-0.0209594
-0.0264299	-0.025526					-0.0216998	-0.0211612
-0.0378916	-0.0111657					-0.0109765	-0.0311229
0.000697404	-0.0169283					-0.043332	-0.0408581
-0.0199236	0.00504824					-0.0093522	-0.0360504
-0.028821	-0.00287036					-0.00393807	-0.057784
-0.000527443	-0.0182128					0.00673905	0.0252085
-0.0220325	-0.0211446					-0.0141019	0.050707
0.0121641	0.00408985					0.0254446	0.00341635
-0.00924493	0.0203768					-0.0582713	-0.00809195
-0.0306341	-0.00713477					0.00737313	0.00824292
-0.0392119	-4.24338e-05					0.00622901	-0.0196
-0.0245356	-0.0262138					0.0165016	0.0283082
-0.0433198	0.00172146					-0.0099927	0.0612067
-0.00944154	-0.000579166					-0.0259893	0.00893978
-0.0132473	-0.0220398					-0.0500226	0.0175873
-0.00776535	-0.0135994					0.0477866	-0.0157839
-0.00162752	-0.0337256					0.0230964	0.0535228
-0.0088244	-0.0175631					-0.0100061	-0.0289405
-0.0238517	-0.00656616					0.0135733	0.00898623
-0.0515799	-0.0275084					-0.013095	-0.0377302
-0.0117323	-0.00801058					-0.00497296	0.0128339
-0.015225	-7.85171e-05					-0.039826	0.0024282
-0.0189468	-0.0110335					0.0079683	0.0209173
-0.0418101	-0.0132624					-0.0233871	0.00525635
-0.0362663	-0.00681498					-0.0390241	0.00313137
-0.00815717	-0.00832764					-0.00525494	-0.000968497
-0.00618524	-0.0154246					0.0178581	-0.00975443
-0.0160624	0.00322014					-0.0187145	-0.00852805
-0.0276968	-0.0218755					0.00445747	0.0318686
-0.0256341	-0.00409439					0.0334519	-0.01842
-0.0040583	-0.0216148					0.00535497	0.0315988
-0.0288728	-0.0201398					-0.0214033	0.062414
0.0203148	-0.0326949					0.008634	-0.0260528
-0.00690538	0.0105132					0.0111753	-0.0177802
-0.0162264	-0.00903313					0.0187645	0.0512688
-0.0281881	-0.0252729					-0.051156	-0.0012391
-0.0348743	-0.00515234					-0.0529149	0.0502512
-0.0213445	-0.0254919					-0.0198724	0.0144387
-0.0341291	-0.0144369					0.021199	0.0198338
-0.0291644	-0.0101027					-0.00547914	0.0318524
0.00510689	-0.0346544					-0.0196254	-0.0210012
-0.0231414	-0.00661153					-0.0383871	-0.0183602
-0.0106704	-0.0113125					0.0169669	0.0251187
-0.00569425	-0.0230194					-0.0358647	-0.0139823
-0.0284773	-0.000822478					-0.0422005	0.00543296
-0.0290714	-0.0309255					-0.0133724	0.0369878
-0.0165511	-0.0200149					0.0243642	-0.0433478
-0.0193703	-0.0147546					-0.0300019	-0.0155886
0.00156824	-0.0187621					-0.0150198	-0.0469365
-0.0448995	-0.0430998					-0.0174966	0.0153876
-0.00623117	-0.0290832					-0.0171707	-0.00832085
-0.0213881	-0.00248723					-0.0216542	0.0130425
-0.0365521	0.00793646					0.000400824	-0.0226888
-0.0456722	-0.0185228					0.0215946	-0.00542883
-0.0408686	-0.01629					0.0287185	-0.00831593
-0.0163984	-0.00432932					0.00539282	0.0169329
-0.0256982	-0.0228899					0.0232853	-0.00679691
-0.0169751	-0.030835					0.0353442	0.010601
-0.00122628	-0.0161901					-0.0240905	-0.0159352
-0.0305702	0.00558056					0.0170054	-0.0228071
-0.0322299	-0.00504814					-0.0308503	0.00590214
-0.037146	-0.0233185					0.0215963	0.0391246
-0.0377658	-0.0230995					0.00777436	0.00496611
-0.042546	0.0033209					0.0368613	0.0129281
-0.0418769	-0.00646794					-0.0439921	-0.0196445
-0.0248559	0.0221626					0.00797739	-0.0200971
-0.0052013	-0.011944					0.000323264	-0.0296164
0.00490698	-0.00999908					-0.00370336	-0.038629
-0.0356109	-0.025562					0.0127669	-0.0792562
-0.0413831	-0.0140781					-0.00314292	-0.0251271
-0.016365	0.00859586					-0.0204392	0.00309307
-0.0148072	-0.0266884					-0.0228531	-0.00940346
-0.0233709	-0.00905202					-0.0257912	-0.0179793
0.00725561	0.0121313					0.0055658	-0.00706079
-0.0191347	0.00466586					0.0376622	0.00723158
-0.023183	-0.00142046					0.0251876	-0.00192556
-0.0383769	-0.0252015					0.0502886	0.0215633
-0.020013	-0.025252					-0.00498072	0.01444
-0.0246657	-0.0081026					0.00915001	0.027648
-0.0225465	-0.00473158					-0.0235238	0.0309947
-0.0437898	-0.035396					-0.0234609	0.0133863
-0.0160055	-0.0133048					0.0472009	0.0508636
-0.0366288	-0.00558749					-0.0180215	0.0174273
-0.0252123	-0.0299179					0.0258199	0.0183703
-0.00762536	-0.00687784					-0.0128126	0.0166618
-0.0279549	-0.034262					-0.0139382	-0.00527226
-0.00671198	-0.0396931					0.0154437	0.00408463
0.00112584	-0.0166324					-0.00898573	-0.0270526
-0.0394714	-0.028364					-0.0337506	-0.0213767
-0.0257585	-0.000866006					0.0354676	0.0181519
-0.052467	-0.00555644					-0.0215324	0.0248345
-0.0164306	-0.0146722					0.0257527	-0.0373911
-0.00602608	-0.0533153					0.00901824	0.011936
0.0131793	-0.0125202					0.0159952	0.00251697
-0.0266485	0.00486974					-0.00399925	-0.0571463
-0.012693	-0.0150511					0.00624364	0.00190709
-8.31885e-05	0.00855246					0.000282278	-0.0162894
-0.0256311	-0.0288465					-0.0317718	0.00754205
-0.0379266	-0.00502049					-0.00840728	0.0211289
-0.0373988	-0.0340908					0.0334138	-0.0156847
-0.0218537	-0.0121704					0.0273918	0.0201322
-0.0051788	-0.00477977					0.00332489	-0.012586
-0.0615336	-0.0132483					-0.0658844	-0.0219948
0.000602177	-0.032988					0.0439022	-0.019163
-0.0231287	-0.0165094					0.0246854	-0.00492228
0.0140378	-0.0118296					-0.0230991	-0.00803681
-0.0234326	-0.00055287					0.0238483	0.0160179
-0.0142246	0.0073284					-0.0143867	0.00434321
-0.032969	0.0058203					-0.041174	-0.0114338
-0.022444	-0.0428741					-0.0221237	0.00902785
-0.0295227	-0.0319361					0.00856733	-0.0032698
-0.00051444	-0.019021					0.0030953	0.0129014
0.000134716	-0.00910018					0.00252818	0.0193702
-0.0142763	-0.00125187					0.00146758	-0.0266438
-0.0171982	-0.015807					0.0018258	-0.0373785
-0.0521616	-0.00775231					-0.0130298	-0.0188943
-0.0404678	0.0108779					0.0241336	-0.0011426
-0.018104	-0.026988					-0.0487266	0.00998118
-0.0283653	-0.0223365					0.0100132	0.0444873
8.57947e-05	0.0111274					-0.0119724	-0.0178614
-0.0106186	-0.0238989					-0.0144373	-0.023348
-0.0332584	0.00128771					-0.0121795	0.0234609
-0.0251607	0.006358					-0.012912	-0.016998
-0.0319258	-0.00649001					0.0363056	-0.00171889
-0.0167388	-0.00917533					-0.0067271	0.00476971
-0.0286435	-0.00822703					-0.0204881	0.0473711
-0.0185057	-0.0130495					-0.0210665	-0.00737075
-0.0262879	-0.00739542					-0.00925849	-0.0172122
-0.00524883	-0.0232097					0.0219606	0.000432358
-0.00800485	-0.00684496					-0.0482575	0.0336109
-0.025249	-0.022517					0.0167993	-0.0155239
-0.00826018	-0.0224789					0.0312498	-0.00180293
-0.00966064	-0.0259752					0.0106754	0.0168091
-0.0352701	-0.00934194					-0.0109953	0.0478034
-0.0306588	-0.0270942					-0.0566361	0.0158938
-0.0397174	0.00500344					-0.00261536	-0.0145585
-0.0299603	-0.0172233					-0.0219612	-0.0302593
-0.0200603	-0.0102319					0.0260537	0.0325262
-0.00738057	-0.00292072					-0.00963767	-0.00773477
-0.00927391	-0.00120077					-0.0609518	0.00468461
-0.00845323	-0.00472675					0.00505602	0.00880954
-0.0156379	-0.010954					-0.026102	0.0312855
0.00775577	-0.00464611					0.0351023	-0.0037176
-0.0299176	-0.0209703					0.0072092	-0.0100137
-0.0301746	-0.0304944					-0.000723657	0.0325471
0.0448354	-0.0407551					0.00303865	0.018814
-0.0491896	-0.0199928					0.050426	-0.0219551
-0.0410021	-0.0319079					0.00574438	0.0366296
-0.0308596	-0.0189427					-0.0445897	-0.008892
-0.0236423	-0.0141135					0.0228112	0.0223474
-0.0129675	-0.00835498					-0.00577612	0.0160746
-0.0170005	-0.011555					0.0112635	0.0176668
-0.0169267	-0.026981					0.0140736	0.0244731
-0.00880734	-3.79641e-05					-0.0215428	0.0162674
-0.020618	-0.00509051					-0.00518231	0.0125129
-0.0455905	-0.00612938					-0.0226581	0.0026483
-0.00897957	-0.00755536					-0.0164274	-0.0119224
-0.00637323	-0.0293087					-0.00366507	0.0270302
-0.0173485	0.00582559					0.0126957	0.0438117
-0.0113591	-0.00612993					0.0165207	-0.0241543
-0.0310573	0.0100317					-0.0213431	0.0404658
-0.0237698	-0.0155601					-0.0166171	0.017026
0.017746	0.00400744					0.00105144	0.0121212
-0.0339975	-0.0164089					-0.0599482	-0.0403651
0.00385436	0.00239446					-0.00482789	-0.034152
-0.0372084	-0.0152554					-0.0320057	-0.0032023
-0.0317116	-0.00784249					-0.0230814	0.0237207
-0.0266751	-0.0149141					0.0187058	-0.0183602
-0.0292649	-0.0283988					-0.0102646	0.0283924
-0.0409352	-0.0307369					-0.0303834	-0.0262694
-0.0194254	-0.0138552					0.0330982	-0.0164065
-0.0346552	0.00247211					-0.00910597	0.0450468
-0.0237525	0.0126212					-0.000351423	0.0241312
0.0159039	-0.0339886					-0.0159061	0.00703289
-0.0136361	-0.0251611					0.0128138	0.0136126
-0.0247542	-0.0272132					-0.0105289	0.00216502
-0.0182936	-0.0315426					0.00466666	0.012445
-0.0202641	-0.00970641					0.0370101	-0.0126191
-0.0156825	-0.0238783					0.0231715	0.0350898
-0.0162057	-0.0061028					-0.0567187	-0.0185879
-0.0222629	-0.00886038					-0.0412437	-2.94571e-05
-0.0280067	-0.00752235					-0.00689125	0.0595016
-0.0407945	-0.002612					0.0409643	0.00630912
-0.0239442	-0.00233441					0.0116883	0.0189522
-0.0382764	-0.0286143					0.0219694	-0.0404703
-0.0402404	-0.0294131					-0.00465332	0.00367794
0.00404501	-0.00810159					-0.0142889	0.0116905
-0.0135225	-0.0202369					0.00363584	0.0823926
-0.0507832	-0.0320636					-0.00100362	-0.023728
0.00231544	-0.0195819					-0.00344041	0.0211419
-0.0174545	0.000588526					-0.0346768	0.0202683
-0.019913	0.00106083					-0.0426858	0.000630204
-0.0115126	-0.0272623					-0.00530309	-0.0211578
0.0121065	-0.0101529					0.000166496	0.00866977
-0.0175234	0.00196053					-0.0307235	-0.0140015
-0.0417999	-0.00865067					-0.0227772	-0.0141701
-0.0379003	0.0217799					0.0288609	0.00956281
-0.00270403	-0.00692205					-0.00904109	-0.0067751
-0.0358861	-0.0269619					0.0393503	-0.0064837
-0.0341042	-0.00153499					-0.0456231	0.000253885
-0.022438	0.0173209					0.0330277	-0.0005783
-0.0244295	-0.0215027					0.0160827	0.0277025
0.017462	-0.0247889					-0.00434256	-0.0133883
-0.00512327	-0.0231947					-0.0274395	0.0234702
-0.0491528	0.00804682					0.046186	0.0266377
-0.0101479	0.00889703					0.0110035	0.00935858
-0.030347	-0.0386614					-0.0409152	0.0227387
-0.00563084	-0.00528681					0.00672057	-0.0120661
-0.0380457	-0.0135401					0.0154139	0.0032895
0.0102718	-0.0275797					-0.028526	-0.00592111
-0.0110112	-0.015426					0.0293712	-0.00631046
-0.0164225	-0.025888					-0.0609618	-0.00439864
-0.00265978	-0.00279751					0.0291526	-0.0127674
-0.00205518	-0.0130192					0.00242592	0.0152535
-0.0215929	-0.00917567					-0.0175112	0.0143381
0.00426397	-0.0170341					-0.00656722	-0.0241174
-0.0371246	-0.00291247					0.0477011	0.0304363
-0.0292137	0.0177165					-0.0329331	0.0413496
-0.0327431	0.009999					-0.0103389	0.0358738
-0.0181599	-0.0310502					-0.0255073	0.0022711
-0.0114566	-0.0124846					0.0488997	0.0224233
-0.0156129	-0.000535049					-0.0279713	0.0327048
-0.0089221	0.00726493					-0.0345116	0.0145467
-0.0328312	-0.00153377					0.00401048	-0.0146675
-0.0413987	-0.0110569					-0.0107477	-0.0262395
-0.0247932	0.00262356					0.0122959	-0.029597
-0.03732	0.00558187					0.0127037	0.0344859
-0.0422035	-0.0222151					-0.0431925	-0.00416942
-0.0176497	-0.000957769					-0.029207	-0.00988888
-0.00709325	-0.0193044					-0.0359148	0.0320947
-0.0137042	-0.00696947					-0.00198069	0.0336176
-0.0148445	-0.0415167					0.0065196	0.0446259
-0.00357014	-0.00209021					0.00678579	0.0199995
0.00359756	0.0170103					-0.015943	0.0312169
-0.000621552	-0.0173079					0.0202918	0.00555252
0.0134615	-0.0128764					-0.00787534	0.07221
-0.00652861	-0.0344893					0.0368384	-0.00779226
-0.0266518	-0.0110165					-0.0301777	-0.00577839
-0.0264163	-0.055553					-0.0211255	0.0299336
-0.0286448	-0.0182153					-0.0214016	0.0600092
-0.0226414	-0.00690967					0.0167105	0.044432
-0.0328693	-0.00974663					0.0135643	-0.018466
-0.0276169	0.00625851					-0.0265198	0.00989893
-0.0143143	-0.0343952					-0.0087418	0.0250674
0.0077168	-0.0348644					-0.0192146	0.0503085
-0.0210139	-0.0167706					-0.046447	-0.0292691
-0.00590693	-0.0305969					0.0274391	-0.00530275
-0.0100193	-0.00248914					0.0110339	0.00666435
-0.0236031	-0.0145113					-0.0389805	-0.00646528
0.0264711	-0.0346068					-0.0156169	-0.0460171
-0.0218526	-0.003262					-0.000744491	-0.0230312
-0.0333752	-0.0201952					-0.0047122	0.00603122
-0.0295185	-0.0354107					0.0252019	0.0504652
-0.0277087	-0.00837384					0.0324282	-0.0184212
-0.0225737	-0.0169482					0.0095739	0.0333162
-0.0389264	-0.0255071					-0.0113022	0.00828002
-0.0168314	0.00186726					0.00442897	0.0192174
-0.0526234	-0.0284657					-0.0118891	0.0224173
-0.0390516	-0.0468875					-0.0204373	0.0446974
-0.00820318	-0.0249839					0.022189	0.0328025
-0.0382928	-0.0202526					0.00600456	0.0256771
0.00360026	1.17792e-05					-0.00152523	0.0160469
-0.0221614	0.00268723					0.0246813	0.0266309
-0.0292645	-0.00667612					0.034124	0.0242032
-0.00546231	-0.0170089					-0.0449282	0.0150971
-0.0602997	-0.00634034					-0.00602201	0.0234135
-0.0309341	-0.00676332					0.00957969	-0.0279715
-0.0158093	-0.00781605					-0.044951	0.00285244
-0.0334853	-0.00728599					-0.0123027	-0.0102568
-0.0126295	-0.0272948					-0.00504342	0.00442317
-0.0254778	-0.0399234					-0.00937073	0.0197844
-0.0357996	-0.0473648					0.00889975	0.0173939
-0.0206956	-0.0283973					-0.0176441	-0.0308948
-0.0348673	-0.0178165					-0.00963163	0.018359
-0.00617262	0.00767038					-0.00995087	0.0141162
-0.0336963	-0.000232937					-0.052855	-0.0270371
-0.0256968	0.00736241					0.0114069	0.0422009
-0.00831557	-0.0138391					-0.0212851	0.036216
0.00545298	-0.0168276					0.0142417	-0.0109164
-0.00482129	-0.0208981					-0.0254783	0.0307416
-0.00744201	-0.0199003					-0.00825048	0.0110423
-0.00987211	-0.0165163					-0.0554565	0.0166318
0.00508502	-0.0106351					-0.0447319	-0.0179638
-0.0296394	0.00176039					-0.00999467	-0.0408614
-0.030923	-0.0216178					-0.011389	0.0419988
-0.0497678	-0.0120401					0.00470512	0.0161172
-0.00873078	0.00769061					-0.00186522	-0.0250224
-0.0255753	-0.0271797					-0.0144698	0.0352391
-0.0263261	-0.0353047					-0.0248818	0.0185957
0.0146244	-0.0127482					0.00132559	-0.01426
-0.0119159	0.00865255					-0.0282011	0.016139
-0.0370866	0.00800721					-0.0289269	0.0448106
-0.0261924	-0.0272075					-0.0224592	0.0182728
0.0236017	-0.013631					0.00117861	-0.0131174
-0.0204144	-0.0232762					-0.01355	-0.000509254
-0.00351564	-0.00355148					-0.00580816	0.0403021
-0.021599	-0.0187234					0.0142487	-0.0085884
0.0072747	0.000297114					-0.0422643	0.0111499
-0.0368976	-0.00340292					-0.0335938	0.0340645
-0.0390036	-0.0184901					-0.00589918	-0.026946
-0.0316898	-0.0202456					0.0162171	-0.00227595
-0.0320123	0.00519962					-0.0308296	-0.0236979
-0.0179152	-0.00239308					0.0564776	-0.00157207
-0.0475381	-0.0063163					0.0199985	0.0227112
-0.0355816	0.00380799					-0.0209249	-0.0455635
-0.030701	-0.015142					-0.0303474	-0.023918
-0.0117382	-0.0130644					0.0360481	-0.00657522
-0.0117671	-0.0191654					0.0381229	-0.0157915
-0.0249874	-0.0255643					-0.0166975	0.00400162
-0.0237158	-0.0233775					-0.0136097	0.0495907
-0.0402505	-0.0126518					-0.034304	-9.515e-05
-0.0320243	-0.00559678					-0.0033235	-0.0183236
-0.01405	-0.0109604					0.0133276	0.0226602
-0.00286479	-0.00283259					0.012929	-0.015309
-0.00957503	-0.0258797					0.0169502	-0.0186971
0.00494589	-0.00134429					-0.0341719	0.0563832
-0.0199886	-0.00318291					0.00138726	-0.020707
-0.0337527	-0.0270759					-0.0176148	0.050789
-0.0251644	-0.0264601					-0.032825	-0.0314002
-0.0391799	-0.000719826					-0.0270374	-0.00375388
-0.000708699	0.00122278					0.00733785	0.0159933
-0.0216455	-0.061783					-0.0344575	0.0209238
-0.0239113	-0.0132126					0.00417867	0.0007491
-0.0262592	-0.0218457					-0.0111719	0.00930544
-0.0359256	-0.0194815					0.0126176	0.00494468
-0.0138686	-0.0273169					-0.0369315	0.0418693
-0.0190483	0.00492503					-0.0126567	-0.00710088
-0.0402914	-0.0403792					0.0101964	0.0115302
-0.0178781	-0.0142104					0.0169694	0.0353816
-0.0266146	-0.0113868					0.0229533	-0.0199152
-0.00968439	-0.0541831					0.0263099	0.016585
-0.0366799	-0.00921047					-0.0384802	-0.0138522
-0.0409217	-0.0174392					0.00422717	-0.0158882
-0.0464368	-0.00553734					0.0193253	-0.0498423
0.00267431	0.0124165					0.0771439	0.0117193
-0.0321648	0.0127508					-0.000159281	0.0410319
-0.0516635	-0.00252818					0.0123805	-0.0176586
0.00706233	-0.0129527					-0.00684315	0.0246024
-0.0152421	-0.0260676					-0.014749	-0.0264031
-0.0326761	-0.0410592					-0.00461709	0.0386869
-0.0108245	5.84091e-06					-0.0103472	-0.00868669
-0.0116301	-0.0239816					0.0165599	-0.0331345
-0.0435782	-0.00517722					0.00034826	0.0134714
-0.0270114	-0.00616182					0.0318137	-0.00855398
-0.0290742	-0.0078515					-0.02181	0.0344983
0.00258722	0.023706					0.000614316	0.0286637
-0.0615419	-0.00610145					-0.0205149	0.0259592
-0.0440919	-0.01419					-0.0220191	0.021246
-0.00948814	-0.0200985					0.00283464	-0.0225589
-0.0279134	-0.0379175					0.00548555	-0.0498061
-0.0268925	-0.0119786					0.0680868	0.0053296
-0.0291312	-0.00449316					-0.0214989	-0.0137207
-0.0331015	0.0124677					0.0254984	0.00497649
-0.00790856	-0.00114336					-0.0113527	-0.017518
-0.0239776	-0.0274842					-0.0228812	0.0119463
-0.0256327	-0.0153436					-0.0239463	0.0507564
-0.0216312	0.0117237					-0.00477383	-0.00562023
-0.0232346	-0.0436099					-0.0515312	0.0106806
0.00144037	1.3087e-05					-0.0272354	-0.0277603
-0.0225294	-0.0211873					0.0272454	-0.0124427
-0.0313381	-0.0169669					0.01724	0.0152864
-0.0319507	-0.018158					0.0777754	-0.0297328
-0.0405755	0.0028966					-0.0358269	0.0386941
-0.0281512	-0.0197452					-0.0408442	-0.0273284
-0.0172596	-0.0132844					0.0165566	0.000440867
-0.0182442	-0.0180195					-0.0234369	0.046413
-0.0336191	-0.0255679					0.00791074	0.0462985
0.00417084	-0.031146					-0.00846266	-0.00367215
-0.017736	-0.0256634					-0.029577	0.0332042
-0.0163531	-0.0186001					0.00817066	0.014633
-0.00502343	-0.0230619					-0.0050655	0.0759192
-0.017243	0.0217186					-0.0483106	-0.0130362

## Sheet: figureS10D
OFC	Bootstrapped delta AUC	Statistics: delta AUC				Ant. Insula	Bootstrapped delta AUC	Statistics: delta AUC				Post. Insula	Bootstrapped delta AUC	Statistics: delta AUC
L	R		L	R		L	R		L	R		L	R		L	R
-0.00737774	-0.016374	Median	-0.00116629	-0.0185841		-0.0105965	-0.0331745	Median	0.0211745	-0.0118896		-0.0045445	-0.0152164	Median	-0.00132033	0.0071348
-0.00813576	-0.0169401	Q_25	-0.0146178	-0.0294284		0.0468986	-0.0223928	Q_25	-0.00268967	-0.0281663		-0.05023	0.00405222	Q_25	-0.0230642	-0.0134108
-0.00112674	-0.0145538	Q_75	0.0113827	-0.00753303		-0.0183508	-0.0299943	Q_75	0.0443624	0.00396574		0.0353308	-0.0250049	Q_75	0.01897	0.0281088
-0.000503394	-0.0227867	95 CI lower	-0.0389579	-0.0500133		-0.000432687	-0.0332559	95 CI lower	-0.048897	-0.0580648		0.01735	0.0434335	95 CI lower	-0.0636297	-0.0544994
0.028629	-0.0143581	95 CI upper	0.0342815	0.0130575		0.00758287	-0.0117681	95 CI upper	0.0897461	0.0338392		0.000442823	0.0131765	95 CI upper	0.0612243	0.0695518
0.00823115	-0.0240779					0.0339209	-0.000733405					-0.00150964	0.0409707
-0.00456927	-0.0285547					0.00814837	-0.0315813					0.00749899	0.0656209
-0.00630079	-0.0150135					0.0217431	-0.0220839					-0.0164094	0.0484434
-0.00728596	-0.0209156					0.0109015	-0.00955717					0.00456687	-0.0194336
0.0218717	-0.0155188					0.0292193	0.0165432					0.0158483	0.00467007
0.00693488	-0.0227347					0.0456646	0.00850982					0.0173047	-0.00877083
-0.00066992	-0.0109622					0.0370898	-0.0259643					-0.00398051	0.0137989
0.00275698	-0.040454					0.0368966	-0.00225516					0.0232128	-0.0320763
0.00606588	-0.0148811					0.0503488	-0.0371421					0.0197318	-0.00575134
0.0182408	-0.0137534					0.0384851	-0.00309586					0.0323659	-0.0342855
-0.00231176	-0.0266648					0.0251181	0.00154058					-0.00423893	0.0141816
0.00507795	-0.00720575					0.000625763	-0.00672058					-0.00740837	-0.0185773
0.00160477	-0.0382128					0.00480246	-0.0130563					0.0268924	0.0249472
-0.0204325	-0.0316909					0.0326211	0.00343483					-0.00958436	-0.0368785
0.0039597	0.00146602					0.015143	0.019155					-0.0332551	-0.0217172
-0.00833144	-0.00743288					0.0318763	0.00311882					-0.0314003	0.0418343
-0.0128052	-0.0300688					0.00872168	-0.0380133					-0.0289526	0.0402565
-0.0162162	-0.0364994					0.017199	0.00864864					0.00782615	-0.0202995
0.00887323	-0.0227085					0.0130729	-0.0127799					0.00879237	-0.0556435
0.00484382	-0.00777396					0.0540489	-0.0219068					0.00864824	0.00406351
0.0119928	-0.0133743					0.0370651	0.0121989					0.00839451	0.021588
-0.0042987	-0.0292402					0.0317406	0.016387					-0.0561699	-0.00731982
0.00606741	-0.00899468					-0.00250664	-0.003428					-0.0246651	-0.00098372
-0.018858	-0.0293036					0.0360705	-0.0357821					-0.0374081	-0.0361826
-0.00871181	-0.0281405					0.0562803	-0.0236445					0.0212926	-0.0303646
-0.0230432	-0.0239375					-0.0416405	-0.0385232					-0.0297695	0.0169421
0.00750407	-0.0173691					-0.0348478	-0.0240088					-0.0364974	0.0263749
-0.000203387	-0.024216					0.0683641	-0.0203393					0.0452528	0.0557188
-0.00021172	-0.0335621					0.0109567	-0.00735228					-0.0376359	0.00235801
-0.0237891	-0.0279523					0.0385043	-0.0288462					-0.021441	0.0148729
-0.00203238	-0.0390949					0.0136377	-0.0139161					0.00176641	0.0549872
0.0143405	-0.0186679					-0.0208109	-0.0512695					0.00231556	0.016962
-0.00386146	-0.0322349					0.0282602	-0.00308802					-0.0182809	-0.0575709
0.0137632	0.00204093					0.0501894	-0.0219314					-0.0340795	0.000447124
-0.0190348	-0.0257379					0.0149226	-0.0282174					0.0053723	0.0161564
-0.0151643	-0.0353336					0.000379925	0.0015466					-0.0372268	0.00613021
0.00208665	0.00922724					-0.00188061	0.0131088					-0.021541	0.00185846
0.00452582	-0.0389243					0.0232589	-0.0160093					-0.0459452	0.00923033
0.008243	-0.019974					0.00463528	-0.00473273					-0.0212166	0.0473784
-0.00965208	-0.0439072					0.00363621	0.0136166					-0.00407333	-0.0333358
-0.0138521	-0.0172049					0.0398847	-0.0113231					0.000279125	0.0574713
-0.0153725	-0.0147136					0.0223938	-0.0139159					-0.0141972	-9.26634e-05
0.00177345	-0.0384384					0.020315	-0.0120132					-0.0301743	0.0276869
0.0071105	0.000591627					-0.00337391	-0.0182229					-0.0213106	0.0528957
-0.00653964	-0.00976362					-0.023855	-0.010591					0.0272929	0.000526262
0.00412014	-0.0181748					0.0294168	-0.0185607					-0.0145629	0.0620781
-0.0121393	-0.0019071					0.00581153	-0.00793879					-0.0295826	-0.0204383
0.00558929	-0.00422137					0.047496	0.0105413					0.00545378	0.0505295
-0.0186861	-0.0180966					-0.0127372	-0.00952665					-0.043363	0.00118723
-0.000320513	-0.00567959					0.0309393	0.00632737					0.00489547	0.033889
0.0103073	-0.00538456					0.0296352	0.00253663					-0.00071092	0.00643719
0.0114538	-0.035996					-0.0120853	-0.0129965					-0.0257741	-0.0167684
-0.0146577	-0.0113634					0.0169663	-0.0190734					0.00641749	0.0146297
0.00544244	-0.0264357					0.0188613	-0.0033814					-0.0528191	-0.00268648
-0.021239	0.00230885					0.0155978	-0.00239127					-0.0443757	-0.0316171
-0.0151708	-0.0209589					0.0482256	-0.0239219					-0.00554569	0.00839434
-0.00566914	-0.00897202					0.0342938	-0.00932643					0.0154037	-0.00758432
0.0291121	-0.00894396					0.0154881	-0.0203854					-0.0478596	-0.045814
-0.00409997	-0.0165548					0.00349729	-0.0119308					-0.00587054	-0.0620944
0.0129287	-0.0234785					0.00646911	-0.0128861					0.000570799	-0.00705352
0.000716528	-0.0270946					0.0571374	-0.0017422					0.0353473	0.0345729
-0.00452358	0.0068891					0.0395758	-0.058794					-0.00537306	-0.0180522
0.00560654	-0.0175454					-0.00309393	-0.0127453					0.0333983	-0.0199472
0.0104205	-0.0171313					0.000721567	-0.036974					-0.0343764	0.00490102
0.0101921	-0.0290447					0.00081614	-0.00754019					0.06032	0.0425862
0.0120337	-0.0180018					-0.0140955	0.0126605					0.0333718	0.030601
-0.0333936	-0.0397639					0.0392421	-0.00653047					0.0158821	0.0376079
0.0251387	-0.0095837					0.0214034	0.000646502					0.021285	-0.010599
-0.00359576	-0.00855945					0.0439293	-0.0146318					-0.0164482	0.0156895
-0.00405607	-0.00337968					0.0440497	-0.0245848					-0.0404023	-0.0112039
0.00682547	-0.0289271					-0.0274841	-0.0404641					0.0172623	0.00411002
0.0211923	-0.0312434					0.00931417	-0.0156959					0.0611876	-0.0151844
-0.0149345	-0.0395907					-0.00720695	-0.0308501					1.38859e-05	0.0144547
0.00238346	-0.0253239					-0.0216909	0.0060123					-0.0229569	0.0532376
-0.00361369	-0.0178475					0.012792	-0.0117231					-0.00434901	-0.0106807
-0.00368841	0.00558779					0.0333076	-0.00338678					0.00244698	-0.00495773
-0.0235205	-0.0152137					0.0205244	-0.0163951					-0.013914	0.00598402
-0.0220938	-0.00779038					0.0288371	0.00579558					0.0157498	0.0087667
0.00876018	-0.0299382					0.0585305	0.00616436					0.0160038	-0.0208589
-0.00096112	-0.0352673					0.00762607	-0.0385834					0.00466513	0.0408563
0.00509382	-0.0117031					0.0496171	-0.0504683					0.00888091	-0.00562018
-0.0235683	-0.0333964					0.0271568	-0.00960164					-0.0444835	0.00272998
-0.00961961	-0.0276409					0.0593204	-0.00528964					-0.00136639	0.0353457
-0.0168821	-0.0121888					-0.0325832	-0.0253196					0.039693	0.0176872
0.0115983	-0.00606353					0.000165521	-0.0441933					0.00795219	-0.0115988
-0.0177511	-0.0256866					-0.0240567	0.0239261					0.00096521	-0.0211761
0.0121805	-0.0345795					0.0260863	0.00321086					-0.0242901	0.0237225
-0.0114979	-0.0192131					0.0318116	-0.0331757					0.00648222	0.00333456
0.0172002	-0.00515876					0.00742739	-0.0220633					0.0190202	-0.0318361
-0.00696486	-0.014679					-0.029377	-0.0341955					0.0259823	0.0267266
-0.01572	-0.0227165					-0.00473466	0.00149575					0.00835034	-0.0192546
0.00509791	-0.00917007					-0.000551878	-0.0160095					-0.0352911	-0.017674
0.0100633	-0.0302143					0.00210014	-0.0148534					0.0230785	0.0120348
0.00186862	-0.0281913					0.0563086	0.0202798					-0.00987129	-0.024267
-0.000256396	-0.0313201					0.0438867	-0.00636692					0.032188	-0.0848275
-0.00809279	0.0151071					-0.0212019	0.000934905					-0.0653026	-0.00538749
-0.0241306	-0.0184096					-0.0422343	-0.00369471					0.0222059	-0.00325242
0.0007362	-0.0165411					0.0163164	0.00188206					0.010047	0.0428639
0.00651516	-0.0294525					0.0761563	-0.044527					0.0038254	0.00513353
-0.0210313	-0.0228148					-0.0252848	-0.00690355					0.0165876	-0.0456027
0.0362153	-0.0309566					0.00822748	-0.0126605					-0.0546283	-0.0559286
0.0037295	-0.0218122					-0.0337847	-2.83818e-05					-0.0515578	0.0227026
-0.0191868	-0.00851759					-0.026073	-0.0122682					-0.00934057	-0.0159216
-0.0273912	-0.0280066					0.0152216	0.009141					0.0202438	0.000421208
0.0244919	-0.0109524					0.0233553	-0.0458373					-0.0573667	-0.0047777
-0.0177464	-0.0217704					-0.0310892	0.00794185					-0.00532644	-0.0127106
-0.0102439	0.00156386					0.0254004	-0.0350307					0.0228404	-0.0164946
0.0225545	-0.00810453					0.0432222	-0.0151417					-0.00417437	-0.00775325
-0.0155535	-0.0315318					0.0147421	-0.0169899					0.0591838	-0.0208165
0.00109833	-0.00805829					0.0165466	-0.00813511					0.00397874	0.0166373
-0.00143194	-0.0162397					-0.0128338	-0.0325641					0.018464	0.00647814
-0.00168719	-0.0195213					0.0424427	0.00197811					-0.0162713	0.00893502
0.01495	-0.0284042					-0.00649218	-0.00900725					-0.0194408	-0.0111169
0.00325575	0.00304557					0.00464603	0.00149479					0.0300327	0.01835
-0.00193857	-0.0340397					-0.0273351	-0.0285942					0.0153786	0.022694
0.00308565	-0.0157522					0.0370793	-0.0282061					0.0354274	-0.0164182
-0.0142036	-0.0118632					0.0178751	0.00962451					0.00425431	-0.0158579
0.0113275	-0.00793545					0.0285853	-0.0130846					0.0106495	0.00413738
0.00998548	-0.0118153					0.0231767	-0.0139219					-0.0236919	0.0356755
-0.0345403	-0.0350081					0.0169469	-0.0144199					-0.00669743	0.0128988
0.0196392	-0.0353154					0.0370917	-0.0151956					0.0362726	0.0248959
-0.0128386	-0.0291742					0.0587113	-0.0207044					0.00975507	0.0114917
0.0213723	-0.0315673					0.0167073	-0.0239052					0.0367385	0.0166608
0.00614306	-0.0192045					-0.0214227	-0.0107885					-0.0202189	0.00994015
-0.0162628	-0.0299053					0.0173436	-0.00289618					0.0159306	-0.0212629
-0.00660502	-0.0127987					0.00291131	-0.00717931					0.00617013	0.0105364
-0.00621359	-0.0259997					0.00587528	0.0146104					-0.0127641	-0.0136487
0.00693693	-0.0194325					0.0194377	0.0182703					-0.0161545	-0.00831497
-0.0034688	-0.0124774					0.0339626	-0.0183831					0.0212396	-0.0211959
-0.0319314	-0.0218878					-0.0201434	-0.0244005					0.00448684	0.0052384
-0.0291728	-0.0205608					0.0238101	-0.0166257					0.00803978	-0.0325051
0.00942586	-0.0182819					0.0254768	-0.0180413					-0.0805619	-0.0181705
-0.00451103	-0.0269573					0.030435	-0.00396028					-0.00183072	0.0290546
-0.004738	-0.0247703					0.0035344	-0.0313266					-0.0324391	0.0267816
0.00390125	-0.00127427					0.0799835	-0.00473073					0.0319751	0.0403366
0.015587	-0.0148617					0.0629001	0.00460125					-0.0204654	-0.00417774
-0.00385144	-0.0439117					0.00488219	-0.017523					0.0103149	0.0167669
-0.0104686	0.000812932					0.0389176	-0.0181398					0.0333642	0.0381586
-0.00877143	-0.0273504					0.0336793	-0.00346668					0.0100115	-0.0129186
-0.0110881	-0.0176888					0.0226068	-0.0288196					-0.0704939	0.0351382
-0.00819403	-0.0145856					0.00428318	-0.0291655					0.0238884	0.01823
0.0112621	-0.030457					0.0334823	0.00995032					-0.0541421	0.00598723
0.0101981	-0.0245621					0.0275566	0.0173996					-0.00225391	0.00901804
0.020812	-0.00976793					0.0154418	-0.0442974					0.0276797	0.0246884
0.0196173	-0.0177787					0.0120412	-0.0126489					-0.0169429	0.0524513
-0.0129228	-0.0244					-0.0274498	-0.0135375					-0.0200997	-0.00863857
-0.0371402	-0.00812848					-0.0134396	-0.0348927					0.0212885	-0.0285062
-0.00689565	-0.0242281					0.0483967	0.0269898					-0.0134592	0.0464827
0.0141027	-0.0275636					-0.00819791	0.0278649					0.00537517	-0.0372646
-0.0090745	-0.0142104					0.017425	0.0198348					0.019289	0.00409188
0.00107046	-0.0205229					0.0191049	0.00752056					0.00549193	0.0193844
-0.00795993	-0.021973					0.00807019	-0.0229487					0.015637	0.00763352
0.000557609	-0.0201059					0.0247406	-0.0164216					-0.0156699	0.0307902
-0.0013016	0.00308662					0.0314138	-0.0364646					0.00415672	0.0380211
-0.0106759	-0.023076					0.030557	-0.00714563					0.00837943	0.0189916
0.00203858	-0.00651001					0.0366215	0.0069823					-0.0327141	-0.00196961
-0.00279932	-0.00680634					-0.0253962	-0.0194459					0.00781026	0.0118021
0.000188038	-0.0236325					-0.00420075	-0.0163454					0.00943967	0.00608446
-0.00579598	-0.0273631					0.0256324	0.000220187					-0.02184	0.0151267
0.0168033	-0.0250572					0.0242749	-0.00927692					-0.0253758	0.0158248
0.00934882	-0.0141287					0.0432115	-0.00572717					0.0199899	-0.0445512
0.00873813	0.0017501					0.0138115	-0.00361413					0.0667849	0.0250374
0.00516748	-0.0143639					-0.00114241	-0.0279343					0.0170533	-0.0201641
-0.00329286	-0.0161539					-0.030653	-0.0102318					0.0477301	0.0428177
-0.0258026	-0.0213543					-0.0139481	0.00904941					-0.00834875	-0.0188269
0.0215973	-0.0321323					-0.0341931	-0.00968667					-0.0123076	0.00958076
0.00707116	-0.0136136					0.000377555	-0.0175061					-0.0381271	-0.0125771
0.00400404	-0.0289014					0.0398093	-0.00773614					0.0163597	0.0315538
0.000175238	-0.0213986					0.0212736	-0.0192064					-0.00277366	-0.00231598
0.00056397	-0.0244256					-0.016382	-0.00393175					0.0165559	0.0241673
0.00685352	-0.0253695					0.0376127	0.0154693					-0.0140843	-0.013476
-0.00176518	-0.0141402					-0.015474	-0.0194745					-0.0175249	0.00121109
-0.00047751	-0.0211831					0.00625046	-0.0311251					-0.00363404	0.0149274
0.00718549	-0.0340049					0.022482	-0.00372926					0.0272528	0.0334915
-0.0249699	-0.0312042					0.00256386	0.00862967					-0.0479123	0.0253576
-0.00232655	-0.0316853					0.0406195	0.0081738					0.00584242	0.033323
0.0118525	-0.00909183					-0.000931398	-0.00164789					-0.0633613	-0.000324588
0.00404742	-0.0212702					0.00971833	-0.00776487					0.0131762	0.055863
0.0110499	-0.0237454					0.0703634	-0.0147504					0.00773026	0.0637355
0.00478784	-0.0214477					0.0421272	0.00171271					-0.0219579	-0.0479423
-0.012078	-0.0268662					0.0508487	-0.0219691					-0.0101275	-0.0478667
-0.0155042	-0.0084432					0.0198979	-0.0135696					-0.00397094	-0.00673691
0.00813445	-0.0302559					0.0332659	-0.0279009					0.0423738	0.0152859
-0.0240183	-0.00306497					0.0502943	-0.00349988					0.00488664	0.0181184
-0.0188864	-0.028941					0.0287003	-0.00434326					0.0216808	0.0213671
0.0107674	-0.015307					0.0563825	-0.0104542					0.00516064	0.00265173
-0.00772713	-0.0172957					0.009367	-0.0188032					-0.0566077	0.0422189
0.00355684	-0.0373655					0.00515429	-0.0207264					0.0287421	0.0144686
-0.00864023	-0.0260065					-0.00915465	-0.0364394					-0.0292922	-0.019098
0.0142161	-0.0164117					0.00574378	0.00431907					0.00496608	0.0404002
-0.00438223	-0.0289718					-0.00441584	-0.0309473					-0.021851	-0.00109516
-0.00669634	-0.00261756					-0.0203825	0.0212399					0.00713399	-0.00448603
0.00265468	-0.0142049					-0.0156354	-0.0374584					0.0232967	0.00335302
-0.0101473	-0.0193326					0.0365439	-0.0441459					-0.00990781	0.0514828
-0.00411295	-0.0297364					-0.00697689	-0.0349223					-0.0226777	-0.00166515
0.0325743	-0.0135141					0.00161618	0.0087446					-0.00298553	-0.00804819
-0.022449	-0.0125396					-0.00305382	-0.000722739					0.0130916	0.0395085
-0.0310959	-0.039483					0.0262124	-0.0311684					-0.0219697	0.0257399
0.0198935	-0.0052025					0.0355672	-0.0436946					0.0235752	0.0329819
0.00847351	0.00355566					0.0832301	0.00257731					-0.00641698	0.0636643
-0.0273133	-0.00980634					0.036065	0.010618					-0.0824888	-0.00925283
-0.00302397	-0.0217377					0.0455955	0.00481861					-0.0725731	-0.0188355
0.011041	-0.0194551					0.0140479	-0.0282683					-0.0142789	-0.034289
-0.0209268	-0.0315048					0.0345704	0.0188503					-0.0233393	0.0321406
0.0192436	-0.0279123					0.00980523	-0.0266823					-0.0256937	-0.0164687
0.00510074	-0.034367					0.0866225	-0.025238					0.048265	0.0315972
-0.000379359	-0.0395499					0.0647094	-0.0063208					6.88584e-05	-0.00363093
-0.0156608	-0.0132361					-0.00709295	0.00651012					-0.0271881	-0.0149607
0.00751077	-0.00427506					-0.0127617	-0.0294047					-0.0176092	-0.00253428
0.0148263	-0.0114617					-0.00454587	-0.0020508					0.0320148	-0.00220565
-0.0160306	-0.0278438					0.0068485	-0.0111442					0.0449293	0.029387
0.0331821	-0.0105895					0.00219356	0.00534098					0.00635614	-0.043676
0.0110289	-0.0301469					0.0238911	0.00140739					-0.0192748	-0.00497715
0.00237651	-0.0185793					0.0739867	-0.0268421					0.0395795	0.0558663
-0.00225016	-0.0108158					0.0455257	-0.00615532					0.0300157	-0.0367645
-0.0300664	-0.0432701					-0.00691282	-0.00178008					0.0408919	-0.0374873
0.00204944	-0.0258445					-0.0118033	0.00128151					-0.0314065	0.00260965
-0.0278531	-0.0446079					0.046332	-0.0110719					0.0384652	-0.0189879
0.0145694	-0.0139068					-0.0216432	0.00893984					-0.0191749	0.00820766
-0.00716822	0.0019055					0.0063892	-0.0130418					0.05998	-0.0102898
0.00353935	-0.0396484					-0.0140972	-0.00308388					-0.022489	-0.0501128
0.00901899	-0.0291991					0.085519	-0.0137689					0.0804604	-0.00460044
-0.0169855	-0.0215719					-0.00231481	-0.023317					0.00473553	-0.00893276
0.0156976	-0.0128741					0.108085	-0.0294468					-0.0429986	-0.0218754
0.00859322	0.00227535					0.062353	-0.0185861					-0.00803299	0.0293709
-0.0115235	-0.0292348					0.0118776	-0.0129022					-7.86893e-05	0.0169779
-0.00699927	-0.034749					0.0667942	-0.0129369					-0.0341546	0.0325595
-0.00283269	-0.0251504					0.0363091	0.00303246					-0.0169524	0.05951
-0.00947224	-0.00571188					0.0254302	-0.0108026					-0.012462	0.0173519
-0.00938056	-0.0118246					-0.0429453	-0.00890337					-0.0271778	0.0089587
-0.0036782	-0.00418668					0.00487499	-0.00810889					0.00629293	0.033118
0.0136123	-0.00648431					0.0429104	-0.045858					-0.0219048	0.0255669
-0.0171284	-0.0172352					0.0307053	-0.0322364					0.0517922	0.0182318
-4.71941e-05	0.00193061					0.0388166	-0.0132921					-0.0271117	-0.0206808
0.00503023	-0.0297246					0.0201893	-0.0178479					0.0349402	-0.0349995
0.00180312	0.003719					0.032149	-0.0144075					0.0211621	5.20772e-05
0.00364323	-0.00251692					0.00647787	-0.0233905					-0.00127856	-0.00477669
-0.0268387	-0.0263112					0.0276271	-0.0156484					0.0166969	0.00430917
-0.035106	-0.0324191					-0.00345459	0.000498156					0.0220588	-0.0291433
0.0126529	-0.00443676					0.0267457	-0.0299262					-0.00172424	0.035558
-0.0066578	-0.0270771					0.0193259	-0.0260449					0.00904262	0.0467778
0.0150405	-0.00890246					0.0393516	-0.0226257					0.0191444	0.00828308
0.00576131	-0.0119545					0.0138291	-0.0161824					-0.0178515	-0.00586025
-0.0101751	-0.0170878					0.0522163	0.0190065					-0.0106315	0.038776
0.0050157	-0.0289984					-0.00037152	-0.0329444					-0.0221884	0.0728917
-0.0191834	-0.0136719					0.00982995	-8.22224e-05					-0.022406	-0.0207763
-0.00756578	0.00721299					0.0364959	-0.0460177					-0.0159376	0.00893409
-0.0112196	-0.036936					0.0332944	-0.0295339					-0.0144718	0.0422978
0.00362089	-0.011574					0.045881	-0.0132493					-0.00282157	0.0141703
-0.0010325	-0.0193696					0.0450058	-0.0222175					-0.0184032	0.0667924
0.0118028	-0.01817					0.065328	-0.0300172					0.0163583	0.0367788
-0.0331524	-0.0124995					-0.0302841	-0.00323474					-0.0307729	-0.0106723
-0.0140461	-0.0125722					0.0449071	-0.0052795					-0.0269394	-0.0446935
-0.0333223	-0.0178972					-0.0106112	-0.0214936					-0.0150114	0.0441092
-0.00706342	-0.00915234					0.0195485	-0.0167807					-0.0250313	-0.0108996
-0.00283624	-0.0157853					0.0106109	-0.0119722					-0.0442156	0.0108945
0.00801904	-0.00664462					0.0499702	-0.0152766					0.00337532	-0.0155805
-0.00907743	-0.035434					0.085602	-0.00844606					-0.0214033	0.0106605
0.00707412	-0.0172258					0.0568334	-0.0205296					-0.0545758	0.0414143
-0.000108586	-0.0350858					0.0128847	0.00413605					-0.0378004	-0.0116719
0.0122806	-0.0112842					-0.00582314	-0.00646836					-0.0458125	-0.00974404
0.00820657	-0.019997					0.0327908	-0.010355					-0.00203654	0.0068597
0.0349698	-0.0190623					0.0260631	-0.00627249					-0.036954	-0.0109748
-0.0023452	-0.022568					-0.0141211	-0.00541307					-0.0140771	0.0206795
-0.0140411	-0.0348959					0.0552265	-0.0213588					0.00770738	0.003514
-0.016564	-0.0404228					0.0522623	-0.0384008					-0.0127303	0.00901212
0.00604983	0.00211444					0.0137261	-0.0334231					0.00131298	-0.00640039
-0.0179794	-0.0121965					-0.0223298	-0.0199654					-0.0368055	0.0469955
0.0155346	-0.029393					-0.00302242	-0.0208514					-0.012433	-0.00163461
-0.0117239	-0.0260471					-0.0365918	-0.00618289					0.00662177	-0.0162285
-0.0187275	-0.013934					0.00997898	-0.00875282					-0.0794192	-0.00204353
-0.0327948	0.011605					0.0431966	0.0128863					-0.00553547	0.0307551
-0.00041067	0.004609					0.0099595	-0.0092947					0.0373383	-0.0277301
-0.0150129	-0.027676					0.0159853	-0.0293818					-0.0177813	-0.0148378
0.014867	-0.0380167					0.0588589	-0.0202424					0.0084567	0.024286
0.00590681	-0.00589757					0.0754525	0.0280322					0.0625846	0.0487625
0.00397954	-0.0146671					0.0410315	0.0144383					-0.0165802	-0.0298192
0.0126701	-0.0174027					0.0492806	-0.00903244					0.0465491	0.0300721
0.0173888	-0.0206094					0.0340037	-0.00539194					0.0015816	0.028122
0.014892	0.00173503					0.0348255	0.0154499					-0.0108905	-0.0105407
0.00686661	-0.0030788					0.0405325	-0.00401299					0.0479302	0.0649509
-0.011935	-0.0133972					0.051252	-0.037353					-0.00280169	0.0204064
0.0162908	-0.00943203					-0.0375231	0.00907858					-0.0187372	0.0292669
-0.00217332	-0.00648825					0.00419989	-0.00191173					0.0131581	0.0109275
0.0339675	-0.00900287					-0.00111686	0.00235473					0.0406292	-0.00826877
-0.0144934	-0.019604					0.0164526	-0.0294435					0.0299303	0.0234031
-0.0163232	0.0104051					-0.0454978	-0.0489813					0.046579	0.0196606
0.0141887	-0.0460135					0.0701873	0.0112152					-0.0227494	0.017072
-0.00956449	0.0100624					0.0746469	-0.016187					0.00697608	0.00731788
0.00974502	-0.0413977					0.00417582	-0.00369108					-0.0653327	-0.0220092
-0.00711208	-0.0161318					-0.00266147	-0.0318015					-0.023895	-0.00352366
0.0187326	-0.0342681					-0.0167927	-0.0192259					0.00634614	0.0314084
-0.0255014	-0.0320577					0.0378563	-0.00915755					0.0147329	0.0381325
0.00252581	-0.0081107					0.0762544	-0.00804182					-0.000297543	0.0289398
-0.00315387	-0.0221198					0.00845894	-0.00851149					-0.0240022	0.0638976
-0.000547662	-0.0272019					0.0262256	-0.0153162					0.0161585	-0.0476746
-0.0134752	-0.0301127					-0.0237189	-0.0452806					-0.00482165	0.0215158
0.0215826	-0.0424483					0.0528773	0.00316611					0.0143833	-0.0452199
-0.00694146	-0.0155786					0.0331858	-0.0242865					0.0200753	-0.0125752
-0.010445	-0.00834939					0.0866737	-0.00317055					-0.0436261	-0.0117155
-0.0108669	-0.0156149					-0.0204866	-0.0139151					0.0728998	0.0132237
0.0179175	-0.0134667					0.0245122	-0.0325006					0.0317479	0.0310259
-0.020565	-0.0180643					-0.0154926	-0.0216102					-0.0194883	0.0275075
-0.00509073	0.00805851					0.0159705	-0.0278101					-0.0474831	-0.0120311
-0.000475793	-0.0376303					0.00663946	-0.00208771					0.00240363	-0.00613321
-0.00808894	-0.0434339					-0.0221431	-0.017816					0.00652033	-0.0331774
-0.00271521	0.00444561					0.00727376	-0.0117182					-0.00217825	0.0097854
-0.015156	-0.0131718					0.0298665	-0.020395					-0.0307485	0.0262065
-0.00654951	-0.00640671					0.0158858	0.0134194					-0.0244688	-0.0104734
0.0120544	-0.0152428					0.0353108	0.00286377					0.045088	0.0259528
-0.0111247	-0.0263325					0.0455311	-0.034074					-0.0554624	-0.00306476
-0.00230775	-0.0036362					-0.0131765	-0.0326961					-0.00702176	-0.0271415
0.00506351	-0.02637					-0.00914197	-0.032449					0.0390009	-0.0340515
-0.0039169	-0.0172061					-0.0592523	-0.0283705					0.0652182	0.0115653
0.00191803	-0.00310734					0.0258733	-0.0125696					0.0204236	-0.01303
-0.00503393	-0.0198659					0.0217053	-0.0296746					0.0106112	0.0432565
0.0141117	-0.0219191					-0.0151153	-0.00687503					0.0425981	-0.0363085
-0.0305561	-0.0480593					0.0219951	0.00438425					-0.0412396	-0.0572976
-0.000993362	-0.00195315					0.0111273	-0.0105043					-0.00163162	0.0263828
-0.0270769	-0.0199507					0.0512632	-0.00647719					0.0209991	0.0605631
-0.00343254	-0.0129612					0.0490881	-0.000965571					0.0522714	0.0203681
0.00714077	-0.00441181					-0.000255753	0.00120482					0.00404493	-0.0128096
-0.014504	-0.00962339					-0.00232733	-0.0317427					-0.00287209	0.0166443
0.00499084	-0.0204466					0.0078346	-0.0317382					-0.0251032	0.00827337
0.00161842	-0.0212616					0.0417433	-0.0105777					-0.00426778	0.0358386
-0.00840168	-0.0357583					0.0649687	0.027943					0.048675	0.0122414
0.00154203	-0.040488					-0.00530595	-0.0219834					0.040599	0.0225015
-0.0229172	-0.00935569					0.0383773	0.0309926					0.0168757	0.0156128
-0.0118275	-0.029451					-0.009509	-0.0189987					0.0654176	-0.00830485
-0.013327	-0.0231361					0.0442523	-0.0239934					0.010658	0.00727111
0.0016511	-0.0113239					0.0477886	-0.0465483					-0.0290193	-0.00548814
-0.0122976	0.00114328					0.0550268	0.001366					-0.0121495	0.0100278
0.0148098	-0.0161973					0.0548391	-0.0178298					-0.0311236	0.00140749
-0.0089014	-0.027171					0.00276892	-0.0122968					-0.00905369	0.0654685
0.00173975	-0.0108028					0.0404614	0.00137663					-0.0581532	-0.00780966
0.000250222	-0.00773843					-0.00107709	-0.0106637					-0.00652824	0.0100021
-0.011018	-0.0210657					0.017042	-0.0090934					-0.0140641	0.00845178
-0.0282108	-0.0121781					0.0961915	-0.0224484					0.0113112	-0.0364121
-0.0110049	-0.0245046					0.108897	-0.010672					-0.0377866	-0.0211392
-0.0140533	-0.0318125					0.0477262	0.00805632					0.0008498	-0.0300937
-0.0234487	-0.00341639					0.0397901	-0.0126698					0.0233182	0.0412121
0.00671018	-0.00277222					0.019111	-0.031156					0.00580568	0.00744812
0.0059307	-0.0166881					0.0124441	0.0135401					-0.0271485	0.0286216
-0.00251968	0.00199403					0.0248996	-0.00633163					0.00456028	-0.0204288
0.0129855	-0.0361994					0.0455716	-0.0415406					0.0262891	0.0203844
-0.00715795	-0.0177866					-0.0401379	-0.00287767					-0.0155156	0.0276474
0.00177304	-0.017296					0.0453481	-0.018375					0.0414883	0.0296102
0.00121962	0.00235116					0.013867	-0.0157234					0.0125838	-0.0292116
0.00145766	-0.0124801					0.0403208	-0.00329706					0.00658734	-0.0141061
-0.0183334	-0.0143439					0.00162634	-0.0233713					-0.0126162	-0.0467764
-0.0137471	-0.01627					0.0225881	-0.0250909					0.0180863	0.00949848
0.0151226	-0.0134587					0.0390231	-0.0395553					-0.0476476	-0.0232291
-0.0121217	-0.031941					-0.0023099	-0.0310332					0.0112214	0.0171914
0.000385724	-0.0126246					0.0129896	-0.025208					0.0305482	-0.0216481
0.011576	-0.013316					0.0415531	-0.0233226					-0.0397594	0.0519864
-0.0156912	-0.0306427					0.0329049	-0.0116893					-0.000320679	0.058507
-0.0318257	-0.0112208					0.0472896	-0.014626					-0.0235851	0.00546772
-0.0168543	-0.00712034					0.0380384	0.0281738					0.0104059	0.0378439
-0.0109041	-0.0260423					0.0408006	-0.0216281					0.0264906	-0.00547747
0.0207002	-0.0143616					0.0441904	-0.00698553					-0.011529	0.0534092
0.0190827	-0.0319881					0.00949139	-0.0351034					0.0147511	0.0656537
0.00701092	-0.0221584					0.010816	-0.0467662					0.0430997	0.0162948
0.0067892	-0.00957276					0.0205379	-0.0135261					-0.0305697	0.052008
0.0168138	0.00283859					0.0457731	0.0183812					0.0095966	0.0299063
-0.00320771	-0.0163183					0.0012537	-0.000142218					-0.0164465	0.00882384
-0.0255371	-0.0224054					0.000500427	-0.0150278					-0.0246986	0.012434
-0.0245746	-0.00295713					0.0317267	-0.0494038					-0.0125348	0.0200324
0.00577013	-0.0176428					0.0487276	-0.0107015					0.0751027	0.0269446
0.00670376	-0.00772371					0.0208387	0.0164376					0.00117683	0.0177075
-0.00494173	-0.022871					0.0363538	0.000441183					-0.0331287	0.00486468
0.028382	-0.0270163					0.00901503	-0.0342098					-0.023693	0.0186056
0.00498224	-0.0166321					-0.0126973	0.00792135					0.0224784	-0.05802
0.00276538	-0.0184475					0.00391329	-0.0144157					-0.0106994	-0.00845074
0.0127128	-0.030306					0.0603608	0.00525949					0.0273777	0.076191
0.0149264	0.00629896					0.0230527	-0.0110793					-0.0106635	0.0114208
0.0149552	-0.004838					0.0140857	0.00767475					-0.00772691	0.0785588
-0.0176731	-0.0262219					0.0444336	-0.0195645					-0.0178755	0.00719127
-0.0234317	-0.00894324					0.0373229	0.0122737					0.00627973	-0.0214442
0.00432804	-0.0060578					0.0474663	-0.0102669					0.0506078	0.0092291
-0.0144947	-0.0100385					0.0449279	-0.0242914					0.00896687	0.0181749
-0.0138608	-0.0170935					0.0566715	-0.0264942					0.042266	0.0283287
0.0154756	-0.046114					0.0436614	-0.000656036					0.000206098	0.0741345
-0.00539298	-0.0382084					0.0391679	0.0166135					0.0248752	0.014092
-0.00693686	-0.0164227					-0.015997	-0.021458					0.0159973	-0.000814573
0.00163227	-0.0186072					0.0434974	-0.0206368					-0.00828491	-0.0144472
0.0145955	-0.0135712					0.019708	-0.0245577					0.0500215	0.0453653
0.0093427	-0.0240442					0.0291217	0.00708676					0.04993	0.0122307
-0.00918123	-0.0202105					0.0468198	0.00547364					0.0272413	0.0482209
-0.0103465	-0.0250978					0.0913037	-0.0435835					-0.0235698	-0.015638
-0.00993253	-0.0373723					0.0128115	0.0122213					0.00349125	-0.0103828
-0.0145249	-0.0138783					0.0539116	-0.00652508					0.0140111	0.0282069
0.0170546	-0.00958844					-0.00149517	-0.00734304					0.0295381	0.0354797
-0.00338943	-0.02553					0.00555513	-0.0275484					-0.0253723	-0.00138545
-0.00265932	-0.0365171					0.026092	-0.0212276					-0.00281003	-0.0314148
0.00678688	-0.0422315					-0.00635031	-0.000342553					-0.0515938	0.0591522
0.000597976	-0.0203664					0.0463961	-0.0219907					0.00452482	0.064618
-0.00429721	-0.0284946					0.0328455	-0.0269788					-0.0297353	-0.0645802
-0.00566919	-0.00787196					0.0382351	0.0032993					-0.0381031	-0.00941029
0.0049452	-0.00880157					0.0638711	-0.00755298					-0.0641714	0.0321421
-0.0101614	0.00847837					0.0233934	-0.00841735					-0.0162436	0.00203695
0.0143655	-0.0220074					0.0228144	-0.0122558					0.00776824	-0.000861847
-0.00250016	-0.0393413					0.00754673	-0.0247309					-0.0220318	0.0357168
-0.0109477	-0.001217					0.0125172	-0.0111717					0.0453025	0.0100469
-0.0313903	-0.026619					0.0451267	-0.0343849					-0.0372892	0.0460692
0.0232908	-0.0157029					0.0275713	-0.00215463					-0.0310706	0.0473166
-0.0120401	-0.0220517					0.0304243	-0.0120801					-0.0452402	-0.0181637
-0.028869	-0.0177561					0.0410038	-0.0277013					0.0425531	0.0248364
-0.0178434	-0.0242311					-0.00426621	-0.0233679					-0.0207305	-0.00894954
0.00474489	-0.0336665					-0.00109908	0.0155112					-0.0277009	-0.00443972
0.0221242	-0.0049031					-0.0146652	-0.000509954					0.0123341	-0.0157034
-0.0189561	-0.00477467					-0.00624624	-0.00812474					-6.72425e-05	-0.00472792
0.0130304	-0.000777358					0.0374554	-0.00157916					0.0100843	0.0294753
0.0158805	-0.0274363					0.061778	-0.00322318					0.000698181	-0.00367428
0.0047901	-0.0119854					0.056028	-0.0143775					0.00995888	-0.00263096
0.015319	-0.0164694					-0.00100886	-0.0147613					0.0367777	-0.00943662
-0.0024563	-0.0166618					0.00591676	0.00215714					0.0717672	0.0236422
0.0380117	-0.0256434					0.0433255	-0.0221994					-0.0210183	0.0419058
0.00436749	-0.0205401					0.0097279	0.00726373					-0.0293945	0.0141381
-0.0171812	-0.00240603					0.0316251	-0.0175089					0.0133335	0.0196448
0.0180371	-0.012401					0.0583934	-0.0126512					0.0232038	-0.0157382
0.00666692	-0.0196044					-0.00300459	0.00874923					-0.0293975	0.0408064
-0.00833294	-0.036509					0.0464563	-0.0303333					0.00845692	0.0340931
-0.00470834	-0.0113821					0.0258813	-0.0356685					0.0208038	0.00340718
-0.0152618	-0.0249359					0.00861991	-0.00948033					-0.00716543	0.0239895
0.0152955	-0.0114798					0.0209511	-0.011263					0.0251347	-0.00929064
-0.0385954	-0.0213949					0.0719912	-0.00453541					-0.0443828	-0.0383349
-0.0192395	-0.0083709					0.0151639	0.0111518					0.0521354	-0.032976
-0.0147051	-0.00397824					0.0336893	-0.0233882					-0.0288296	0.000439439
-0.0049314	-0.0100504					0.0497565	-0.0282817					-0.0129398	0.00474466
-0.00367976	-0.0134345					-0.00646752	-0.009993					0.0492482	-0.0156
0.0160343	-0.0210789					-0.00899974	-0.024728					-0.0607705	0.0277688
0.0197282	-0.00811533					0.0614831	-0.027299					-0.0259005	-0.0546467
-0.0133342	-0.0148541					0.0541921	-0.0449774					0.0755856	0.0587992
-0.00674902	-0.0264914					0.0468188	0.00109302					0.0429665	-0.00444533
0.0034171	-0.0304751					-0.0359591	-0.00968068					0.00099104	-0.0665199
-0.0109645	-0.00128171					0.0205665	-0.00323263					0.0406363	0.00445183
-0.0189327	-0.0144813					0.0402425	-0.00481336					0.0310333	-0.021898
0.0117237	-0.015039					0.0286458	-0.0215663					-0.0126273	0.0297309
-0.0164963	-0.0361582					0.0388575	-0.00388543					-0.0261624	-0.0187283
0.00746103	-0.0447122					-0.00287867	-0.0189315					-0.0287175	0.00634398
-0.00986469	-0.0189673					-0.0236308	-0.00171603					0.0287511	-0.0207518
-0.00670691	-0.0325445					0.0088951	-0.0256555					-0.047868	-0.0103155
0.00240762	-0.00513915					0.0662677	-0.0415457					0.000408143	0.0262457
0.0169706	-0.00728841					0.048133	-0.0336064					0.0319978	0.00813197
-0.0011919	-0.00870388					0.028231	-0.0424991					-0.00527321	-0.0285209
0.0128986	-0.0118076					0.0426992	-0.017557					-0.0464223	0.0387322
-0.0322715	-0.0230882					0.0494051	-0.0318514					0.0290183	-0.0039844
0.00592559	-0.00903918					0.0146683	-0.0150378					-0.0119191	-0.0341798
-0.0202103	-0.00415703					0.0354531	-0.0132664					0.00197757	0.019707
-0.0122226	-0.0140992					0.0065316	0.0120111					-0.00523779	0.0170018
-0.00403899	-0.0214275					0.0172204	-0.0218874					0.0234081	-0.00184999
0.0266754	-0.00754771					0.0749675	-0.0131937					0.0260619	0.00707796
0.0113273	-0.0139668					0.0373358	-0.00346914					0.0175815	0.011104
-0.00486863	-0.00579504					-0.00289792	-0.0274387					0.0336374	0.0670248
0.00206298	-0.0188924					-0.00511616	-0.00340051					0.0514137	0.013466
0.0138702	-0.0165304					0.0355338	-0.0207799					-0.0118119	-0.00144869
0.00337966	-0.0287628					-0.000331477	-0.0307881					-0.019064	0.0212522
0.00687452	-0.0363305					0.0353907	0.00691649					-0.0414298	0.0290142
0.00744749	-0.0230826					0.0233629	0.00547174					0.0438995	0.0152807
0.0248025	-0.0264667					0.0313229	-0.00674228					-0.0372225	0.0199187
-0.0134663	-0.020892					-0.0186613	0.011811					0.0212416	0.0718046
-0.0134729	-0.0315188					-0.00982316	-0.0282872					-0.0465749	-0.00950664
0.00881032	-0.0197755					0.0183113	-0.0347276					-0.00791274	-0.00763367
0.00319076	-0.0292896					-0.0235481	-0.0220652					-0.0681698	0.0179534
0.00580944	-0.00762153					0.0208651	-0.0135257					0.00439421	0.0624764
0.00618945	-0.00658693					0.0130655	0.00227387					0.0165582	0.034533
0.00320561	-0.0169092					0.0261211	-0.0338631					-0.0532546	0.045224
-0.0188626	-0.0155173					-0.00220763	-0.0309255					0.00174396	-0.0212191
-0.00173084	-0.0160716					0.0390719	0.00934212					-0.000354913	0.0354632
-0.0334582	-0.0355454					0.00813832	0.0069368					0.0162173	-0.0349374
-0.0268196	-0.0154298					0.00107159	-0.0175957					-0.00625546	0.0470421
0.00261084	0.000277535					0.0310655	-0.0189488					-0.00432614	-0.0300986
0.0190188	-0.0163804					0.0122669	0.0249275					0.0117917	-0.0472992
-0.00359456	-0.0104422					0.0358618	-0.0126092					-0.0470784	-0.000909706
0.0249903	-0.027109					-0.00113199	0.00814184					0.00999593	0.000239474
0.0206505	-0.0372842					0.029757	-0.0297174					-0.0220699	0.0190268
-0.0152114	-0.0211026					-0.00333794	-0.0135					0.0220722	0.032267
0.0159393	-0.0518714					0.0278467	-0.0168747					-0.0477428	-0.00712341
-0.00143773	0.000927821					0.0194692	-0.0410312					-0.006962	0.0546191
-0.00708957	-0.000572036					0.0160145	0.00386335					0.0100275	0.0163959
0.00283988	-0.0232744					0.00552044	-0.0335388					-0.00701118	0.00400313
-0.00795145	-0.0100964					-0.00606832	-0.00982641					-0.0156266	0.0274071
-0.037264	-0.0224293					0.0362845	-0.00117778					0.0153199	-0.0447084
-0.0100967	-0.025455					0.0184189	-0.00305001					-0.0105505	0.00624023
0.0186655	-0.0186691					-0.0104805	0.00264145					0.0131446	-0.0224507
-0.0024732	-0.0158563					0.024146	0.0123978					-0.0136245	0.000705039
-0.0228622	-0.019681					0.0246517	-0.0104311					-0.0634763	-0.00858496
0.00981049	-0.0231849					-0.00786077	-0.0360919					-0.0149439	0.0120688
0.0117069	-0.0376065					0.0574796	-0.0154394					-0.00572989	0.0236059
0.0082899	-0.00852397					-0.0218482	0.00785088					-0.0212889	0.00257535
-0.00279088	-0.0384084					0.0229572	-0.0192687					0.0108651	-0.0358695
-0.00212437	-0.00999416					0.02913	-0.0120341					-0.0159362	-0.0232747
-0.0136877	-0.0084285					0.0368151	-0.0120681					0.00502198	-0.0114658
0.00893296	-0.0160503					0.0405396	0.0243066					-0.0389784	0.0118835
0.0213927	-0.0157161					0.0781175	0.024274					-0.0216448	0.0276673

## Sheet: figureS10E
OFC	Bootstrapped delta AUC	Statistics: delta AUC				Ant. Insula	Bootstrapped delta AUC	Statistics: delta AUC
L	R		L	R		L	R		L	R
-0.010638	-0.00800295	Median	-0.00633176	-0.00710489		-0.0357494	-0.000183944	Median	-0.0444303	0.0147463
-0.00645032	-0.00392995	Q_25	-0.015562	-0.014778		-0.0438561	0.0361455	Q_25	-0.0615477	0.00317547
0.00386025	-0.0024747	Q_75	0.00273061	0.000622618		-0.0240944	0.00733796	Q_75	-0.0274178	0.0263133
-0.0207772	0.00701381	95 CI lower	-0.0327929	-0.028961		-0.109173	0.0324018	95 CI lower	-0.0947283	-0.0182111
0.00965704	-0.0157297	95 CI upper	0.0196711	0.0160529		-0.0417897	0.028748	95 CI upper	0.00539131	0.0483168
-0.0127118	2.02732e-07					-0.0665633	0.0217005
-0.00767408	-0.0138091					-0.0519253	-0.00706305
-0.00713707	-0.00189624					-0.0580643	-0.000383593
-0.00415396	-0.00849395					-0.046777	0.0017447
0.00580393	-0.000802216					-0.0287178	0.0422259
-0.0160898	-0.0147561					-0.0656287	0.0323409
-0.00976702	-0.0177019					-0.0561075	0.0297927
0.00384915	0.00473305					-0.0489769	-0.00471941
-0.0138211	-0.00113399					-0.0234047	-0.0032387
-0.00791317	-0.0302536					-0.0462497	0.00617251
-0.0119428	-0.0161274					-0.0312639	0.0221279
-0.0250789	0.001892					-0.0540102	0.0173585
-0.0103369	-0.0051407					-0.0604716	0.0123246
0.00885257	-0.0157133					-0.0469494	-0.0048796
-0.00212789	-0.0114974					-0.0595719	-0.00273134
-0.00653932	0.00484113					-0.0311941	-0.00457853
0.012938	0.00388167					-0.0345408	-0.0010754
-0.00107763	-0.00321748					-0.0452885	0.0376714
-0.0155391	-0.00865332					-0.0357474	0.00845594
-0.00589835	-0.00805214					-0.023584	0.0226289
-0.00397077	-0.0243011					-0.0537833	0.00587703
-0.00698434	0.00801969					-0.0389965	0.00415171
-0.0179034	-0.00203054					-0.0358481	-0.00393939
-0.00434875	-0.00328195					-0.0519705	0.0118772
0.00875212	-0.00207497					-0.0441147	0.00838214
0.00245152	-0.0216473					-0.0257513	0.0169121
0.000581684	-0.0194343					-0.0286716	0.0371094
0.00979059	-0.0125718					-0.0583711	0.0431622
-0.000501658	-0.0129427					-0.0244152	0.0123873
-0.00267471	-0.00880767					-0.0660806	0.025126
0.0130458	-0.0125526					-0.0944873	0.00330182
-0.00802866	-0.00640891					-0.044464	-0.00290664
-0.00247639	-0.00961836					-0.0316048	0.0387607
-0.0152004	-0.00419981					-0.0128267	0.0307932
0.00649136	-0.0107123					-0.0329763	0.00909584
-0.00537195	-0.000642429					-0.0185804	-0.00655232
-0.0102578	-0.00132983					-0.0359396	0.0326281
0.00185703	-0.00364508					-0.0417651	0.0120942
-0.00386757	-0.0216033					-0.0689908	0.0239378
-0.00367013	-0.00367225					-0.0457553	-0.0137606
-0.0129599	-0.00573483					-0.047854	0.0239124
-0.00273134	-0.00615374					-0.0753133	0.00477168
0.00271109	0.0112262					-0.0456883	0.0110323
-0.00105808	-0.0195328					-0.0430698	-0.00209073
-0.0232774	-0.0225945					-0.0948168	-0.0178663
-0.00566373	0.00532732					-0.0896912	0.0284496
-0.022788	-0.00806474					-0.0477456	-0.012925
-0.00728912	-0.00226346					-0.0284378	0.0134102
-0.00395812	0.00111887					-0.0386099	0.0166811
0.011824	-0.000689123					-0.0434834	0.0334983
-0.00439059	-1.70775e-05					-0.0561738	0.0161521
-0.00178704	-0.00131136					-0.0256368	0.016615
-0.0182793	0.00548943					-0.0699305	0.0196038
-0.0187968	-0.00594481					-0.074594	0.0042324
-0.000629976	-0.0184999					-0.0595029	0.0255902
0.000983519	0.00308667					-0.0456762	0.00176349
-0.0105018	-0.0123387					-0.0177849	0.0291033
-0.0146823	0.0053421					-0.0507245	0.0158684
-0.00529737	0.00811352					-0.0559146	0.0289964
-0.0172511	-0.002822					-0.0312033	0.0281907
0.0188475	0.00630066					-0.0340087	0.0168372
-0.00703713	-0.00143528					-0.0316463	0.00403043
0.0104386	-0.0252118					-0.00830552	-0.00455959
-5.36591e-05	-0.0173088					-0.0879189	0.0123984
0.000402083	-0.00786993					-0.0615164	0.0168022
-0.0162387	-0.0135219					-0.0489978	0.00248456
-0.0122091	-0.00605187					-0.0467342	0.0111958
0.00262845	-0.0152732					-0.0533042	0.0312837
-0.0230447	-0.0136865					-0.0668088	0.00963322
-0.000462277	-0.00466228					-0.00400173	8.43573e-05
0.00841711	0.00376134					-0.0399609	0.0137062
0.011505	0.00232484					-0.0520655	0.00311778
-0.0241332	0.0106936					-0.0682053	-0.00311804
0.00841836	0.000896615					-0.0294596	0.00883743
-0.00802372	-0.00593659					-0.0641424	-0.0109661
-0.00705072	0.000484557					-0.0840432	0.0239047
1.81509e-05	-0.0298458					-0.046255	0.00326945
0.00725921	-0.0174907					-0.011153	0.0432453
-0.00395579	-0.00345123					-0.0146069	0.0569171
0.00286825	-0.0109954					-0.0518063	0.0117857
-0.00405562	-0.00411213					-0.0276315	0.0147965
-0.0230125	0.00793611					-0.0276702	0.045366
-0.0228152	-0.01283					-0.0667561	0.00790234
-0.0181371	-0.00240438					-0.113402	0.0224787
-0.00712039	-0.00845337					-0.0467298	0.0285144
0.0140256	-0.0126835					-0.0375393	0.0103271
-0.0137666	-0.00284129					-0.0377138	0.01187
-0.0374409	-0.0091643					-0.0293323	0.00953562
-0.0117932	-0.00668829					-0.0325578	-0.0266462
-0.00807538	-0.00181542					-0.0480161	0.0343569
-0.00719835	-0.00748098					-0.0327767	-0.00150204
-0.00926936	-0.00026924					-0.0409986	0.0221397
0.00148732	-0.0101528					-0.0326036	0.00513094
0.0024385	-0.00695794					-0.0400892	-0.00242833
-0.00924562	-0.00712219					-0.0408357	0.00836888
-0.0212596	0.00495544					-0.0292401	0.0203377
-0.0183651	-0.00353042					-0.0149107	0.0172773
-0.0109319	0.00492273					-0.0409606	0.0146655
0.00531487	-0.00314671					-0.035364	0.0202724
0.0048548	-0.0138998					-0.0414075	0.0154183
-0.00932043	0.00399181					-0.00460008	0.0159082
-0.027158	-0.0117921					-0.0733614	0.0185924
-0.0218985	-0.00535995					-0.0501163	0.0163241
0.00182166	-0.00358412					-0.0590503	0.00346235
-0.0112308	0.00227134					-0.0804265	0.0112962
-0.0178143	-0.0102803					-0.0190198	0.0391604
0.0115062	-0.0035549					-0.0571099	0.0065081
-0.0101576	-0.00217209					-0.0364035	0.0144981
0.0128305	-0.0129381					-0.0562891	0.0577549
-0.010152	-0.0147273					-0.0345637	-0.00539975
-0.0101101	0.0111865					-0.0429177	0.020925
-0.00788618	0.00686277					-0.0419855	0.0248993
-0.00264214	-0.0123328					-0.0806006	0.015179
-0.00216888	-0.00215495					-0.0420308	0.00904466
-0.00691628	0.000217331					-0.0226338	0.0213292
-0.000247561	-0.0101743					-0.0283581	0.0495408
0.00260633	-0.00745004					-0.0685982	-0.00751991
0.00044926	-0.00858006					-0.058642	0.00172156
-0.0070738	-0.0138009					-0.0172604	0.00107876
-0.0220443	-0.0227765					-0.0251064	-0.000846377
-0.0277647	-0.0145144					-0.0452779	-0.0115348
-0.00861771	-0.000735534					-0.0441956	0.0278162
-0.0107061	-0.00722575					-0.0388433	0.0385586
-0.0145793	0.00253167					-0.0337091	0.0361224
-0.0114808	0.0020914					-0.0313704	-0.023777
-0.0175893	-0.00712949					-0.0764735	0.0205347
-0.0197605	0.00987066					-0.0118825	0.00495427
0.00137702	-0.0188051					-0.0741415	0.0169967
-0.0122335	-0.00659001					-0.0451092	0.0134967
0.00171707	-0.0162902					-0.0484591	0.00018282
-0.00874888	-0.00850114					-0.039103	0.0200602
-0.00335016	-0.00287308					-0.0670213	0.0178312
-0.0112948	0.0156243					-0.035165	-0.00632424
-0.0091153	0.00543352					-0.0195795	0.0113354
0.00138818	-0.00416485					-0.0717076	0.0384027
0.000377664	-0.00459158					-0.0662585	0.0096551
-0.00540737	-0.00832683					-0.0487733	-0.00334359
-0.0141223	-0.0029413					-0.0256955	0.0271333
0.00182546	-0.0129661					-0.0917851	0.026283
-0.0141552	-0.0116009					-0.066968	0.00461869
-0.00560384	-0.011422					-0.0348202	0.0210628
0.000313274	-0.0118146					-0.0043035	0.000838877
-0.0139019	-0.00784219					-0.0791889	0.00920947
-0.00778289	-0.0117543					-0.00322803	0.0383485
-0.01005	-0.00834122					-0.0661574	0.00823001
0.000991477	-0.0165844					-0.0464179	0.0290447
0.00166492	-0.00571559					-0.0474913	0.0188094
-0.00690618	0.0137225					-0.0571553	0.00025569
0.00392663	-0.00638601					-0.0295552	0.00971056
-0.0126107	-0.0144285					-0.0401058	0.0182906
0.00957319	-0.000586007					-0.0525453	0.0410201
-0.00769977	-0.00541216					-0.0602721	0.00136728
-0.0011834	-0.0226058					-0.0311624	0.00434967
-0.0156471	-0.00603045					-0.0356955	0.0493447
0.0153316	-0.0132886					-0.03906	-0.0012924
-0.0177869	-0.0112984					-0.0274769	0.028041
-0.00706749	-0.0197328					-0.0434845	-0.00262916
-0.00199996	-0.0123789					-0.0575143	0.0132843
-0.00930097	-0.00490755					-0.0536133	-0.00219702
0.00867242	-0.00824225					-0.0457905	0.00439087
0.00812693	-0.00412066					-0.0380503	0.0401845
0.00387986	-0.00423848					-0.0228857	0.00702345
-0.00359521	0.00265464					-0.0560999	0.0279487
0.00587216	-0.00456248					-0.0251029	0.0346912
-8.23361e-05	-0.000992478					-0.0278426	0.0241188
0.00152002	-0.0130891					-0.0542164	0.0323878
-0.011336	-0.012795					-0.054186	0.00571153
0.00617363	-0.0107041					-0.0751003	0.0062813
-0.0131315	0.00746644					-0.0532259	0.0241346
0.00107538	-0.00601458					-0.070003	0.000527152
0.000896599	-0.00150077					-0.0314529	0.00866206
-0.0125939	-0.00898349					-0.0305987	0.0182204
-0.0121625	-0.00427175					-0.0281508	0.0198123
-0.0163144	-0.0140695					-0.065176	0.00781899
-0.0281462	-0.0115063					-0.0426505	0.025037
-0.00608002	-0.00273496					-0.079414	0.000199964
-0.0233407	0.00438269					-0.0446067	-0.000129306
-0.00662793	0.000742017					-0.0246151	0.00808628
-0.00308193	0.00202399					-0.0419689	0.0250988
-0.00606557	-0.00392578					-0.0509501	0.0157334
-0.00525771	-0.00146824					-0.0740091	0.03014
0.00442477	-0.00763961					-0.0376821	-0.00762125
-0.00618633	-0.00208172					-0.0375163	0.00969136
-0.00826649	-0.0128356					-0.0256277	0.0153735
-0.00174738	0.00513786					-0.047837	0.0353248
-0.0186492	-0.00653692					-0.0618829	0.026599
-0.00668838	-0.0143759					-0.082783	0.00375767
-0.0204287	-0.00766973					-0.0331509	0.00765531
0.000262124	0.00816071					-0.0550189	0.0235618
-0.0235615	-0.00921914					-0.0620523	-0.0105696
-0.00219047	-0.0219936					-0.0205281	0.00162845
0.00160356	-0.0032361					-0.0391444	0.0313597
0.00120747	-0.00726327					-0.0606963	0.00806798
-0.00693786	-0.0085746					-0.0579401	0.0298279
-0.0128706	-0.022024					-0.0736925	0.0124712
-0.0170802	-0.0097899					-0.072821	0.0205797
-0.0133024	-0.0123269					-0.0379172	0.0153744
-0.0107139	-0.00648506					-0.0383175	0.0257419
-0.00341872	-0.00977531					-0.068423	-0.000558228
-0.0028979	0.00931465					-0.0543617	0.00149349
-0.00992649	-0.0177372					-0.0168229	0.0188753
-0.0103181	-0.0141877					-0.065098	-0.00028547
0.00587875	-0.0065854					-0.0362268	0.00328452
0.0110721	-0.0181219					-0.0519852	-0.00275041
-0.00669771	0.0021867					-0.0474848	0.0273066
-0.00410259	-0.0118344					-0.0547318	-0.0249016
-0.000805473	-0.0054839					-0.0615494	0.0282001
0.00182998	-0.0046112					-0.0438548	-0.0205816
-0.0141634	-0.0210384					-0.0429717	0.00317767
-0.0144193	-0.00343939					-0.0605702	0.0085545
-0.00685529	0.00786645					-0.0634998	0.0126774
-0.0211814	-0.00943702					-0.0220186	0.0270978
-0.00380084	-0.00740513					-0.0304299	0.0198173
-0.00904636	-0.0174088					-0.0427087	0.0198942
-0.0101115	-0.0142871					-0.0626337	-0.014303
0.0097793	-0.00446711					-0.0379849	0.00228707
-0.00381401	-0.00260801					-0.0228204	0.0480774
-0.00757047	0.00380271					-0.058594	0.0249614
0.000470484	-0.0153297					-0.0872007	-0.0278568
-0.0181533	0.00995451					-0.0428135	0.0372447
-0.00639452	-0.0224308					-0.035799	-0.00180019
-0.00241422	-0.00602566					-0.0678722	0.0206734
-0.0062012	0.00360653					-0.0389984	0.00972281
-0.0122427	-0.016522					-0.00690298	-0.0229249
-0.0026541	-0.00529065					-0.0415062	0.00551577
-0.0111525	-0.00276048					-0.0510761	0.00616628
-0.00396694	-0.00892891					-0.0655375	0.0208327
-0.00349234	-0.0127195					-0.0134946	0.0260633
-0.0176227	-0.0131141					-0.0272488	0.0327424
-0.00817443	-0.00791141					-0.0455813	0.00482677
-0.00967682	-0.0173591					-0.0706851	0.0143907
-0.0128421	-0.00779136					-0.0394369	0.0289391
-0.0194493	0.000867785					-0.0458699	-0.0031745
0.00120576	-0.00463304					-0.0316676	0.0237254
-0.00694687	-0.0151134					-0.0287856	0.0467171
0.00062435	-0.00429228					-0.0365669	0.0334102
-0.0162093	-0.0148691					-0.0703437	0.0127441
-0.00210659	0.0112365					-0.0349522	0.0183771
-0.00454066	-0.00857543					-0.00584974	0.00944821
0.00146281	-0.013712					-0.0413834	0.0368234
0.00958143	0.00913099					-0.0456693	0.0125609
-0.00631195	-0.00738003					-0.0491272	0.0196105
-0.00433866	-0.0046468					-0.0385954	-0.00272865
0.00276924	-0.00318704					-0.0810606	0.0152308
-0.00302849	-0.00524507					-0.0494403	0.021715
-0.0043509	-0.00282026					-0.0405188	-0.0134731
-0.0219677	0.00029765					-0.0422381	0.0451345
-0.020729	0.00238092					-0.0618289	0.0160964
-0.0019086	-0.00941775					-0.00048521	0.00124391
0.00943945	-0.000998618					-0.0463539	0.00888972
-0.00978204	-0.00486098					-0.0421923	0.017765
0.00155638	-0.0110821					-0.0685887	0.0174165
-0.0225785	-0.00919586					-0.0506454	-0.00881701
-0.0092358	-0.00214383					-0.0218688	0.0281646
-0.020965	-0.00944779					-0.0717889	0.0155834
-0.00245117	-0.0100113					-0.0320286	-0.0048093
-0.00834921	-0.00392408					-0.0681748	0.0109324
0.0128749	0.00823202					-0.0514366	0.0286197
-0.0176389	-0.0111523					-0.036914	0.043441
8.51921e-06	-0.00469357					-0.0262116	0.00943458
-0.000922971	-0.00162647					-0.0135893	0.0400917
-0.00562834	-0.00455273					-0.0195763	0.0272298
-0.00337798	-0.0147345					-0.0120161	-0.0034121
-0.0223844	-0.00249028					-0.0370623	0.0261255
-0.0112739	0.00294921					-0.0585035	0.0051636
-0.00137803	-0.0194201					-0.0790113	0.00696429
-0.00652484	-0.0181395					0.0126793	0.0142046
-0.0024078	-0.0120409					-0.0199966	0.0142775
-0.000239606	-6.50515e-05					-0.0293773	0.0136039
-0.0138848	-0.00679795					-0.0145104	-0.00741534
-0.0234269	0.011158					-0.0749551	0.0148724
0.00274734	-0.0020132					-0.034442	0.00876546
0.00248339	-0.0105564					-0.0452308	0.027702
-0.0048029	-0.0272545					-0.0590612	0.0123422
-0.0278103	-0.0170416					-0.0130601	-0.00652901
-0.0102844	-0.00941996					-0.047078	0.0258302
0.00367558	0.00405315					-0.0461158	0.0169213
0.0026783	-0.0262049					-0.0358518	-0.014624
-0.0182944	-0.0298784					-0.0585644	0.0214706
-0.00431301	-0.0195079					-0.0141444	0.0231329
-0.000180217	-0.000851977					-0.0245236	0.0150021
-0.00896015	-0.0100051					-0.0469302	0.0216198
-0.0140822	-0.00678059					-0.0509088	0.0384064
-0.003642	-0.00622294					-0.043926	0.0243823
-0.00159836	0.0207841					-0.0440828	0.013725
-0.00676543	-0.00489658					-0.0288354	0.0389492
-0.00576819	0.00298135					-0.000928795	0.00918033
-0.00726544	0.00211469					-0.0581618	0.051693
-0.00921636	-0.00380627					-0.018844	0.00799188
-0.00629961	-0.0217063					-0.0560563	-0.00972781
-0.00628548	-0.011172					-0.0284668	-0.00417597
0.0157853	0.00464773					-0.0208454	0.039153
-0.0126688	-0.014105					-0.0872111	0.00707432
-0.00250688	-0.0122623					-0.0529388	-0.00196462
-0.000680413	-0.00278745					-0.0533571	-0.00434865
0.00751239	-0.00560977					-0.0508241	0.0175938
-0.00909367	-0.00326742					-0.0432465	0.00658222
0.0110287	-0.00315258					-0.0740552	0.00305416
-0.0170202	-0.0153721					-0.0751819	0.00920954
0.00480238	-0.0142916					-0.0717762	0.0128116
0.0106973	-0.00791552					-0.0604194	0.0162165
-0.00605566	0.000538182					-0.073464	-0.0153917
-0.00646819	-0.0199038					-0.0424969	0.0252058
-0.011212	-0.0062754					-0.0266442	-0.0145643
-0.00979732	-0.021418					-0.0689523	-0.00280015
-0.0241079	-0.00884335					-0.0370163	-0.00525506
0.0113919	-0.00438424					-0.0544984	-0.000367352
-0.0196532	-0.00554983					-0.0488491	0.0152948
-0.00829648	-0.00996785					-0.0340193	0.0104455
-0.0166103	-0.00998311					-0.0552939	-0.00670132
-0.00405283	-0.0153221					-0.0750851	0.000173164
-0.0150974	-0.00213508					-0.0539407	-0.00180462
-0.0053599	-0.0117618					-0.0610059	-0.00962382
-0.00397023	0.00476544					-0.0568582	0.019793
-0.00161832	-0.0145165					-0.0472241	0.0181933
-0.00914089	0.00143847					-0.0557813	0.019769
-0.0210976	-0.00911513					-0.0469767	0.00267463
-0.00354671	-0.00334047					-0.0771932	0.0373369
-0.0142673	-0.0163592					-0.0616769	0.00640046
-0.00648838	-0.0111386					-0.0424742	0.0302938
-0.0127292	-0.00760163					-0.0486421	0.0237013
0.00867366	-0.00262727					-0.00994081	0.0285268
-0.0127544	-0.0157559					-0.0443288	0.0369695
-0.0114766	-0.00406344					-0.0409859	0.000920037
-0.0197962	-0.0261639					-0.0492474	0.0239814
0.0100765	-0.00174066					-0.0157517	0.0176826
-0.0218875	-0.000705461					-0.035049	0.0285465
-0.0091333	-0.00631035					-0.024812	0.0112089
-0.024923	-0.0139785					-0.003436	0.016876
-0.0122339	-0.0144757					-0.0421603	0.00760853
-0.0139365	-0.000895198					-0.0733829	0.029621
-0.0127741	-0.0145242					-0.0493986	0.0221483
-0.0114754	0.0152232					-0.0421447	0.0131996
-0.016982	-0.013154					-0.056425	-0.000592639
-0.00838479	0.00346776					-0.0251363	-0.0104794
0.000357925	-0.0084644					-0.0427461	0.00377109
0.00152291	-0.0106665					-0.062634	0.01406
-0.0252284	-0.0097066					-0.0657506	-0.00909578
8.29912e-05	-0.011611					-0.0217411	0.00816837
-0.00846442	-0.0173449					-0.0497761	0.0245497
0.000667696	-0.0140909					-0.0611414	0.016426
-0.0354135	-0.0020476					-0.0681483	0.0312739
-0.00536389	-0.00598513					-0.0641223	0.0253257
-0.0030646	0.000584428					-0.0391571	0.0219933
-0.00782635	0.000514767					-0.0641606	0.0187231
-0.0123791	-0.0105645					-0.0304306	0.03943
-0.00190596	-0.00934421					-0.0293971	0.0388546
-0.000548723	-0.0148556					-0.0433653	0.0392714
0.00117711	-0.0132805					-0.0446055	0.00513379
-0.00626598	-0.0171168					-0.0605466	0.0250291
-0.00768873	-0.0116327					-0.0564495	0.00558481
-0.00407236	-0.0095261					-0.0635007	0.00967931
0.00285185	-0.011175					-0.0399224	0.00516964
-0.00629577	0.0042976					-0.0276636	0.0140415
-0.016833	-0.00344722					-0.0113576	0.0288327
0.00554277	-0.0161706					-0.0543276	0.0190841
0.000410081	-0.00489764					-0.027354	0.00219002
-0.0236002	-0.000763715					-0.0444239	0.0109737
0.00156439	-0.0158737					0.00334999	-0.0140855
0.00551992	-0.0109995					-0.0669103	-0.00670718
-0.00070004	-0.0142412					-0.0334944	0.0416511
0.00850412	-0.0200273					-0.0656464	0.0104699
-0.0183582	0.00460311					-0.0596562	0.00420434
-0.000216504	-0.00509925					-0.0370282	0.00100024
-0.00703549	-0.00837107					-0.0471336	0.026872
-0.00205138	-0.0200067					-0.0152939	0.0248299
0.000762221	-0.0201472					-0.0443228	0.013569
-0.0151573	-0.0149128					-0.0766368	0.00881037
-0.00737335	0.00627551					-0.0356236	0.00204995
-0.0145581	-0.0195587					-0.05043	0.00223163
-0.00725728	-0.00316642					-0.0613488	0.0207019
0.00809368	-0.0114019					-0.0351251	0.0123004
-0.00168358	-0.0207604					-0.027996	0.0312627
-0.0142634	-0.00781664					-0.054326	-0.0013853
-0.0125236	-0.00129575					-0.0390324	0.0286154
0.00979565	-0.0104365					-0.0477938	0.0161508
0.00177552	-0.00382457					-0.0538109	0.00235903
-0.00673802	-0.00556366					-0.0402076	0.0308732
-0.0088706	-0.00206553					-0.0477211	0.00383572
-0.016825	0.000240948					-0.0648797	0.0440839
0.00189958	8.93691e-05					-0.0235712	0.0319372
-0.0129618	0.0179775					-0.0307328	0.0114601
-0.0193535	-0.00693363					-0.0580648	0.0140291
-0.0022119	-0.017835					-0.0470559	0.0191099
-0.0171359	-0.00720449					-0.0394518	0.0481508
0.00685324	-0.00733172					-0.0758339	0.0375814
-0.012447	-0.00793037					-0.0389379	0.0327133
0.00021182	-0.00731188					-0.0163144	-0.00199036
-0.0328659	-0.0103394					-0.0703014	0.0154118
-0.0119836	-0.0150913					-0.0520787	0.0135646
-0.0100526	-0.00459711					-0.0405213	0.0316071
0.00431787	0.00686171					-0.0704669	0.00802268
-0.00487334	-0.0199991					-0.0510137	0.02617
-0.000881318	-0.0186074					-0.0368598	-0.000628243
-0.000268982	-0.0191713					-0.0627724	0.0146263
-0.0253541	-0.0109793					-0.0285782	0.0258407
0.00235239	0.00342499					-0.0346172	0.025482
-0.0130172	-0.00489479					-0.0434052	0.0153386
-0.00373733	-0.010089					-0.0250175	0.0236307
0.00307002	-0.00216589					-0.0830204	0.028704
0.00279013	-0.0104414					-0.0207113	0.00999539
-0.000347013	-0.0138876					-0.0386358	0.0243201
-0.0163714	-0.00802615					-0.0576149	0.0447959
-0.00155023	-0.0244856					-0.00226649	0.0446453
-0.000899435	-0.00722402					-0.0528679	0.0122103
-0.00787631	-0.00357857					-0.0146091	0.0355928
0.00212855	-0.00920615					-0.0519108	0.011948
-0.0139122	-0.016165					-0.0153807	0.0236625
-0.0145608	-0.00374565					-0.0618856	-0.00267513
-0.0184652	-0.0046482					-0.0560129	0.0234582
-0.00832873	0.00414659					-0.0642871	0.0222639
-0.0108212	0.00634255					-0.0158287	0.0265774
-0.00408242	-0.0155706					-0.0694273	0.0368703
0.00154175	-0.0151655					-0.058049	0.0229559
-0.00842318	-0.0100952					-0.0271586	-0.00703764
-0.00166626	-0.00745677					-0.0120298	0.0181777
-0.0208441	-0.0109447					-0.0588609	-0.00368704
-0.00497118	-0.000220828					-0.0855017	0.0373436
-0.00656548	0.00516762					-0.0174593	0.0243291
0.00304705	0.00363355					-0.0361795	0.0195025
-0.00783896	-0.0164132					-0.0567841	0.0238207
-0.00772413	-0.0191531					-0.0260397	0.0354569
-0.005985	0.000904199					-0.0173991	0.0170143
0.00400773	-0.00111985					-0.0490235	0.0105325
-0.0066277	-0.00184288					-0.0419166	0.00186614
0.00956966	-0.0178759					-0.0411646	0.0161376
0.00414073	-0.00987219					-0.0591883	0.0356195
-0.01818	-0.0115776					-0.051772	0.0118399
-0.0249075	-0.0106104					-0.036459	0.013662
-0.00349664	-0.0103466					-0.0324487	0.00279809
-0.010847	-0.014465					-0.0562676	0.0100253
-0.00125517	-0.00723596					-0.0061631	-0.00973961
-0.00295986	-0.0140176					-0.0409461	-0.0131118
-0.0131737	-0.00813073					-0.0559042	0.0167818
-0.027034	-0.00745763					-0.00630812	0.0324705
0.00946159	-0.00584693					-0.0669629	0.0120185
-0.0148996	-0.00454839					-0.0156226	0.0109192
-0.00863465	-0.0182812					-0.0409325	-0.0217644
0.00446565	-0.014793					-0.0326736	0.0528704
-0.0059904	-0.0077712					-0.0252659	0.029929
-0.0067659	-0.00574751					-0.0435971	0.00303682
0.0131243	-0.0143286					-0.0269344	-0.00593048
0.00340872	-0.0127976					-0.0175423	0.0259895
-0.0262767	-0.0118323					-0.0544828	-0.000731655
-0.0135948	-0.00253025					-0.0588408	0.00225732
-0.00625002	0.00523819					-0.0244796	0.0318848
-0.00801214	0.00692139					-0.0611248	0.0382342
-0.0139738	-0.0121388					-0.0445824	0.0313142
-0.0166458	-0.00234685					-0.0321012	0.0406749
-0.000911071	-0.00581811					-0.0699444	0.00332289
-0.0115214	-0.0052961					-0.02725	0.00662497
-0.0115698	-0.0151387					-0.049756	0.0163186
-0.000193488	0.00682834					-0.0334558	0.0207291
-0.0130249	0.00256924					-0.0534526	-0.00254887
-0.0221072	-0.0133047					-0.0661088	-0.00375999
-0.0230159	-0.00703817					-0.042928	0.0327679
-0.0137407	-0.0114898					-0.00408642	-0.0117558
4.73206e-05	-0.00822309					-0.0500137	0.0403769
-0.00683073	0.0136186					-0.0440985	0.0275655
-0.00123746	-0.0143575					-0.0471911	0.043557
-0.0107642	-0.0199311					-0.0457008	0.0202158
-0.0146481	-0.00447758					-0.0510176	0.0551497
-0.0123393	-0.0175884					-0.0206243	0.0164466
0.0027729	-0.0101431					-0.0273173	0.0149114
0.00094595	-0.00410628					-0.0670928	0.00779296
-0.00249585	0.00317592					-0.051642	0.0246661
-0.0107867	-0.00547152					-0.0365669	0.030196
0.00736356	-0.0125077					-0.0249117	-0.0128962
0.010834	-0.00892552					-0.0308665	0.0156181
-0.0216179	0.00931075					-0.0545219	0.0302575
0.00373772	0.0017484					-0.0319096	0.0268859
0.00871318	-0.00958794					-0.0305846	-0.0029785
-0.0164299	-0.00958367					-0.0467021	0.0226321
0.00492979	-0.0114841					-0.0393088	0.0259639
0.00144441	-0.00991619					-0.0118051	0.0383629
-0.00341507	-0.0138629					-0.0512729	0.0117992
0.00120404	0.00933068					-0.0261049	0.0271259
-0.0107002	0.00319117					-0.0565026	0.00507301
0.00971753	-0.01447					-0.0455698	0.00573245
0.00112025	0.00485105					-0.0553496	0.0164796
-0.00214469	-0.00170155					-0.00692676	0.00908732
-0.00172693	-0.0140117					-0.0194883	0.0131945
-0.0256431	-0.00602143					-0.0649332	0.0387587
-0.018209	-0.0185232					-0.0259344	0.00515029
-0.0019611	-0.00799034					-0.0284203	0.047403
-0.0140991	-0.0158482					-0.070699	0.00766679
-0.0137475	-0.00631044					-0.0179546	0.0166853
-0.0192976	-0.000944722					-0.0634241	0.0193123
0.00178825	-0.0144388					-0.0204343	0.0198144
-0.0077833	-0.0129848					-0.0137683	-0.00587659
-0.00699966	-2.9396e-05					-0.0555566	0.0125596
-0.00610524	-0.00457125					-0.0413093	-0.00619228
-0.0286033	-0.00404979					-0.0726699	0.0269223
-0.00965688	-0.0124704					-0.0326703	0.0209267
-0.0155022	-0.00667989					-0.0440622	0.00755374
