# Supplementary material for: Temporally organized representations of reward and risk in the human brain
Source: Nat Commun. 2024 Mar 9;15:2162. doi: 10.1038/s41467-024-46094-1 (PMC10924934; doi:10.1038/s41467-024-46094-1)
Supplement: Supplementary file 4 — Source Data [file 41467_2024_46094_MOESM4_ESM.zip › Source Data/supplementary/figureS11.xlsx]

## Sheet: figureS11A
vmPFC – HPC										Amygdala - vmPFC
Lags (msec)	Low Mean	High Mean	Low SEM	High SEM		Lag	Level	Integral		Lags (msec)	Low Mean	High Mean	Low SEM	High SEM		Lag	Level	Integral
-500	1.96182e-05	-0.000366709	0.000118536	0.000175415		pos	low	13.2758		-500	0.000268729	0.000185133	0.000208122	0.000221768		pos	low	-4.46304
-498	8.92406e-06	-0.00073116	0.000235604	0.000350244		pos	low	7.1057		-498	0.000520745	0.00031232	0.000412848	0.000449609		pos	low	9.07104
-496	-1.48512e-05	-0.00107102	0.000351159	0.000529057		pos	low	-3.54513		-496	0.000800233	0.000441595	0.000620445	0.000684039		pos	low	4.80767
-494	-5.33893e-05	-0.00137024	0.000465811	0.000716993		pos	low	-8.75025		-494	0.00109209	0.000607211	0.000846963	0.000907366		pos	low	11.5623
-492	-4.8137e-05	-0.00162341	0.000587782	0.000912684		pos	low	5.48221		-492	0.00130081	0.000757739	0.00107855	0.00112399		pos	low	-9.41798
-490	-2.31991e-05	-0.00180931	0.000712396	0.00110256		pos	low	-2.14365		-490	0.0014349	0.000843915	0.00130256	0.00133524		pos	low	11.1647
-488	-1.97041e-05	-0.00195723	0.000827892	0.00129394		pos	low	4.34525		-488	0.00154185	0.000873767	0.00149215	0.00155003		pos	low	15.1011
-486	-3.25859e-05	-0.00208149	0.00092603	0.001484		pos	low	8.55157		-486	0.00156907	0.000884704	0.00166524	0.00176971		pos	low	-4.89992
-484	-4.46379e-05	-0.00220319	0.00102518	0.00166866		pos	low	11.4589		-484	0.00154418	0.000908854	0.00180997	0.00197815		pos	low	6.76314
-482	-3.6066e-05	-0.00231475	0.00112381	0.00185131		pos	low	-23.7337		-482	0.00141766	0.00089588	0.00194226	0.00219602		pos	low	-4.42293
-480	1.09756e-05	-0.00243771	0.00121939	0.00203751		pos	low	-9.9985		-480	0.00119456	0.000924316	0.00205254	0.00239861		pos	low	-10.2404
-478	0.000119612	-0.0025527	0.00130991	0.00221505		pos	low	21.8894		-478	0.000893411	0.00093676	0.00212826	0.0025883		pos	low	-3.3529
-476	0.000259891	-0.00266809	0.00139121	0.00239091		pos	low	-10.0228		-476	0.000559314	0.000969286	0.00217742	0.00274889		pos	high	0.840597
-474	0.000420383	-0.00279908	0.00145264	0.00254953		pos	low	-8.87258		-474	0.000203678	0.00101226	0.00220893	0.00290472		pos	high	0.231712
-472	0.000613729	-0.00294209	0.00151773	0.0026979		pos	low	-0.357889		-472	-0.000178311	0.00101694	0.00222469	0.00306267		pos	high	-3.06371
-470	0.000829341	-0.00306287	0.0015823	0.00284622		pos	low	-5.84184		-470	-0.000530568	0.000988991	0.00223454	0.00320635		pos	high	0.613623
-468	0.00105822	-0.00315962	0.00164879	0.00299388		pos	low	-0.633176		-468	-0.000811615	0.000942503	0.00223803	0.00333503		pos	high	3.64187
-466	0.00132735	-0.00327087	0.00171848	0.00314437		pos	low	-3.34453		-466	-0.00102972	0.000875008	0.00224399	0.00345244		pos	high	14.1452
-464	0.0015837	-0.00339527	0.00179526	0.0032912		pos	low	8.97144		-464	-0.0011849	0.000772048	0.00225241	0.00356534		pos	high	4.29399
-462	0.00181746	-0.00353326	0.00186425	0.00342986		pos	low	1.02772		-462	-0.00130914	0.000627221	0.0022532	0.00366037		pos	high	-4.39848
-460	0.0020068	-0.00367132	0.00193076	0.00355771		pos	high	1.61103		-460	-0.00141322	0.00046027	0.00225908	0.00374363		pos	high	-1.25283
-458	0.00215473	-0.00380055	0.00200088	0.00367025		pos	high	13.4885		-458	-0.00155071	0.00028141	0.0022831	0.00381245		pos	high	-3.88728
-456	0.00230737	-0.00393649	0.00207369	0.00378373		pos	high	4.13757		-456	-0.00165721	8.51879e-05	0.00231494	0.00388995		pos	high	-5.19074
-454	0.0024914	-0.00407346	0.00215464	0.00388948		pos	high	13.2604		-454	-0.00169465	-5.93678e-05	0.00235022	0.00396009		pos	high	-6.12228
-452	0.00274638	-0.00419924	0.00224631	0.00398772		pos	high	-2.56253		-452	-0.00166565	-0.000173209	0.00238802	0.00401892		neg	low	-9.86354
-450	0.00303763	-0.00434152	0.0023384	0.00408774		pos	high	2.96772		-450	-0.00156237	-0.000260073	0.00242307	0.00407476		neg	low	10.8723
-448	0.00335949	-0.00446605	0.00242565	0.00418882		pos	high	9.20084		-448	-0.00141105	-0.000369294	0.00246871	0.00412447		neg	low	2.70183
-446	0.00370786	-0.00453977	0.00250987	0.0042907		pos	high	10.5649		-446	-0.00121996	-0.000480149	0.00253028	0.00417471		neg	low	2.16609
-444	0.00404434	-0.0045608	0.00259484	0.00440857		pos	high	-6.9979		-444	-0.00101361	-0.000575188	0.00257951	0.00422216		neg	low	-0.361657
-442	0.0043654	-0.00456138	0.00267699	0.00452283		pos	high	8.24172		-442	-0.00082111	-0.000610972	0.00263302	0.00428104		neg	low	8.09895
-440	0.00473026	-0.00453876	0.00277028	0.00463286		pos	high	2.74527		-440	-0.000646698	-0.00061632	0.00269048	0.00436116		neg	low	-7.61001
-438	0.00512496	-0.00453202	0.00287096	0.00473829		pos	high	7.63063		-438	-0.00042159	-0.00064275	0.00276602	0.00445902		neg	low	-2.50934
-436	0.00554431	-0.00452431	0.00298291	0.00484421		pos	high	5.04518		-436	-0.000210758	-0.000632004	0.00285177	0.00454099		neg	low	2.67463
-434	0.00596293	-0.00451431	0.0030994	0.00494603		pos	high	4.60771		-434	4.35926e-05	-0.000641096	0.00295146	0.00462301		neg	low	0.908795
-432	0.00638209	-0.00452828	0.00321301	0.00504698		pos	high	-1.26042		-432	0.00032296	-0.000617	0.00305759	0.00470179		neg	low	-3.22349
-430	0.00678348	-0.0045731	0.00332483	0.00514915		pos	high	2.06623		-430	0.000576162	-0.000572088	0.0031631	0.0047643		neg	low	-1.6913
-428	0.00716825	-0.00463976	0.00343441	0.00525963		pos	high	-3.36318		-428	0.000782988	-0.000556849	0.00326548	0.00481617		neg	high	7.50968
-426	0.00754947	-0.00473263	0.00354498	0.00537188		pos	high	-6.57703		-426	0.000949558	-0.000498824	0.00336321	0.00484277		neg	high	3.29705
-424	0.00795683	-0.00483713	0.00365567	0.00548407		pos	high	-8.76005		-424	0.00112382	-0.000436014	0.00345852	0.00487601		neg	high	-3.47249
-422	0.00833246	-0.00499306	0.00376183	0.00560107		pos	high	5.05835		-422	0.00131287	-0.000353592	0.00355205	0.00490885		neg	high	2.9084
-420	0.00869546	-0.00519354	0.00386688	0.00571425		neg	low	9.78549		-420	0.00149778	-0.00031101	0.00364504	0.00493846		neg	high	2.80528
-418	0.00904983	-0.00538593	0.00397061	0.00584464		neg	low	2.62924		-418	0.00168318	-0.00031458	0.00373069	0.0049739		neg	high	11.8921
-416	0.0094154	-0.0055442	0.00407343	0.0059859		neg	low	-0.740455		-416	0.00190509	-0.000361928	0.00381122	0.00500995		neg	high	-2.0539
-414	0.00976366	-0.00568234	0.00417681	0.00612473		neg	low	2.67266		-414	0.0021376	-0.000477975	0.00390019	0.0050613		neg	high	-9.1847
-412	0.0100788	-0.00582391	0.00428716	0.00625391		neg	low	5.6807		-412	0.00233701	-0.000585697	0.00399611	0.00511698		neg	high	4.21902
-410	0.0103711	-0.00598415	0.00440784	0.00636999		neg	low	-6.18551		-410	0.00245024	-0.000692233	0.00408873	0.00517611		neg	high	-3.92452
-408	0.0106483	-0.00613149	0.0045374	0.00648262		neg	low	11.7414		-408	0.00251132	-0.000789514	0.00418348	0.00523276		neg	high	-3.78158
-406	0.0109074	-0.00627323	0.00467228	0.00659969		neg	low	2.49727		-406	0.00257426	-0.000884062	0.00428603	0.00528329		neg	high	-4.21909
-404	0.0111781	-0.00637406	0.00481006	0.00672448		neg	low	5.00414		-404	0.00258568	-0.000962035	0.00437883	0.00533302
-402	0.0114509	-0.00645815	0.00494559	0.00684043		neg	low	-2.97744		-402	0.00255353	-0.00097959	0.0044692	0.00536707
-400	0.011738	-0.00655683	0.00507807	0.00695443		neg	low	-10.3732		-400	0.00249708	-0.00100844	0.00454992	0.00540826
-398	0.0120091	-0.00664701	0.00520478	0.00706045		neg	low	7.60084		-398	0.00242499	-0.00098552	0.00463389	0.00544669
-396	0.0123116	-0.00678282	0.0053218	0.00716204		neg	low	-6.60103		-396	0.00238598	-0.000909941	0.00472317	0.00547771
-394	0.0126123	-0.00692031	0.00543315	0.00725643		neg	low	-3.68045		-394	0.00239082	-0.000786284	0.004828	0.00548808
-392	0.0129022	-0.00703341	0.00553873	0.00734849		neg	low	2.42934		-392	0.00239192	-0.000664978	0.00494103	0.00548733
-390	0.0131369	-0.00712282	0.00564423	0.00744761		neg	low	9.71908		-390	0.00234932	-0.000584335	0.00503988	0.0054765
-388	0.0133255	-0.0071596	0.00575255	0.00753617		neg	low	3.26103		-388	0.00227998	-0.000575014	0.0051382	0.00547401
-386	0.0134599	-0.00716849	0.00585799	0.00762903		neg	low	-7.03242		-386	0.00217228	-0.000576492	0.00524004	0.00547054
-384	0.0135484	-0.00715757	0.00595506	0.00771281		neg	low	9.21465		-384	0.00201258	-0.000525222	0.00533843	0.00545445
-382	0.0135936	-0.00714903	0.00605214	0.00779285		neg	low	6.8984		-382	0.00183021	-0.000378093	0.00544766	0.00542456
-380	0.0136019	-0.00709885	0.00615169	0.00786574		neg	high	10.121		-380	0.00162683	-0.000130507	0.00555534	0.00538219
-378	0.0136058	-0.00703895	0.00625112	0.00791896		neg	high	1.5746		-378	0.0014153	0.000180048	0.00566602	0.00534492
-376	0.013615	-0.00699191	0.00634458	0.00797384		neg	high	10.9284		-376	0.00120167	0.000562234	0.00577629	0.00531942
-374	0.0136215	-0.00694856	0.00642997	0.00801895		neg	high	7.67775		-374	0.000966059	0.000950983	0.00588197	0.005299
-372	0.0136011	-0.00691922	0.00650728	0.00805715		neg	high	-8.27996		-372	0.000643255	0.00136936	0.00597717	0.00525564
-370	0.0135532	-0.00689406	0.00657996	0.00809018		neg	high	0.448459		-370	0.00029433	0.00187815	0.00606817	0.00520357
-368	0.0135274	-0.00685496	0.00665738	0.00812605		neg	high	7.05108		-368	-9.70029e-05	0.00236406	0.006158	0.00515962
-366	0.0135227	-0.0067939	0.00673758	0.00816278		neg	high	3.3471		-366	-0.000571512	0.00284641	0.00622629	0.00512396
-364	0.013537	-0.00672341	0.00682106	0.00820219		neg	high	9.02411		-364	-0.00100903	0.00331574	0.00629521	0.00509869
-362	0.0135862	-0.0066288	0.00690906	0.00824731		neg	high	-16.0876		-362	-0.00144985	0.00376282	0.00637081	0.0050873
-360	0.0136601	-0.00654901	0.00698751	0.00829848		neg	high	-12.5537		-360	-0.00187412	0.00421917	0.00644465	0.0050738
-358	0.0137324	-0.00645878	0.00705409	0.00836507		neg	high	11.6399		-358	-0.00226991	0.00469087	0.0065249	0.00506359
-356	0.0137969	-0.00636777	0.00711839	0.0084403		neg	high	6.65314		-356	-0.00261394	0.005158	0.00662487	0.00507079
-354	0.0138589	-0.00628035	0.00718113	0.0085258		neg	high	-11.9745		-354	-0.0029149	0.00562327	0.00673656	0.00510007
-352	0.0138994	-0.0061589	0.00724542	0.0086116		neg	high	7.02144		-352	-0.00314089	0.00607211	0.00685406	0.0051536
-350	0.0139627	-0.0060143	0.00731201	0.00869447		neg	high	1.22784		-350	-0.00330727	0.00649825	0.00699692	0.00522554
-348	0.0140442	-0.00583305	0.00738226	0.00878361		neg	high	2.24804		-348	-0.00346445	0.00689267	0.00715962	0.00531725
-346	0.0141528	-0.00560466	0.007454	0.00887264		neg	high	1.22387		-346	-0.00359164	0.00726168	0.00733285	0.0054194
-344	0.014251	-0.0053587	0.00752147	0.0089546		neg	high	0.0261388		-344	-0.00370437	0.00761626	0.00750489	0.00553213
-342	0.0143287	-0.00507791	0.00758704	0.00902668		neg	high	-3.45589		-342	-0.0039026	0.00793829	0.00765074	0.00565699
-340	0.0144329	-0.00475921	0.00765369	0.00908703						-340	-0.00411643	0.00822072	0.00778485	0.0057813
-338	0.0145866	-0.00440448	0.00772449	0.00915456						-338	-0.00431022	0.00844276	0.0078915	0.00590524
-336	0.0147697	-0.00404558	0.00779595	0.00921816						-336	-0.0044236	0.00860941	0.00799108	0.00603242
-334	0.0149473	-0.00368703	0.0078679	0.00927747						-334	-0.00444977	0.0087984	0.00809438	0.00615589
-332	0.0151016	-0.00333397	0.00793714	0.00934575						-332	-0.00446093	0.00897151	0.00819345	0.00629023
-330	0.0152635	-0.00298006	0.00800536	0.00941439						-330	-0.00442854	0.00912147	0.00828514	0.00643379
-328	0.0153874	-0.00260245	0.00806466	0.00948123						-328	-0.00435096	0.00928872	0.00837301	0.00657205
-326	0.0155341	-0.00220958	0.00811642	0.00953969						-326	-0.00428121	0.00948245	0.00847152	0.00670938
-324	0.0156821	-0.00183274	0.00816191	0.00958886						-324	-0.00425252	0.00967929	0.00857571	0.00685062
-322	0.0158217	-0.00143042	0.00819861	0.00962836						-322	-0.00426493	0.00990626	0.0086829	0.00698942
-320	0.0159315	-0.00101515	0.00823316	0.009644						-320	-0.00435068	0.0100938	0.00880343	0.00712836
-318	0.0160051	-0.000558811	0.00825938	0.00964483						-318	-0.0044809	0.0102225	0.00893395	0.007261
-316	0.0160466	-0.000108547	0.00827866	0.00964933						-316	-0.00468549	0.0103323	0.00907276	0.00739392
-314	0.0160626	0.000292556	0.00829983	0.00963158						-314	-0.00482185	0.0104067	0.00923561	0.00752226
-312	0.0160624	0.000630262	0.00831841	0.00961483						-312	-0.00496454	0.0105341	0.00941076	0.00764687
-310	0.0160706	0.0009081	0.00834197	0.00959718						-310	-0.00510067	0.0106724	0.00957801	0.00776138
-308	0.0160954	0.00111158	0.00837088	0.00957876						-308	-0.00523728	0.0108743	0.00972759	0.00786721
-306	0.0161149	0.00129133	0.00840835	0.00956539						-306	-0.00528717	0.011108	0.0098587	0.00795475
-304	0.0161663	0.00147035	0.00845241	0.00955686						-304	-0.00527366	0.0113343	0.00997346	0.00802957
-302	0.0162208	0.0016546	0.00850273	0.0095531						-302	-0.00521874	0.0115208	0.0100703	0.00809454
-300	0.01622	0.00184973	0.00855556	0.00955075						-300	-0.00517845	0.011653	0.0101564	0.00815222
-298	0.016196	0.00207061	0.00861049	0.00955471						-298	-0.00518386	0.0117531	0.010249	0.00820154
-296	0.0161702	0.00228481	0.00867041	0.0095581						-296	-0.00522533	0.0117582	0.0103358	0.00823366
-294	0.0161544	0.00249464	0.00872623	0.00956061						-294	-0.00529233	0.0117207	0.0104302	0.00825024
-292	0.0161627	0.00269596	0.0087794	0.00957155						-292	-0.00539413	0.0116017	0.0105123	0.00825964
-290	0.0161913	0.00287809	0.00883287	0.0095883						-290	-0.00554612	0.0114103	0.0105848	0.00824823
-288	0.0162064	0.00304732	0.00889589	0.00959723						-288	-0.00563454	0.0112695	0.0106419	0.00822635
-286	0.0162191	0.00320419	0.00896623	0.00960463						-286	-0.00562136	0.0111349	0.0106819	0.0081872
-284	0.0162121	0.00337421	0.0090408	0.00960191						-284	-0.00560028	0.0109826	0.0106974	0.00813314
-282	0.0162042	0.00352442	0.00912307	0.00960382						-282	-0.00550263	0.0108146	0.0106917	0.00806469
-280	0.01619	0.00361967	0.00920782	0.00958479						-280	-0.00536198	0.0104686	0.0106748	0.00797555
-278	0.0161286	0.00367698	0.00929728	0.00957096						-278	-0.00518142	0.0099969	0.0106521	0.00787305
-276	0.0160262	0.00369014	0.00938668	0.00954682						-276	-0.00499934	0.00943208	0.0106256	0.00775909
-274	0.0159228	0.00368248	0.00946753	0.00951143						-274	-0.00480843	0.0088083	0.0105991	0.00764381
-272	0.0158128	0.00365589	0.00954572	0.00945244						-272	-0.00465613	0.0081029	0.0105892	0.00752585
-270	0.0157223	0.00364456	0.00961682	0.0093822						-270	-0.00458503	0.00734424	0.0106038	0.00740374
-268	0.015648	0.00365783	0.00967865	0.00931053						-268	-0.00457004	0.00654169	0.0106604	0.00727488
-266	0.0155481	0.00368354	0.0097389	0.00923322						-266	-0.00460344	0.00570269	0.0107538	0.00713703
-264	0.0154255	0.00373731	0.00979445	0.00915764						-264	-0.00460848	0.00494454	0.0108826	0.00699944
-262	0.0152573	0.00380111	0.00984924	0.00907908						-262	-0.00460297	0.0042564	0.011049	0.00685441
-260	0.0150737	0.00385657	0.00990034	0.00900634						-260	-0.00453553	0.00357099	0.0112346	0.00671515
-258	0.0149069	0.00392946	0.00995305	0.008944						-258	-0.00435437	0.00286865	0.011449	0.00657769
-256	0.0147788	0.00398381	0.00999344	0.0088973						-256	-0.00417647	0.0021826	0.0116997	0.00644279
-254	0.0146413	0.00404545	0.0100375	0.00884511						-254	-0.00402815	0.00146767	0.0119754	0.00632341
-252	0.0144881	0.0041273	0.0100768	0.0088022						-252	-0.00392167	0.000767471	0.0122826	0.00622732
-250	0.0143225	0.00423558	0.0101188	0.00876198						-250	-0.00384083	6.35109e-05	0.0126157	0.00615375
-248	0.0141316	0.00436238	0.0101586	0.00872576						-248	-0.00380172	-0.000591522	0.0129619	0.00609452
-246	0.0139095	0.00444453	0.0102012	0.00869509						-246	-0.00375931	-0.00122329	0.0133157	0.00605862
-244	0.0136648	0.00447567	0.0102359	0.00866425						-244	-0.00378545	-0.0017952	0.013664	0.00603304
-242	0.0134099	0.00447659	0.0102682	0.00863188						-242	-0.00380416	-0.00227928	0.0140227	0.00600439
-240	0.0131626	0.00444225	0.0102997	0.00859995						-240	-0.00375502	-0.00268067	0.0143698	0.00597111
-238	0.0129478	0.00436941	0.0103156	0.00857462						-238	-0.00363861	-0.00302455	0.0147011	0.00595252
-236	0.012779	0.00427491	0.0103148	0.00855738						-236	-0.00343844	-0.00330081	0.015021	0.00595675
-234	0.0126154	0.00414324	0.0102996	0.0085587						-234	-0.00322239	-0.00353505	0.015329	0.00597886
-232	0.0124464	0.00404045	0.0102806	0.00856558						-232	-0.00298628	-0.00380021	0.0156176	0.00602752
-230	0.0123079	0.00395584	0.0102626	0.00859996						-230	-0.00270085	-0.00407612	0.0158937	0.00609915
-228	0.0121938	0.00384851	0.0102458	0.00864166						-228	-0.00242914	-0.00437844	0.0161562	0.00617773
-226	0.0120803	0.00375741	0.0102357	0.00868479						-226	-0.0021913	-0.00464386	0.0163902	0.00626126
-224	0.0119685	0.00370962	0.0102245	0.00873227						-224	-0.00198175	-0.00489618	0.0166148	0.00634311
-222	0.0118219	0.00368898	0.0102111	0.00878421						-222	-0.00175283	-0.00512856	0.0168107	0.00643174
-220	0.0116366	0.00370052	0.0101944	0.00884824						-220	-0.00148704	-0.00531595	0.0169793	0.00653126
-218	0.0113959	0.00374133	0.0101686	0.00893258						-218	-0.00116682	-0.0054882	0.0171252	0.00663233
-216	0.0110888	0.00382751	0.0101343	0.00902562						-216	-0.000781775	-0.00562951	0.0172359	0.00672406
-214	0.010722	0.00389638	0.0100987	0.00912345						-214	-0.000342616	-0.00577841	0.0173388	0.00681088
-212	0.0102939	0.00394298	0.0100582	0.00922824						-212	0.000160831	-0.00588932	0.0174263	0.00688233
-210	0.00981889	0.00403459	0.0100163	0.00932812						-210	0.000672379	-0.00602313	0.0175128	0.00695553
-208	0.00932973	0.00416413	0.00997919	0.00943506						-208	0.00127488	-0.00619616	0.0175861	0.007039
-206	0.00885744	0.00433136	0.00994261	0.00954541						-206	0.00184425	-0.00641446	0.0176509	0.00713523
-204	0.00839875	0.00451359	0.00992451	0.00965907						-204	0.00233535	-0.00666341	0.0177073	0.00726102
-202	0.00790421	0.00473531	0.00991603	0.0097659						-202	0.00277004	-0.00690728	0.0177379	0.00742487
-200	0.00740239	0.00498171	0.00991353	0.009872						-200	0.00316585	-0.00713335	0.0177468	0.00759159
-198	0.0068869	0.00524569	0.00991885	0.00997836						-198	0.00369524	-0.00736602	0.0177289	0.00777373
-196	0.00636233	0.00551964	0.00993533	0.0100862						-196	0.00428473	-0.0075651	0.0176733	0.00797907
-194	0.00586308	0.00578087	0.00996402	0.0101856						-194	0.00491511	-0.00773369	0.0175722	0.00820386
-192	0.0054101	0.00601075	0.0100033	0.01027						-192	0.00561526	-0.00785538	0.0174303	0.00844177
-190	0.00499989	0.00621754	0.0100597	0.0103431						-190	0.0062908	-0.00794054	0.0172484	0.0086988
-188	0.00464212	0.0064054	0.0101239	0.0104126						-188	0.00689251	-0.0080364	0.0170411	0.00897541
-186	0.00428707	0.00655322	0.0102035	0.0104658						-186	0.00741484	-0.00818013	0.0168183	0.00926674
-184	0.00391969	0.00663014	0.0102919	0.0105038						-184	0.00790286	-0.00833444	0.0165744	0.00957615
-182	0.00354667	0.00665029	0.0103806	0.0105404						-182	0.00838734	-0.0084524	0.0163253	0.00989217
-180	0.00315917	0.00662314	0.0104692	0.01057						-180	0.00883804	-0.00851083	0.016066	0.0102204
-178	0.00277721	0.00656743	0.0105632	0.0105896						-178	0.00927868	-0.00854273	0.0157976	0.0105618
-176	0.00240081	0.0065332	0.0106544	0.0106034						-176	0.00967582	-0.00852841	0.0155238	0.0108861
-174	0.00204409	0.00653566	0.0107398	0.0106102						-174	0.0100749	-0.00848492	0.0152324	0.0112074
-172	0.00170166	0.00656471	0.0108146	0.0106152						-172	0.0104801	-0.00833589	0.0149236	0.0115208
-170	0.00139599	0.00660182	0.0108787	0.0106125						-170	0.0109097	-0.00806739	0.0146138	0.0118139
-168	0.00115653	0.00664221	0.0109266	0.010596						-168	0.0113394	-0.00771047	0.0143084	0.0120998
-166	0.000988737	0.00669855	0.0109668	0.0105771						-166	0.0117302	-0.00728117	0.0140183	0.012378
-164	0.000859021	0.00675617	0.0109962	0.0105603						-164	0.011983	-0.00688836	0.0137361	0.0126567
-162	0.000751302	0.00685645	0.0110104	0.0105366						-162	0.0120824	-0.00646289	0.0134771	0.0129318
-160	0.000634824	0.00698547	0.0110169	0.0105147						-160	0.012033	-0.0060725	0.0132496	0.0132074
-158	0.000517066	0.00713153	0.0110088	0.0104872						-158	0.0119287	-0.00567792	0.0130435	0.0134813
-156	0.000373069	0.00730475	0.0110001	0.0104575						-156	0.0118188	-0.00521061	0.0128526	0.0137567
-154	0.000205869	0.00748157	0.0109856	0.0104152						-154	0.0117241	-0.00466292	0.0126768	0.0140393
-152	4.6875e-05	0.00765082	0.0109641	0.0103636						-152	0.0116712	-0.0041002	0.0125046	0.0143223
-150	-0.000110285	0.00776381	0.0109325	0.0103128						-150	0.0116165	-0.00347967	0.0123316	0.0146011
-148	-0.000247554	0.00784982	0.0109041	0.0102617						-148	0.0115592	-0.00280123	0.0121705	0.0148664
-146	-0.000371142	0.00792281	0.0108692	0.0102149						-146	0.0115021	-0.00215058	0.0120259	0.0151028
-144	-0.000497657	0.00799657	0.0108376	0.0101703						-144	0.0114456	-0.00159274	0.0118964	0.0153268
-142	-0.000641803	0.00806423	0.0108055	0.0101188						-142	0.0113533	-0.00117792	0.0117981	0.0155574
-140	-0.000788857	0.0081308	0.0107663	0.010071						-140	0.0112384	-0.000793934	0.0117256	0.015778
-138	-0.000954478	0.00818654	0.0107101	0.0100155						-138	0.0110032	-0.000401926	0.0116773	0.0159986
-136	-0.00115834	0.00824735	0.0106605	0.00995706						-136	0.0106714	-6.59286e-05	0.0116358	0.0161998
-134	-0.00138032	0.00827556	0.0106203	0.00989306						-134	0.0102926	0.000266216	0.0116217	0.0163832
-132	-0.00162528	0.00828944	0.0105754	0.00982472						-132	0.00994556	0.000612114	0.0116265	0.0165422
-130	-0.00184171	0.00831739	0.0105427	0.00975774						-130	0.00958541	0.000934569	0.0116357	0.0166847
-128	-0.00197749	0.00838467	0.0105087	0.00969071						-128	0.0091936	0.00123515	0.0116653	0.0167984
-126	-0.00201639	0.00849837	0.0104716	0.00961768						-126	0.00881181	0.0014949	0.0117063	0.0168792
-124	-0.00199178	0.00862911	0.0104304	0.00954158						-124	0.0084582	0.00169897	0.0117485	0.0169056
-122	-0.00191355	0.0087492	0.0103813	0.0094716						-122	0.00814809	0.00184622	0.0117851	0.0169147
-120	-0.00182212	0.00886508	0.0103393	0.00941427						-120	0.0078031	0.00197526	0.011817	0.0169312
-118	-0.00171403	0.0090112	0.0103163	0.00937797						-118	0.00751911	0.00216556	0.0118422	0.0169504
-116	-0.00157485	0.00917374	0.0103083	0.00935245						-116	0.00724872	0.00231308	0.0118652	0.0169843
-114	-0.00136458	0.0093724	0.0103045	0.00933878						-114	0.00700145	0.00242418	0.0118889	0.017021
-112	-0.00108723	0.00961864	0.010317	0.0093373						-112	0.00672541	0.00258127	0.0119251	0.0170617
-110	-0.000756252	0.00991685	0.0103364	0.00934638						-110	0.00646976	0.00274627	0.0119653	0.0171127
-108	-0.000399394	0.0102594	0.0103624	0.00937438						-108	0.00619412	0.00296539	0.0120164	0.0171565
-106	-1.5645e-05	0.0106639	0.0103967	0.00941637						-106	0.00593661	0.00328276	0.0120762	0.0172065
-104	0.000404578	0.0111182	0.0104273	0.00946436						-104	0.00568366	0.00364505	0.0121518	0.0172466
-102	0.000877848	0.0116101	0.0104614	0.00954183						-102	0.00541949	0.00405653	0.0122384	0.0172938
-100	0.00138773	0.012143	0.0105021	0.00963093						-100	0.00520497	0.00447783	0.0123301	0.0173599
-98	0.00193669	0.0127034	0.0105622	0.00973572						-98	0.00508147	0.004857	0.0123981	0.0174091
-96	0.00249892	0.0132921	0.0106299	0.00985441						-96	0.00498697	0.00516775	0.0124614	0.0174644
-94	0.00302261	0.0139258	0.010718	0.00998895						-94	0.00493257	0.00539704	0.0124984	0.0175179
-92	0.00351195	0.0145654	0.010818	0.0101372						-92	0.00494156	0.0055517	0.0125236	0.0175838
-90	0.00391341	0.0151524	0.0109224	0.0102998						-90	0.00495444	0.0056336	0.0125437	0.0176716
-88	0.00426473	0.0156968	0.0110289	0.0104761						-88	0.00498164	0.00569014	0.0125762	0.0177738
-86	0.004559	0.0162098	0.0111459	0.0106655						-86	0.00496326	0.00572881	0.0126186	0.0178671
-84	0.00476237	0.0167274	0.0112572	0.010872						-84	0.00486774	0.0057409	0.0126739	0.0179649
-82	0.00488596	0.0172518	0.011375	0.0110893						-82	0.00471366	0.00571134	0.0127492	0.018057
-80	0.00495991	0.0177984	0.0114893	0.0113097						-80	0.00453129	0.00569769	0.01284	0.0181492
-78	0.00498459	0.0183448	0.0116066	0.0115218						-78	0.00428423	0.00569354	0.0129441	0.0182509
-76	0.00494713	0.0189272	0.0117242	0.0117275						-76	0.00400525	0.0056393	0.0130223	0.0183661
-74	0.00487099	0.0195043	0.0118431	0.0119239						-74	0.00368231	0.00554223	0.0130858	0.0185063
-72	0.00481026	0.0200819	0.0119638	0.0121153						-72	0.00329578	0.00538183	0.0131662	0.0186557
-70	0.00478675	0.0206626	0.0120867	0.0123049						-70	0.00293865	0.00521443	0.0132595	0.0188204
-68	0.00479277	0.0212415	0.012215	0.0124873						-68	0.00262281	0.00503295	0.0133652	0.0189773
-66	0.00483216	0.0218345	0.0123367	0.0126636						-66	0.00233107	0.00490484	0.0134847	0.019128
-64	0.00491755	0.0224605	0.0124489	0.0128284						-64	0.00197093	0.00487418	0.0136089	0.0192578
-62	0.00505282	0.0231161	0.0125669	0.0129888						-62	0.00155114	0.00485147	0.0137355	0.0193871
-60	0.00532293	0.0237829	0.0126944	0.0131483						-60	0.00114392	0.00487919	0.013843	0.0195292
-58	0.00568867	0.0244041	0.0128239	0.0133033						-58	0.000746793	0.00493751	0.0139467	0.0196917
-56	0.00611978	0.0249546	0.0129523	0.0134581						-56	0.000366052	0.0049995	0.0140459	0.0198701
-54	0.00659949	0.0254905	0.0130824	0.0136089						-54	7.92434e-05	0.00502981	0.0141323	0.0200487
-52	0.00709217	0.0259728	0.0132182	0.0137527						-52	-0.000165849	0.00502695	0.0142192	0.0202323
-50	0.00762716	0.0264436	0.0133645	0.0138842						-50	-0.00046664	0.00500387	0.0143148	0.020413
-48	0.00815175	0.0268838	0.0135195	0.0140018						-48	-0.000785208	0.00498088	0.0144237	0.0205946
-46	0.00864573	0.0272882	0.0136935	0.0141087						-46	-0.00118298	0.00494389	0.0145312	0.0207949
-44	0.0091516	0.0276336	0.0138581	0.0142136						-44	-0.00163034	0.00490317	0.0146367	0.0210186
-42	0.00962055	0.0279471	0.0140248	0.0143165						-42	-0.00208401	0.0049191	0.0147391	0.0212533
-40	0.010049	0.028246	0.0141861	0.0144193						-40	-0.00254514	0.00498617	0.0148572	0.0214911
-38	0.0104345	0.0285198	0.0143523	0.0145218						-38	-0.00303379	0.00502941	0.0149926	0.0217246
-36	0.0107968	0.0288106	0.0145181	0.0146361						-36	-0.00361344	0.00507028	0.0151309	0.0219513
-34	0.0111629	0.0291359	0.0146801	0.0147577						-34	-0.00425215	0.00516708	0.0152916	0.0221729
-32	0.0115679	0.0294924	0.0148386	0.0148799						-32	-0.00486216	0.00529521	0.0154632	0.0223744
-30	0.0119946	0.0298691	0.0149925	0.0150075						-30	-0.0054506	0.00545766	0.0156326	0.0225759
-28	0.0124255	0.0302456	0.0151413	0.0151363						-28	-0.00598855	0.00563791	0.015821	0.0227886
-26	0.0128436	0.0306202	0.0152883	0.0152599						-26	-0.00644576	0.00580327	0.0160041	0.0229986
-24	0.0132359	0.031001	0.0154372	0.0153785						-24	-0.00678652	0.00600929	0.0161595	0.0232106
-22	0.0135824	0.0314044	0.0155882	0.0154974						-22	-0.0069781	0.00626654	0.016289	0.0234142
-20	0.0138974	0.0317744	0.0157307	0.0156206						-20	-0.00697984	0.00655643	0.0164187	0.0236176
-18	0.0142059	0.0321138	0.0158748	0.015752						-18	-0.00680197	0.00686625	0.0165461	0.0238161
-16	0.014455	0.0323848	0.0160163	0.015886						-16	-0.00650473	0.00718317	0.0166846	0.0240009
-14	0.0146291	0.0325836	0.0161596	0.0160185						-14	-0.00615808	0.00748836	0.0168474	0.0241772
-12	0.0147489	0.0327137	0.0162941	0.0161421						-12	-0.00571629	0.00781131	0.0170257	0.0243353
-10	0.0147861	0.0328053	0.016407	0.0162602						-10	-0.00516587	0.0081349	0.0172343	0.0244827
-8	0.0147845	0.0328975	0.0165043	0.0163666						-8	-0.00450554	0.00849511	0.0174565	0.0246133
-6	0.0147807	0.033019	0.0166021	0.0164656						-6	-0.00369006	0.00894431	0.0177046	0.0247361
-4	0.0147639	0.0331664	0.0166933	0.0165599						-4	-0.00278591	0.00948096	0.0180039	0.0248462
-2	0.014733	0.0333082	0.0167711	0.0166469						-2	-0.00187318	0.0100601	0.0183663	0.0249492
0	0.0146999	0.0334178	0.0168483	0.016723						0	-0.00103295	0.0105408	0.0187784	0.0250584
2	0.0141916	0.0330062	0.0167424	0.0166113						2	-0.000619158	0.0106335	0.0190802	0.0251154
4	0.0137215	0.032479	0.0166391	0.016481						4	-0.000190376	0.0106499	0.0193983	0.0251761
6	0.0132507	0.0318634	0.0165401	0.0163345						6	0.000339099	0.010649	0.0197224	0.0252334
8	0.0128144	0.0311651	0.016441	0.0161749						8	0.00101128	0.0106685	0.020029	0.0252881
10	0.0124444	0.0304067	0.0163441	0.0160082						10	0.00180131	0.010731	0.0203254	0.0253429
12	0.0120992	0.0296121	0.0162537	0.0158338						12	0.00264567	0.010869	0.0206012	0.0253883
14	0.0117896	0.0287971	0.0161727	0.0156544						14	0.00344657	0.0110726	0.0208757	0.025385
16	0.0114751	0.0280034	0.0160956	0.0154733						16	0.00410034	0.0112446	0.0211512	0.0253592
18	0.0111336	0.0272021	0.0160224	0.0152847						18	0.00466733	0.0113819	0.0213752	0.0253321
20	0.0107199	0.0264297	0.0159465	0.0150969						20	0.00520045	0.0115434	0.0215725	0.0252716
22	0.0102233	0.0256897	0.0158615	0.0149118						22	0.00568486	0.0117027	0.0217308	0.0251924
24	0.00967043	0.0249702	0.0157843	0.0147273						24	0.00610253	0.0118108	0.0218699	0.0251026
26	0.00905148	0.0242568	0.0157153	0.0145392						26	0.00645618	0.0118612	0.0219963	0.0249955
28	0.00837231	0.0235317	0.015645	0.014339						28	0.00665036	0.0118573	0.0220977	0.0248843
30	0.00766243	0.0228124	0.0155733	0.0141296						30	0.00674696	0.0118554	0.0221792	0.0247447
32	0.00695662	0.0221012	0.0154907	0.0139164						32	0.00679655	0.0118197	0.0222463	0.0245831
34	0.00625476	0.021401	0.0154028	0.0137016						34	0.0068326	0.0117889	0.0222881	0.0243854
36	0.00558195	0.020718	0.015313	0.0134747						36	0.00683286	0.0117697	0.0223129	0.0241453
38	0.00489423	0.0200059	0.0152314	0.0132411						38	0.00678792	0.0116915	0.0223238	0.0238853
40	0.00421571	0.0192874	0.0151564	0.0129951						40	0.00668261	0.0115499	0.0223251	0.0235902
42	0.00358529	0.0185885	0.015072	0.0127382						42	0.0065577	0.0113391	0.0223345	0.0232814
44	0.00299483	0.0178914	0.0149887	0.0124734						44	0.00635808	0.0110942	0.0223698	0.0229498
46	0.00242345	0.0172079	0.0149065	0.012205						46	0.00605608	0.0108435	0.022429	0.022579
48	0.00186605	0.0165568	0.0148273	0.0119359						48	0.00572724	0.0105125	0.0225227	0.0222067
50	0.00129434	0.0159378	0.0147598	0.0116717						50	0.00540794	0.010122	0.0226384	0.021819
52	0.000707741	0.0153937	0.0147008	0.0114162						52	0.00510404	0.0097403	0.0227628	0.0214138
54	8.75577e-05	0.014913	0.0146466	0.0111577						54	0.00487178	0.00937239	0.0228713	0.0210126
56	-0.000527076	0.0145143	0.0145986	0.0109105						56	0.00469023	0.00903272	0.0229633	0.0206164
58	-0.00113056	0.0141366	0.0145476	0.0106786						58	0.00452197	0.00873903	0.023044	0.0202165
60	-0.00172873	0.013803	0.0145035	0.010472						60	0.0043302	0.0085195	0.0230863	0.0197976
62	-0.00235539	0.0135109	0.0144581	0.0102908						62	0.00419284	0.0083559	0.0231119	0.019366
64	-0.00297637	0.0132757	0.0144239	0.0101369						64	0.00414679	0.00819255	0.0231135	0.0189267
66	-0.00357393	0.0130438	0.0144064	0.0100069						66	0.00415289	0.00794192	0.0231141	0.0184927
68	-0.00412909	0.0128245	0.0144061	0.00989763						68	0.00417208	0.00766066	0.0231164	0.0180498
70	-0.00467085	0.0126595	0.0144198	0.00980972						70	0.00426552	0.00735695	0.0231045	0.0175998
72	-0.00516678	0.012515	0.0144473	0.00973954						72	0.004363	0.0070258	0.0230842	0.0171554
74	-0.00563922	0.0124146	0.0144886	0.00968309						74	0.00441588	0.00666142	0.0230507	0.016732
76	-0.00609609	0.0123264	0.014553	0.00964275						76	0.00445887	0.00626461	0.0229897	0.0163172
78	-0.00652526	0.0122416	0.0146312	0.00963218						78	0.00447861	0.00581542	0.0229056	0.0159186
80	-0.00689275	0.0121636	0.0147192	0.00965158						80	0.00444365	0.0053476	0.0228236	0.0155338
82	-0.00719618	0.0120654	0.0148171	0.009694						82	0.00447833	0.00495327	0.0227068	0.0151493
84	-0.00746652	0.0119904	0.014917	0.00974113						84	0.00461979	0.00467632	0.0225515	0.0147601
86	-0.00772221	0.0119555	0.0150261	0.00978217						86	0.00473161	0.00450212	0.0223773	0.0143834
88	-0.00795945	0.0119373	0.0151267	0.00982026						88	0.00482451	0.00437307	0.022205	0.0140236
90	-0.00818065	0.0119211	0.0152246	0.00986185						90	0.00492968	0.00428129	0.0220313	0.0136828
92	-0.00839596	0.0119056	0.0153143	0.00990948						92	0.00507818	0.00427279	0.0218476	0.0133458
94	-0.00861491	0.0118951	0.0153953	0.00996238						94	0.00522856	0.00431685	0.0216608	0.0130002
96	-0.0088429	0.0118839	0.0154629	0.0100148						96	0.00534741	0.00439774	0.0214636	0.0126536
98	-0.00905578	0.0118782	0.0155254	0.0100603						98	0.0054253	0.00449508	0.0212567	0.0123119
100	-0.00924243	0.0119236	0.0155823	0.0101089						100	0.0054797	0.00465034	0.0210174	0.0119658
102	-0.00942187	0.0120051	0.0156282	0.0101525						102	0.00555735	0.00484767	0.0207501	0.0116205
104	-0.00958009	0.0120864	0.0156731	0.0101819						104	0.00561447	0.00505534	0.0204725	0.0112852
106	-0.00973567	0.0121855	0.015718	0.010206						106	0.0056411	0.00530633	0.0201899	0.0109486
108	-0.00985779	0.0123023	0.0157652	0.0102134						108	0.00562049	0.00556166	0.0199008	0.0106075
110	-0.00993	0.012426	0.0158163	0.0102079						110	0.00559072	0.00577937	0.0196192	0.0102807
112	-0.00995475	0.0125868	0.0158683	0.0101954						112	0.00558256	0.006007	0.0193417	0.00996512
114	-0.0099184	0.0127593	0.0159176	0.010178						114	0.00560177	0.0062105	0.0190816	0.00966882
116	-0.00982579	0.0129416	0.0159696	0.0101677						116	0.0055985	0.00637535	0.0188328	0.00938434
118	-0.00967704	0.0131443	0.0160194	0.0101748						118	0.00562198	0.0064923	0.0185834	0.00911206
120	-0.00953676	0.0133799	0.0160741	0.010191						120	0.00569749	0.00658678	0.0183299	0.00884956
122	-0.00941783	0.0136545	0.0161233	0.0101982						122	0.00583835	0.00656869	0.0180687	0.00860227
124	-0.00930814	0.0139398	0.0161638	0.010193						124	0.00605487	0.0065121	0.0178016	0.008363
126	-0.00920269	0.0142815	0.0161952	0.0101758						126	0.0063024	0.00632465	0.0175465	0.00814395
128	-0.00912067	0.0146424	0.0162094	0.0101516						128	0.00657013	0.00603822	0.0172974	0.007935
130	-0.00907014	0.0150218	0.0162098	0.0101253						130	0.0069206	0.00566547	0.0170694	0.00774563
132	-0.00905211	0.0154279	0.0162017	0.0100921						132	0.00734162	0.00526065	0.0168679	0.00757769
134	-0.00905631	0.0158188	0.0161869	0.0100531						134	0.00784537	0.00481649	0.0166925	0.00742823
136	-0.00906362	0.0162196	0.0161608	0.0100223						136	0.00844159	0.00432551	0.0165534	0.00729489
138	-0.00906342	0.0166267	0.0161424	0.00999527						138	0.00904043	0.00373623	0.016455	0.00717801
140	-0.00904883	0.0170001	0.0161283	0.00996868						140	0.00963432	0.00302543	0.016383	0.00707743
142	-0.00903971	0.0173253	0.0161199	0.00995916						142	0.0101871	0.00228451	0.0163432	0.00701581
144	-0.00900301	0.0176051	0.0161132	0.00996172						144	0.0106641	0.00150185	0.0163161	0.0069737
146	-0.00894149	0.0178365	0.0161152	0.00996502						146	0.0111048	0.000723743	0.0162865	0.0069545
148	-0.00885311	0.0180609	0.0161219	0.00997455						148	0.0114968	3.22558e-05	0.0162659	0.00694969
150	-0.00874407	0.0182547	0.0161183	0.00999579						150	0.0118983	-0.000549435	0.0162502	0.00696243
152	-0.00859928	0.0184389	0.0161022	0.0100319						152	0.0122924	-0.00105352	0.0162392	0.00698301
154	-0.00845094	0.0185725	0.0160788	0.0100769						154	0.0126886	-0.00144165	0.0162518	0.00702406
156	-0.00830926	0.0186417	0.0160416	0.0101214						156	0.0130476	-0.00176085	0.0162873	0.00707105
158	-0.00817861	0.0186468	0.015996	0.0101555						158	0.0133792	-0.00209872	0.0163436	0.00711976
160	-0.00805635	0.0186256	0.0159416	0.0101872						160	0.013714	-0.00245891	0.0164126	0.00718337
162	-0.00793706	0.0185951	0.0158777	0.0102127						162	0.0140747	-0.00285707	0.0164999	0.00725821
164	-0.00784059	0.0185662	0.0157918	0.0102371						164	0.0143794	-0.00322961	0.0165922	0.00734169
166	-0.00773315	0.0185609	0.015702	0.0102415						166	0.0145633	-0.00354764	0.016689	0.0074343
168	-0.00764457	0.0185554	0.0156074	0.0102274						168	0.0146752	-0.00380432	0.0167877	0.00753479
170	-0.00757317	0.0185089	0.0155092	0.0102121						170	0.0147618	-0.00400889	0.0168895	0.00764213
172	-0.00749174	0.0184041	0.0153999	0.0102023						172	0.0148575	-0.00418517	0.0170001	0.00775573
174	-0.00743243	0.0182341	0.015287	0.010201						174	0.0148601	-0.00436569	0.0171108	0.00787481
176	-0.00741094	0.0180528	0.0151709	0.0102125						176	0.0148243	-0.00457844	0.0172202	0.007999
178	-0.00738811	0.0178437	0.0150567	0.0102179						178	0.0148813	-0.00476822	0.0173469	0.00811862
180	-0.00729745	0.0176156	0.014935	0.0102298						180	0.014999	-0.00499555	0.0174705	0.00823565
182	-0.0071761	0.0173585	0.0148177	0.0102369						182	0.0151394	-0.0052346	0.0175957	0.00834287
184	-0.00700424	0.0170861	0.0147108	0.0102463						184	0.0153607	-0.00547987	0.0177176	0.00844294
186	-0.00678717	0.0167795	0.0146053	0.0102606						186	0.0155685	-0.00573301	0.0178285	0.00853401
188	-0.00655776	0.0164301	0.0145049	0.0102652						188	0.0156872	-0.00601836	0.0179513	0.00863154
190	-0.00631978	0.0160614	0.0144143	0.0102635						190	0.0157011	-0.00623523	0.0180665	0.00874686
192	-0.0061247	0.0157206	0.0143248	0.0102521						192	0.0156789	-0.00639687	0.0181729	0.00887206
194	-0.00596543	0.0154256	0.0142259	0.0102398						194	0.0156968	-0.0065093	0.0182812	0.00901813
196	-0.00585617	0.015175	0.0141209	0.0102313						196	0.0157945	-0.00659346	0.0183948	0.00919556
198	-0.00576919	0.0149456	0.014001	0.0102165						198	0.0159545	-0.00663662	0.018524	0.00936906
200	-0.0056912	0.014763	0.0138686	0.010203						200	0.0161539	-0.00661551	0.018661	0.0095166
202	-0.00561988	0.0146061	0.01374	0.0101759						202	0.0163896	-0.00656377	0.0188046	0.00962204
204	-0.00550535	0.0144719	0.013618	0.0101378						204	0.0165546	-0.00644464	0.0189537	0.00968989
206	-0.00536289	0.0143481	0.013511	0.0100785						206	0.0166734	-0.00628052	0.0190887	0.00970714
208	-0.00518396	0.0142425	0.0134101	0.0100198						208	0.0167373	-0.00609707	0.0192088	0.00969861
210	-0.00496769	0.0141377	0.0133048	0.00996105						210	0.0167777	-0.0058784	0.0193247	0.00968339
212	-0.00475229	0.014038	0.0132032	0.00989604						212	0.016756	-0.00555562	0.0194337	0.00964336
214	-0.00453619	0.0139353	0.0130984	0.00982558						214	0.0167499	-0.00519514	0.0195422	0.00957914
216	-0.00431371	0.0138187	0.0130064	0.00974489						216	0.0168331	-0.00477038	0.0196751	0.00950268
218	-0.00405066	0.0137153	0.012921	0.00966967						218	0.0169775	-0.00432497	0.0198108	0.00941364
220	-0.00375718	0.0136043	0.0128388	0.00959902						220	0.0171085	-0.00386201	0.0199489	0.00932348
222	-0.00345788	0.0135261	0.0127654	0.00954093						222	0.0172108	-0.00337962	0.0200875	0.00921757
224	-0.00313291	0.0134651	0.012692	0.00949225						224	0.0173444	-0.00287968	0.0201968	0.00909244
226	-0.00276113	0.0134162	0.0126267	0.00945143						226	0.017489	-0.00242688	0.0203018	0.00896435
228	-0.00238133	0.0133893	0.012561	0.00943193						228	0.0176472	-0.00203969	0.0203774	0.00883827
230	-0.00199153	0.0133867	0.0124916	0.00941704						230	0.0178244	-0.00170387	0.0203886	0.00872579
232	-0.00163523	0.0134028	0.0124227	0.0094007						232	0.0180142	-0.00141258	0.0203634	0.00863351
234	-0.00130672	0.0134303	0.0123428	0.00939649						234	0.0181523	-0.00103367	0.0203069	0.00855565
236	-0.00101229	0.0134523	0.0122642	0.00938908						236	0.0182736	-0.000586768	0.0202135	0.00851023
238	-0.000746878	0.0134435	0.012189	0.00938526						238	0.018331	-7.56208e-05	0.0200974	0.00849717
240	-0.000483692	0.0134391	0.0121128	0.00938664						240	0.0184429	0.000511706	0.0199606	0.00851326
242	-0.000221777	0.0134603	0.0120437	0.00939908						242	0.0185084	0.00115598	0.0198315	0.00854756
244	5.40509e-05	0.0135263	0.0119762	0.00940879						244	0.0186053	0.00178442	0.0197044	0.0085885
246	0.000342754	0.013648	0.0119044	0.00942091						246	0.0186705	0.0024338	0.0195612	0.00861714
248	0.000624604	0.0137854	0.0118289	0.00943806						248	0.0186912	0.00305773	0.0194218	0.00863807
250	0.000907415	0.0139262	0.0117664	0.00945468						250	0.0186506	0.00350542	0.019287	0.0086652
252	0.00118882	0.0140465	0.0117048	0.00947019						252	0.0185731	0.00381929	0.01912	0.00870138
254	0.00145241	0.014174	0.0116485	0.00947695						254	0.0184329	0.00405479	0.018932	0.00874569
256	0.00170073	0.0143106	0.0116054	0.00948304						256	0.0182469	0.00418184	0.0187328	0.00880903
258	0.001935	0.0144349	0.0115731	0.00949217						258	0.0180377	0.00431579	0.0184888	0.00888496
260	0.00216338	0.0145705	0.0115437	0.00949969						260	0.0177408	0.00445668	0.0182383	0.00897615
262	0.00240213	0.0146947	0.0115201	0.00949889						262	0.0173644	0.00453072	0.0179664	0.00907466
264	0.00261382	0.0148166	0.0115014	0.00947985						264	0.016883	0.00455211	0.017712	0.00917242
266	0.00277734	0.0149454	0.01148	0.00945522						266	0.0163349	0.00453162	0.0174559	0.00926686
268	0.00292415	0.0150473	0.0114471	0.00942698						268	0.0158005	0.00442548	0.0172012	0.00935912
270	0.00305943	0.0151324	0.0114112	0.00940433						270	0.0152791	0.0042674	0.0169547	0.0094336
272	0.00318165	0.0152101	0.0113698	0.00938646						272	0.0147202	0.00405795	0.0166999	0.00947785
274	0.00327809	0.0152769	0.0113251	0.00936526						274	0.0141759	0.00382642	0.0164555	0.00949864
276	0.00335863	0.0153564	0.0112817	0.00933818						276	0.0136704	0.00352467	0.0161816	0.00949051
278	0.00343343	0.0154302	0.011241	0.00930372						278	0.0131499	0.00314144	0.0158948	0.00944949
280	0.00353549	0.0154914	0.0111993	0.00926278						280	0.012619	0.00272747	0.015611	0.00938206
282	0.00366472	0.015512	0.0111477	0.00922099						282	0.0121078	0.00230473	0.0153087	0.00929838
284	0.00382941	0.0155155	0.01109	0.00917064						284	0.0116844	0.00194562	0.0149901	0.00920327
286	0.00402036	0.015519	0.0110261	0.00911856						286	0.011266	0.00157893	0.0146815	0.00909988
288	0.00421803	0.0154954	0.0109475	0.00906436						288	0.0109026	0.00120512	0.014385	0.00898464
290	0.00442544	0.0155048	0.0108572	0.00902058						290	0.0106102	0.000809826	0.0140729	0.00886723
292	0.00462765	0.015506	0.0107566	0.00897627						292	0.0103843	0.000403013	0.0137744	0.00874565
294	0.0048455	0.0154844	0.0106357	0.00893982						294	0.0102504	6.31566e-05	0.0134713	0.00861946
296	0.00506761	0.0154358	0.0105001	0.00890038						296	0.0101076	-0.000310714	0.0131927	0.00850104
298	0.00525536	0.0153896	0.0103498	0.00885674						298	0.00998814	-0.000656893	0.0128982	0.00839024
300	0.00541739	0.0153227	0.0101811	0.0087993						300	0.00985515	-0.000993907	0.0126059	0.00829179
302	0.00552605	0.0152444	0.010006	0.00873506						302	0.00967894	-0.00132971	0.0123349	0.00820273
304	0.00560607	0.0151587	0.0098209	0.00866119						304	0.00950273	-0.00168511	0.01207	0.00812777
306	0.00566541	0.0150356	0.00963249	0.00858644						306	0.00930199	-0.00204936	0.0118205	0.00808215
308	0.00572831	0.0148832	0.00944145	0.00850608						308	0.00908337	-0.00240206	0.0115741	0.00806015
310	0.00579336	0.0146976	0.00925268	0.00842576						310	0.0088287	-0.00272024	0.0113131	0.00805221
312	0.00585329	0.0144597	0.00906274	0.00833897						312	0.00856635	-0.00301444	0.0110523	0.00806564
314	0.00592938	0.0141809	0.00887711	0.00825436						314	0.00835272	-0.00328963	0.0107896	0.00809465
316	0.00603812	0.0139064	0.00870341	0.00816587						316	0.00818048	-0.00357703	0.0105234	0.00813249
318	0.00619397	0.0136447	0.00854535	0.00807713						318	0.00798951	-0.00385861	0.0102585	0.00817697
320	0.00640175	0.0133626	0.00839726	0.0079769						320	0.00780982	-0.00416484	0.00998768	0.00822137
322	0.00665034	0.0130771	0.00825684	0.00787166						322	0.00759585	-0.00445446	0.00971521	0.00826138
324	0.00693693	0.0127979	0.00812406	0.00776183						324	0.00740039	-0.00475646	0.00943606	0.00827502
326	0.00724822	0.012528	0.00799257	0.00765155						326	0.00724328	-0.00504624	0.00916223	0.00826744
328	0.00755726	0.0122551	0.00786551	0.00752865						328	0.00715287	-0.00536027	0.00889453	0.00824632
330	0.00786015	0.0120455	0.00774314	0.00739286						330	0.00718405	-0.00566378	0.00863297	0.00821897
332	0.00813318	0.0118643	0.00762149	0.00724546						332	0.00720202	-0.00593995	0.00839294	0.00817331
334	0.00835951	0.0117077	0.00749982	0.00708921						334	0.0072316	-0.00616528	0.00817992	0.00811011
336	0.00855059	0.0115333	0.00736844	0.00693077						336	0.00725207	-0.0063531	0.00798726	0.00804019
338	0.00872866	0.0113296	0.00723146	0.00677481						338	0.00724878	-0.00655957	0.00779071	0.00795378
340	0.00892104	0.0110572	0.00709133	0.00661443						340	0.00720026	-0.00677968	0.00760522	0.00786373
342	0.00913361	0.0107152	0.00694792	0.00646079						342	0.007123	-0.00695629	0.00743798	0.00776288
344	0.00933793	0.0103268	0.00680367	0.00629952						344	0.00703175	-0.00709208	0.00730877	0.00764836
346	0.00952702	0.00990652	0.00666146	0.0061255						346	0.00694431	-0.00719417	0.0071851	0.00752442
348	0.00969785	0.0094757	0.00651788	0.00594744						348	0.0068724	-0.00728381	0.0070587	0.00739042
350	0.00985959	0.00903839	0.00637617	0.0057764						350	0.00674729	-0.00735749	0.00692555	0.0072381
352	0.0100144	0.00857997	0.00623899	0.0056147						352	0.00654573	-0.00744315	0.00678993	0.00706317
354	0.0101792	0.00814278	0.0061033	0.00546268						354	0.00625678	-0.00753453	0.00667184	0.00688056
356	0.0103317	0.00776121	0.00596838	0.00531624						356	0.00588836	-0.00761445	0.00655795	0.00669688
358	0.0104384	0.00742555	0.00583188	0.00517752						358	0.00549531	-0.00764745	0.00643842	0.00650865
360	0.0104899	0.00714638	0.00569482	0.00504882						360	0.00502888	-0.00762002	0.00632416	0.00631441
362	0.0104959	0.0069322	0.00556007	0.00492879						362	0.00455027	-0.00760373	0.00620712	0.00612615
364	0.010475	0.0067731	0.00542187	0.00481622						364	0.00409664	-0.00754848	0.00607602	0.00593745
366	0.0104242	0.00661299	0.0052897	0.0047092						366	0.0036735	-0.00746528	0.00593567	0.00575264
368	0.0103279	0.00645908	0.00516231	0.00460664						368	0.00328802	-0.00740383	0.00578205	0.00558334
370	0.0101925	0.00629545	0.0050414	0.00451064						370	0.0029688	-0.00741762	0.00562816	0.0054318
372	0.0100578	0.00612628	0.00492528	0.00441754						372	0.00267223	-0.00743658	0.00546774	0.00529399
374	0.00990447	0.00596497	0.00480921	0.00433748						374	0.00240297	-0.00745954	0.00531906	0.00517083
376	0.00973618	0.00581595	0.00469816	0.00425792						376	0.00211069	-0.00747554	0.00519209	0.00505883
378	0.00955624	0.00568082	0.00459175	0.00418234						378	0.00185598	-0.00743185	0.00506807	0.00497351
380	0.00934685	0.00556325	0.00448805	0.00410978						380	0.00160601	-0.00739827	0.00494042	0.00490731
382	0.00911484	0.00547826	0.00438923	0.00404388						382	0.00129218	-0.00731001	0.0048181	0.00485168
384	0.00889201	0.00543645	0.0042971	0.00397818						384	0.00096781	-0.00716885	0.00469975	0.00480458
386	0.00867797	0.00539346	0.00421562	0.00392549						386	0.000616966	-0.00698848	0.004595	0.00475423
388	0.00845458	0.00533314	0.00413792	0.00388163						388	0.000257791	-0.00683542	0.00449821	0.00470939
390	0.00821429	0.00526108	0.00406809	0.00384467						390	-0.000108229	-0.00668046	0.00441402	0.00467623
392	0.0079557	0.00517256	0.00400678	0.00381459						392	-0.000457584	-0.00658368	0.00434542	0.00464623
394	0.00769776	0.00512813	0.00395925	0.00378804						394	-0.000780855	-0.00648581	0.00428575	0.00462304
396	0.00745493	0.0051435	0.00392041	0.00376252						396	-0.00108842	-0.00642128	0.00422696	0.00460942
398	0.00721309	0.00518429	0.00389098	0.0037444						398	-0.00140144	-0.00639617	0.00417077	0.00460406
400	0.00699127	0.00523637	0.0038653	0.00373704						400	-0.00170243	-0.00642134	0.0041249	0.004583
402	0.00679227	0.00530829	0.00384562	0.00373477						402	-0.00196864	-0.00649688	0.00407215	0.00455269
404	0.00661773	0.00539421	0.00383187	0.00374344						404	-0.0021587	-0.00657808	0.00401817	0.00450593
406	0.00645058	0.00546887	0.00382017	0.00375024						406	-0.00231419	-0.00663459	0.00396007	0.00444178
408	0.00631324	0.00551748	0.00381137	0.00374196						408	-0.00245865	-0.00669519	0.0039029	0.00436572
410	0.00618367	0.00552294	0.00379908	0.00373556						410	-0.00254222	-0.00673688	0.00384145	0.00427677
412	0.00605147	0.00549211	0.00378439	0.00371969						412	-0.0026657	-0.00674036	0.00378237	0.00418098
414	0.00593897	0.00542588	0.00377647	0.0037035						414	-0.00278232	-0.00667757	0.00371506	0.00407846
416	0.0058369	0.00533676	0.00376982	0.00368432						416	-0.00287462	-0.00659457	0.00365225	0.0039746
418	0.0057664	0.00522242	0.00376442	0.00367038						418	-0.00294984	-0.00648122	0.00357549	0.00388509
420	0.00574453	0.00509784	0.00375282	0.00365349						420	-0.00296083	-0.00632221	0.0034913	0.00381401
422	0.00573688	0.00497615	0.0037392	0.00362783						422	-0.00287311	-0.00619474	0.00341174	0.00376044
424	0.00571423	0.00483888	0.0037198	0.00360394						424	-0.00275448	-0.00604337	0.00333558	0.00370633
426	0.00566869	0.00470201	0.00368669	0.00357519						426	-0.00266828	-0.00582517	0.00326249	0.00365408
428	0.00558927	0.00454972	0.00364194	0.00354288						428	-0.00254265	-0.00559929	0.00319205	0.00358894
430	0.00549997	0.00439966	0.00358933	0.00351655						430	-0.00235268	-0.00533284	0.00311348	0.00350445
432	0.00539712	0.00424477	0.00352172	0.00348692						432	-0.00210458	-0.00505341	0.00302485	0.0034138
434	0.00526828	0.00410717	0.00343914	0.00345576						434	-0.00183783	-0.00475386	0.00292789	0.00331069
436	0.00508942	0.00397876	0.00334457	0.00341492						436	-0.00157272	-0.00447647	0.00281671	0.00321512
438	0.00485481	0.00386341	0.00324196	0.00335768						438	-0.00132037	-0.00420981	0.00271426	0.00312233
440	0.00455475	0.00374823	0.00313413	0.00328943						440	-0.00107457	-0.00394395	0.00261877	0.00303231
442	0.00421252	0.00361608	0.00302594	0.00321654						442	-0.000780119	-0.0037004	0.00251237	0.00295397
444	0.00386547	0.003422	0.00291524	0.00313801						444	-0.000467801	-0.00348931	0.00241385	0.00286686
446	0.00352235	0.00317393	0.00280197	0.00304958						446	-0.000153077	-0.0032844	0.00233064	0.00277002
448	0.00317588	0.00288586	0.00269379	0.00295796						448	0.000126719	-0.00309611	0.00225338	0.0026538
450	0.00283657	0.00258739	0.00258396	0.00285116						450	0.00043151	-0.00289068	0.00219869	0.00253515
452	0.00249215	0.00229797	0.00247817	0.00274092						452	0.00073435	-0.00268226	0.00216841	0.00242066
454	0.0021375	0.00202198	0.00236932	0.0026333						454	0.00105256	-0.00249341	0.00215826	0.00230556
456	0.00179624	0.00178929	0.00226169	0.00252155						456	0.00136355	-0.00235005	0.0021558	0.00219788
458	0.00149459	0.00160167	0.0021546	0.00240081						458	0.00162987	-0.00226173	0.00217132	0.00210025
460	0.00124356	0.00143829	0.00205152	0.00227766						460	0.00184944	-0.00214137	0.0021801	0.00201856
462	0.00102034	0.001322	0.001958	0.00216093						462	0.00192601	-0.00201073	0.00220091	0.00195075
464	0.00080374	0.00120939	0.0018633	0.00205977						464	0.00190552	-0.00186258	0.00219994	0.00188958
466	0.000633604	0.00111152	0.00176769	0.0019616						466	0.00183287	-0.00173217	0.00218759	0.00183353
468	0.000475174	0.00102715	0.00167331	0.00186205						468	0.00170837	-0.00161881	0.00217568	0.00178349
470	0.000337255	0.000930309	0.00158298	0.00176813						470	0.00159307	-0.00155863	0.00215368	0.0017294
472	0.000222123	0.000825121	0.00149569	0.00167182						472	0.00141457	-0.0014513	0.00211673	0.00166157
474	0.000119155	0.000727004	0.00140774	0.00157188						474	0.00119939	-0.00137288	0.00206898	0.00158465
476	2.55624e-05	0.000643895	0.00131922	0.00146916						476	0.00103216	-0.00129534	0.00201404	0.00150055
478	-4.94558e-05	0.000587373	0.00122955	0.00136282						478	0.00090434	-0.00121873	0.00194314	0.00140624
480	-8.46131e-05	0.000516963	0.0011431	0.00125556						480	0.000779647	-0.00113898	0.00186063	0.00130402
482	-9.04138e-05	0.000439499	0.00105862	0.00113725						482	0.000721603	-0.00105151	0.0017511	0.00119737
484	-8.39197e-05	0.000373841	0.000975082	0.00101789						484	0.000686451	-0.000973768	0.00162916	0.00109434
486	-8.28348e-05	0.000347892	0.000886304	0.000903862						486	0.000677941	-0.000860977	0.00149021	0.000983211
488	-6.44297e-05	0.000358336	0.000795352	0.000792442						488	0.000684777	-0.000745353	0.00134341	0.000877086
490	-6.15296e-05	0.000341708	0.00069704	0.000680878						490	0.000661524	-0.000590078	0.00118684	0.000780449
492	-5.53382e-05	0.000292539	0.000594122	0.000572329						492	0.00061212	-0.00042934	0.000998717	0.000673857
494	-4.93766e-05	0.000217475	0.000484131	0.000471668						494	0.000520725	-0.000287811	0.000805056	0.000562011
496	-2.85946e-05	0.000139487	0.000371349	0.000367367						496	0.00040806	-0.000130219	0.000612077	0.00044208
498	-1.58862e-05	8.30686e-05	0.000248947	0.000251515						498	0.000262452	-2.07947e-05	0.000419502	0.000312346
500	6.36994e-06	4.74758e-05	0.000124769	0.000133835						500	0.000134031	2.19253e-05	0.000215265	0.000165276

## Sheet: figureS11B
OFC - Supramarg. Gyr										Post. Insula – OFC
Lags (msec)	Low Mean	High Mean	Low SEM	High SEM		Lag	Level	Integral		Lags (msec)	Low Mean	High Mean	Low SEM	High SEM		Lag	Level	Integral
-500	-2.29062e-05	0.000109445	6.60187e-05	5.69032e-05		pos	low	-13.1043		-500	-3.08526e-06	8.84248e-05	0.000166441	0.000120418		pos	low	-4.85035
-498	-4.87816e-05	0.000179055	0.00013264	0.000109045		pos	low	-6.01401		-498	-4.22596e-05	0.000150367	0.000294506	0.000247674		pos	low	2.0898
-496	-9.44151e-05	0.000229597	0.000201194	0.000161299		pos	low	1.65737		-496	-9.56519e-05	0.000177908	0.000387403	0.000378741		pos	low	2.74911
-494	-0.000154177	0.000258207	0.000268378	0.000216888		pos	low	2.67504		-494	-0.000119698	0.000179062	0.000462556	0.000507626		pos	low	-3.31944
-492	-0.000204266	0.000268024	0.000336069	0.000273096		pos	low	0.966059		-492	-0.000131834	0.000173769	0.000544739	0.000627264		pos	low	16.7306
-490	-0.000214811	0.000256491	0.000405864	0.000326288		pos	low	3.36424		-490	-0.0001284	0.000174688	0.000639309	0.000740048		pos	low	1.19705
-488	-0.000196993	0.000263062	0.000472434	0.000378001		pos	low	-4.90454		-488	-0.000106373	0.000161679	0.000733698	0.000837703		pos	low	9.90468
-486	-0.000185628	0.000275165	0.000537899	0.000428072		pos	low	4.84141		-486	-7.16365e-05	0.000188979	0.000819572	0.000924373		pos	low	-1.07771
-484	-0.000155821	0.000285458	0.000602917	0.000480235		pos	low	5.53161		-484	-5.43698e-05	0.00025977	0.0008941	0.000990888		pos	low	-3.09432
-482	-0.000123322	0.000300212	0.000665887	0.000534971		pos	low	-6.94354		-482	-7.48705e-05	0.000339691	0.000957929	0.00104481		pos	low	4.7499
-480	-7.44497e-05	0.000325001	0.00072893	0.000593882		pos	low	-2.66787		-480	-0.000110705	0.000471113	0.00100032	0.00110025		pos	low	0.0729142
-478	-7.41775e-06	0.000350466	0.000789121	0.000653051		pos	low	1.13987		-478	-0.00014077	0.000629545	0.00103915	0.00116574		pos	low	-1.42045
-476	5.95339e-05	0.000379724	0.000847059	0.000714762		pos	low	9.61352		-476	-0.000194749	0.000801068	0.0010668	0.0012452		pos	low	-6.58129
-474	0.000135818	0.000423416	0.000908721	0.000772552		pos	low	-1.75197		-474	-0.000254754	0.000982486	0.00111838	0.00132428		pos	low	14.2549
-472	0.000224039	0.000475028	0.000968728	0.000829548		pos	low	-8.14807		-472	-0.000253164	0.00117112	0.00118516	0.00141139		pos	low	-18.2502
-470	0.00031013	0.000542522	0.00102647	0.000885933		pos	low	1.7874		-470	-0.000248627	0.00136716	0.00126018	0.00149583		pos	low	24.8948
-468	0.000395121	0.000644785	0.00107972	0.000942678		pos	low	-4.14095		-468	-0.000273362	0.0015319	0.001331	0.00158536		pos	low	4.29862
-466	0.000490895	0.00074933	0.00113219	0.000998408		pos	low	-4.33		-466	-0.000364695	0.00172723	0.00141237	0.00166936		pos	low	-15.2104
-464	0.000555737	0.000863724	0.00118157	0.00105265		pos	low	3.39169		-464	-0.000466247	0.0019589	0.00146276	0.00174954		pos	high	-3.92212
-462	0.000633059	0.000985497	0.00122772	0.00110568		pos	low	6.57615		-462	-0.000613169	0.00216494	0.00150941	0.00181942		pos	high	-4.11167
-460	0.000713426	0.00109094	0.00127163	0.001155		pos	low	-2.07334		-460	-0.000752751	0.00232862	0.00155496	0.00189703		pos	high	-2.90875
-458	0.000781506	0.00116334	0.00131392	0.00120031		pos	low	5.57136		-458	-0.000953527	0.00247328	0.00160526	0.00197055		pos	high	-5.41055
-456	0.000831446	0.00119879	0.00135221	0.00124384		pos	low	5.7551		-456	-0.00122752	0.00256148	0.0016589	0.00203679		pos	high	11.633
-454	0.000898091	0.001218	0.00138857	0.00128296		pos	low	-2.91462		-454	-0.00153337	0.00262299	0.00171349	0.00208686		pos	high	-0.203823
-452	0.00095315	0.00123808	0.00141923	0.00132274		pos	low	-2.72531		-452	-0.00180875	0.00270613	0.00176942	0.00212208		pos	high	3.87393
-450	0.00101099	0.00125218	0.00144725	0.00136143		pos	low	4.68925		-450	-0.00203798	0.00282891	0.00181947	0.00215306		pos	high	-2.71746
-448	0.00109075	0.00128257	0.00147398	0.00140031		pos	low	4.96591		-448	-0.00223136	0.00294738	0.00187321	0.00219079		pos	high	-0.705328
-446	0.00119295	0.00130273	0.00149805	0.00143778		pos	low	2.39927		-446	-0.00236164	0.00305486	0.00192618	0.00222088		pos	high	4.63471
-444	0.00126376	0.00131867	0.00151965	0.00147815		pos	low	8.61692		-444	-0.00249961	0.00305655	0.00200209	0.00225309		pos	high	1.13933
-442	0.00132259	0.00132624	0.00154549	0.00151694		pos	low	-4.69998		-442	-0.00273002	0.00293809	0.00208625	0.00228947		pos	high	4.12815
-440	0.00137564	0.00131488	0.00157042	0.00155025		pos	low	-14.5369		-440	-0.00304201	0.00275835	0.00215028	0.00233157		pos	high	2.17616
-438	0.00141543	0.00130964	0.00159974	0.00158529		pos	low	5.58293		-438	-0.00337472	0.0025489	0.00218467	0.002383		pos	high	5.03913
-436	0.00144991	0.00129494	0.001634	0.00162013		pos	low	9.79426		-436	-0.00373091	0.00230017	0.00220994	0.00243315		pos	high	-22.5836
-434	0.00145089	0.00126884	0.00166767	0.00165303		pos	low	-10.2159		-434	-0.00402645	0.00202327	0.0022287	0.00248176		pos	high	19.6903
-432	0.00144766	0.00124191	0.00169926	0.00168603		pos	low	5.21407		-432	-0.00431116	0.00172774	0.00225804	0.0025316		pos	high	8.50416
-430	0.0014213	0.00121743	0.00173184	0.00171703		pos	low	5.40947		-430	-0.00462792	0.00144569	0.00229281	0.00259253		pos	high	5.50788
-428	0.00139698	0.00119613	0.00176494	0.00174424		pos	low	-0.686718		-428	-0.00501722	0.00119132	0.00232846	0.00266514		neg	low	5.17156
-426	0.00135948	0.00116253	0.00179772	0.00176649		pos	low	2.76978		-426	-0.00536821	0.000968166	0.00236277	0.00273168		neg	low	-4.57862
-424	0.00131275	0.00110569	0.0018275	0.00178879		pos	low	-2.60959		-424	-0.00569744	0.00076562	0.00238347	0.00278268		neg	low	13.4978
-422	0.00126481	0.00100153	0.00185563	0.00180914		pos	low	15.5052		-422	-0.005971	0.000569696	0.00240268	0.00283555		neg	low	-5.40313
-420	0.00121144	0.000891958	0.00188149	0.00182756		pos	low	-6.9297		-420	-0.00614825	0.000424497	0.00245035	0.00288485		neg	low	8.3295
-418	0.0011655	0.000783827	0.00190782	0.00184405		pos	low	-14.6527		-418	-0.00624693	0.000334247	0.00252582	0.00292927		neg	low	-0.372481
-416	0.00115109	0.000694069	0.00193603	0.00186217		pos	low	5.89011		-416	-0.00629329	0.00023747	0.00262014	0.00297336		neg	low	3.22116
-414	0.00119883	0.000590883	0.00196509	0.00188275		pos	low	0.447484		-414	-0.00629929	0.000142673	0.00271854	0.00303036		neg	low	0.300762
-412	0.00129889	0.00044544	0.00199037	0.0019052		pos	low	12.1133		-412	-0.00633575	0.000133012	0.00281448	0.00310338		neg	low	-8.75745
-410	0.00144725	0.000270248	0.00201473	0.00192513		pos	low	1.5298		-410	-0.00635107	0.000212897	0.00290727	0.00318647		neg	low	9.42673
-408	0.00162771	9.69649e-05	0.00204148	0.00194414		pos	low	12.686		-408	-0.00632073	0.000344578	0.00299945	0.00328142		neg	low	-5.8161
-406	0.0018085	-4.53578e-05	0.00207069	0.00196252		pos	low	1.2587		-406	-0.00619461	0.000496746	0.00308991	0.00337899		neg	low	-9.38564
-404	0.00197475	-0.000191245	0.00210601	0.00198		pos	low	-5.21985		-404	-0.00600552	0.000664645	0.00316907	0.00347967		neg	low	-4.27861
-402	0.0021014	-0.000326796	0.00214929	0.00199789		pos	low	0.312507		-402	-0.00577452	0.000799073	0.00322959	0.00358067		neg	low	1.00289
-400	0.00219043	-0.000453634	0.0021973	0.00201332		pos	low	-2.93294		-400	-0.00552139	0.000879372	0.00327391	0.0036828		neg	low	-16.0375
-398	0.00225601	-0.00056133	0.00224408	0.00202631		pos	low	-1.53193		-398	-0.00528458	0.000907118	0.00332216	0.00378635		neg	low	22.3605
-396	0.00232647	-0.000661038	0.00228635	0.00203531		pos	low	5.74077		-396	-0.00511499	0.000903311	0.00337036	0.00389681		neg	low	11.3336
-394	0.00239852	-0.000743431	0.00232383	0.00204147		pos	low	1.84411		-394	-0.00502472	0.000861619	0.00340568	0.00401496		neg	low	-4.00577
-392	0.00247831	-0.00080942	0.00236002	0.00204747		pos	low	12.3147		-392	-0.00504234	0.000754094	0.00344623	0.00413563		neg	high	5.99513
-390	0.00250999	-0.000868024	0.00239746	0.00205306		pos	low	-9.38554		-390	-0.00513049	0.000621373	0.00347254	0.00425728		neg	high	-4.94895
-388	0.00250836	-0.000892884	0.00243478	0.00205741		pos	low	5.33332		-388	-0.00523352	0.000449267	0.00348731	0.00437131		neg	high	-3.81903
-386	0.00250643	-0.000910908	0.00247287	0.00206008		pos	low	-13.0885		-386	-0.00529411	0.000230482	0.00348505	0.00447649		neg	high	-10.4086
-384	0.00249068	-0.000939484	0.00250844	0.00206554		pos	low	14.6538		-384	-0.00535844	-3.22318e-05	0.00346849	0.00457645		neg	high	7.67847
-382	0.00243464	-0.000981033	0.00253966	0.00207438		pos	low	-1.45545		-382	-0.00539894	-0.000298824	0.0034492	0.0046665		neg	high	-5.25565
-380	0.00235814	-0.00107974	0.002571	0.00208765		pos	low	3.21916		-380	-0.00535788	-0.000535178	0.00344506	0.00476208		neg	high	4.88537
-378	0.00224944	-0.00122307	0.00259739	0.00210711		pos	high	-4.24508		-378	-0.00518575	-0.000715008	0.00344076	0.00487127		neg	high	-5.26448
-376	0.00212536	-0.00139681	0.00262	0.00212898		pos	high	-5.72837		-376	-0.00488537	-0.000833235	0.00343237	0.00498112		neg	high	1.01846
-374	0.00193508	-0.00157758	0.0026353	0.00215111		pos	high	5.33816		-374	-0.00451374	-0.000938203	0.0034165	0.00506962		neg	high	5.50385
-372	0.00174506	-0.00173836	0.00265744	0.00217302		pos	high	5.35491		-372	-0.00410025	-0.00108908	0.00339436	0.00514643		neg	high	-2.73005
-370	0.00158992	-0.0019001	0.00268372	0.00219736		pos	high	-3.89749		-370	-0.00370213	-0.00124251	0.00339402	0.00521402		neg	high	-3.10158
-368	0.00146079	-0.00207698	0.00271496	0.00222879		pos	high	2.55879		-368	-0.00341052	-0.00137395	0.00343372	0.00526764		neg	high	-1.31625
-366	0.00135277	-0.00226497	0.00275064	0.00226817		pos	high	-3.01442		-366	-0.00322158	-0.00148299	0.00350552	0.00531978		neg	high	5.15774
-364	0.00122695	-0.00247162	0.0027867	0.00231448		pos	high	3.39209		-364	-0.00309188	-0.00154016	0.0035958	0.00537925		neg	high	-15.8885
-362	0.00108801	-0.00268996	0.00281675	0.00236575		pos	high	4.08845		-362	-0.00303006	-0.00157978	0.00369289	0.00544731		neg	high	18.8914
-360	0.000988278	-0.00289028	0.00284664	0.00241964		pos	high	2.16477		-360	-0.00297528	-0.00164281	0.00377666	0.00552448		neg	high	10.1274
-358	0.000900907	-0.00305643	0.00287521	0.00247274		pos	high	1.84918		-358	-0.00287046	-0.00169094	0.00385782	0.0056056		neg	high	6.25998
-356	0.000849044	-0.00319176	0.00290257	0.00252691		pos	high	10.7757		-356	-0.00276398	-0.00165039	0.00394062	0.00568683
-354	0.000817626	-0.00330884	0.00292827	0.0025759		pos	high	-0.593225		-354	-0.00263365	-0.00152417	0.00402723	0.00576925
-352	0.00079901	-0.00338916	0.00295479	0.00261773		pos	high	2.45334		-352	-0.00247488	-0.00138463	0.00410824	0.00584991
-350	0.000767558	-0.00346734	0.00298571	0.002651		pos	high	-0.683271		-350	-0.00223308	-0.00117725	0.00418502	0.0059274
-348	0.000747921	-0.00351869	0.00301828	0.0026769		pos	high	0.177921		-348	-0.00189354	-0.000973253	0.00425425	0.00598827
-346	0.000730753	-0.00352958	0.00305088	0.0026946		pos	high	0.917708		-346	-0.00151007	-0.000762884	0.00431603	0.00603112
-344	0.000704102	-0.00349651	0.00308212	0.00271009		pos	high	-6.38271		-344	-0.00108709	-0.000560997	0.00438033	0.00606689
-342	0.000692996	-0.0034369	0.0031144	0.00272566		pos	high	10.9531		-342	-0.000597603	-0.000367556	0.00444742	0.00610396
-340	0.000673015	-0.00336238	0.00314683	0.00273886		pos	high	5.01919		-340	-7.4713e-05	-0.000150002	0.00453256	0.00613794
-338	0.000640351	-0.00327834	0.00318053	0.00275124		pos	high	-3.19693		-338	0.000507095	8.92238e-05	0.00461916	0.00617647
-336	0.000569195	-0.0032259	0.00321031	0.00275932		pos	high	0.303447		-336	0.0010742	0.000271594	0.00471398	0.00621646
-334	0.00044694	-0.00318539	0.00323815	0.00276454		pos	high	13.0413		-334	0.00162179	0.000404643	0.00482158	0.00625354
-332	0.000298343	-0.00316134	0.00326554	0.00277018		pos	high	-2.45756		-332	0.00207377	0.000519245	0.00494503	0.00629033
-330	0.000128137	-0.00311157	0.00328862	0.00277578		pos	high	-4.04021		-330	0.0024001	0.00057063	0.00508158	0.00632275
-328	-5.0239e-05	-0.00304413	0.00331028	0.00277947		pos	high	7.05982		-328	0.0026288	0.000581114	0.00522553	0.00635852
-326	-0.000220125	-0.00295871	0.00332819	0.00278196		pos	high	-1.47636		-326	0.00273554	0.00056437	0.00537163	0.00640156
-324	-0.000364042	-0.00284749	0.00334422	0.00278617		pos	high	-6.5286		-324	0.00281906	0.000520682	0.00552283	0.00645895
-322	-0.000470673	-0.00271244	0.00335821	0.00279311		pos	high	4.57903		-322	0.00294085	0.000444024	0.00567733	0.00653242
-320	-0.000535448	-0.00255703	0.00337103	0.00280101		pos	high	-6.14443		-320	0.00310794	0.000352861	0.00581866	0.00661052
-318	-0.000559813	-0.00236563	0.00337939	0.00280952		pos	high	-4.82638		-318	0.00327612	0.000310448	0.00595348	0.0066815
-316	-0.000542225	-0.00218859	0.00338797	0.00282115		pos	high	2.24215		-316	0.00344493	0.000322696	0.00606527	0.00674831
-314	-0.000495274	-0.00204103	0.00339974	0.00283374		pos	high	2.62401		-314	0.00360649	0.000375798	0.00615322	0.00680666
-312	-0.000410651	-0.00190195	0.00341145	0.00284715		pos	high	-1.18736		-312	0.00372003	0.00041459	0.00621833	0.00685727
-310	-0.000351071	-0.00177064	0.00341882	0.00285922		pos	high	2.99405		-310	0.00380121	0.000390777	0.0062742	0.00690524
-308	-0.000307447	-0.00165268	0.00341843	0.00286912		pos	high	1.97976		-308	0.00391021	0.000320087	0.00631869	0.00694592
-306	-0.000295356	-0.00154217	0.00341411	0.00287922		pos	high	4.0305		-306	0.00398083	0.000229813	0.0063656	0.00696345
-304	-0.000318404	-0.00144735	0.00340489	0.00289207		pos	high	-3.90985		-304	0.00405167	0.000126527	0.00642389	0.00697025
-302	-0.000384284	-0.00134821	0.00339402	0.00290931		pos	high	-5.52283		-302	0.0041073	-1.58723e-05	0.00650345	0.00696803
-300	-0.000479431	-0.0012738	0.00338268	0.00292948		pos	high	11.5514		-300	0.00411069	-0.00016748	0.00658453	0.00696287
-298	-0.000588579	-0.00121081	0.00337402	0.00294985		pos	high	-0.0571547		-298	0.00410366	-0.000334895	0.00666239	0.00695716
-296	-0.000685277	-0.00115873	0.00337055	0.00297062		pos	high	-17.1118		-296	0.00405649	-0.000521173	0.00673991	0.00694484
-294	-0.000763804	-0.00111488	0.00337176	0.00299037		pos	high	2.82121		-294	0.00397616	-0.000713139	0.00680676	0.00694347
-292	-0.000842637	-0.00110642	0.00337453	0.00301053		pos	high	5.78555		-292	0.00385444	-0.000888974	0.0068633	0.00695949
-290	-0.000894732	-0.00111352	0.00338095	0.00302987		pos	high	-8.03493		-290	0.00373371	-0.00100913	0.00690367	0.00700263
-288	-0.000917612	-0.00112577	0.00338781	0.00304919		pos	high	-7.10835		-288	0.00366759	-0.00106884	0.00693971	0.00705444
-286	-0.000908557	-0.00113462	0.00339563	0.00306868		pos	high	-9.75899		-286	0.00364401	-0.00106756	0.00697794	0.00710997
-284	-0.000880882	-0.00114456	0.00340829	0.00308591		pos	high	-5.2396		-284	0.00364459	-0.000995155	0.00702533	0.00715833
-282	-0.000876963	-0.00114621	0.00342444	0.00310004		pos	high	0.364093		-282	0.00366775	-0.000871654	0.00707038	0.00717915
-280	-0.000886935	-0.00113264	0.00344405	0.00311445		pos	high	2.25986		-280	0.00374428	-0.000671482	0.00708724	0.00717959
-278	-0.000886009	-0.00110661	0.00347471	0.00312668		pos	high	2.64831		-278	0.00383163	-0.000443552	0.00708941	0.00714876
-276	-0.000889976	-0.0010925	0.00351152	0.00313822		pos	high	3.09422		-276	0.00383015	-0.000198649	0.00709279	0.00709352
-274	-0.000875027	-0.00109972	0.00355213	0.00314863		pos	high	-1.93145		-274	0.00378288	1.98818e-05	0.00708601	0.00702554
-272	-0.000845453	-0.00115827	0.0035939	0.00315923		pos	high	0.0280686		-272	0.00372288	0.000192341	0.00707816	0.00696449
-270	-0.000799569	-0.00122528	0.00363209	0.00316892		pos	high	2.39371		-270	0.00363126	0.00039231	0.00707571	0.0069025
-268	-0.000757794	-0.00130766	0.00366117	0.00318074		pos	high	3.01017		-268	0.00352729	0.000650383	0.00707417	0.00682484
-266	-0.000739179	-0.0013908	0.00368507	0.00319115		pos	high	-7.33261		-266	0.00342276	0.000925615	0.00708404	0.00674865
-264	-0.000690034	-0.00145881	0.00371484	0.00319691		pos	high	-0.603382		-264	0.00332766	0.00121644	0.00710703	0.0066771
-262	-0.00067713	-0.00151125	0.00374168	0.00319872		pos	high	-0.666691		-262	0.00321765	0.00148616	0.00714109	0.00660316
-260	-0.000695713	-0.00154699	0.00376831	0.00320002		pos	high	2.27192		-260	0.00314497	0.00175784	0.00719557	0.00652644
-258	-0.000731207	-0.00155842	0.00379794	0.00319958		pos	high	6.7175		-258	0.00306613	0.00201246	0.00727157	0.00644383
-256	-0.000809157	-0.00153095	0.00382484	0.0031951		neg	low	-5.58023		-256	0.00295998	0.00232792	0.00737309	0.00634525
-254	-0.000932861	-0.0014662	0.00384559	0.00319063		neg	low	-0.46767		-254	0.00276357	0.00260063	0.0074916	0.00623139
-252	-0.00107956	-0.00138471	0.00385995	0.0031915		neg	low	0.771782		-252	0.00244825	0.00284122	0.0076338	0.00611221
-250	-0.00120979	-0.00126417	0.00387457	0.00319741		neg	low	4.43778		-250	0.00214878	0.00299707	0.00778146	0.00599513
-248	-0.00134082	-0.00116743	0.00389284	0.00320878		neg	low	4.1576		-248	0.00188329	0.00309977	0.0079228	0.00588435
-246	-0.00148104	-0.00110017	0.00391175	0.00322754		neg	low	7.29385		-246	0.00165212	0.0031485	0.00808299	0.00576575
-244	-0.00158969	-0.00103767	0.0039323	0.00325041		neg	low	6.32332		-244	0.00154867	0.00316736	0.0082584	0.00564984
-242	-0.00171991	-0.000982515	0.00395211	0.00327482		neg	low	-0.670792		-242	0.00161123	0.00321341	0.00842006	0.0055441
-240	-0.00186289	-0.000911152	0.00397019	0.00330044		neg	low	1.72127		-240	0.00169247	0.00330575	0.00856197	0.00544889
-238	-0.00201714	-0.000835917	0.00398651	0.00332808		neg	low	0.052137		-238	0.00176933	0.00351349	0.00869497	0.00536474
-236	-0.00216333	-0.000748127	0.00400449	0.00335873		neg	low	0.55168		-236	0.0018154	0.00379991	0.00880888	0.00528077
-234	-0.00231075	-0.000661582	0.0040229	0.00339319		neg	low	4.78286		-234	0.00176828	0.00401224	0.00891614	0.00520556
-232	-0.00243312	-0.000565845	0.00404598	0.00342889		neg	low	-1.14898		-232	0.0017244	0.00410284	0.00902741	0.0051334
-230	-0.00256634	-0.000501964	0.0040686	0.00346484		neg	low	-8.25402		-230	0.00171534	0.00405566	0.0091234	0.00507759
-228	-0.00268213	-0.000494338	0.00409229	0.0035018		neg	low	-11.3948		-228	0.00178613	0.00391817	0.00918902	0.00503785
-226	-0.00276504	-0.000532779	0.00412043	0.00353749		neg	low	1.90984		-226	0.00188891	0.0037166	0.00923566	0.00500507
-224	-0.00282397	-0.000586224	0.0041494	0.0035776		neg	low	1.34565		-224	0.00204004	0.00350122	0.00926704	0.00499769
-222	-0.00282311	-0.000687076	0.00418	0.00361755		neg	low	-6.84863		-222	0.00221387	0.00327384	0.00930368	0.00501451
-220	-0.00279525	-0.000826973	0.00420839	0.0036533		neg	low	5.6624		-220	0.0024158	0.00305237	0.00936958	0.0050544
-218	-0.002763	-0.000986668	0.00423297	0.00368118		neg	low	-4.44734		-218	0.00258843	0.00287044	0.00945356	0.00511472
-216	-0.00273456	-0.00112494	0.00425405	0.00370848		neg	low	-4.52562		-216	0.00274698	0.00271778	0.00956428	0.00519697
-214	-0.002679	-0.00125633	0.00427787	0.00374379		neg	low	-2.58632		-214	0.00286692	0.00261487	0.00968151	0.0053071
-212	-0.00260941	-0.00135392	0.00430713	0.00378368		neg	low	12.0275		-212	0.00293564	0.0026001	0.00978902	0.00544261
-210	-0.00252684	-0.00140929	0.00434273	0.0038265		neg	low	-1.14113		-210	0.00293196	0.00261324	0.00990835	0.00558034
-208	-0.00246217	-0.00141625	0.00438196	0.00387317		neg	low	-9.3469		-208	0.00286636	0.00261094	0.0100332	0.00571542
-206	-0.00242318	-0.00137218	0.00442246	0.00391922		neg	low	8.38391		-206	0.00268587	0.0026372	0.010144	0.00582816
-204	-0.00240829	-0.00125735	0.00446516	0.00396739		neg	low	-4.9059		-204	0.00241517	0.00273879	0.0102211	0.00593281
-202	-0.00241669	-0.00108857	0.00450613	0.00401197		neg	low	-2.52884		-202	0.00215043	0.00290327	0.0102547	0.0060491
-200	-0.00238673	-0.000872881	0.00455754	0.00405344		neg	low	9.50238		-200	0.0019091	0.00307098	0.010243	0.00617778
-198	-0.00233135	-0.00058522	0.00461112	0.00409339		neg	low	-7.05203		-198	0.00167622	0.00326741	0.0101898	0.00630367
-196	-0.0022809	-0.000255289	0.00466697	0.00413612		neg	low	-7.06547		-196	0.00156308	0.00348408	0.0100993	0.00643996
-194	-0.00221057	6.48224e-05	0.00473175	0.00418357		neg	low	-4.54222		-194	0.00155228	0.00364701	0.00999402	0.00657727
-192	-0.00214501	0.000387971	0.00479794	0.00422931		neg	low	-0.237575		-192	0.00157411	0.00374232	0.00987956	0.00669592
-190	-0.00206347	0.000698105	0.00486667	0.00427726		neg	low	-8.61682		-190	0.00157362	0.00374715	0.00977022	0.00679977
-188	-0.00196974	0.00100353	0.00493944	0.00432333		neg	low	4.01248		-188	0.00155567	0.00367803	0.00969337	0.00689073
-186	-0.00184417	0.00132793	0.00501305	0.00436167		neg	low	-0.913144		-186	0.00154678	0.00352446	0.0096444	0.0069766
-184	-0.00171965	0.00165315	0.00507681	0.00439314		neg	low	-0.113265		-184	0.00166894	0.00333597	0.00963881	0.00706
-182	-0.00158478	0.00196781	0.00513039	0.00441698		neg	low	4.52424		-182	0.00186268	0.00313383	0.00969363	0.00714397
-180	-0.00143062	0.00228618	0.0051788	0.00443225		neg	low	-5.95735		-180	0.00208993	0.00291495	0.00978576	0.00721501
-178	-0.00126596	0.00257499	0.00522374	0.00444429		neg	low	15.5965		-178	0.00237998	0.00267555	0.00989845	0.00727414
-176	-0.00109178	0.00282445	0.00526474	0.00445885		neg	low	5.16039		-176	0.00262919	0.00237786	0.01002	0.00732422
-174	-0.000885215	0.00305365	0.00530973	0.00446416		neg	low	-20.181		-174	0.00284232	0.00206324	0.010162	0.00737637
-172	-0.000707745	0.00328458	0.00534423	0.00446194		neg	low	3.81814		-172	0.00306107	0.00176643	0.0103398	0.00744985
-170	-0.000541197	0.00351274	0.00536768	0.00445516		neg	low	-4.19859		-170	0.00324549	0.0015049	0.0105357	0.0075411
-168	-0.000355107	0.00372352	0.00538462	0.00444521		neg	low	13.5666		-168	0.00341731	0.00125596	0.0107613	0.00764815
-166	-0.000149103	0.00392594	0.00539645	0.00443168		neg	low	4.64511		-166	0.00355117	0.00106088	0.0109877	0.00775407
-164	3.90471e-05	0.00413804	0.00540026	0.00441486		neg	low	12.1997		-164	0.00365528	0.000900451	0.011199	0.00785117
-162	0.000261098	0.0043016	0.00540699	0.0043991		neg	low	9.12805		-162	0.00380224	0.000737344	0.0113962	0.00795055
-160	0.000495447	0.00443617	0.00541116	0.00437711		neg	low	0.865208		-160	0.00403656	0.000597174	0.0115783	0.00805252
-158	0.000760606	0.00452372	0.00541572	0.00435338		neg	low	2.51762		-158	0.00437134	0.000523254	0.0117392	0.0081715
-156	0.00107875	0.00456575	0.00541775	0.00432978		neg	low	-3.12794		-156	0.00475074	0.00050008	0.0119036	0.00830315
-154	0.0014123	0.00458773	0.00541174	0.00430877		neg	low	-6.05363		-154	0.00513249	0.000507521	0.0120827	0.00843744
-152	0.00179206	0.00457581	0.00540658	0.00429354		neg	low	0.596647		-152	0.00549314	0.000549351	0.0122669	0.00858119
-150	0.00218519	0.00452193	0.00539962	0.00428699		neg	low	5.13857		-150	0.00584594	0.000614763	0.0124477	0.00873657
-148	0.00258882	0.00442811	0.00539203	0.00428962		neg	low	15.8338		-148	0.00624041	0.00072024	0.0126347	0.00891863
-146	0.00301005	0.0043406	0.00538727	0.00429569		neg	low	-11.0248		-146	0.00668565	0.000751867	0.0128328	0.00912425
-144	0.0034242	0.00424622	0.00538776	0.00430874		neg	low	6.76102		-144	0.00708325	0.000710262	0.0130252	0.00935528
-142	0.00380004	0.00413826	0.005389	0.00432817		neg	low	-7.58461		-142	0.00733334	0.000645332	0.0132058	0.00960667
-140	0.00409657	0.00401673	0.00538721	0.00435178		neg	low	6.78499		-140	0.00744772	0.000537254	0.0133786	0.00985999
-138	0.00436952	0.00386686	0.00538422	0.00438052		neg	low	0.283711		-138	0.0074598	0.000400419	0.0135369	0.0101046
-136	0.00460552	0.00369599	0.00537893	0.00440889		neg	low	-1.97555		-136	0.00731302	0.000231864	0.0136889	0.0103454
-134	0.00479459	0.00349254	0.00537657	0.00443697		neg	high	1.75297		-134	0.00704987	1.82919e-06	0.0138137	0.0105609
-132	0.00488713	0.00327423	0.00537888	0.00446673		neg	high	-4.4875		-132	0.00669269	-0.000283666	0.0139193	0.0107516
-130	0.00488951	0.00307152	0.00538485	0.00449354		neg	high	9.06006		-130	0.00627142	-0.000610887	0.0140407	0.0109333
-128	0.00484143	0.0028813	0.00539787	0.00452199		neg	high	9.60704		-128	0.00575541	-0.000902676	0.0141941	0.0111171
-126	0.00480522	0.00268435	0.00542088	0.00455186		neg	high	3.68493		-126	0.00518386	-0.00111568	0.0143804	0.0113142
-124	0.00483582	0.00246189	0.00544819	0.00458343		neg	high	3.91697		-124	0.00462251	-0.00129106	0.0146101	0.0115136
-122	0.00496215	0.00222229	0.00548273	0.00461364		neg	high	-5.86452		-122	0.00407472	-0.0015177	0.0148724	0.011716
-120	0.00510118	0.0019359	0.00552511	0.00464972		neg	high	1.40776		-120	0.00355963	-0.00181542	0.0151399	0.0119118
-118	0.00521119	0.00165589	0.0055754	0.00468608		neg	high	-5.16497		-118	0.00319936	-0.002158	0.0154087	0.0121054
-116	0.00527353	0.00141153	0.00563218	0.00471469		neg	high	-1.0806		-116	0.00296659	-0.00258364	0.0156815	0.012294
-114	0.00533981	0.0011955	0.00569367	0.00473714		neg	high	-1.8563		-114	0.00280125	-0.00307051	0.0159766	0.0125001
-112	0.00538193	0.000970882	0.00575655	0.004759		neg	high	3.34998		-112	0.00270104	-0.00362753	0.0162837	0.0127426
-110	0.00538018	0.000760011	0.00581734	0.00478279		neg	high	7.54455		-110	0.00270746	-0.00421099	0.0166069	0.0130271
-108	0.00535738	0.00055731	0.00588156	0.00481382		neg	high	-7.94311		-108	0.00277917	-0.00475933	0.0169487	0.0133413
-106	0.00536526	0.000387346	0.00595448	0.00484904		neg	high	-1.27345		-106	0.00282579	-0.00523885	0.017296	0.0136657
-104	0.00539187	0.000229329	0.00603904	0.00488629		neg	high	-2.67677		-104	0.00287952	-0.00560627	0.0176463	0.0140043
-102	0.00544152	7.16561e-05	0.00613715	0.00492023		neg	high	0.760527		-102	0.00301279	-0.00589501	0.0180087	0.0143511
-100	0.00550717	-7.13749e-05	0.00624589	0.00494918		neg	high	-6.99637		-100	0.00313428	-0.00607286	0.0183842	0.0147159
-98	0.00561197	-0.000222819	0.00636461	0.00497742		neg	high	8.29063		-98	0.00329325	-0.00611068	0.0187945	0.015099
-96	0.00573228	-0.000370161	0.00649122	0.0050069		neg	high	1.22422		-96	0.00354779	-0.00604721	0.019223	0.0155098
-94	0.00588414	-0.000511123	0.00662141	0.00503772		neg	high	-1.73696		-94	0.00383807	-0.00588396	0.0196378	0.015939
-92	0.00604476	-0.000610384	0.00674786	0.00507001		neg	high	2.76943		-92	0.00416204	-0.00561138	0.020041	0.0163654
-90	0.00620853	-0.00066535	0.0068664	0.00510358		neg	high	6.68924		-90	0.00452627	-0.0052489	0.0204365	0.0167845
-88	0.00640307	-0.000648249	0.0069814	0.00513592		neg	high	-1.79417		-88	0.0048918	-0.00481505	0.0208207	0.0172025
-86	0.00662233	-0.000564035	0.00710039	0.00516674		neg	high	0.11635		-86	0.00521743	-0.00431992	0.0212089	0.0176095
-84	0.00688792	-0.000421535	0.00721997	0.00520061		neg	high	4.50405		-84	0.00546126	-0.00372139	0.0215945	0.018
-82	0.00712835	-0.000216049	0.00733547	0.00523661		neg	high	-0.909185		-82	0.0056011	-0.00299119	0.0219791	0.0183847
-80	0.00731052	-4.54681e-06	0.00744261	0.00527657		neg	high	-5.42693		-80	0.00561548	-0.00213364	0.0223632	0.0187615
-78	0.00740944	0.000195129	0.00754654	0.00532392		neg	high	6.68951		-78	0.00560014	-0.0011509	0.0227575	0.0191289
-76	0.00741453	0.000405231	0.00763781	0.00537719		neg	high	-4.13898		-76	0.00555657	-8.92459e-05	0.0231753	0.019487
-74	0.00734895	0.000613868	0.00771867	0.00543896		neg	high	-6.02469		-74	0.00557875	0.0009915	0.0236157	0.0198283
-72	0.00722711	0.000841147	0.00778834	0.00550728		neg	high	5.36518		-72	0.00570902	0.00206337	0.0240856	0.020154
-70	0.00711494	0.00106066	0.00785543	0.00558161		neg	high	-4.54003		-70	0.00587261	0.0030928	0.0245889	0.0204561
-68	0.00702865	0.00123482	0.00791409	0.00566062		neg	high	-8.48284		-68	0.00607236	0.0040408	0.0251123	0.0207302
-66	0.00700455	0.00136122	0.0079718	0.00574472		neg	high	0.350979		-66	0.00630224	0.00491885	0.0256319	0.0209962
-64	0.00700651	0.00148212	0.00802553	0.00582954		neg	high	1.89144		-64	0.0065595	0.00571168	0.0261507	0.0212475
-62	0.00702273	0.00162451	0.00807568	0.00591528		neg	high	7.83271		-62	0.00680326	0.00647066	0.0266807	0.0214978
-60	0.00704689	0.00177385	0.00812421	0.00600253		neg	high	-6.78406		-60	0.00703518	0.00727133	0.0272226	0.0217644
-58	0.00711092	0.00191071	0.00817483	0.00609033		neg	high	2.70309		-58	0.00733003	0.00809637	0.027776	0.0220472
-56	0.0071955	0.00205219	0.00823219	0.00617519		neg	high	1.86132		-56	0.00770572	0.00888263	0.0283379	0.022338
-54	0.00728823	0.00215701	0.00829356	0.00626278		neg	high	10.5376		-54	0.00815849	0.00957264	0.0288989	0.0226332
-52	0.00739827	0.00224812	0.00835472	0.00635251		neg	high	-14.4051		-52	0.00866591	0.0102567	0.0294776	0.0229355
-50	0.00754352	0.00234963	0.0084196	0.00644423		neg	high	-2.49568		-50	0.00929299	0.0109499	0.0300632	0.023235
-48	0.00769448	0.00247431	0.00848187	0.0065348		neg	high	8.13535		-48	0.010067	0.0116774	0.0306331	0.0235392
-46	0.00783356	0.00260881	0.00853289	0.00662292		neg	high	-6.19909		-46	0.0109463	0.0125179	0.0311779	0.0238413
-44	0.00797274	0.00275611	0.00857247	0.00670751		neg	high	-2.512		-44	0.0119746	0.0134217	0.0316851	0.0241385
-42	0.00808127	0.00292917	0.00860588	0.00678833		neg	high	-3.61622		-42	0.0131747	0.0143523	0.0321616	0.0244306
-40	0.00817337	0.00308566	0.00863601	0.00687118		neg	high	-2.71811		-40	0.0144947	0.0152907	0.0326378	0.0247305
-38	0.00823462	0.00322868	0.00866139	0.00695303		neg	high	0.321017		-38	0.0157941	0.0162503	0.0331242	0.0250546
-36	0.00827504	0.00336963	0.00868884	0.00703273		neg	high	1.25195		-36	0.0171162	0.0172727	0.0335965	0.0253891
-34	0.00829996	0.00347726	0.00871498	0.00710856		neg	high	5.86291		-34	0.018476	0.0183643	0.0340605	0.0257345
-32	0.00827848	0.00356247	0.00874266	0.00717821		neg	high	-2.97654		-32	0.0198593	0.0194902	0.0345202	0.0260885
-30	0.00818974	0.00362527	0.00877621	0.00724612		neg	high	-6.06853		-30	0.0212989	0.0205799	0.0349955	0.026448
-28	0.00804087	0.0037036	0.00880899	0.00731146		neg	high	1.02921		-28	0.0227741	0.0216851	0.0354722	0.0268288
-26	0.0079222	0.00380102	0.00884246	0.00737612		neg	high	5.25822		-26	0.0241997	0.0226753	0.0359587	0.0272123
-24	0.00777652	0.00391187	0.00887388	0.00743728		neg	high	1.53071		-24	0.0255764	0.0235549	0.036449	0.0275957
-22	0.00757244	0.00400734	0.00890563	0.00749658		neg	high	-5.98846		-22	0.0268827	0.024365	0.0369373	0.0279944
-20	0.00734418	0.00407177	0.00893913	0.0075482		neg	high	-3.1271		-20	0.0282366	0.0250763	0.0374153	0.0284132
-18	0.00712129	0.00405961	0.00897161	0.00758995		neg	high	8.6438		-18	0.0296302	0.0256476	0.0378721	0.0288053
-16	0.00690149	0.00397681	0.00899993	0.00762385		neg	high	0.855884		-16	0.0310248	0.0261686	0.0383342	0.029191
-14	0.00669055	0.00384996	0.00902873	0.00764902		neg	high	-1.65518		-14	0.0323821	0.0266975	0.0388018	0.0295686
-12	0.00652498	0.00371542	0.00906328	0.00766753						-12	0.0335913	0.0272931	0.0392546	0.0299326
-10	0.00632867	0.00359936	0.00908993	0.0076817						-10	0.0345713	0.0279341	0.0396814	0.0303099
-8	0.0061099	0.00353364	0.00911613	0.00769104						-8	0.0353383	0.0286098	0.0400895	0.0307062
-6	0.00581919	0.00349374	0.00913751	0.00769798						-6	0.0359496	0.0292823	0.0404716	0.0310905
-4	0.00551344	0.00346901	0.00915695	0.00770209						-4	0.0365098	0.0299657	0.0408475	0.0314694
-2	0.00519821	0.00348451	0.00917263	0.00769825						-2	0.03706	0.0306611	0.0411925	0.0318367
0	0.0049249	0.00356751	0.00918911	0.00768872						0	0.0376181	0.0313831	0.0415115	0.0322037
2	0.00466092	0.00352112	0.00913956	0.00762183						2	0.0375638	0.0311284	0.0414966	0.0323599
4	0.00447045	0.00354947	0.00909181	0.00755383						4	0.0374229	0.0308342	0.0414142	0.0325053
6	0.00433309	0.00359193	0.00904612	0.00748674						6	0.0372525	0.0304961	0.0412716	0.0326268
8	0.00424362	0.00361405	0.00900084	0.00742072						8	0.0370544	0.0300657	0.0410718	0.0327366
10	0.00421632	0.00363573	0.00895552	0.00735975						10	0.0368434	0.0295501	0.0408122	0.0328352
12	0.00425809	0.00365487	0.00891028	0.00730192						12	0.0365955	0.0289253	0.0405026	0.0328996
14	0.00434809	0.00366895	0.00886073	0.00724835						14	0.0363215	0.0282104	0.0401609	0.0329282
16	0.00448424	0.00368476	0.00881339	0.00719799						16	0.0359295	0.0274225	0.0397837	0.0329153
18	0.00465338	0.00367506	0.0087689	0.00715008						18	0.0353997	0.0266467	0.0393871	0.0328619
20	0.00478946	0.00362916	0.00871582	0.00710351						20	0.0348362	0.0258503	0.0389778	0.0327697
22	0.00493784	0.00354172	0.00865781	0.00705725						22	0.0342867	0.0250889	0.0385569	0.0326394
24	0.00506604	0.00344508	0.00858931	0.00701617						24	0.0337447	0.0243244	0.0381146	0.0324625
26	0.00519015	0.00338992	0.0085192	0.00698095						26	0.0332422	0.0235629	0.0376242	0.0322344
28	0.00528911	0.00340327	0.00844685	0.00694893						28	0.0328925	0.0228512	0.0371275	0.0319785
30	0.00539148	0.00349572	0.00837077	0.00692068						30	0.0325389	0.0221192	0.0366231	0.0316858
32	0.00546363	0.00365205	0.00829754	0.00689554						32	0.0321509	0.0212945	0.0361216	0.0313568
34	0.00549405	0.00383686	0.00821861	0.006878						34	0.0316842	0.020476	0.0356262	0.0310079
36	0.00551581	0.00400948	0.00814558	0.00686831						36	0.03112	0.0196343	0.0351616	0.0306276
38	0.00555621	0.00415371	0.00808551	0.00685813						38	0.0304421	0.0187818	0.0347353	0.0302062
40	0.00555176	0.00424879	0.00802609	0.0068407						40	0.0297434	0.0180098	0.0343293	0.0297535
42	0.00550104	0.00429549	0.00796873	0.00681865						42	0.0290725	0.0172976	0.0339252	0.0292849
44	0.00548012	0.00428606	0.00791838	0.00679328						44	0.0284226	0.0166008	0.0335023	0.0288082
46	0.00541288	0.00423877	0.00787348	0.00676575						46	0.0278412	0.0158791	0.0330631	0.028339
48	0.00536136	0.00416456	0.00783549	0.00673467						48	0.0272645	0.015119	0.0326068	0.0278644
50	0.00528815	0.00406394	0.00779882	0.00669996						50	0.0266709	0.014373	0.0321327	0.0273916
52	0.00519485	0.00400167	0.00776528	0.00665392						52	0.0260676	0.0136788	0.031642	0.026908
54	0.00508711	0.00397042	0.00772929	0.00660326						54	0.0254637	0.0130446	0.0311733	0.0264199
56	0.00499005	0.00398105	0.00768664	0.00655461						56	0.0248467	0.0124462	0.0307305	0.0259416
58	0.00493369	0.00401449	0.00764824	0.00650401						58	0.0242301	0.011891	0.0303048	0.0254691
60	0.00492329	0.00401492	0.00761142	0.00644963						60	0.0235961	0.0114283	0.0298815	0.0250096
62	0.00487869	0.00399482	0.00756128	0.00639443						62	0.0229957	0.0109929	0.02946	0.0245656
64	0.00485526	0.0039394	0.00750151	0.00634426						64	0.0224122	0.0106104	0.0290204	0.0241457
66	0.00482824	0.00388192	0.00742931	0.00629481						66	0.0218845	0.0102851	0.0285517	0.0237485
68	0.00482867	0.00378437	0.00736003	0.00624419						68	0.0212782	0.00995181	0.0280634	0.0233603
70	0.00486355	0.00369256	0.00729231	0.00619322						70	0.0206009	0.00965135	0.0275555	0.0229847
72	0.00487127	0.00363249	0.00722154	0.00614264						72	0.0198796	0.00934642	0.0270413	0.0226039
74	0.00480593	0.00359047	0.00715136	0.00608946						74	0.019147	0.00905239	0.0265517	0.0222178
76	0.00469771	0.00354958	0.00708004	0.00603642						76	0.0184631	0.00878957	0.0260848	0.0218342
78	0.00460719	0.00351824	0.0070179	0.00598212						78	0.0178523	0.00853152	0.0256444	0.0214606
80	0.00449082	0.00350205	0.00696424	0.00592585						80	0.0172807	0.00829649	0.0252166	0.0210857
82	0.00432568	0.00347155	0.00691172	0.00586576						82	0.0167611	0.00812104	0.0247811	0.0207195
84	0.00411723	0.00343689	0.00686377	0.00580436						84	0.0162209	0.00805554	0.0243519	0.0203683
86	0.00389149	0.00339356	0.00681862	0.00574156						86	0.0156136	0.00806073	0.0239224	0.0200241
88	0.00369647	0.00336276	0.00677441	0.00568113						88	0.0148949	0.0080925	0.0234921	0.0196962
90	0.00354022	0.00334951	0.00673343	0.00561913						90	0.0141002	0.00813019	0.0230714	0.0193749
92	0.00340995	0.00334947	0.00669608	0.00555595						92	0.0132243	0.00818261	0.0226601	0.0190594
94	0.0033157	0.00335626	0.00666088	0.00549001						94	0.0123895	0.00829123	0.0222458	0.0187337
96	0.00325182	0.00335297	0.00662785	0.00542775						96	0.0116343	0.00852196	0.0218332	0.0183986
98	0.00321463	0.00335533	0.00659931	0.00536887						98	0.010929	0.00881005	0.0214054	0.0180562
100	0.0031773	0.00336036	0.00657181	0.00531579						100	0.0102679	0.00907326	0.0209827	0.0177114
102	0.00318383	0.00335515	0.00654437	0.00526704						102	0.00966094	0.00924395	0.0205616	0.0173472
104	0.00321101	0.00334602	0.00651679	0.00521695						104	0.00915599	0.00932487	0.0201366	0.0169551
106	0.00323701	0.00333629	0.0064792	0.00516253						106	0.00874136	0.00932267	0.0197151	0.0165502
108	0.00326486	0.00332505	0.00643553	0.00510554						108	0.00846641	0.00927201	0.0192793	0.0161455
110	0.0033191	0.003269	0.00639159	0.00504613						110	0.00835567	0.00913586	0.0188359	0.0157431
112	0.003419	0.00319146	0.00634544	0.0049854						112	0.00837027	0.00899572	0.0184038	0.0153677
114	0.00362615	0.00312016	0.00630341	0.00492007						114	0.00843626	0.00889361	0.0179928	0.0150118
116	0.00392719	0.00306181	0.00626115	0.00485026						116	0.00854186	0.00884072	0.0176	0.014673
118	0.00428642	0.00304455	0.00621089	0.00477907						118	0.0086686	0.00875125	0.0172315	0.0143473
120	0.00463302	0.00307421	0.00616165	0.00470568						120	0.0087913	0.00864287	0.0168577	0.0140382
122	0.00501322	0.00312461	0.00610951	0.00463024						122	0.00889165	0.00840596	0.0164732	0.0137302
124	0.00541361	0.00313355	0.0060593	0.00455742						124	0.00888983	0.00806484	0.0160775	0.0134139
126	0.00583728	0.00309414	0.00601232	0.0044904						126	0.00873041	0.00764449	0.0156845	0.0130844
128	0.00626458	0.00299699	0.00596439	0.00443035						128	0.00850356	0.00718323	0.0153043	0.0127479
130	0.00664694	0.00282795	0.00591573	0.00437409						130	0.0082795	0.00670451	0.0149325	0.0124026
132	0.00699773	0.00259826	0.00587093	0.00431769						132	0.00804758	0.00625265	0.0145892	0.0120656
134	0.00731351	0.00233934	0.00583639	0.00425713						134	0.00778859	0.00585513	0.0142917	0.0117312
136	0.00757922	0.00205759	0.00580611	0.00419804						136	0.00747838	0.00554093	0.0140315	0.0113984
138	0.00778175	0.00180005	0.00577281	0.00414747						138	0.00721212	0.00527363	0.0137896	0.0110696
140	0.00793959	0.0015538	0.00573091	0.00410806						140	0.00688641	0.0050675	0.0135688	0.0107298
142	0.00808428	0.00127337	0.00567869	0.00407814						142	0.00649563	0.00491708	0.0133615	0.0103957
144	0.00821114	0.000939812	0.00562192	0.00405614						144	0.00605248	0.00476446	0.0131773	0.0100667
146	0.00829759	0.000553836	0.00555595	0.00404072						146	0.00547059	0.0045868	0.0130209	0.00974673
148	0.00834432	0.000120972	0.00548288	0.00403401						148	0.0047578	0.00437967	0.0128802	0.00945291
150	0.00843097	-0.000326764	0.00540041	0.00403241						150	0.00401171	0.00419682	0.0127388	0.00919141
152	0.00847673	-0.000749178	0.00531187	0.00403831						152	0.00329552	0.00399543	0.0125992	0.00895756
154	0.0084391	-0.00114764	0.00521465	0.0040515						154	0.002638	0.00374123	0.0124868	0.00873745
156	0.00836018	-0.00150175	0.00511484	0.00406953						156	0.00200693	0.00345106	0.0123918	0.00853663
158	0.00830649	-0.0018226	0.0050213	0.00409325						158	0.00151899	0.00309956	0.0122941	0.00834103
160	0.00827154	-0.002104	0.00493604	0.00411853						160	0.00114141	0.00270383	0.0121851	0.00815075
162	0.00823323	-0.00235307	0.00485858	0.00414431						162	0.000732607	0.00223837	0.0120645	0.00796737
164	0.00817268	-0.00258066	0.00478625	0.0041745						164	0.000268409	0.00173935	0.0119423	0.0077934
166	0.0080626	-0.00280396	0.00471555	0.00420289						166	-0.000173392	0.00128263	0.0118287	0.00763244
168	0.0079403	-0.00303242	0.00464737	0.00422969						168	-0.000630762	0.000928515	0.0117386	0.00748916
170	0.00776773	-0.00324268	0.00457797	0.004254						170	-0.00114034	0.000683302	0.0116705	0.00735961
172	0.00761029	-0.0034042	0.00451134	0.00427456						172	-0.0016941	0.00053771	0.01162	0.00724739
174	0.00746255	-0.00350176	0.00444635	0.00428884						174	-0.00223005	0.00044321	0.0115886	0.0071549
176	0.00730135	-0.00351152	0.00438417	0.00429512						176	-0.00278165	0.00038673	0.011567	0.0070875
178	0.00712273	-0.00348129	0.00432343	0.00429589						178	-0.00335828	0.000297502	0.011552	0.00703291
180	0.00694937	-0.00340749	0.00427097	0.00428611						180	-0.0038856	0.000225586	0.0115415	0.00700094
182	0.00681212	-0.00328833	0.0042293	0.00427103						182	-0.00440422	0.000160644	0.0115382	0.00697783
184	0.00671556	-0.00317357	0.00419979	0.00425399						184	-0.00481259	0.000125235	0.0115469	0.00695809
186	0.00661216	-0.00303406	0.00417884	0.00423169						186	-0.00505463	5.83165e-05	0.011568	0.00693492
188	0.00648522	-0.00288941	0.00416325	0.00420901						188	-0.00512556	-3.48815e-05	0.0116017	0.00689307
190	0.00631437	-0.00276667	0.00415099	0.00418426						190	-0.00508489	-0.00012895	0.0116527	0.00682768
192	0.00616486	-0.00262338	0.00414275	0.00415528						192	-0.00492635	-0.000220529	0.0117262	0.0067489
194	0.00603508	-0.00244018	0.00413634	0.00412461						194	-0.00470671	-0.00025196	0.0118158	0.00665358
196	0.00590901	-0.00222296	0.0041306	0.00409285						196	-0.00446148	-0.000277528	0.0118909	0.00656127
198	0.00575087	-0.00199888	0.00412405	0.00406204						198	-0.00425233	-0.000314614	0.0119287	0.00649089
200	0.00554892	-0.00175726	0.00411569	0.00403527						200	-0.00403437	-0.000339577	0.0119226	0.0064463
202	0.00530041	-0.00151552	0.00410478	0.00401142						202	-0.00380276	-0.000325278	0.0118949	0.00643042
204	0.00505649	-0.00130115	0.00409268	0.00399136						204	-0.00357586	-0.000286072	0.0118428	0.00642852
206	0.0048437	-0.0010906	0.00408388	0.00396648						206	-0.00340549	-0.000218551	0.0117645	0.00642563
208	0.00465354	-0.000903459	0.00407834	0.00393711						208	-0.00336673	-8.65055e-05	0.0116683	0.00642205
210	0.00449522	-0.000726055	0.0040724	0.0039072						210	-0.0034197	9.59151e-05	0.0115765	0.00642628
212	0.00435948	-0.000577441	0.00406946	0.00387599						212	-0.00353376	0.000219315	0.011492	0.00644433
214	0.00423776	-0.000472559	0.00407206	0.00384506						214	-0.00367191	0.000241744	0.0114211	0.00647926
216	0.00417266	-0.000386497	0.00407832	0.00381284						216	-0.00375525	0.000191989	0.0113416	0.00651195
218	0.00412703	-0.000288274	0.0040875	0.0037755						218	-0.00375584	0.000107445	0.0112587	0.00654133
220	0.00412476	-0.000169054	0.00410222	0.00373568						220	-0.00373236	6.84946e-06	0.0111559	0.00656861
222	0.00411147	-4.26586e-05	0.00412501	0.00369914						222	-0.00371493	-0.000147123	0.0110273	0.00658993
224	0.00407624	8.8724e-05	0.00415211	0.00366415						224	-0.00376642	-0.000412887	0.0109051	0.00660367
226	0.00403771	0.000235804	0.00418264	0.0036368						226	-0.00395273	-0.000790931	0.010794	0.00661131
228	0.00402183	0.000410596	0.00421353	0.00361603						228	-0.0042166	-0.00117924	0.0107077	0.00659604
230	0.00404591	0.000602881	0.00424545	0.00360081						230	-0.00443326	-0.00150543	0.0106348	0.00656703
232	0.00410808	0.000801836	0.00427903	0.00359003						232	-0.00452426	-0.00177476	0.0105758	0.0065297
234	0.00415463	0.00101592	0.00431211	0.0035831						234	-0.00446049	-0.00197996	0.0105201	0.00648263
236	0.00417957	0.00122459	0.00434229	0.00357919						236	-0.00419171	-0.00219923	0.0104701	0.00641701
238	0.00417473	0.00143976	0.00437064	0.00357816						238	-0.00375747	-0.00241008	0.0104008	0.00634161
240	0.00415778	0.00166038	0.00439737	0.00358124						240	-0.0032255	-0.00262002	0.0103156	0.00625993
242	0.00409982	0.00188929	0.00442412	0.00358847						242	-0.00270528	-0.00281305	0.0102241	0.00618423
244	0.00400269	0.00211043	0.00444925	0.00359489						244	-0.00220285	-0.00299996	0.0101191	0.00612092
246	0.0038622	0.00231937	0.00447097	0.00360053						246	-0.00172638	-0.00316755	0.00998927	0.00606286
248	0.00365672	0.00254258	0.0044888	0.00360377						248	-0.00124863	-0.00338051	0.00984074	0.00600911
250	0.00340368	0.00277491	0.00450005	0.00360873						250	-0.000764324	-0.0037093	0.00968797	0.00596976
252	0.00312508	0.00302835	0.00450509	0.0036086						252	-0.000314666	-0.004082	0.00954164	0.00593995
254	0.00281139	0.00325141	0.00450311	0.00360583						254	9.23964e-05	-0.00444028	0.00942045	0.00591587
256	0.00245014	0.00343209	0.00449545	0.00360061						256	0.00052721	-0.00479251	0.00931481	0.00590048
258	0.00209103	0.00357168	0.00447708	0.00359194						258	0.00102946	-0.00510371	0.00923867	0.00589879
260	0.00172385	0.00368057	0.00444951	0.00358354						260	0.00154971	-0.00529995	0.00919183	0.00591949
262	0.00135205	0.00374909	0.00441562	0.00357373						262	0.00206513	-0.00538348	0.0091567	0.00594688
264	0.000971757	0.00377952	0.00437818	0.00355993						264	0.00251238	-0.00531794	0.00912073	0.00597915
266	0.000611341	0.0038035	0.00433761	0.00354162						266	0.00288175	-0.00507938	0.00907008	0.00601617
268	0.000307232	0.00382528	0.00429424	0.00351809						268	0.00317173	-0.0047572	0.00900355	0.00603958
270	6.29073e-05	0.00382633	0.00425024	0.00348802						270	0.00334117	-0.00437354	0.00892629	0.00604611
272	-0.000140059	0.00379824	0.00420294	0.00344893						272	0.00341656	-0.00388619	0.00884861	0.00603825
274	-0.000307679	0.00375771	0.00415137	0.00340317						274	0.00342775	-0.00328853	0.00877089	0.00600221
276	-0.000443791	0.00369919	0.00409707	0.00335674						276	0.00333133	-0.00263317	0.00869539	0.00595553
278	-0.000544544	0.00361349	0.00404577	0.00331387						278	0.00315543	-0.00203065	0.00860942	0.00590128
280	-0.000590529	0.0035222	0.00399972	0.00327193						280	0.00302822	-0.00150791	0.00852156	0.00585025
282	-0.00057828	0.00340117	0.0039548	0.00323237						282	0.00289685	-0.000952559	0.00841131	0.00580196
284	-0.000542716	0.00327544	0.00390836	0.00319645						284	0.00277281	-0.000375132	0.008274	0.00575546
286	-0.00044757	0.00316231	0.00386621	0.00316546						286	0.00264746	0.00017937	0.00812579	0.00570285
288	-0.000301768	0.00306272	0.00382548	0.00313722						288	0.00250012	0.000755987	0.00797908	0.00563806
290	-0.000118438	0.00295136	0.00378346	0.00311201						290	0.00232965	0.00134526	0.00784462	0.00556643
292	8.93841e-05	0.00285253	0.00374296	0.00308673						292	0.00209822	0.00188061	0.00771966	0.00547889
294	0.000319422	0.00274787	0.00370484	0.00306141						294	0.00179341	0.00233357	0.00759077	0.00537844
296	0.00053883	0.0026198	0.00366746	0.00303849						296	0.0013683	0.00271552	0.00746451	0.00529033
298	0.000743089	0.00248951	0.0036335	0.00301579						298	0.000912477	0.00303752	0.00736022	0.00519879
300	0.000908049	0.00235405	0.00360689	0.00299269						300	0.000414319	0.00333456	0.00728106	0.00509844
302	0.00104791	0.00220361	0.00359129	0.0029725						302	-0.000103526	0.00361538	0.00722143	0.00500167
304	0.0011517	0.00205891	0.00358346	0.00295255						304	-0.000593505	0.00388897	0.00717435	0.00489586
306	0.00123909	0.0019279	0.00358188	0.00293377						306	-0.00103892	0.0041439	0.00714176	0.0047915
308	0.00130425	0.00183446	0.00358601	0.00291405						308	-0.00135855	0.00440344	0.00709931	0.00470345
310	0.00136843	0.00177588	0.00359809	0.0028938						310	-0.00161033	0.00463862	0.00704335	0.0046278
312	0.00145232	0.00174412	0.00361543	0.002877						312	-0.00190765	0.00482579	0.0069915	0.00456052
314	0.00152884	0.00173601	0.0036349	0.0028656						314	-0.00224635	0.00499705	0.00694526	0.0045094
316	0.0015925	0.00174876	0.00365112	0.00285614						316	-0.00259351	0.00519214	0.00690257	0.00447144
318	0.00167188	0.00179486	0.00366791	0.00285062						318	-0.00295173	0.00530026	0.00685929	0.00443446
320	0.00177943	0.00184592	0.00368783	0.00285012						320	-0.00331501	0.00532238	0.00680657	0.0044126
322	0.00191927	0.00190046	0.00370724	0.00285205						322	-0.00368606	0.00525102	0.00673657	0.00440911
324	0.00204325	0.00197021	0.00372455	0.00285314						324	-0.00400124	0.00507998	0.00664282	0.00440428
326	0.00215133	0.00205831	0.00374116	0.00284953						326	-0.00424501	0.00488621	0.00653234	0.00438818
328	0.00223852	0.00213447	0.00375503	0.00284295						328	-0.00440854	0.00468165	0.00642427	0.0043462
330	0.00233639	0.00219939	0.00376479	0.00283576						330	-0.00446095	0.00445785	0.00629484	0.00429029
332	0.00245926	0.00225811	0.00376735	0.00282969						332	-0.00439684	0.00429334	0.00615612	0.00423871
334	0.00258834	0.00230238	0.00376359	0.00282188						334	-0.00423376	0.00419559	0.00600284	0.00420343
336	0.00272576	0.00233652	0.00375771	0.00281202						336	-0.00395049	0.0041002	0.00585499	0.00417313
338	0.00287628	0.00237396	0.00374535	0.00279844						338	-0.00353316	0.00407495	0.00571747	0.00415186
340	0.0030247	0.00241741	0.00372356	0.00278221						340	-0.00306918	0.00409383	0.00558477	0.00412453
342	0.00317177	0.00246877	0.00369469	0.00276334						342	-0.00261045	0.004149	0.00547378	0.0040829
344	0.00325161	0.00250215	0.00366341	0.00274107						344	-0.00210391	0.00426981	0.00538712	0.00403051
346	0.00328834	0.00248106	0.00363238	0.00271548						346	-0.00158454	0.00442	0.00532504	0.00397093
348	0.00328176	0.00240345	0.00360516	0.00269124						348	-0.00102922	0.00455965	0.00528067	0.00392308
350	0.00324132	0.00231161	0.00357646	0.00266731						350	-0.000447888	0.00466561	0.00526008	0.00388146
352	0.00319394	0.00220794	0.00354528	0.00263972						352	0.0001824	0.00479246	0.00525772	0.00384018
354	0.00309338	0.00208822	0.00351042	0.00261029						354	0.000851782	0.0049157	0.00527072	0.00378576
356	0.00298887	0.00195085	0.0034788	0.00257909						356	0.00151136	0.00500351	0.00528595	0.00372774
358	0.00290819	0.00178226	0.00345145	0.00254641						358	0.00215848	0.00504601	0.00529971	0.00367196
360	0.00280722	0.00158855	0.00342312	0.00251309						360	0.00269359	0.00504233	0.00530086	0.00361231
362	0.00268909	0.00138508	0.00339265	0.00247973						362	0.00313279	0.00501512	0.00529515	0.00354778
364	0.00255693	0.0011793	0.00335972	0.002447						364	0.00345287	0.00499478	0.00529572	0.00348507
366	0.00245071	0.000969278	0.0033274	0.00241545						366	0.00371152	0.00499488	0.00529057	0.0034196
368	0.00240205	0.000751278	0.00329789	0.00238142						368	0.00394782	0.00507275	0.00530038	0.00336121
370	0.00240033	0.000534151	0.00327286	0.00234057						370	0.00418932	0.00515778	0.00531035	0.00330306
372	0.00240304	0.000319167	0.00324817	0.00229431						372	0.00448239	0.00525139	0.005315	0.00323201
374	0.00240642	0.000109667	0.00322364	0.00224569						374	0.00474044	0.00532104	0.00530256	0.00316092
376	0.00239673	-8.94062e-05	0.00319383	0.00219419						376	0.00488988	0.00531254	0.00527583	0.00309151
378	0.00237376	-0.000248199	0.00315752	0.00213947						378	0.00489988	0.00527815	0.00524735	0.0030341
380	0.00232817	-0.000373232	0.00311946	0.00208255						380	0.00481481	0.00521169	0.0052121	0.00299052
382	0.00226769	-0.000494043	0.00308104	0.00202448						382	0.00468485	0.00511874	0.00517801	0.00294281
384	0.00219347	-0.000613542	0.00304459	0.00196348						384	0.00454648	0.00501308	0.00515116	0.00289363
386	0.00211817	-0.000718944	0.00301081	0.00190426						386	0.00442691	0.004858	0.00513934	0.00284042
388	0.00202896	-0.000812056	0.00297396	0.0018485						388	0.00429019	0.00468008	0.00513225	0.00278831
390	0.0019044	-0.000882595	0.00293524	0.0017957						390	0.0041677	0.00451801	0.00511887	0.00274428
392	0.00175338	-0.000965027	0.00289281	0.00174684						392	0.0040207	0.00432722	0.00508205	0.00269433
394	0.00160754	-0.00103998	0.00285097	0.00170241						394	0.00388438	0.00411817	0.00502008	0.00265113
396	0.00146426	-0.00112103	0.00280864	0.00166048						396	0.00378057	0.00391454	0.004938	0.00261196
398	0.00130547	-0.00121405	0.00276388	0.00161936						398	0.0037898	0.00367023	0.00484394	0.00256884
400	0.00117124	-0.00133144	0.00272106	0.00158105						400	0.00386921	0.00340432	0.00474109	0.00253548
402	0.00105106	-0.00148585	0.00268188	0.00154532						402	0.00397901	0.00317802	0.00462972	0.00250511
404	0.000933674	-0.00167602	0.00264639	0.00151121						404	0.00408628	0.00305185	0.00451691	0.00247605
406	0.000832938	-0.00187795	0.00261376	0.00148016						406	0.0041789	0.00297709	0.0044251	0.00244236
408	0.000736183	-0.00210334	0.0025835	0.00145429						408	0.00417417	0.00292361	0.0043485	0.00241466
410	0.000639701	-0.00234205	0.00255843	0.00143378						410	0.00409568	0.00289875	0.00426888	0.00239716
412	0.000530125	-0.00258054	0.00253539	0.00141966						412	0.00399589	0.00287	0.00418392	0.00238807
414	0.000392513	-0.00278048	0.0025129	0.00140625						414	0.00394375	0.00286163	0.00409655	0.00238237
416	0.000251152	-0.00294383	0.00248447	0.00139281						416	0.00390675	0.0029194	0.00400658	0.002384
418	0.000134993	-0.00309687	0.00244791	0.00138174						418	0.00384513	0.00299364	0.00390538	0.0023983
420	2.61748e-05	-0.0032249	0.00240508	0.00137207						420	0.00370659	0.00306989	0.0037945	0.0024112
422	-6.21804e-05	-0.00331537	0.00236028	0.00136472						422	0.00351793	0.00310971	0.00367725	0.00241626
424	-0.000157147	-0.00336427	0.00231066	0.00136112						424	0.00333094	0.00314782	0.00354182	0.00240897
426	-0.000248299	-0.00334955	0.00225325	0.00135863						426	0.00317308	0.00320425	0.00340964	0.00239251
428	-0.000337149	-0.00330207	0.00219287	0.0013559						428	0.00295631	0.00326963	0.00330248	0.0023708
430	-0.000388359	-0.00322209	0.00213447	0.00135155						430	0.00274587	0.00339647	0.00320445	0.00235695
432	-0.000430724	-0.00310391	0.00207682	0.00134376						432	0.0025617	0.00355375	0.00312548	0.002361
434	-0.000474636	-0.00297532	0.00201883	0.00133457						434	0.0024763	0.00368986	0.00304653	0.0023855
436	-0.000534657	-0.00285219	0.00196424	0.00132039						436	0.00245696	0.00381948	0.00298213	0.00243463
438	-0.00059598	-0.00274402	0.00191157	0.00130061						438	0.00245106	0.00386043	0.00291443	0.00249095
440	-0.000645732	-0.00263894	0.00186211	0.00128003						440	0.0024081	0.00391626	0.0028497	0.00254632
442	-0.00067163	-0.00253949	0.00181237	0.00125839						442	0.00231986	0.00396072	0.00278198	0.00258443
444	-0.000681687	-0.0024197	0.00176509	0.00123305						444	0.00226859	0.00394067	0.00271146	0.00261521
446	-0.000690621	-0.00228697	0.00171534	0.00120554						446	0.00221737	0.00388118	0.00263465	0.00264175
448	-0.000669112	-0.00215162	0.00166688	0.00117754						448	0.00215017	0.00377722	0.00255364	0.00265389
450	-0.000657816	-0.00201522	0.00162143	0.00114899						450	0.00200442	0.00361823	0.00246602	0.00262894
452	-0.000638091	-0.00188991	0.00157683	0.00111726						452	0.00178742	0.00343784	0.00237239	0.00257767
454	-0.000620976	-0.00177262	0.00153435	0.00108158						454	0.00154434	0.00328429	0.00229962	0.00250773
456	-0.000620466	-0.00167073	0.00149669	0.00104399						456	0.00127121	0.00311531	0.0022476	0.00242036
458	-0.000621448	-0.00159403	0.0014647	0.00100434						458	0.000991017	0.00297007	0.0022188	0.00232922
460	-0.000627618	-0.00153334	0.00143224	0.000964654						460	0.000781521	0.00287503	0.00221248	0.00223945
462	-0.00064863	-0.00145408	0.00139743	0.000925772						462	0.000592467	0.00279239	0.00220211	0.00214936
464	-0.000684074	-0.00135457	0.00136263	0.000888744						464	0.000429445	0.00270485	0.00217932	0.00205398
466	-0.000689263	-0.00124359	0.00132059	0.000853265						466	0.000291675	0.00260178	0.00214619	0.00196142
468	-0.000662156	-0.00111539	0.00127095	0.000819956						468	0.000176581	0.00247308	0.0021028	0.00188052
470	-0.000599706	-0.000982759	0.001215	0.000784538						470	6.00608e-05	0.00232344	0.00205477	0.00179294
472	-0.000510026	-0.000843156	0.00115027	0.00074651						472	-5.82481e-05	0.00217006	0.00200065	0.00169514
474	-0.000410391	-0.000705028	0.00108592	0.000706708						474	-0.000117001	0.00206596	0.00193305	0.0015855
476	-0.000332441	-0.00057564	0.00102331	0.000666805						476	-0.000120209	0.00194755	0.00184502	0.00146368
478	-0.000281567	-0.000452962	0.000962358	0.000624691						478	-0.000172034	0.00188109	0.00174339	0.00133423
480	-0.000261093	-0.0003514	0.000896897	0.000581316						480	-0.000304154	0.00187644	0.00163847	0.00122761
482	-0.000255929	-0.000274396	0.00082705	0.00053727						482	-0.000484869	0.00186785	0.00154711	0.00112326
484	-0.000244744	-0.000230638	0.00075601	0.000490732						484	-0.000586703	0.00185424	0.00144085	0.00101032
486	-0.000245516	-0.000172491	0.000681337	0.000441037						486	-0.000606868	0.0018104	0.0013179	0.000887276
488	-0.000242736	-0.000114619	0.000607951	0.000392553						488	-0.000563411	0.00169274	0.0011833	0.00076384
490	-0.000221676	-7.07405e-05	0.00053073	0.000342438						490	-0.000530874	0.00156289	0.00104593	0.000650318
492	-0.000199604	-3.59041e-05	0.000451924	0.00028937						492	-0.00044894	0.00140363	0.000901542	0.00054237
494	-0.000163744	-4.33897e-06	0.00037112	0.000234487						494	-0.000332651	0.00120649	0.000741281	0.00043781
496	-0.000118121	2.71785e-05	0.00028656	0.000176572						496	-0.000245626	0.000964109	0.000574782	0.000328134
498	-6.33586e-05	3.03133e-05	0.0001953	0.0001173						498	-0.0001454	0.000691088	0.000393503	0.000218403
500	-1.92997e-05	2.76125e-05	9.56395e-05	5.95778e-05						500	-5.40386e-05	0.000385565	0.000195496	0.000112746

## Sheet: figureS11C
OFC – Frontal Pole										VmPFC – OFC										Amygdala – vmPFC										HPC – Amygdala												Angular Gyr - HPC
Lags (msec)	Low Mean	High Mean	Low SEM	High SEM		Lag	Level	Integral		Lags (msec)	Low Mean	High Mean	Low SEM	High SEM		Lag	Level	Integral		Lags (msec)	Low Mean	High Mean	Low SEM	High SEM		Lag	Level	Integral		Lags (msec)	Low Mean	High Mean	Low SEM	High SEM		Lag	Level	Integral	Lag	Level		Lags (msec)	Low Mean	High Mean	Low SEM	High SEM		Lag	Level
-500	3.42967e-06	5.42259e-05	3.63929e-05	3.22249e-05		pos	low	8.27676		-500	0.000128067	6.52836e-05	0.000112199	0.000127664		pos	low	3.05744		-500	-6.30067e-05	-8.30234e-05	0.000234005	0.00027249		pos	low	4.93591		-500	0.000196156	0.000119027	9.36663e-05	8.68917e-05		pos	low	6.3156	pos	low		-500	0.000135984	0.000171124	0.000121639	0.000122745		pos	low
-498	-2.0086e-06	9.78958e-05	7.27728e-05	6.41885e-05		pos	low	4.04869		-498	0.000275728	0.00011535	0.000221076	0.000251651		pos	low	9.97626		-498	-7.5678e-05	-0.000140945	0.000469529	0.00050453		pos	low	7.72184		-498	0.000412486	0.000141979	0.000188845	0.000173508		pos	low	-15.2267	pos	low		-498	0.000270388	0.00035603	0.000229435	0.000230257		pos	low
-496	-1.76485e-05	0.000127832	0.000108402	9.5786e-05		pos	low	2.48616		-496	0.00042625	0.000164279	0.000328916	0.000370141		pos	low	-12.6351		-496	-8.83935e-05	-0.000127965	0.000712734	0.000717459		pos	low	-4.74734		-496	0.000617822	0.000166813	0.000288875	0.000266405		pos	low	13.7673	pos	low		-496	0.000368767	0.000566662	0.000332323	0.000336945		pos	low
-494	-2.51824e-05	0.000145715	0.000143101	0.000127414		pos	low	-0.533951		-494	0.000600612	0.000197839	0.000432757	0.000483644		pos	low	-9.64468		-494	-7.76422e-05	-0.000101272	0.000948276	0.000903173		pos	low	0.925246		-494	0.000821014	0.000215175	0.000390701	0.000353819		pos	low	-9.68311	pos	low		-494	0.000421985	0.000787848	0.000434737	0.000449966		pos	low
-492	-2.39093e-05	0.000152981	0.000175325	0.000158905		pos	low	-12.4627		-492	0.00078966	0.000211076	0.000529491	0.000590598		pos	low	-11.3007		-492	-8.71538e-05	-3.90129e-05	0.0011948	0.00107793		pos	low	-0.254395		-492	0.00103858	0.00026227	0.000491062	0.000434244		pos	low	12.2935	pos	low		-492	0.000480084	0.00100743	0.000528437	0.000559326		pos	low
-490	-2.44832e-05	0.000148846	0.000205251	0.000190247		pos	low	-5.43977		-490	0.000974739	0.000187296	0.000620683	0.00069609		pos	low	-13.3636		-490	-0.000122942	-5.62613e-05	0.00145051	0.00126565		pos	low	15.3906		-490	0.00121234	0.000274306	0.000586848	0.000508058		pos	low	13.6748	pos	low		-490	0.000560893	0.00124469	0.000622511	0.000656218		pos	low
-488	-3.35441e-05	0.000138181	0.000233718	0.000221153		pos	low	-7.3541		-488	0.00117524	0.000154489	0.000706687	0.000800634		pos	low	10.8595		-488	-0.000179845	-0.000136847	0.00169672	0.00144819		pos	low	-2.58373		-488	0.00136883	0.000272716	0.00066761	0.000582916		pos	low	6.80468	pos	low		-488	0.000664141	0.0015358	0.000730777	0.000746643		pos	low
-486	-4.01313e-05	0.000126217	0.000260826	0.000250966		pos	low	-9.79026		-486	0.00135626	6.57068e-05	0.000784714	0.000901674		pos	low	-6.45254		-486	-0.000241337	-0.000192924	0.00193303	0.00162397		pos	low	-18.6599		-486	0.00151154	0.000263633	0.000758331	0.000658612		pos	low	0.921349	pos	low		-486	0.000774562	0.00185818	0.000844347	0.000837848		pos	low
-484	-3.80055e-05	0.00010286	0.000286348	0.000279649		pos	low	12.0865		-484	0.00151769	-1.75922e-05	0.000856548	0.00101063		pos	low	21.3112		-484	-0.000255057	-0.000237554	0.00216588	0.00179646		pos	low	4.31286		-484	0.00159013	0.000248398	0.000850369	0.000733388		pos	low	-3.83943	pos	low		-484	0.000858384	0.00212869	0.000954962	0.000926159		pos	low
-482	-3.56648e-05	7.90706e-05	0.000310878	0.00030801		pos	low	-11.7328		-482	0.00169612	-7.90124e-05	0.000923387	0.00112714		pos	low	-1.28042		-482	-0.00024414	-0.000300801	0.00239841	0.00197408		pos	low	-1.38712		-482	0.00159304	0.000246599	0.000946792	0.000804112		pos	low	-7.58074	pos	low		-482	0.000928387	0.0023864	0.00106269	0.00102025		pos	low
-480	-2.5525e-05	5.15707e-05	0.000334263	0.000336164		pos	low	-4.27528		-480	0.00187327	-0.000118193	0.000987589	0.00124669		pos	low	-8.44077		-480	-0.000230262	-0.000396824	0.00263166	0.00213152		pos	low	-6.92774		-480	0.00155408	0.000212658	0.00104529	0.000873822		pos	low	3.36737	pos	low		-480	0.00105067	0.0025871	0.00116867	0.00112337		pos	low
-478	-2.92473e-06	1.88747e-05	0.000355816	0.000363591		pos	low	5.18767		-478	0.00202317	-0.000151171	0.00105139	0.00136891		pos	low	2.86563		-478	-0.000181894	-0.000509801	0.00288114	0.00226983		pos	low	-4.5724		-478	0.00147208	0.000205853	0.00114776	0.000931582		pos	low	8.45613	pos	low		-478	0.00115609	0.00271984	0.00126133	0.001236		pos	low
-476	3.10731e-05	-1.22839e-05	0.000375305	0.000391087		pos	low	4.92167		-476	0.00213244	-0.000162499	0.00111926	0.00148985		pos	low	-6.19239		-476	-0.000133237	-0.000609952	0.00312725	0.00240865		pos	high	-5.75097		-476	0.00139254	0.000128704	0.00125527	0.000994931		pos	low	1.04673	pos	low		-476	0.00128842	0.00281735	0.001352	0.00135881		pos	low
-474	6.07803e-05	-5.04781e-05	0.000393263	0.000418055		pos	low	2.65005		-474	0.00220394	-0.000139513	0.00118902	0.00161244		pos	low	2.94852		-474	-5.77229e-05	-0.00075926	0.00337296	0.0025429		pos	high	-4.00156		-474	0.0013127	3.36061e-06	0.00137518	0.0010608		pos	low	-1.52716	pos	low		-474	0.00144677	0.00287266	0.00144095	0.00147467		pos	low
-472	6.39374e-05	-8.51339e-05	0.000409931	0.000444876		pos	low	-4.01057		-472	0.00223823	-8.40881e-05	0.00125815	0.00173456		pos	low	8.77464		-472	4.28744e-05	-0.000883102	0.00361318	0.00267376		pos	high	-21.6208		-472	0.00123556	-0.000196121	0.00149448	0.00112282		pos	low	-16.2603	pos	low		-472	0.00162604	0.00292969	0.00152897	0.0015873		pos	low
-470	4.23253e-05	-0.000110744	0.000425394	0.00047066		pos	low	0.783715		-470	0.00223623	-5.9872e-05	0.001333	0.00184861		pos	low	4.53519		-470	0.000153422	-0.00101098	0.0038679	0.00278337		pos	high	-3.17502		-470	0.00110661	-0.000387146	0.00162399	0.00117682		pos	low	5.13075	pos	low		-470	0.00182491	0.00299255	0.00161413	0.00168772		pos	low
-468	7.01061e-06	-0.000121675	0.000440782	0.000494504		pos	low	7.55092		-468	0.00219838	2.66198e-06	0.00141327	0.00196202		pos	low	-0.462516		-468	0.000223741	-0.00115161	0.00412847	0.0028658		pos	high	17.7591		-468	0.000951154	-0.000624589	0.00174695	0.00122223		pos	low	-9.54873	pos	low		-468	0.0020133	0.00309086	0.00168497	0.00178506		pos	low
-466	-3.6903e-05	-0.000114557	0.000456823	0.000516784		pos	low	-3.38724		-466	0.0021068	0.000118448	0.00149316	0.00206716		pos	low	-6.84228		-466	0.000262382	-0.0013336	0.0043792	0.00294034		pos	high	7.9732		-466	0.000809208	-0.00087923	0.00187014	0.00127289		pos	low	-9.25239	pos	low		-466	0.0021958	0.00322873	0.00174314	0.00188512		pos	low
-464	-9.03206e-05	-9.55504e-05	0.0004737	0.000537802		pos	low	1.40695		-464	0.00199227	0.000227604	0.00157257	0.00216302		pos	low	-4.35581		-464	0.000306412	-0.00150641	0.00463883	0.00302798		pos	high	-8.13412		-464	0.00064198	-0.0011853	0.00199527	0.00132898		pos	low	17.8061	pos	low		-464	0.00229623	0.00341298	0.00178815	0.00199073		pos	low
-462	-0.000146163	-6.86071e-05	0.000491505	0.000558376		pos	low	-1.81501		-462	0.00184971	0.00034103	0.00165444	0.00226015		pos	low	3.19798		-462	0.000382424	-0.00169592	0.00488967	0.00311745		pos	high	-4.52624		-462	0.000533667	-0.0014804	0.00211903	0.00137767		pos	low	7.44759	pos	low		-462	0.00234224	0.00356539	0.0018277	0.00208793		pos	low
-460	-0.00021188	-3.12174e-05	0.000511705	0.000578639		pos	low	4.34707		-460	0.00168074	0.000444916	0.0017391	0.00235266		pos	low	-4.17906		-460	0.000459925	-0.00191509	0.00512628	0.0032094		pos	high	-10.5242		-460	0.000485668	-0.00186049	0.00224669	0.0014314		pos	low	-2.40948	pos	low		-460	0.00235188	0.0036998	0.00185788	0.00217732		pos	low
-458	-0.000287194	1.25985e-05	0.000533576	0.000598277		pos	low	-0.0915554		-458	0.00147139	0.000523895	0.00182532	0.00244473		pos	low	-2.3473		-458	0.000576854	-0.00212675	0.00535235	0.00329318		pos	high	-0.0473197		-458	0.000473579	-0.00224946	0.00237319	0.00148416		pos	low	-0.392476	pos	low		-458	0.00235427	0.00379903	0.00187836	0.00224588		pos	low
-456	-0.000366747	5.78338e-05	0.000556939	0.000617385		pos	low	-12.2119		-456	0.00120662	0.000577029	0.00190982	0.00253934		pos	low	-17.4572		-456	0.000716663	-0.00236268	0.00556797	0.00340273		pos	high	-13.5845		-456	0.000486675	-0.00266442	0.00248836	0.00153515		pos	low	2.88647	pos	low		-456	0.00235317	0.00390767	0.00188617	0.00229258		pos	low
-454	-0.000446023	9.93355e-05	0.000581366	0.00063703		pos	low	2.01375		-454	0.00090375	0.000609804	0.00199669	0.00263387		pos	low	-2.99262		-454	0.000849037	-0.00261352	0.00577747	0.00353572		pos	high	-5.81699		-454	0.000450493	-0.00300517	0.00259963	0.00157573		pos	low	-0.19583	pos	low		-454	0.00237349	0.00406942	0.00188207	0.00232339		pos	low
-452	-0.000503723	0.000135942	0.000606403	0.000656226		pos	low	-0.610379		-452	0.000559804	0.000622251	0.00207555	0.002729		pos	low	-15.2667		-452	0.000954488	-0.00284832	0.00597985	0.00366748		neg	low	-1.6824		-452	0.000439181	-0.00337512	0.00270052	0.00161502		pos	low	-23.6434	pos	low		-452	0.00244382	0.00427178	0.00187007	0.00235316		pos	low
-450	-0.000546646	0.000156668	0.000631195	0.000675422		pos	low	-3.19434		-450	0.000165018	0.000561503	0.00215456	0.0028258		pos	high	0.906988		-450	0.00100147	-0.00313554	0.00619591	0.00380446		neg	low	8.30634		-450	0.000450733	-0.00373497	0.0027954	0.00165288		pos	low	-16.0914	pos	low		-450	0.00256615	0.00446557	0.00186031	0.00239177		pos	high
-448	-0.000585767	0.000153349	0.000655408	0.000693889		pos	low	4.58328		-448	-0.000219627	0.000451051	0.00223696	0.00292358		pos	high	4.60678		-448	0.000967129	-0.00342476	0.00642346	0.0039532		neg	low	8.70705		-448	0.000444109	-0.00409374	0.00289	0.00169474		pos	low	-3.36943	pos	low		-448	0.00266716	0.00461116	0.00184801	0.0024374		pos	high
-446	-0.000614802	0.000123937	0.000678509	0.000710345		pos	low	0.203807		-446	-0.000580797	0.000305996	0.00231954	0.00302533		pos	high	-6.56615		-446	0.000872613	-0.00377536	0.00667222	0.00411086		neg	low	2.98611		-446	0.000345016	-0.00445559	0.00298631	0.00173922		pos	low	13.6724	pos	low		-446	0.00272969	0.00471777	0.00184456	0.0024867		pos	high
-444	-0.000639571	7.21734e-05	0.000700705	0.000726034		pos	low	11.5996		-444	-0.000910787	0.00016149	0.00240236	0.00312623		pos	high	2.13437		-444	0.000688039	-0.0040694	0.0069346	0.00427368		neg	low	1.01928		-444	0.000228585	-0.00476926	0.00307527	0.00178646		pos	low	6.62785	pos	low		-444	0.0027835	0.00482685	0.00186239	0.0025301		pos	high
-442	-0.000653955	1.64895e-05	0.000722045	0.000740967		pos	low	10.43		-442	-0.00120073	5.22716e-05	0.00248801	0.00322904		pos	high	-6.01612		-442	0.000481054	-0.0042751	0.00721201	0.00443687		neg	low	16.2004		-442	0.000133488	-0.00505021	0.00314949	0.00182884		pos	low	-9.52472	pos	low		-442	0.00285146	0.00492441	0.00189973	0.00256946		pos	high
-440	-0.000661133	-4.29131e-05	0.00074209	0.000755532		pos	low	-0.82908		-440	-0.00148824	-1.91146e-05	0.00257599	0.00332712		pos	high	-10.933		-440	0.000275053	-0.00440622	0.0075013	0.00459826		neg	low	5.95001		-440	9.96128e-05	-0.00529745	0.00321924	0.00187249		pos	low	6.50354	pos	low		-440	0.00288475	0.00502035	0.00195781	0.00261754		pos	high
-438	-0.000663439	-0.000104844	0.00076077	0.000769819		pos	low	1.53375		-438	-0.00178513	-6.09971e-05	0.00266546	0.00342183		pos	high	9.03374		-438	6.01926e-05	-0.0045556	0.00778555	0.00476645		neg	low	-25.3134		-438	8.46054e-05	-0.00547904	0.00327393	0.00190797		pos	low	-6.20384	pos	low		-438	0.00288487	0.00509336	0.00204154	0.00268514		pos	high
-436	-0.000665022	-0.000175752	0.00077876	0.000784083		pos	low	-8.71045		-436	-0.00206544	-0.000108252	0.00275637	0.00352127		pos	high	3.43856		-436	-0.00015754	-0.00466152	0.00805605	0.00492962		neg	low	3.40768		-436	0.000109851	-0.00558646	0.00331412	0.00193912		pos	low	23.0475	pos	low		-436	0.00283132	0.00509945	0.00214771	0.00277211		pos	high
-434	-0.000667778	-0.000241575	0.000796316	0.000798149		pos	low	-21.5078		-434	-0.00231934	-0.000136845	0.00284813	0.00362463		pos	high	12.2326		-434	-0.000361854	-0.0046917	0.00830287	0.00508774		neg	low	-3.78289		-434	0.000233657	-0.00570865	0.00335592	0.00197451		pos	low	4.15744	pos	low		-434	0.00270332	0.00508058	0.00227077	0.00287218		pos	high
-432	-0.000677801	-0.000298368	0.000813573	0.000812504		pos	low	-0.632193		-432	-0.00253746	-0.000164802	0.00294303	0.00372334		pos	high	-1.13208		-432	-0.00056736	-0.00465846	0.00854578	0.00525413		neg	low	-5.4974		-432	0.00033889	-0.0057701	0.00340683	0.00200721		pos	low	-8.88689	pos	low		-432	0.00253888	0.00506565	0.00242208	0.00297731		pos	high
-430	-0.000696288	-0.000327168	0.000829794	0.00082678		pos	low	-3.68743		-430	-0.0027144	-0.000216182	0.00304264	0.00381007		pos	high	-11.2329		-430	-0.000823331	-0.00460182	0.008776	0.00543272		neg	low	-1.90846		-430	0.000442157	-0.00579834	0.00345985	0.00204156		pos	low	5.91142	pos	low		-430	0.00233406	0.00506913	0.00258798	0.003083		pos	high
-428	-0.000722748	-0.000331073	0.000844912	0.000840233		pos	low	-6.13288		-428	-0.00283516	-0.000261557	0.00313934	0.00388432		pos	high	-3.47328		-428	-0.00110922	-0.00455131	0.00900124	0.00559873		neg	high	6.01994		-428	0.000600446	-0.00583457	0.00351451	0.00207505		pos	high	1.1942	pos	high		-428	0.0021397	0.00502063	0.00275822	0.00318307		pos	high
-426	-0.000762689	-0.000311904	0.000859481	0.000853193		pos	low	9.36659		-426	-0.00292356	-0.000271351	0.00323083	0.0039564		pos	high	-3.76531		-426	-0.00145351	-0.00449536	0.00922833	0.00576629		neg	high	9.35374		-426	0.00079328	-0.00585282	0.00357834	0.00210385		pos	high	-4.4652	pos	high		-426	0.00194343	0.00496316	0.00292882	0.00326863		pos	high
-424	-0.000809542	-0.000281769	0.000873493	0.000865978		pos	low	4.82891		-424	-0.00297655	-0.000268225	0.00332056	0.00402143		pos	high	-0.951842		-424	-0.00182586	-0.00445131	0.00946742	0.00592942		neg	high	-1.49049		-424	0.00102017	-0.00590363	0.00365021	0.00213846		pos	high	16.2263	pos	high		-424	0.00175563	0.00490873	0.00309736	0.0033506		pos	high
-422	-0.000858181	-0.000242301	0.000886941	0.000878658		pos	low	7.84918		-422	-0.00304169	-0.000252249	0.0033973	0.00407919		pos	high	11.8066		-422	-0.00221188	-0.00443954	0.00971452	0.00609877		neg	high	11.3212		-422	0.00122982	-0.00598733	0.00372386	0.00217599		pos	high	-20.9747	pos	high		-422	0.00157931	0.00485675	0.00327137	0.00343127		pos	high
-420	-0.000904965	-0.000196442	0.000900844	0.000891631		pos	low	3.61918		-420	-0.00308863	-0.000226902	0.00346859	0.0041382		pos	high	2.2587		-420	-0.00262151	-0.00443818	0.00997737	0.00624378		neg	high	1.62739		-420	0.00142178	-0.00613589	0.0038013	0.00222189		pos	high	9.464	pos	high		-420	0.00141675	0.00482821	0.00343464	0.00351261		pos	high
-418	-0.000940797	-0.000166109	0.000915216	0.000905478		pos	low	-4.89844		-418	-0.00315074	-0.000187585	0.00354507	0.0041912		pos	high	11.6256		-418	-0.00302961	-0.004406	0.0102475	0.00637517		neg	high	-6.19041		-418	0.00154443	-0.00628613	0.00387593	0.00227403		pos	high	19.5467	pos	high		-418	0.00126249	0.00476779	0.00357562	0.00358664		pos	high
-416	-0.000970884	-0.000150013	0.00093031	0.000920413		pos	low	-9.80453		-416	-0.00322069	-0.000130405	0.00362622	0.00423535		pos	high	11.4023		-416	-0.00337382	-0.00432956	0.0105071	0.00649731		neg	high	7.75283		-416	0.00163074	-0.00641798	0.00394448	0.0023349		pos	high	14.4736	pos	high		-416	0.00116768	0.00473539	0.00369651	0.00365069		pos	high
-414	-0.00100087	-0.000130967	0.000945353	0.000935964		pos	low	0.273572		-414	-0.00330649	-4.95749e-05	0.0037125	0.00428402		pos	high	3.88085		-414	-0.00368476	-0.00420876	0.0107497	0.0065964		neg	high	-1.00169		-414	0.00175027	-0.00660177	0.00401185	0.0023984		pos	high	-15.8649	pos	high		-414	0.00112821	0.00467204	0.0037976	0.00370194		pos	high
-412	-0.00104109	-0.000112761	0.000960089	0.00095218		pos	low	13.4577		-412	-0.00337641	3.99015e-05	0.00380983	0.00433138		pos	high	12.0795		-412	-0.00397471	-0.00404717	0.0109663	0.00667888		neg	high	-6.30328		-412	0.0018249	-0.0067878	0.00408241	0.00245881		pos	high	5.5101	pos	high		-412	0.00108152	0.00461632	0.00388798	0.00374881		pos	high
-410	-0.00109383	-0.000101982	0.000975038	0.000968667		pos	low	2.75584		-410	-0.00341438	0.000105551	0.00390822	0.00437938		pos	high	-3.9438		-410	-0.00426468	-0.00386869	0.0111562	0.00675764		neg	high	-9.20197		-410	0.00188493	-0.00697443	0.00414068	0.00251326		pos	high	-0.676554	pos	high		-410	0.00107446	0.00452326	0.00397524	0.00379782		pos	high
-408	-0.00114478	-9.39034e-05	0.000989312	0.000985789		pos	low	2.82987		-408	-0.00347873	0.000159286	0.00400141	0.0044229		pos	high	23.4471		-408	-0.00454096	-0.00366412	0.0113193	0.00683698		neg	high	-4.01522		-408	0.00190704	-0.00717506	0.00419114	0.00257526		pos	high	-8.6923	pos	high		-408	0.00109357	0.00438302	0.00405836	0.00383619		pos	high
-406	-0.00119404	-9.1468e-05	0.00100251	0.00100421		pos	low	4.66659		-406	-0.00356745	0.000206088	0.00409019	0.00446262		pos	high	-27.9491		-406	-0.00480149	-0.00344659	0.0114568	0.00692613		neg	high	1.26795		-406	0.00189862	-0.00736843	0.0042438	0.00263766		pos	high	13.893	pos	high		-406	0.00110102	0.00426366	0.00414022	0.00386251		pos	high
-404	-0.00123013	-9.25075e-05	0.00101441	0.00102342		pos	low	1.00056		-404	-0.0036518	0.000250507	0.00417429	0.0044935		pos	high	6.32002		-404	-0.00505569	-0.00321797	0.0115862	0.00703778						-404	0.00193323	-0.00754282	0.00429742	0.00269449		pos	high	-9.00923	pos	high		-404	0.0010534	0.0041748	0.00421802	0.00388393		pos	high
-402	-0.00125861	-0.000104905	0.00102497	0.0010429		pos	low	13.6177		-402	-0.00373176	0.000314595	0.00425638	0.00451619		pos	high	1.8619		-402	-0.00533925	-0.00292026	0.011708	0.00713906						-402	0.00192591	-0.00769723	0.00435283	0.00274755		pos	high	-3.00896	pos	high		-402	0.000955109	0.004082	0.00428805	0.00391733		pos	high
-400	-0.00127679	-0.000115938	0.00103472	0.00106234		pos	low	-17.5018		-400	-0.00382776	0.00036164	0.00433513	0.00452848		neg	low	8.93519		-400	-0.00563816	-0.00260741	0.0118243	0.0072406						-400	0.00193453	-0.00783684	0.00441045	0.00281033		pos	high	-4.3656	pos	high		-400	0.000848843	0.00401273	0.00434748	0.00395994		neg	low
-398	-0.00127452	-0.000111133	0.00104391	0.0010808		pos	low	-19.6099		-398	-0.00393996	0.000433319	0.0044123	0.00453854		neg	low	6.42337		-398	-0.00596132	-0.00226096	0.011939	0.0073413						-398	0.00197155	-0.00797994	0.00448237	0.00287765		pos	high	-4.57783	pos	high		-398	0.00076345	0.00393311	0.00438729	0.00401919		neg	low
-396	-0.00125649	-9.215e-05	0.00105398	0.00109838		pos	low	7.46944		-396	-0.00408773	0.000509063	0.00448867	0.00455257		neg	low	-5.86658		-396	-0.00629354	-0.00189466	0.0120528	0.00744573						-396	0.00201669	-0.00820044	0.00455259	0.00294687		pos	high	-7.38677	pos	high		-396	0.000648156	0.00383636	0.0044038	0.00410847		neg	low
-394	-0.00122343	-6.61248e-05	0.00106407	0.00111579		pos	low	-2.63037		-394	-0.00426247	0.000588093	0.0045641	0.00457395		neg	low	-12.9505		-394	-0.00661549	-0.00147446	0.0121517	0.00754162						-394	0.002009	-0.00838112	0.00461846	0.00301959		pos	high	-8.92707	pos	high		-394	0.000422653	0.0037457	0.00441039	0.00421215		neg	low
-392	-0.00117771	-3.33426e-05	0.00107295	0.00113253		pos	low	-4.57199		-392	-0.00440437	0.000671759	0.00463681	0.00460801		neg	low	-9.78759		-392	-0.00687492	-0.00102869	0.0122282	0.00764325						-392	0.0019778	-0.00854964	0.00467273	0.00309783		pos	high	28.5575	pos	high		-392	6.21557e-05	0.00361379	0.00441222	0.00433297		neg	low
-390	-0.00111942	1.25815e-05	0.00108156	0.00114826		pos	low	15.323		-390	-0.00452582	0.0007683	0.00470584	0.00465374		neg	low	-3.91543		-390	-0.00708237	-0.000546648	0.0122857	0.00775567						-390	0.0019462	-0.00868844	0.00472949	0.00317882		pos	high	19.7305	pos	high		-390	-0.000365626	0.00341078	0.00441455	0.00446774		neg	low
-388	-0.00104574	6.32403e-05	0.00109053	0.00116193		pos	low	-8.0779		-388	-0.00465962	0.000860319	0.00478114	0.00470409		neg	low	4.65269		-388	-0.00721645	1.5085e-05	0.0123148	0.00786406						-388	0.00192789	-0.00882946	0.00478065	0.00326072		pos	high	2.54942	pos	high		-388	-0.000780414	0.00316821	0.00441673	0.00460483		neg	low
-386	-0.000970782	0.000111753	0.00109971	0.00117416		pos	low	-2.93696		-386	-0.00478257	0.000898384	0.0048629	0.00476118		neg	low	6.69699		-386	-0.00726403	0.000620763	0.0123091	0.00798054						-386	0.00186643	-0.0089923	0.0048316	0.00334866		pos	high	1.97501	pos	high		-386	-0.00114889	0.00290856	0.00442134	0.00474223		neg	low
-384	-0.000912887	0.000167478	0.00110814	0.00118503		pos	low	3.71896		-384	-0.00491793	0.000884614	0.00494478	0.00482988		neg	low	15.3607		-384	-0.00729173	0.00127099	0.0122803	0.00810335						-384	0.0018212	-0.00914881	0.00487972	0.0034342		pos	high	-10.7838	pos	high		-384	-0.00146589	0.00265949	0.00442402	0.00488236		neg	low
-382	-0.00085554	0.000226077	0.00111547	0.00119495		pos	low	0.0836101		-382	-0.00507028	0.000868983	0.00502896	0.00490817		neg	low	7.04515		-382	-0.00728801	0.00196331	0.0122267	0.00823078						-382	0.00177954	-0.00930358	0.00493739	0.00350983		pos	high	1.412	pos	high		-382	-0.0017675	0.00245705	0.00441692	0.00502962		neg	low
-380	-0.000780016	0.000280198	0.00112188	0.00120464		pos	low	4.69745		-380	-0.00518899	0.00085683	0.00510327	0.00499143		neg	low	4.71565		-380	-0.007271	0.00267438	0.0121544	0.00836883						-380	0.00173233	-0.00945524	0.00500106	0.00358624		pos	high	-26.0404	pos	high		-380	-0.00201325	0.00227236	0.00441933	0.00518273		neg	low
-378	-0.000681744	0.000323118	0.00112736	0.00121426		pos	low	-18.7768		-378	-0.00525482	0.000877998	0.00517074	0.00507915		neg	low	9.55518		-378	-0.00725093	0.00336124	0.0120803	0.00852574						-378	0.00169275	-0.00956904	0.00505775	0.00365126		pos	high	12.0676	pos	high		-378	-0.00220809	0.00202799	0.00442399	0.00533572		neg	low
-376	-0.000575692	0.000339588	0.00113291	0.00122315		pos	low	-9.7902		-376	-0.00531653	0.000919705	0.00523284	0.00517634		neg	low	0.0254381		-376	-0.00725032	0.00399031	0.0120113	0.00868698						-376	0.00169399	-0.00964501	0.00511705	0.00371537		pos	high	2.44286	pos	high		-376	-0.0023543	0.00177871	0.00444358	0.00547718		neg	low
-374	-0.000478319	0.000344767	0.00113832	0.00123182		pos	low	8.87353		-374	-0.00536577	0.000976588	0.00529774	0.0052801		neg	low	4.47942		-374	-0.00728799	0.00459919	0.0119478	0.00884698						-374	0.00165164	-0.00966664	0.00517283	0.00376809		pos	high	0.715238	pos	high		-374	-0.00242496	0.00159399	0.00448894	0.00560671		neg	low
-372	-0.000394727	0.000345177	0.00114271	0.00123978		pos	low	11.8271		-372	-0.00537905	0.00103338	0.0053574	0.00538397		neg	low	2.68583		-372	-0.00738296	0.00516691	0.0118977	0.00900612						-372	0.00160697	-0.00961929	0.00522091	0.00383129		pos	high	1.62818	pos	high		-372	-0.00243895	0.00150738	0.0045563	0.00572429		neg	low
-370	-0.000310386	0.000362158	0.00114607	0.00124695		pos	low	1.78642		-370	-0.00536096	0.00114391	0.00541585	0.00548673		neg	low	4.66493		-370	-0.00755298	0.00575439	0.0118503	0.00916635						-370	0.00154059	-0.00955403	0.00527241	0.00390083		pos	high	7.04444	pos	high		-370	-0.00243615	0.00145536	0.00464436	0.00582407		neg	low
-368	-0.000228937	0.000383358	0.00114939	0.00125358		pos	low	-4.42942		-368	-0.00534333	0.00125832	0.00546213	0.00558614		neg	low	-3.95832		-368	-0.0077086	0.00633219	0.0117924	0.00933966						-368	0.00146561	-0.00944516	0.00531356	0.00397412		pos	high	0.893143	pos	high		-368	-0.00243622	0.00144589	0.00474663	0.00590896		neg	low
-366	-0.000157072	0.0003984	0.0011526	0.00126005		pos	low	5.15038		-366	-0.00531426	0.00136974	0.00549601	0.0056779		neg	low	-2.78379		-366	-0.00788125	0.00690281	0.0117203	0.0095168						-366	0.00133292	-0.00935071	0.00534487	0.00404696		pos	high	3.56574	pos	high		-366	-0.00253247	0.00145321	0.00486649	0.0059819		neg	low
-364	-9.77105e-05	0.000404734	0.00115534	0.00126607		pos	low	-1.29765		-364	-0.00527031	0.00149591	0.00551427	0.00576353		neg	low	-4.27192		-364	-0.00798528	0.00741821	0.0116054	0.00971157						-364	0.00115737	-0.00924169	0.00536843	0.00410488		pos	high	13.5528	pos	high		-364	-0.00269166	0.00143741	0.00500005	0.00603663		neg	low
-362	-6.14373e-05	0.000408142	0.00115756	0.0012712		pos	low	8.02794		-362	-0.0052108	0.00162105	0.00552157	0.00584875		neg	low	-0.586257		-362	-0.00804922	0.0078946	0.0114633	0.00990291						-362	0.000984267	-0.00915038	0.00539171	0.00415088		pos	high	17.8303	pos	high		-362	-0.00287287	0.00142099	0.00514316	0.00607641		neg	low
-360	-4.20102e-05	0.000410653	0.00115964	0.00127504		pos	low	1.92627		-360	-0.00510031	0.00176042	0.00552225	0.0059306		neg	low	-4.45021		-360	-0.0081173	0.00833246	0.0113089	0.010069						-360	0.000792712	-0.0090389	0.00540754	0.00419394		pos	high	-0.388678	pos	high		-360	-0.00304909	0.00140622	0.00527979	0.00610354		neg	low
-358	-3.44089e-05	0.000396854	0.0011637	0.00127728		pos	low	9.27335		-358	-0.00496586	0.00189286	0.00551659	0.0060062		neg	low	-11.6878		-358	-0.00816821	0.00876318	0.0111375	0.0102195						-358	0.000675869	-0.00897501	0.00542166	0.00423285		pos	high	-20.8885	pos	high		-358	-0.00316197	0.0013823	0.00540407	0.00611194		neg	low
-356	-5.6951e-05	0.000362722	0.00117009	0.00127929		pos	low	-1.3344		-356	-0.00478625	0.00201781	0.00550502	0.00607699		neg	low	-5.79767		-356	-0.00824575	0.00914488	0.0109722	0.0103636						-356	0.000592173	-0.00894144	0.00543821	0.00426612		neg	low	-11.1846	neg	low		-356	-0.00322767	0.00135945	0.00551632	0.00610518		neg	low
-354	-0.00010846	0.000306189	0.00117904	0.00128123		pos	low	13.4237		-354	-0.00457201	0.00212249	0.00548117	0.00614442		neg	low	2.06371		-354	-0.00835699	0.00946472	0.0108185	0.0105031						-354	0.000557893	-0.00897471	0.00546511	0.00429401		neg	low	-29.1138	neg	low		-354	-0.00328541	0.00141382	0.00561126	0.00609273		neg	low
-352	-0.000169299	0.000228488	0.00119021	0.00128259		pos	low	-13.9619		-352	-0.00435929	0.00221228	0.00544768	0.00620776		neg	low	4.3479		-352	-0.00851272	0.00975227	0.0106765	0.0106436						-352	0.000555247	-0.00902293	0.00547808	0.00431073		neg	low	6.40366	neg	low		-352	-0.00335532	0.00147657	0.0057021	0.00608425		neg	low
-350	-0.000217043	0.000147941	0.00120473	0.00128432		pos	low	10.6934		-350	-0.00416268	0.00225906	0.00539992	0.00626457		neg	high	6.75595		-350	-0.00869463	0.00993254	0.0105523	0.0107808						-350	0.000521263	-0.00913276	0.0054938	0.00433171		neg	low	1.27848	neg	low		-350	-0.00342187	0.00154808	0.00579674	0.00609524		neg	high
-348	-0.000260806	6.82805e-05	0.00122152	0.00128681		pos	low	-5.6543		-348	-0.00392661	0.00225545	0.00534474	0.0063124		neg	high	-2.07775		-348	-0.00885144	0.0100194	0.010437	0.0109184						-348	0.000429426	-0.00925534	0.00549491	0.00436194		neg	low	1.54485	neg	low		-348	-0.00351208	0.00165893	0.00590569	0.00612893		neg	high
-346	-0.000293504	-9.74497e-06	0.0012396	0.00129048		pos	low	1.92838		-346	-0.00365414	0.00221102	0.00528137	0.00635002		neg	high	-7.378		-346	-0.00895258	0.0100864	0.0103226	0.011043						-346	0.000298568	-0.00928066	0.00549278	0.00438505		neg	low	15.4534	neg	low		-346	-0.00357166	0.00171315	0.006026	0.00617931		neg	high
-344	-0.000321798	-8.15436e-05	0.00125837	0.00129554		pos	low	-9.73784		-344	-0.00340279	0.00214675	0.00521371	0.00637797		neg	high	-11.8681		-344	-0.00903907	0.0101005	0.0102075	0.0111567						-344	0.000190497	-0.00926028	0.00549067	0.00441894		neg	low	5.40122	neg	low		-344	-0.00359342	0.0017775	0.00615745	0.00623292		neg	high
-342	-0.000354353	-0.000138014	0.00127713	0.00130191		pos	low	-5.59283		-342	-0.00315537	0.00210736	0.00514829	0.00640136		neg	high	3.44302		-342	-0.00907153	0.0100627	0.0100715	0.011269						-342	0.000123546	-0.00924031	0.00549631	0.00446096		neg	low	-2.41442	neg	low		-342	-0.00354836	0.00184824	0.00629467	0.00628509		neg	high
-340	-0.000396595	-0.0001938	0.001296	0.00130948		pos	low	11.931		-340	-0.00290711	0.00207654	0.00508638	0.00641515		neg	high	-2.0223		-340	-0.00907963	0.0100574	0.00992478	0.0113838						-340	0.000111123	-0.00929139	0.00549826	0.00451477		neg	low	1.83345	neg	low		-340	-0.00346621	0.00190906	0.00643029	0.00633123		neg	high
-338	-0.000433473	-0.000275772	0.00131503	0.00131939		pos	low	4.77558		-338	-0.00262712	0.00201502	0.00502527	0.00642319		neg	high	9.26952		-338	-0.00904895	0.010076	0.00977987	0.0115105						-338	9.51068e-05	-0.00936206	0.00549213	0.00456763		neg	low	-3.79555	neg	low		-338	-0.00335924	0.00196031	0.0065753	0.00637006		neg	high
-336	-0.000458295	-0.000377137	0.00133371	0.00133144		pos	low	-8.62518		-336	-0.00231207	0.00197779	0.00496707	0.00642775		neg	high	4.82228		-336	-0.00895828	0.0101635	0.00962171	0.0116388						-336	0.000109843	-0.00936586	0.00547861	0.00460128		neg	low	0.428176	neg	low		-336	-0.00325121	0.00196819	0.00671673	0.00639019		neg	high
-334	-0.000452041	-0.000494218	0.00135147	0.0013447		pos	low	1.02957		-334	-0.00196516	0.00196049	0.00490464	0.00642825		neg	high	15.3767		-334	-0.00880084	0.0103483	0.0094603	0.0117692						-334	2.89624e-05	-0.00929903	0.0054688	0.0046236		neg	low	22.3295	neg	low		-334	-0.00314381	0.00192862	0.0068474	0.00640157		neg	high
-332	-0.000404606	-0.000608493	0.00136821	0.00135929		pos	low	-2.34927		-332	-0.00159094	0.0019956	0.0048419	0.00642577		neg	high	4.20396		-332	-0.00860007	0.0105508	0.00929919	0.0119085						-332	-0.000107432	-0.0091657	0.00546715	0.00463172		neg	low	-7.30321	neg	low		-332	-0.00306516	0.0018429	0.00695859	0.00640483		neg	high
-330	-0.000338628	-0.000716839	0.00138407	0.00137478		pos	low	3.73284		-330	-0.00119983	0.00208318	0.00477691	0.00642165		neg	high	-4.34108		-330	-0.00833252	0.0108004	0.0091487	0.0120443						-330	-0.000324396	-0.00898173	0.00547401	0.0046368		neg	low	4.77868	neg	low		-330	-0.00302713	0.00174665	0.00704476	0.00641131		neg	high
-328	-0.000264764	-0.000792922	0.00139883	0.00139033		pos	low	-2.6516		-328	-0.000783899	0.00220791	0.00470896	0.00641498		neg	high	-1.14261		-328	-0.00805683	0.011047	0.00901892	0.0121824						-328	-0.000488523	-0.0088283	0.00548515	0.00465309		neg	low	-4.88669	neg	low		-328	-0.00301873	0.00169416	0.00709826	0.00642604		neg	high
-326	-0.000181108	-0.000835642	0.00141314	0.0014063		pos	low	2.48005		-326	-0.000338478	0.00237417	0.00464562	0.00640554		neg	high	-0.840285		-326	-0.00771261	0.0113167	0.00889483	0.0123217						-326	-0.000634186	-0.00868922	0.00549962	0.00467244		neg	low	-0.844447	neg	low		-326	-0.00307116	0.00159804	0.00713037	0.00644707		neg	high
-324	-8.77165e-05	-0.000861554	0.00142694	0.00142255		pos	low	16.4438		-324	0.0001286	0.00255573	0.00459102	0.0063918		neg	high	2.94829		-324	-0.0073023	0.0115951	0.00878028	0.0124581						-324	-0.000749871	-0.00855663	0.00549767	0.004698		neg	low	-9.9361	neg	low		-324	-0.00315361	0.00150546	0.00713893	0.00646576		neg	high
-322	-4.39808e-06	-0.000873758	0.00143998	0.00143863		pos	low	5.19816		-322	0.000643107	0.00275088	0.00454837	0.00637928		neg	high	2.31935		-322	-0.00679819	0.0118052	0.00866951	0.0125969						-322	-0.000821342	-0.0083728	0.00548071	0.00472853		neg	low	-8.17931	neg	low		-322	-0.00329195	0.00140479	0.00713377	0.0064817		neg	high
-320	6.43227e-05	-0.000861462	0.00145223	0.00145486		pos	low	2.14835		-320	0.00119135	0.00298176	0.00451271	0.00636441		neg	high	9.21831		-320	-0.00617181	0.0119662	0.0085587	0.0127222						-320	-0.000862492	-0.00820343	0.00547289	0.00477089		neg	low	18.5303	neg	low		-320	-0.00343923	0.00127599	0.00711725	0.00649821		neg	high
-318	0.000114633	-0.000825414	0.00146306	0.00147123		pos	low	1.59911		-318	0.00180038	0.00324837	0.00448972	0.00634609		neg	high	3.28917		-318	-0.00546031	0.0121676	0.00846666	0.0128351						-318	-0.000945	-0.00801966	0.00545878	0.00480882		neg	low	6.52714	neg	low		-318	-0.00360758	0.00115494	0.00708579	0.00652501		neg	high
-316	0.000132721	-0.000786737	0.00147298	0.00148608		pos	low	0.741124		-316	0.00245059	0.00355048	0.00447173	0.00632506		neg	high	5.83184		-316	-0.00465443	0.012363	0.00838034	0.0129408						-316	-0.00107165	-0.00783202	0.00542357	0.00483642		neg	low	-3.33631	neg	low		-316	-0.00384674	0.00104377	0.00703235	0.00656471		neg	high
-314	0.000132901	-0.000759662	0.00148226	0.00149926		pos	low	8.02816		-314	0.00311757	0.00387681	0.00445956	0.00630111		neg	high	-1.02472		-314	-0.00381577	0.0125711	0.00829614	0.0130304						-314	-0.00125672	-0.00762652	0.0053942	0.00485843		neg	low	-0.454545	neg	low		-314	-0.00403189	0.000905133	0.00696159	0.00661877		neg	high
-312	0.000122429	-0.00074464	0.00149143	0.00151157		pos	low	-11.6622		-312	0.00384464	0.00419279	0.00444795	0.00627882		neg	high	8.11597		-312	-0.00296085	0.0127766	0.00820876	0.0131293						-312	-0.00146315	-0.00741794	0.00536581	0.00486836		neg	low	-6.45878	neg	low		-312	-0.00421731	0.000709855	0.00689228	0.00667817		neg	high
-310	0.000101006	-0.000742089	0.0015003	0.00152336		pos	low	-5.48334		-310	0.00463314	0.0044782	0.00443757	0.00626744		neg	high	2.70476		-310	-0.00214274	0.0130176	0.00813264	0.0132362						-310	-0.0016801	-0.00723656	0.00533223	0.00487082		neg	low	6.36151	neg	low		-310	-0.00445058	0.000498369	0.00683536	0.00674265		neg	high
-308	7.53551e-05	-0.000766367	0.00150956	0.0015352		pos	low	-4.41139		-308	0.00546301	0.00474689	0.00442329	0.00627104		neg	high	3.15976		-308	-0.00132394	0.0132869	0.00806481	0.0133484						-308	-0.00193114	-0.00707534	0.00528992	0.00486922		neg	low	-28.8177	neg	low		-308	-0.00470278	0.000315419	0.00680939	0.00680314		neg	high
-306	6.22919e-05	-0.000818607	0.00151972	0.00154743		pos	low	-0.322084		-306	0.00631209	0.00497725	0.00441263	0.00628015		neg	high	-4.73672		-306	-0.000504017	0.0135841	0.00801692	0.0134528						-306	-0.00208628	-0.00686487	0.00523325	0.00486133		neg	low	0.582643	neg	low		-306	-0.00498433	0.000137412	0.00680139	0.00685644		neg	high
-304	6.60894e-05	-0.000887969	0.0015318	0.00155971		pos	low	-4.61213		-304	0.00718735	0.00519327	0.00440731	0.00629622		neg	high	-0.318029		-304	0.000300677	0.0139034	0.0079903	0.0135451						-304	-0.00212238	-0.00661998	0.00516944	0.00485014		neg	low	-2.39431	neg	low		-304	-0.00519865	-6.95408e-05	0.00681614	0.00690701		neg	high
-302	8.53291e-05	-0.000977872	0.00154504	0.00157308		pos	low	25.0547		-302	0.00808944	0.00536514	0.00440783	0.00632172		neg	high	11.7951		-302	0.00105908	0.0141619	0.00798922	0.0136369						-302	-0.00213893	-0.0062788	0.00509525	0.00484621		neg	low	-9.82981	neg	low		-302	-0.00526722	-0.000340158	0.00686406	0.00695279		neg	high
-300	0.000103997	-0.00106065	0.00155863	0.00158689		pos	low	-3.65512		-300	0.00901375	0.00550487	0.00441915	0.00635309						-300	0.00175614	0.0143938	0.00801253	0.0137348						-300	-0.00222142	-0.00587572	0.0050341	0.00485037		neg	low	15.5941	neg	low		-300	-0.00513588	-0.000691473	0.00694169	0.00700441
-298	0.000122337	-0.00111442	0.00157184	0.00160047		pos	low	-2.35778		-298	0.00993005	0.00557444	0.00444014	0.00638699						-298	0.0024186	0.0146364	0.00804934	0.013822						-298	-0.0023075	-0.00546511	0.0049752	0.00485533		neg	low	-3.00678	neg	low		-298	-0.00482574	-0.0010964	0.00704211	0.00706434
-296	0.000137171	-0.00116032	0.00158438	0.00161375		pos	low	1.188		-296	0.0108508	0.00560542	0.00446858	0.0064168						-296	0.00302561	0.014898	0.00810897	0.0139017						-296	-0.00238825	-0.00507795	0.00491194	0.00486135		neg	low	13.3495	neg	low		-296	-0.00436669	-0.00150859	0.00714514	0.00712701
-294	0.000146816	-0.00121003	0.00159572	0.0016273		pos	low	3.51563		-294	0.0117155	0.00564985	0.00450574	0.00644097						-294	0.00361036	0.0150673	0.00817504	0.0139812						-294	-0.00243588	-0.00466124	0.00483385	0.0048612		neg	low	0.849181	neg	low		-294	-0.00381725	-0.00189002	0.00724818	0.00719587
-292	0.000146551	-0.00126407	0.00160584	0.00164131		pos	low	-3.35222		-292	0.0124894	0.00569095	0.00454593	0.006459						-292	0.00420447	0.0152034	0.0082432	0.014075						-292	-0.00252644	-0.00424553	0.00475912	0.00486413		neg	low	8.35423	neg	low		-292	-0.00321303	-0.00222823	0.00735907	0.00726715
-290	0.000144936	-0.00131245	0.0016149	0.00165626		pos	low	-6.59682		-290	0.0131885	0.00570903	0.00459025	0.00647232						-290	0.00479579	0.0153648	0.0083219	0.0141733						-290	-0.00258638	-0.00385739	0.00468136	0.00487591		neg	low	7.31415	neg	low		-290	-0.00259674	-0.00251444	0.0074677	0.00733811
-288	0.000163617	-0.00137901	0.00162295	0.00167056		pos	low	-0.144776		-288	0.0138328	0.00573257	0.00465288	0.00648226						-288	0.00534698	0.0155053	0.00842147	0.0142686						-288	-0.00257545	-0.00341603	0.00461217	0.0048841		neg	low	-8.05395	neg	low		-288	-0.00201269	-0.00283174	0.00757592	0.00740644
-286	0.00020846	-0.00143846	0.00163058	0.00168374		pos	low	4.83628		-286	0.0143918	0.00577811	0.00473328	0.00648979						-286	0.00588016	0.0156371	0.00853639	0.014364						-286	-0.0025154	-0.0029489	0.0045482	0.0049062		neg	low	0.397562	neg	low		-286	-0.00146849	-0.00315531	0.00768297	0.00747669
-284	0.000268137	-0.00147696	0.00163838	0.00169575		pos	low	19.4544		-284	0.0148814	0.00582899	0.00482777	0.00649986						-284	0.00641176	0.0157466	0.00865927	0.0144687						-284	-0.00244697	-0.00243704	0.00449331	0.0049348		neg	high	-16.6165	neg	high		-284	-0.000981911	-0.00343944	0.00777593	0.00755384
-282	0.000319732	-0.00148635	0.00164672	0.00170676		pos	low	1.84422		-282	0.0153116	0.00591345	0.00493772	0.00651312						-282	0.00688107	0.0158903	0.00878648	0.0145864						-282	-0.00237734	-0.0019037	0.00444948	0.004972		neg	high	-28.4857	neg	high		-282	-0.000544206	-0.00368677	0.00786143	0.00763338
-280	0.000346267	-0.00146748	0.00165532	0.00171742		pos	low	1.52328		-280	0.0156774	0.00604891	0.0050639	0.00652922						-280	0.00736193	0.0160242	0.00890518	0.0147099						-280	-0.00234093	-0.00131697	0.00440355	0.00501899		neg	high	10.8072	neg	high		-280	-0.000207148	-0.00386322	0.00793822	0.00770951
-278	0.000343351	-0.00144413	0.0016642	0.0017282		pos	low	14.5083		-278	0.0159787	0.0062598	0.00520091	0.00655304						-278	0.00785625	0.0161034	0.00902115	0.0148366						-278	-0.00225685	-0.000702494	0.00436057	0.00506172		neg	high	-1.07329	neg	high		-278	3.54955e-05	-0.00402214	0.00800261	0.00778279
-276	0.000321207	-0.00142632	0.00167414	0.00173925		pos	low	-13.6026		-276	0.0162152	0.00649055	0.00534195	0.00657921						-276	0.0083752	0.0161621	0.00913131	0.0149543						-276	-0.00206941	2.24169e-05	0.00432282	0.00510351		neg	high	-0.870271	neg	high		-276	0.000123594	-0.00417537	0.00805467	0.00785054
-274	0.0002734	-0.00142371	0.00168515	0.00175041		pos	low	4.54621		-274	0.0164197	0.00673367	0.00548267	0.00661282						-274	0.00881987	0.0162225	0.00924597	0.015061						-274	-0.00177351	0.000794729	0.00427465	0.00513933		neg	high	10.9533	neg	high		-274	2.14835e-05	-0.00433255	0.008089	0.00790494
-272	0.000194315	-0.0014252	0.00169698	0.00176215		pos	low	-2.71866		-272	0.0165961	0.00695268	0.00561836	0.00664625						-272	0.00923245	0.0163296	0.00934363	0.0151688						-272	-0.00139434	0.0015151	0.00421535	0.00517721		neg	high	15.6751	neg	high		-272	-0.000188742	-0.00445303	0.00811222	0.00794527
-270	8.0151e-05	-0.00142873	0.00170881	0.00177431		pos	low	-7.19786		-270	0.0167253	0.00711836	0.00575296	0.00668872						-270	0.00964939	0.0165287	0.00941967	0.0152749						-270	-0.00103474	0.00224949	0.00415285	0.0052118		neg	high	-8.50069	neg	high		-270	-0.000527075	-0.00450385	0.00813299	0.0079746
-268	-6.76359e-05	-0.00142191	0.00171976	0.00178605		pos	low	4.65246		-268	0.016848	0.00724292	0.0058847	0.00673275						-268	0.0100327	0.0168606	0.00948731	0.0153741						-268	-0.000769449	0.00299419	0.00410669	0.00524338		neg	high	4.67486	neg	high		-268	-0.00098902	-0.00447939	0.0081501	0.00800019
-266	-0.000241659	-0.0014048	0.00173074	0.00179654		pos	low	-7.1123		-266	0.0169579	0.00731164	0.00601866	0.0067912						-266	0.0104157	0.0172947	0.00954293	0.0154663						-266	-0.00056211	0.00366358	0.00406661	0.00526642		neg	high	4.03685	neg	high		-266	-0.00155139	-0.00438025	0.00815961	0.00802012
-264	-0.000422752	-0.00136721	0.0017425	0.00180572		pos	low	-8.44593		-264	0.0170312	0.00735189	0.0061515	0.00686003						-264	0.0107635	0.0177747	0.00959176	0.0155545						-264	-0.000349304	0.0042321	0.00404946	0.00528783		neg	high	-7.3218	neg	high		-264	-0.00219784	-0.00424359	0.00816662	0.00802808
-262	-0.000586044	-0.00131663	0.00175428	0.00181437		pos	low	6.07829		-262	0.0170849	0.00737381	0.00628195	0.00693525						-262	0.0111151	0.0182506	0.00963396	0.0156299						-262	-0.000181539	0.00474736	0.0040512	0.0053136		neg	high	11.1437	neg	high		-262	-0.0028367	-0.00411606	0.00816891	0.00803226
-260	-0.00071908	-0.00126041	0.00176667	0.00182365		pos	low	-9.15513		-260	0.0170988	0.00740767	0.00641079	0.00702866						-260	0.011495	0.0187442	0.00967303	0.015689						-260	-7.13801e-05	0.00522413	0.00406097	0.00533436		neg	high	-12.4869	neg	high		-260	-0.00352632	-0.00401937	0.00816	0.00804456
-258	-0.000809374	-0.00122257	0.00177917	0.00183355		pos	low	25.3556		-258	0.0171128	0.00745601	0.00652899	0.00712834						-258	0.0118945	0.0191912	0.00973009	0.0157483						-258	8.96188e-06	0.00564291	0.00407559	0.00536064		neg	high	7.27362	neg	high		-258	-0.00425227	-0.00392988	0.00815893	0.00807244
-256	-0.000857332	-0.00118665	0.00179154	0.00184393		pos	low	-13.0137		-256	0.0171197	0.00747543	0.00664128	0.00723773						-256	0.0123258	0.0196337	0.0097963	0.0158069						-256	7.98604e-05	0.00601795	0.00410385	0.00538316		neg	high	-8.63834	neg	high		-256	-0.00502249	-0.0038048	0.00817018	0.00811429
-254	-0.000880543	-0.00113953	0.00180378	0.00185399		pos	low	14.769		-254	0.0170917	0.0074852	0.00674815	0.00734984						-254	0.0127743	0.0200385	0.00987796	0.01586						-254	0.000136659	0.00640372	0.00413833	0.00539957		neg	high	4.11789	neg	high		-254	-0.00580327	-0.00360109	0.00818349	0.00816992
-252	-0.000889843	-0.00107299	0.00181642	0.00186289		pos	low	-11.5995		-252	0.0170152	0.00747221	0.00685622	0.00745412						-252	0.0132664	0.0203896	0.00997199	0.0159198						-252	0.000250535	0.00677159	0.00416823	0.00540753		neg	high	-2.06771	neg	high		-252	-0.0065186	-0.00339102	0.00820797	0.00822824
-250	-0.000874197	-0.000987629	0.00183046	0.00187095		pos	low	-4.35668		-250	0.0169085	0.00746275	0.0069575	0.00754855						-250	0.0137891	0.020674	0.0101006	0.0159868						-250	0.000402674	0.00712571	0.00419862	0.00540742		neg	high	-1.98401	neg	high		-250	-0.00716121	-0.00323595	0.00823297	0.00828106
-248	-0.000831583	-0.000934332	0.00184545	0.00187781		pos	low	9.24829		-248	0.0167776	0.00747356	0.00706022	0.00763301						-248	0.0142928	0.0208596	0.0102671	0.0160579						-248	0.000497398	0.00738509	0.00424017	0.00540727		neg	high	16.249	neg	high		-248	-0.00778617	-0.00316129	0.00824914	0.00832648
-246	-0.000801435	-0.00091732	0.00186189	0.00188397		pos	low	-11.222		-246	0.0166643	0.00753019	0.00715687	0.00770549						-246	0.0147934	0.020972	0.0104663	0.0161325						-246	0.000574963	0.00752327	0.0042853	0.00541121		neg	high	3.65287	neg	high		-246	-0.00842258	-0.00316095	0.00824502	0.0083605
-244	-0.000795926	-0.000924353	0.00187923	0.00189039		pos	low	-5.34631		-244	0.0165601	0.00766758	0.00725688	0.00777239						-244	0.0153022	0.0210311	0.0106927	0.0162106						-244	0.000663416	0.00759527	0.00434453	0.00542884		neg	high	-3.37951	neg	high		-244	-0.00910485	-0.00317614	0.00823151	0.00838453
-242	-0.00081146	-0.0009312	0.00189661	0.00189704		pos	low	8.37208		-242	0.0164489	0.00785547	0.00736019	0.00782448						-242	0.0157732	0.0210341	0.0109458	0.0162769						-242	0.000759236	0.0075692	0.00441888	0.00544321		neg	high	-1.93267	neg	high		-242	-0.00979204	-0.00318339	0.00820272	0.00841154
-240	-0.000838613	-0.000914782	0.00191435	0.00190381		pos	low	-1.63424		-240	0.016327	0.00806931	0.00746451	0.00786319						-240	0.016174	0.0209851	0.0112225	0.0163306						-240	0.000959047	0.0074362	0.00449966	0.00545936		neg	high	-11.499	neg	high		-240	-0.0104471	-0.00317977	0.00816214	0.00845551
-238	-0.000862685	-0.00087813	0.00193324	0.00191123		pos	low	-1.18836		-238	0.0161607	0.00830382	0.00757136	0.00789669						-238	0.0164808	0.0208898	0.0115053	0.0163837						-238	0.00121143	0.00719143	0.00457702	0.0054753		neg	high	2.11366	neg	high		-238	-0.0110549	-0.00309503	0.00812323	0.00852239
-236	-0.000903202	-0.000833973	0.00195409	0.00191972		pos	low	-4.87551		-236	0.015943	0.00852322	0.00767752	0.00792271						-236	0.0167659	0.0207545	0.0117916	0.0164307						-236	0.00146414	0.00689453	0.00465332	0.00550161		neg	high	-28.1423	neg	high		-236	-0.01156	-0.00286643	0.00810517	0.00861632
-234	-0.000954142	-0.00079445	0.00197581	0.00192889		pos	low	3.32072		-234	0.0156609	0.00870427	0.00778257	0.00794022						-234	0.0169944	0.0205525	0.0120806	0.0164706						-234	0.00162121	0.00660196	0.0047245	0.00553762		neg	high	19.8913	neg	high		-234	-0.0119785	-0.00255588	0.00810101	0.00872576
-232	-0.00101577	-0.000794103	0.00199723	0.00193856		pos	low	-5.1087		-232	0.0152978	0.00887835	0.00788591	0.00795969						-232	0.0172412	0.0202834	0.0123728	0.0165069						-232	0.00178409	0.00628331	0.00479586	0.00558608		neg	high	-2.81832	neg	high		-232	-0.012287	-0.00220097	0.00809651	0.0088417
-230	-0.00109022	-0.000836708	0.00201874	0.00194827		pos	low	4.82722		-230	0.0148658	0.00907874	0.00798556	0.00798825						-230	0.0174204	0.0199618	0.0126748	0.0165391						-230	0.00193237	0.00593912	0.00486292	0.00563324		neg	high	-9.85587	neg	high		-230	-0.0125275	-0.00181655	0.00807951	0.00896754
-228	-0.00116692	-0.000914766	0.00204003	0.00195872		pos	low	0.57187		-228	0.0143243	0.00933249	0.00807817	0.0080285						-228	0.0175791	0.019594	0.0129602	0.0165614						-228	0.00199933	0.00561653	0.00492333	0.00569753		neg	high	2.29572	neg	high		-228	-0.0126708	-0.00148492	0.00805133	0.00909557
-226	-0.00124911	-0.00100821	0.00206058	0.00197023		pos	low	4.01999		-226	0.0137187	0.00961239	0.00816513	0.00808242						-226	0.0177518	0.0191704	0.0132127	0.0165764						-226	0.00206338	0.00523691	0.00496858	0.00576069		neg	high	0.519145	neg	high		-226	-0.0127106	-0.00115979	0.00802028	0.00921954
-224	-0.00132722	-0.0011224	0.00208025	0.00198226		pos	low	-4.09096		-224	0.0130972	0.00988576	0.00824236	0.00815127						-224	0.0178617	0.0186791	0.013467	0.0165988						-224	0.00211976	0.00488199	0.00501795	0.00582325		neg	high	-1.4717	neg	high		-224	-0.0126376	-0.000854129	0.0079718	0.0093433
-222	-0.00140517	-0.001256	0.00209983	0.00199512		pos	low	-3.26991		-222	0.0124626	0.0101467	0.00830776	0.00822619						-222	0.0179323	0.018142	0.0137237	0.0166345						-222	0.0021304	0.00450698	0.00506828	0.00587854		neg	high	1.42183	neg	high		-222	-0.0124554	-0.000622022	0.00792274	0.0094629
-220	-0.00147661	-0.0013916	0.00211882	0.00200813		pos	low	-6.25179		-220	0.0117852	0.0104104	0.00836607	0.00830457						-220	0.0180207	0.0176098	0.0139766	0.0166723						-220	0.00211639	0.00410573	0.00512651	0.00593099		neg	high	4.92476	neg	high		-220	-0.0121802	-0.000460021	0.00787029	0.00957378
-218	-0.00153464	-0.00153511	0.00213669	0.00202235		pos	low	8.80751		-218	0.0111068	0.0106905	0.0084216	0.00839015						-218	0.0180921	0.0171118	0.0142184	0.0167167						-218	0.00209252	0.00373705	0.00519295	0.00599037		neg	high	11.9697	neg	high		-218	-0.0118411	-0.000373638	0.00782096	0.00967859
-216	-0.00158225	-0.0016709	0.00215305	0.00203698		pos	low	-4.99594		-216	0.0104355	0.0109621	0.00848207	0.00848191						-216	0.0182153	0.0166844	0.0144249	0.0167657						-216	0.00202559	0.00333269	0.00526469	0.00606142		neg	high	-3.53682	neg	high		-216	-0.0114819	-0.000329155	0.00777233	0.00977416
-214	-0.00161303	-0.00178986	0.00216663	0.00205135		pos	low	7.73791		-214	0.00975068	0.0111708	0.00855187	0.00857559						-214	0.0183359	0.0162652	0.0146115	0.0168039						-214	0.00199981	0.00294435	0.00532694	0.0061294		neg	high	-16.2329	neg	high		-214	-0.0111649	-0.000290757	0.00771138	0.00985936
-212	-0.00164061	-0.00188791	0.00217788	0.00206501		pos	low	1.30402		-212	0.00903966	0.0113043	0.00862354	0.00866836						-212	0.0184738	0.0158503	0.0147854	0.0168383						-212	0.00194117	0.00253984	0.0053907	0.00619035								-212	-0.0107852	-0.000293199	0.00764767	0.00993737
-210	-0.00167424	-0.00196351	0.00218693	0.00207736		pos	low	-7.84071		-210	0.00832575	0.0113268	0.00869232	0.00875345						-210	0.0186426	0.0154283	0.014935	0.0168674						-210	0.00195418	0.00216235	0.00545297	0.00625122								-210	-0.0102995	-0.0003716	0.0075743	0.0100087
-208	-0.00170684	-0.00201423	0.00219441	0.00208818		pos	low	-1.63146		-208	0.00758761	0.0112684	0.00876547	0.00882588						-208	0.0188636	0.0149773	0.0150603	0.0168969						-208	0.00201834	0.00177424	0.00550757	0.00631674								-208	-0.00976722	-0.000540938	0.00749874	0.0100846
-206	-0.00173861	-0.00204291	0.00219995	0.00209791		pos	low	-1.97808		-206	0.00681423	0.0111314	0.00883737	0.00887687						-206	0.0191266	0.0145818	0.0151711	0.0169213						-206	0.00212582	0.00137099	0.00556781	0.00640224								-206	-0.00920094	-0.000775441	0.00742299	0.0101657
-204	-0.00175845	-0.00206374	0.00220334	0.00210637		pos	low	-4.71677		-204	0.00605044	0.0109359	0.0089069	0.00890947						-204	0.019405	0.0142204	0.0152758	0.0169346						-204	0.00217014	0.000895858	0.00563043	0.00650104								-204	-0.00869871	-0.00104434	0.00734598	0.0102556
-202	-0.00176739	-0.00208495	0.0022053	0.00211438		pos	low	0.99457		-202	0.00527004	0.0107158	0.00897464	0.00892305						-202	0.0197438	0.013824	0.0153564	0.0169592						-202	0.00211993	0.000411516	0.00568785	0.00660772								-202	-0.0082754	-0.00137285	0.00726651	0.0103589
-200	-0.00178418	-0.00211037	0.00220728	0.0021218		pos	low	3.06302		-200	0.0044935	0.0104409	0.00904435	0.00891633						-200	0.0201378	0.013435	0.0154181	0.0169826						-200	0.00208161	-0.000100511	0.0057573	0.00672564								-200	-0.00793328	-0.00171916	0.00719517	0.0104599
-198	-0.00181443	-0.00216626	0.00220893	0.00212969		pos	low	9.80553		-198	0.00371229	0.0101217	0.00911912	0.00890787						-198	0.0205303	0.013095	0.0154575	0.0169946						-198	0.00192229	-0.000680108	0.00584963	0.00685249								-198	-0.00765092	-0.00207553	0.00713894	0.0105548
-196	-0.00185522	-0.00224655	0.00221032	0.00213862		pos	low	-0.180125		-196	0.00294162	0.0097935	0.00919746	0.00889009						-196	0.0209142	0.0127203	0.0154881	0.0169929						-196	0.00179891	-0.00134818	0.0059509	0.00697815								-196	-0.00748125	-0.002414	0.00709892	0.0106356
-194	-0.00189823	-0.00234137	0.00221309	0.00214853		pos	low	-3.71883		-194	0.0022358	0.00944751	0.0092814	0.00886081						-194	0.021312	0.0122812	0.0155194	0.0169742						-194	0.00167201	-0.00208821	0.00605712	0.00709078								-194	-0.00739436	-0.00263739	0.00707731	0.0107021
-192	-0.00194989	-0.00243902	0.00221835	0.00215969		pos	low	5.82872		-192	0.0015743	0.00909526	0.00936618	0.00882723						-192	0.0216978	0.01177	0.0155505	0.0169311						-192	0.00157562	-0.00284907	0.00617144	0.00720422								-192	-0.00733456	-0.00271375	0.00707061	0.0107565
-190	-0.00201197	-0.00251579	0.00222557	0.0021717		pos	low	-6.56988		-190	0.000912107	0.00876912	0.00944687	0.0087998						-190	0.0219728	0.0112612	0.015594	0.016846						-190	0.0014906	-0.00361191	0.00627706	0.00731396								-190	-0.00731461	-0.00262985	0.00709109	0.0108055
-188	-0.00208817	-0.00257028	0.00223486	0.00218456		pos	low	1.64308		-188	0.000261818	0.00849568	0.00952299	0.00878446						-188	0.022192	0.0107571	0.0156411	0.0167254						-188	0.00140877	-0.00427097	0.00639113	0.00743685								-188	-0.00732662	-0.00237294	0.00712467	0.0108407
-186	-0.00216865	-0.00260969	0.00224663	0.00219802		pos	low	-2.87214		-186	-0.000354256	0.00826756	0.00959701	0.0087822						-186	0.0223806	0.0102296	0.0157068	0.0165788						-186	0.00124333	-0.00487541	0.00651502	0.00756164								-186	-0.00734231	-0.00196562	0.00715468	0.0108539
-184	-0.00226307	-0.00265016	0.00225962	0.00221109		pos	low	-8.74151		-184	-0.0009256	0.00811917	0.00966207	0.00878553						-184	0.0225185	0.00961523	0.0157807	0.0164311						-184	0.0010425	-0.00540532	0.0066461	0.00769557								-184	-0.00734789	-0.0015417	0.00717861	0.0108556
-182	-0.00237613	-0.00270523	0.00227303	0.00222373		pos	low	8.21062		-182	-0.00146633	0.00805306	0.00971739	0.00880797						-182	0.0226016	0.00896996	0.0158663	0.0162588						-182	0.000802592	-0.00588122	0.00678073	0.00783386								-182	-0.00735784	-0.00112267	0.00720538	0.0108481
-180	-0.00251309	-0.00276914	0.00228602	0.00223627		pos	low	4.20984		-180	-0.00199333	0.00802056	0.00976514	0.00884969						-180	0.0226596	0.0083003	0.0159663	0.0160765						-180	0.000544054	-0.00629865	0.00691548	0.00797542								-180	-0.00737919	-0.000686003	0.00724458	0.0108403
-178	-0.00267536	-0.00282369	0.00229855	0.00224866		pos	low	-3.35455		-178	-0.00252771	0.00798459	0.00980979	0.00890984						-178	0.0226542	0.00767938	0.0160588	0.0158696						-178	0.000377197	-0.00670226	0.00705301	0.00811182								-178	-0.00743385	-0.000273588	0.00731239	0.0108313
-176	-0.00285381	-0.00285305	0.00231132	0.00226178		pos	low	3.46787		-176	-0.00310269	0.00797043	0.00985143	0.00899527						-176	0.0225624	0.0070901	0.016139	0.0156507						-176	0.000244991	-0.00709551	0.00719849	0.00824958								-176	-0.00749215	0.000136679	0.00739678	0.0108168
-174	-0.00304223	-0.00284383	0.0023246	0.00227551		pos	low	3.19398		-174	-0.00375142	0.00798987	0.00989554	0.00910469						-174	0.0223247	0.00648088	0.0162073	0.0154232						-174	0.000131014	-0.00752684	0.00733802	0.00838477								-174	-0.0075475	0.000575406	0.00749443	0.0107918
-172	-0.00323671	-0.00281073	0.00233789	0.00228904		pos	low	9.22834		-172	-0.00445198	0.00804986	0.0099487	0.00923019						-172	0.0219545	0.00582389	0.0162825	0.0151985						-172	4.24121e-05	-0.00800002	0.00747511	0.00851537								-172	-0.00757688	0.00107166	0.00759885	0.0107577
-170	-0.0034323	-0.00276865	0.00234941	0.0023025		pos	low	-1.16775		-170	-0.0051835	0.00814256	0.0100138	0.0093648						-170	0.0215022	0.00518596	0.0163584	0.0149749						-170	-9.58169e-05	-0.00845377	0.00760258	0.00864414								-170	-0.00757453	0.0016566	0.00771068	0.0107145
-168	-0.00363538	-0.00272633	0.00235964	0.00231585		pos	low	1.06674		-168	-0.00587973	0.00827203	0.0100916	0.00950196						-168	0.0210112	0.00453699	0.0164423	0.0147619						-168	-0.00021832	-0.00883284	0.00772336	0.00876299								-168	-0.00757426	0.00229953	0.00782235	0.0106733
-166	-0.00384325	-0.00266766	0.00236925	0.00232909		pos	low	4.93251		-166	-0.00654629	0.00843443	0.0101846	0.00963167						-166	0.0205006	0.00390827	0.0165525	0.0145507						-166	-0.000326598	-0.00914481	0.00783906	0.00887895								-166	-0.00761807	0.00301366	0.0079265	0.0106302
-164	-0.00404636	-0.00259965	0.00237827	0.00234317		pos	low	-0.71414		-164	-0.00718526	0.00859394	0.0102869	0.00975266						-164	0.0200083	0.00324331	0.0166855	0.014335						-164	-0.000433866	-0.00953977	0.00796019	0.00899425								-164	-0.00771313	0.00372265	0.00801862	0.0105825
-162	-0.00424325	-0.00252481	0.00238587	0.0023579		pos	low	0.799253		-162	-0.00779475	0.00871338	0.0104032	0.00986215						-162	0.0195424	0.00253378	0.0168324	0.0141167						-162	-0.000490811	-0.00997394	0.00808303	0.00911525								-162	-0.00779776	0.00434795	0.0080945	0.0105313
-160	-0.00443259	-0.00245636	0.00239263	0.00237243		pos	low	0.619991		-160	-0.00836482	0.00881954	0.0105398	0.00995962						-160	0.0190862	0.00180037	0.017003	0.0138998						-160	-0.000530224	-0.0104382	0.00821573	0.00924127								-160	-0.00784061	0.00484313	0.00815306	0.0104842
-158	-0.00459918	-0.00239279	0.00239963	0.00238713		pos	low	-1.7679		-158	-0.00891979	0.00888674	0.0106925	0.0100382						-158	0.0186398	0.00101481	0.0171999	0.0136932						-158	-0.000619424	-0.0108759	0.00835831	0.00936939								-158	-0.00781949	0.0052176	0.00820707	0.0104372
-156	-0.00473357	-0.00233997	0.0024069	0.0024028		pos	low	11.5123		-156	-0.00946134	0.00893794	0.0108589	0.0100918						-156	0.0181838	0.000252209	0.0174175	0.0134925						-156	-0.000700147	-0.0112728	0.00849874	0.00949217								-156	-0.00779848	0.0055267	0.00826671	0.0103849
-154	-0.00483377	-0.00232737	0.0024149	0.00241895		pos	low	-4.27114		-154	-0.00995503	0.0089784	0.0110315	0.0101136						-154	0.0177451	-0.000519847	0.0176569	0.0133032						-154	-0.000799069	-0.0115833	0.00864302	0.00960914								-154	-0.00789446	0.00575892	0.00832446	0.0103171
-152	-0.00490179	-0.00234141	0.00242232	0.00243412		pos	low	5.57859		-152	-0.0103688	0.00899177	0.0112005	0.0101027						-152	0.0173079	-0.00129241	0.0178982	0.0131284						-152	-0.00102085	-0.0118151	0.00878836	0.00972468								-152	-0.00815755	0.00591834	0.00836839	0.0102477
-150	-0.004945	-0.00237609	0.00242992	0.00244786		pos	low	3.06842		-150	-0.0107033	0.00901781	0.0113567	0.0100726						-150	0.0168613	-0.00204141	0.0181493	0.0129544						-150	-0.00126795	-0.0119625	0.00893505	0.00983745								-150	-0.00851263	0.00601076	0.00838888	0.0101785
-148	-0.00495032	-0.00243603	0.00243831	0.00246081		pos	low	-0.954936		-148	-0.0109519	0.00903806	0.0115012	0.0100317						-148	0.0164154	-0.00277457	0.0183893	0.0127655						-148	-0.00153825	-0.0120343	0.00906805	0.00996224								-148	-0.00892632	0.00607195	0.00838995	0.0101178
-146	-0.0049269	-0.00250878	0.00244747	0.00247162		pos	low	12.3469		-146	-0.011116	0.00905582	0.0116309	0.00998711						-146	0.0160286	-0.00353702	0.0186187	0.0125754						-146	-0.0018004	-0.0120874	0.00918769	0.0100973								-146	-0.00937409	0.00608136	0.00838684	0.0100716
-144	-0.00490361	-0.00259284	0.00245842	0.00248002		pos	low	-4.17328		-144	-0.0111977	0.00905988	0.0117426	0.0099381						-144	0.0156418	-0.00426669	0.0188252	0.0123767						-144	-0.00200606	-0.012175	0.00930123	0.0102352								-144	-0.00985107	0.005977	0.00837302	0.0100335
-142	-0.00489855	-0.00267367	0.00247013	0.0024868		pos	low	-6.4225		-142	-0.0112128	0.0090491	0.0118325	0.00988367						-142	0.0152644	-0.00490773	0.0190082	0.012176						-142	-0.00216067	-0.0122811	0.00941124	0.0103745								-142	-0.0103717	0.00573315	0.00834921	0.00999234
-140	-0.00489763	-0.00274448	0.00248091	0.00249131		pos	low	4.62365		-140	-0.0111854	0.00905524	0.0118909	0.00982789						-140	0.0148742	-0.00548314	0.0191602	0.0119819						-140	-0.00234637	-0.0123528	0.00952413	0.0105102								-140	-0.0109473	0.00537123	0.00832716	0.00995246
-138	-0.00488263	-0.00280102	0.00248982	0.0024935		pos	low	2.69878		-138	-0.0110893	0.00906291	0.0119191	0.00976598						-138	0.0144428	-0.00597365	0.0192905	0.0117724						-138	-0.00257932	-0.012394	0.00964622	0.0106362								-138	-0.0115248	0.00490745	0.00832033	0.0099212
-136	-0.00483888	-0.00283071	0.00249901	0.00249437		pos	low	15.0782		-136	-0.0109091	0.00908825	0.0119092	0.00970083						-136	0.0139057	-0.00647673	0.0193921	0.0115633						-136	-0.0027392	-0.0123051	0.00977612	0.0107641								-136	-0.0120977	0.00436824	0.00833107	0.0099005
-134	-0.00475788	-0.00284829	0.00250972	0.0024953		pos	low	-6.95527		-134	-0.0106823	0.00914713	0.011865	0.00963346						-134	0.0133207	-0.00700314	0.0194762	0.011369						-134	-0.00285286	-0.0122083	0.00991167	0.0108865								-134	-0.0126976	0.00375671	0.00836386	0.00988696
-132	-0.00465143	-0.00284826	0.00252159	0.00249687		pos	low	3.69553		-132	-0.0104418	0.00922288	0.0117895	0.00956803						-132	0.012721	-0.00750669	0.019553	0.0112064						-132	-0.00290138	-0.0120465	0.0100582	0.0110092								-132	-0.0132873	0.00309221	0.00841927	0.00989146
-130	-0.00453401	-0.00284134	0.0025355	0.00249944		pos	low	1.6597		-130	-0.0101925	0.00933891	0.0116885	0.00950385						-130	0.0121154	-0.00797984	0.0196137	0.0110669						-130	-0.00293599	-0.011885	0.010216	0.011132								-130	-0.0138606	0.00241009	0.00850158	0.00992643
-128	-0.00441037	-0.00281958	0.00255127	0.00250281		pos	low	2.56739		-128	-0.00989016	0.00950459	0.0115632	0.00943576						-128	0.0115271	-0.00843734	0.0196726	0.0109335						-128	-0.00294278	-0.0116666	0.0103835	0.0112681								-128	-0.0144333	0.00175838	0.00861152	0.0100026
-126	-0.00429101	-0.00275449	0.00256847	0.00250629		pos	low	4.35551		-126	-0.00952276	0.00973924	0.0114193	0.00936188						-126	0.0109758	-0.0088538	0.0197402	0.0108057						-126	-0.0028562	-0.0114488	0.010543	0.01141								-126	-0.0149849	0.00120209	0.00873654	0.0101083
-124	-0.00417188	-0.00266035	0.00258627	0.00251145		pos	low	5.7852		-124	-0.00910306	0.0100337	0.0112649	0.00928602						-124	0.0104124	-0.00927217	0.0198219	0.0106811						-124	-0.00280613	-0.0111608	0.0106877	0.0115691								-124	-0.0155135	0.000688854	0.00886332	0.0102276
-122	-0.00405388	-0.00257795	0.00260494	0.00251922		pos	low	7.41251		-122	-0.00866428	0.0103838	0.0110995	0.0092158						-122	0.00980605	-0.00965493	0.0199177	0.0105661						-122	-0.00278645	-0.0108133	0.010836	0.0117343								-122	-0.0160692	0.00014925	0.00897872	0.0103438
-120	-0.00395571	-0.00250998	0.00262449	0.00252864		pos	low	-2.65661		-120	-0.00818863	0.0107592	0.0109304	0.00914965						-120	0.00916515	-0.00997487	0.0200187	0.010466						-120	-0.00268572	-0.0105001	0.0109877	0.0119047								-120	-0.0165095	-0.000297561	0.00908941	0.0104479
-118	-0.00389132	-0.00246296	0.00264566	0.00254121		pos	low	-5.01338		-118	-0.00767636	0.0111488	0.0107645	0.00908931						-118	0.0084774	-0.0101795	0.0201148	0.0103749						-118	-0.0026103	-0.010144	0.0111448	0.0120894								-118	-0.0167938	-0.000603431	0.0092001	0.0105287
-116	-0.00386637	-0.00246477	0.00266855	0.00255792		pos	low	6.38276		-116	-0.00710484	0.0115693	0.0106008	0.00902835						-116	0.00775608	-0.0102554	0.0201984	0.010284						-116	-0.00253476	-0.00986512	0.0113265	0.012289								-116	-0.0169919	-0.000896628	0.00929621	0.0105923
-114	-0.00387792	-0.00252943	0.00269288	0.00257801		pos	low	-1.17703		-114	-0.00650163	0.0120218	0.0104373	0.00896847						-114	0.00698883	-0.0102371	0.0202697	0.0101999						-114	-0.00243596	-0.00966303	0.0115464	0.0125135								-114	-0.0170667	-0.00117697	0.00936603	0.0106418
-112	-0.00391354	-0.0026252	0.00271887	0.00260026		pos	low	-0.266946		-112	-0.00586698	0.0124994	0.0102785	0.0089147						-112	0.00619666	-0.0100966	0.0203436	0.0101139						-112	-0.00227194	-0.00951459	0.0117794	0.0127556								-112	-0.0169614	-0.00135	0.009403	0.0106813
-110	-0.00396082	-0.00271698	0.00274644	0.00262302		pos	low	4.23345		-110	-0.00524776	0.0130056	0.0101374	0.00886618						-110	0.00538892	-0.0098234	0.0204227	0.010029						-110	-0.00204534	-0.00923254	0.0120182	0.0130061								-110	-0.0165686	-0.00135966	0.00941287	0.0107119
-108	-0.00401238	-0.00282175	0.00277562	0.00264486		pos	low	2.66815		-108	-0.00458774	0.0135566	0.0100171	0.00881793						-108	0.00456839	-0.00947267	0.0205162	0.00994519						-108	-0.00171029	-0.00888801	0.0122658	0.0132603								-108	-0.015945	-0.00123951	0.00939621	0.0107366
-106	-0.00408032	-0.00294757	0.00280652	0.0026666		pos	low	-6.20543		-106	-0.00396244	0.0141928	0.00992171	0.00877566						-106	0.00383257	-0.00913014	0.0206261	0.00986539						-106	-0.00137063	-0.00857351	0.0125217	0.013517								-106	-0.0151727	-0.00106441	0.00935719	0.0107552
-104	-0.00414804	-0.00307327	0.00283886	0.00268928		pos	low	9.64508		-104	-0.00344455	0.0148855	0.00985021	0.00873569						-104	0.00310045	-0.00886269	0.0207525	0.00980618						-104	-0.00103569	-0.00832044	0.0127805	0.0137874								-104	-0.0142635	-0.000914557	0.00930663	0.0107671
-102	-0.00421445	-0.00321335	0.00287206	0.00271355		pos	low	-17.6438		-102	-0.00301141	0.0155973	0.00980142	0.00869566						-102	0.00237782	-0.00866787	0.0209081	0.00975234						-102	-0.000682698	-0.00816071	0.0130464	0.0140781								-102	-0.0132526	-0.000799051	0.00924175	0.010769
-100	-0.00426154	-0.0033642	0.002905	0.00273898		pos	low	18.9238		-100	-0.00263756	0.0163348	0.00978069	0.00865514						-100	0.00168872	-0.00851914	0.02109	0.00970962						-100	-0.000263147	-0.00810177	0.0133138	0.0143793								-100	-0.0121691	-0.000702767	0.00917064	0.0107718
-98	-0.00427976	-0.00351955	0.00293683	0.00276548		pos	low	5.82922		-98	-0.00231482	0.017037	0.0097821	0.00861792						-98	0.00104943	-0.0083881	0.0212907	0.00968096						-98	9.23044e-05	-0.00806251	0.0135808	0.0146881								-98	-0.0109977	-0.00069247	0.00909651	0.0107675
-96	-0.00427229	-0.00367578	0.00296768	0.00279319		pos	low	-4.36261		-96	-0.00204512	0.0176891	0.00980102	0.00860311						-96	0.000448797	-0.00821461	0.021505	0.00966734						-96	0.000445356	-0.00785689	0.0138488	0.0150055								-96	-0.00976345	-0.000766952	0.009024	0.0107458
-94	-0.00424459	-0.00383119	0.00299728	0.00282097		pos	low	7.74162		-94	-0.0017967	0.0182949	0.00983782	0.00861456						-94	-0.000177913	-0.00802772	0.0217354	0.00965671						-94	0.000765868	-0.00755508	0.0141203	0.0153334								-94	-0.00853514	-0.000875004	0.00895896	0.0107356
-92	-0.00420841	-0.00396648	0.00302747	0.00284846		pos	low	-11.3823		-92	-0.00156627	0.0188885	0.009888	0.00865447						-92	-0.000773409	-0.00780274	0.0219767	0.00965502						-92	0.00104722	-0.00709902	0.0143935	0.0156778								-92	-0.00733512	-0.000931855	0.00890851	0.010741
-90	-0.00416356	-0.0040859	0.00306047	0.00287724		pos	low	-29.3063		-90	-0.00130903	0.0194538	0.00995148	0.00871696						-90	-0.00134763	-0.00757027	0.0222265	0.00966819						-90	0.00120543	-0.00653314	0.0146512	0.0160396								-90	-0.00623155	-0.000896892	0.00887536	0.0107484
-88	-0.00412177	-0.00420018	0.00309582	0.00290746		pos	low	6.48385		-88	-0.00103921	0.0199977	0.0100265	0.00880739						-88	-0.00195934	-0.00732426	0.022485	0.0096903						-88	0.00125693	-0.00591733	0.0149088	0.0164118								-88	-0.00520007	-0.000788903	0.00885707	0.0107599
-86	-0.00409166	-0.00430311	0.00313312	0.00293755		pos	low	-7.19741		-86	-0.000703209	0.0205355	0.0101036	0.0089344						-86	-0.00259047	-0.00708915	0.0227489	0.00972906						-86	0.00127748	-0.00545934	0.0151744	0.016792								-86	-0.00423579	-0.00062485	0.00883616	0.0107799
-84	-0.00406952	-0.00439127	0.0031714	0.00296735		pos	low	3.99292		-84	-0.000283726	0.0210877	0.0101753	0.00909041						-84	-0.00323603	-0.006822	0.0230168	0.00976804						-84	0.0012526	-0.00519866	0.0154487	0.0171859								-84	-0.00322593	-0.000402169	0.00881167	0.0108032
-82	-0.00403909	-0.0044414	0.0032104	0.00299735		pos	low	12.3412		-82	0.00027726	0.0216789	0.0102391	0.00927466						-82	-0.00383287	-0.00655283	0.0233013	0.009794						-82	0.00122912	-0.00504806	0.0157441	0.0175831								-82	-0.00217086	-0.000173807	0.0087772	0.0108321
-80	-0.00399671	-0.00447836	0.00325009	0.00302781		pos	low	-1.32323		-80	0.00099334	0.0223175	0.0103073	0.00948922						-80	-0.0044306	-0.00625894	0.0236128	0.00982314						-80	0.0010661	-0.00485731	0.0160406	0.0179957								-80	-0.00107549	7.77821e-05	0.00873617	0.0108759
-78	-0.00390891	-0.00451675	0.00329023	0.00305949		pos	low	8.73407		-78	0.00183362	0.0229377	0.0103838	0.00973377						-78	-0.00499959	-0.00599348	0.0239364	0.00986421						-78	0.000839649	-0.00469879	0.0163436	0.0183952								-78	7.15284e-05	0.00032271	0.0086831	0.0109209
-76	-0.00375937	-0.00456653	0.00333078	0.00309192		pos	low	4.92908		-76	0.00275812	0.0235565	0.0104675	0.0100009						-76	-0.00551063	-0.00571928	0.0242526	0.0099251						-76	0.000510157	-0.00453661	0.016639	0.0187873								-76	0.00124302	0.000577987	0.00862357	0.0109684
-74	-0.00357228	-0.00464912	0.00337213	0.00312428		pos	low	-11.6564		-74	0.00372261	0.0241674	0.0105679	0.0102862						-74	-0.00595519	-0.00535737	0.024557	0.0100013						-74	8.13761e-05	-0.00435366	0.0169333	0.0191733								-74	0.00240285	0.00084047	0.00856436	0.0110047
-72	-0.00335225	-0.00477275	0.00341439	0.00315585		pos	low	-1.0183		-72	0.00469829	0.02475	0.0106892	0.0105893						-72	-0.00628898	-0.00492989	0.0248475	0.0100884						-72	-0.000354743	-0.00408556	0.0172222	0.019564								-72	0.00353462	0.00115501	0.00849883	0.0110334
-70	-0.00311719	-0.00493357	0.00345655	0.00318709		pos	low	-8.45321		-70	0.00568554	0.0252771	0.01084	0.0109085						-70	-0.00654268	-0.00444989	0.0251235	0.0101717						-70	-0.000782725	-0.00376767	0.0175163	0.0199527								-70	0.00458357	0.00149411	0.00843454	0.0110477
-68	-0.00286161	-0.00512496	0.00349772	0.00321845		pos	low	4.19549		-68	0.00669048	0.0258194	0.0110273	0.0112522						-68	-0.00676108	-0.0040138	0.0253826	0.01024						-68	-0.00118849	-0.00349849	0.0178215	0.0203661								-68	0.00551348	0.00189273	0.00837435	0.0110442
-66	-0.00262287	-0.00534135	0.00353833	0.00324908		pos	low	-4.40302		-66	0.00767536	0.0263835	0.0112567	0.0116149						-66	-0.00696118	-0.00360334	0.0256183	0.0103235						-66	-0.00153866	-0.00328037	0.0181245	0.0207889								-66	0.006271	0.00236063	0.00832346	0.0110254
-64	-0.00238501	-0.00556873	0.00357995	0.00327837		pos	low	-9.60444		-64	0.00862659	0.0269563	0.0115345	0.0119932						-64	-0.0071177	-0.00327356	0.0258352	0.0104205						-64	-0.00190136	-0.00310855	0.0184212	0.0212155								-64	0.00693417	0.0028182	0.00827728	0.0109869
-62	-0.00213387	-0.0057767	0.00362309	0.0033071		pos	low	-0.912176		-62	0.00950904	0.0275138	0.0118515	0.0123899						-62	-0.00723344	-0.00301421	0.0260483	0.0105518						-62	-0.00218613	-0.00297877	0.0187198	0.0216423								-62	0.00748051	0.00335272	0.00824815	0.0109381
-60	-0.00187774	-0.0059597	0.00366704	0.00333645		pos	low	-3.77081		-60	0.0102667	0.0280266	0.0122073	0.012803						-60	-0.00729086	-0.00282957	0.0262597	0.0107132						-60	-0.00244327	-0.00292043	0.0190385	0.0220702								-60	0.00789894	0.00396419	0.00823637	0.0108808
-58	-0.00160785	-0.00608133	0.00371185	0.00336636		pos	low	7.46921		-58	0.0108892	0.0284975	0.0125979	0.0132421						-58	-0.00731529	-0.00273456	0.0264806	0.0109047						-58	-0.00268698	-0.00292119	0.019372	0.0224764								-58	0.00820279	0.00455992	0.00823563	0.0108215
-56	-0.00133871	-0.00614259	0.00375714	0.00339797		pos	low	-11.1679		-56	0.011365	0.0289639	0.0130263	0.0137046						-56	-0.00721699	-0.00276505	0.0267174	0.011133						-56	-0.00291559	-0.00292645	0.0196976	0.0228786								-56	0.00839031	0.00511379	0.00824101	0.0107726
-54	-0.00110715	-0.00615283	0.00380302	0.00343191		pos	low	-1.85467		-54	0.0116979	0.029421	0.0134986	0.014192						-54	-0.0070474	-0.00288473	0.0269626	0.0114041						-54	-0.00314067	-0.00291013	0.0200319	0.0232795								-54	0.00846854	0.00563021	0.00825023	0.0107302
-52	-0.000916088	-0.00611078	0.00384902	0.00346908		pos	low	6.42928		-52	0.0118995	0.0298256	0.0140201	0.0147064						-52	-0.00683223	-0.00310659	0.0272093	0.0117173						-52	-0.00334551	-0.00285641	0.0203685	0.0236872								-52	0.00838981	0.00610235	0.00825955	0.0106834
-50	-0.000758808	-0.00601591	0.00389548	0.00350969		pos	low	0.841408		-50	0.0119983	0.0301868	0.0145817	0.015243						-50	-0.00662239	-0.00332745	0.0274485	0.0120317						-50	-0.00349372	-0.00278814	0.0207331	0.0240946								-50	0.00820928	0.00652622	0.00826685	0.0106472
-48	-0.000627619	-0.00587446	0.00394268	0.00355354		pos	low	15.6629		-48	0.0120575	0.0304845	0.0151785	0.0158025						-48	-0.00643496	-0.00352728	0.0276864	0.0123523						-48	-0.0036006	-0.00265861	0.0211091	0.0245086								-48	0.00805561	0.00688458	0.00828145	0.0106031
-46	-0.000524611	-0.00570218	0.00399074	0.00359981		pos	low	1.30253		-46	0.0120845	0.0307512	0.0158064	0.0163872						-46	-0.00626699	-0.00371605	0.027908	0.0127012						-46	-0.00368109	-0.00238986	0.0214926	0.0249352								-46	0.00796352	0.0072892	0.00830321	0.0105508
-44	-0.000441651	-0.00549981	0.00404001	0.00364665		pos	low	1.81273		-44	0.0120965	0.0309654	0.0164683	0.0169967						-44	-0.0061789	-0.00388188	0.0281176	0.0130616						-44	-0.00379576	-0.00213411	0.0218713	0.0253676								-44	0.0079105	0.00768527	0.008326	0.0104938
-42	-0.000385869	-0.00527987	0.0040898	0.00369371		pos	low	1.53567		-42	0.0120734	0.0311114	0.0171609	0.0176243						-42	-0.00615939	-0.00408269	0.0283194	0.0134475						-42	-0.00395017	-0.00181743	0.0222507	0.0258072								-42	0.00782495	0.00802087	0.00833592	0.0104088
-40	-0.000339122	-0.00503464	0.0041396	0.00374044		pos	low	3.48537		-40	0.0120339	0.0312348	0.0178797	0.0182714						-40	-0.00625224	-0.0043482	0.0285176	0.0138506						-40	-0.00416321	-0.00144482	0.0226319	0.0262459								-40	0.00770073	0.0083107	0.00832058	0.0103067
-38	-0.000282467	-0.00476552	0.00418894	0.00378631		pos	low	-1.58654		-38	0.0120029	0.0313166	0.018625	0.0189426						-38	-0.00646005	-0.00464986	0.0287093	0.0142672						-38	-0.00442107	-0.00103496	0.0230164	0.0266931								-38	0.00758378	0.008517	0.00828073	0.0101958
-36	-0.000225026	-0.00450621	0.00423814	0.00383106		pos	low	-0.996261		-36	0.011977	0.0313328	0.0193949	0.0196398						-36	-0.00678935	-0.00500901	0.028905	0.014682						-36	-0.00456967	-0.000535679	0.0234068	0.0271427								-36	0.00750631	0.00867743	0.0082249	0.0100714
-34	-0.000167114	-0.00426681	0.00428901	0.00387499		pos	low	4.50155		-34	0.0119492	0.0312664	0.0201878	0.020367						-34	-0.00727571	-0.00540473	0.0291127	0.0150855						-34	-0.00458292	-4.46257e-05	0.0237971	0.0276034								-34	0.00749132	0.00873731	0.00816225	0.00993781
-32	-0.000120919	-0.00404165	0.00434171	0.00391849		pos	low	-1.21637		-32	0.0119487	0.031169	0.0209983	0.0211238						-32	-0.00783295	-0.00584728	0.0293324	0.0154824						-32	-0.00452799	0.000434105	0.0241852	0.0280742								-32	0.00743452	0.00870588	0.00809945	0.00979621
-30	-8.85343e-05	-0.00381459	0.00439602	0.00396155		pos	low	-4.62114		-30	0.0119442	0.0310499	0.0218297	0.0219133						-30	-0.00842714	-0.00635748	0.0295672	0.0158667						-30	-0.00437986	0.000996877	0.0245819	0.0285523								-30	0.00726938	0.00861868	0.00804511	0.00963869
-28	-5.49127e-05	-0.00358811	0.00445214	0.00400513		pos	low	-0.556257		-28	0.0119014	0.0308853	0.0226786	0.0227239						-28	-0.00897301	-0.00691216	0.0297782	0.0162418						-28	-0.00422943	0.00160583	0.0249927	0.029026								-28	0.00695936	0.00854034	0.00799909	0.00947934
-26	-1.13749e-05	-0.00336887	0.0045094	0.0040502		pos	low	6.36203		-26	0.0118382	0.0306026	0.0235387	0.0235532						-26	-0.00947992	-0.00754712	0.0299751	0.0166019						-26	-0.0040581	0.00221099	0.0254234	0.0295118								-26	0.00655994	0.00850537	0.00795704	0.00934239
-24	4.8944e-05	-0.00315805	0.00456765	0.00409775		pos	low	-0.216323		-24	0.0117546	0.0302161	0.0244119	0.0243959						-24	-0.0099523	-0.00821608	0.0301472	0.01694						-24	-0.00395195	0.00281133	0.0258719	0.0300181								-24	0.0060921	0.00848686	0.00791492	0.00924451
-22	0.000138546	-0.00295122	0.00462685	0.00414821		pos	low	0.857091		-22	0.0116506	0.0297568	0.0252923	0.0252523						-22	-0.0103477	-0.0089302	0.0302965	0.0172697						-22	-0.00389569	0.00328535	0.026334	0.0305193								-22	0.00558914	0.00841847	0.00788943	0.00917164
-20	0.000238743	-0.00276145	0.00468811	0.00420211		pos	low	-2.22907		-20	0.0114823	0.0292314	0.0261777	0.0261151						-20	-0.0106942	-0.00962026	0.0304091	0.0175745						-20	-0.00388194	0.00372454	0.0267905	0.0310115								-20	0.00500341	0.00834832	0.00789123	0.00912646
-18	0.000335436	-0.00260863	0.00475172	0.00425982		pos	low	0.560174		-18	0.0112153	0.0286472	0.027071	0.0269794						-18	-0.0110587	-0.0103996	0.0304945	0.017874						-18	-0.00377796	0.00420359	0.0272361	0.0314707								-18	0.00433819	0.00824279	0.00791339	0.00910613
-16	0.000430722	-0.0025071	0.00481834	0.00432215		pos	low	-4.13165		-16	0.0107973	0.0279596	0.0279705	0.0278404						-16	-0.0113776	-0.0112608	0.0305541	0.0181664						-16	-0.00351478	0.00479186	0.0276837	0.0319097								-16	0.00364511	0.00807915	0.00796234	0.00910291
-14	0.000535758	-0.00242727	0.00488853	0.00438891		pos	low	2.88056		-14	0.0101875	0.0271638	0.0288631	0.0286915						-14	-0.0117132	-0.0121403	0.0305918	0.0184411						-14	-0.00315493	0.00536869	0.0281302	0.0323168								-14	0.00296495	0.00785804	0.00803396	0.00913324
-12	0.000621851	-0.00237414	0.00496104	0.0044597		pos	low	2.89369		-12	0.00941575	0.0263058	0.0297516	0.0295223						-12	-0.011989	-0.012982	0.0306062	0.0186877						-12	-0.00273568	0.00597183	0.0285724	0.0327157								-12	0.00232886	0.00761903	0.00812385	0.00919853
-10	0.000687063	-0.00232861	0.00503496	0.00453293		pos	low	5.25591		-10	0.00849484	0.025382	0.030626	0.0303291						-10	-0.0121555	-0.0138276	0.0305959	0.0189032						-10	-0.00241251	0.00636349	0.0290071	0.0331078								-10	0.00170698	0.00739008	0.00821914	0.00927379
-8	0.000723847	-0.00229047	0.00510956	0.00460622		pos	low	2.89749		-8	0.00746795	0.0244153	0.0314769	0.0311096						-8	-0.0121649	-0.0145885	0.0305578	0.0190745						-8	-0.00224554	0.00655594	0.0294666	0.0335068								-8	0.00108987	0.00720761	0.00831854	0.00933827
-6	0.000739223	-0.00227506	0.00518357	0.00467789		pos	low	-5.47247		-6	0.00638109	0.0234324	0.0323035	0.0318665						-6	-0.0120298	-0.0152601	0.0305062	0.0192145						-6	-0.00229737	0.00650327	0.0299438	0.033929								-6	0.000471146	0.00711252	0.00841123	0.00938249
-4	0.000760402	-0.00226033	0.0052562	0.0047457		pos	low	-5.94028		-4	0.00518371	0.0224445	0.0331002	0.0325975						-4	-0.0117596	-0.0158139	0.0304318	0.019327						-4	-0.00265536	0.0062347	0.030409	0.0343634								-4	-0.000123193	0.00705417	0.00850021	0.00940491
-2	0.000812048	-0.002216	0.00532548	0.00480825		pos	low	-1.52097		-2	0.00384101	0.0213576	0.0338559	0.0332955						-2	-0.011414	-0.0162582	0.0303512	0.0194242						-2	-0.00307436	0.00589657	0.0308405	0.0347492								-2	-0.000671923	0.00689539	0.00859173	0.0094193
0	0.00094281	-0.00208437	0.00538959	0.0048637		pos	low	2.3701		0	0.0023099	0.0200982	0.0345545	0.0339401						0	-0.0111072	-0.0167097	0.0302985	0.0195442						0	-0.00324484	0.00565095	0.0311293	0.0349653								0	-0.00118629	0.00656651	0.00869719	0.00943478
2	0.00101836	-0.00189955	0.00540809	0.00487355		pos	low	-0.175537		2	0.000393846	0.0186715	0.0347809	0.0341605						2	-0.0107582	-0.0169055	0.0300041	0.0194992						2	-0.00237742	0.00621372	0.0308257	0.0345114								2	-0.00129204	0.00625141	0.00867039	0.00941555
4	0.00117607	-0.00163983	0.00542049	0.00487588		pos	low	3.36207		4	-0.00160256	0.0171354	0.0349373	0.0343167						4	-0.0104013	-0.0171656	0.0297146	0.01949						4	-0.00113592	0.00698332	0.030328	0.0338606								4	-0.001407	0.00580374	0.0086245	0.00940047
6	0.00136734	-0.00135055	0.00542638	0.00487084		pos	low	-0.406221		6	-0.00359574	0.0155616	0.0350325	0.0344159						6	-0.00994489	-0.0174237	0.0294092	0.019484						6	0.000152759	0.0077353	0.0297314	0.0331356								6	-0.0015014	0.00536293	0.00856029	0.00939136
8	0.0015583	-0.00107911	0.00542475	0.00485873		pos	low	-9.83889		8	-0.00556168	0.0140625	0.0350655	0.0344547						8	-0.00934096	-0.017668	0.0290826	0.0194673						8	0.00118306	0.00827063	0.0290688	0.0323838								8	-0.00149054	0.00503312	0.00848112	0.00937067
10	0.00175058	-0.000824427	0.00541476	0.00484117		pos	low	-13.3716		10	-0.00748567	0.0126767	0.0350386	0.0344344						10	-0.00867176	-0.0178992	0.0287457	0.0194243						10	0.00196105	0.00855167	0.0283979	0.0316367								10	-0.001328	0.00476293	0.0084014	0.00930544
12	0.00194371	-0.000578489	0.00539582	0.00481952		pos	low	-4.84068		12	-0.00928503	0.0113981	0.0349517	0.0343618						12	-0.00801364	-0.0181232	0.0283972	0.0193717						12	0.00246732	0.00862104	0.0277306	0.0309148								12	-0.00101801	0.00450875	0.00832796	0.00919736
14	0.00213246	-0.000346448	0.00536782	0.00479402		pos	low	-1.28585		14	-0.0109467	0.0102021	0.0347951	0.0342368						14	-0.00740587	-0.0182923	0.0280386	0.0193263						14	0.00270948	0.00843983	0.0270856	0.0302327								14	-0.000553796	0.00434521	0.008265	0.00906456
16	0.00233754	-0.000121384	0.00533095	0.00476421		pos	low	12.8406		16	-0.0125137	0.00907205	0.0345728	0.0340618						16	-0.00686385	-0.0184301	0.0276831	0.0192857						16	0.00298606	0.00825313	0.0264887	0.0295926								16	-4.76783e-05	0.00433393	0.00822435	0.00892402
18	0.00255062	8.46874e-05	0.00528613	0.00473134		pos	low	10.777		18	-0.0139567	0.00798188	0.034292	0.0338405						18	-0.00642697	-0.0186304	0.0273401	0.0192555						18	0.00337728	0.00818604	0.0259271	0.028973								18	0.000420004	0.00439526	0.00820252	0.0087771
20	0.00274285	0.00026728	0.00523502	0.00469539		pos	low	-8.69835		20	-0.015229	0.00693477	0.0339475	0.0335743						20	-0.00608056	-0.0188982	0.0270171	0.0192301						20	0.00395321	0.00825566	0.0253928	0.0283577								20	0.000783183	0.004498	0.00818782	0.00863173
22	0.00291193	0.000412711	0.00517851	0.00465684		pos	low	6.6871		22	-0.0162958	0.00597662	0.0335391	0.0332699						22	-0.00577561	-0.0191978	0.0267041	0.0192022						22	0.00461696	0.008478	0.024897	0.0277555								22	0.00103783	0.00464831	0.00818593	0.00849972
24	0.0030528	0.000509746	0.00511794	0.00461606		pos	low	-1.39007		24	-0.0170987	0.00513081	0.0330752	0.0329363						24	-0.00551755	-0.0195068	0.0264081	0.0191673						24	0.00514932	0.00870104	0.0244313	0.0271887		Lag	Level	Integral	Lag	Level		24	0.00112996	0.00486323	0.00817721	0.00837207
26	0.00315888	0.000530724	0.0050545	0.0045731		pos	low	-7.76669		26	-0.0176612	0.0043656	0.032561	0.032581						26	-0.00527389	-0.0198484	0.0261191	0.0191326						26	0.00559734	0.00884171	0.0239991	0.0266561		pos	low	6.3156	pos	low		26	0.00111405	0.00511632	0.00816631	0.00825694
28	0.00322545	0.000467639	0.0049896	0.00452963		pos	low	-8.96445		28	-0.0180229	0.00367383	0.0320049	0.0322081						28	-0.00501094	-0.0201982	0.0258136	0.0190862						28	0.00602039	0.00894627	0.0235939	0.0261463		pos	low	-15.2267	pos	low		28	0.00101525	0.00539628	0.00815814	0.00815077
30	0.00324847	0.000351598	0.00492364	0.00448577		pos	low	-4.14411		30	-0.0182274	0.00304837	0.0314151	0.0318265						30	-0.00477124	-0.0206587	0.0255018	0.0190287						30	0.0064451	0.00904241	0.0232122	0.0256846		pos	low	13.7673	pos	low		30	0.000835456	0.00571175	0.00815912	0.00804229
32	0.00322333	0.000190637	0.00485788	0.00444151		pos	low	-8.18869		32	-0.0183172	0.00253581	0.0307995	0.0314412						32	-0.00448616	-0.0212237	0.0251721	0.0189527						32	0.00683067	0.0091028	0.022843	0.0252623		pos	low	-9.68311	pos	low		32	0.000637303	0.00613339	0.00817266	0.00791884
34	0.00315019	-3.44289e-05	0.00479297	0.00439632		pos	low	-3.78301		34	-0.0182805	0.00215087	0.0301689	0.03104						34	-0.00417866	-0.021829	0.0248232	0.0188538						34	0.00722031	0.00916888	0.0224947	0.0248676		pos	low	12.2935	pos	low		34	0.00044371	0.00666992	0.00819427	0.00780232
36	0.00304404	-0.000292515	0.00472958	0.00434998		pos	low	0.156754		36	-0.0181225	0.00189414	0.0295317	0.0306304						36	-0.0038599	-0.0224844	0.0244597	0.0187333						36	0.00763014	0.00932031	0.0221622	0.0244894		pos	low	13.6748	pos	low		36	0.000239141	0.00730116	0.00821542	0.00770149
38	0.00289533	-0.000567716	0.00466826	0.00430347		pos	low	4.93712		38	-0.0178817	0.00174207	0.0288912	0.0302155						38	-0.00351049	-0.0232301	0.0240819	0.0186056						38	0.008068	0.00954473	0.0218461	0.0241207		pos	low	6.80468	pos	low		38	-1.55102e-05	0.00792207	0.0082296	0.00761011
40	0.00271776	-0.000852523	0.00461008	0.004258		pos	low	-4.57238		40	-0.0176522	0.00163803	0.0282529	0.0297976						40	-0.00313944	-0.0239507	0.023698	0.0184751						40	0.0085558	0.00972697	0.0215337	0.0237587		pos	low	0.921349	pos	low		40	-0.000239491	0.0085676	0.00823335	0.00753222
42	0.00254226	-0.00113998	0.0045561	0.00421308		pos	low	-2.01403		42	-0.0174723	0.00162616	0.0276228	0.029368						42	-0.00276076	-0.0246023	0.0233163	0.0183328						42	0.00904378	0.00999881	0.0212522	0.0234148		pos	low	-3.83943	pos	low		42	-0.000394498	0.00923797	0.00823293	0.00747183
44	0.00239755	-0.00141124	0.00450461	0.00416938		pos	low	0.889347		44	-0.0173739	0.00168294	0.0270039	0.0289282						44	-0.00231527	-0.0252087	0.0229451	0.0181923						44	0.00945617	0.0102573	0.0209686	0.0230823		pos	low	-7.58074	pos	low		44	-0.000571497	0.00989791	0.00821156	0.0074151
46	0.0022861	-0.00165725	0.00445512	0.00412733		pos	low	-0.999418		46	-0.017353	0.00179496	0.0263916	0.0284898						46	-0.00184582	-0.0257547	0.0225601	0.0180566						46	0.00968926	0.0105173	0.0206817	0.0227629		pos	low	3.36737	pos	low		46	-0.000805099	0.0105646	0.0081585	0.00736842
48	0.00218949	-0.00187542	0.00440703	0.00408687		pos	low	-0.401944		48	-0.0174243	0.00195178	0.0257918	0.0280369						48	-0.00136994	-0.0262158	0.0221648	0.0179212						48	0.00978151	0.0106894	0.0203961	0.0224517		pos	low	8.45613	pos	low		48	-0.00108243	0.0112177	0.00809124	0.00735198
50	0.00210634	-0.0020474	0.00435926	0.00404773		pos	low	-3.75741		50	-0.0175654	0.0021282	0.0252103	0.0275806						50	-0.000833146	-0.0265983	0.0217662	0.0177754						50	0.0098449	0.0107597	0.0201103	0.0221364		pos	low	1.04673	pos	low		50	-0.00129904	0.0117697	0.00803025	0.00736327
52	0.00201542	-0.00219852	0.00431151	0.00400818		pos	low	-0.382365		52	-0.0178069	0.002328	0.0246462	0.0271184						52	-0.000222684	-0.0269249	0.0213446	0.0176282						52	0.00986618	0.0107042	0.019831	0.0218196		pos	low	-1.52716	pos	low		52	-0.00139078	0.012124	0.00797603	0.00738524
54	0.00191069	-0.00233689	0.00426304	0.00396777		pos	low	-6.16258		54	-0.0181404	0.00255621	0.0241017	0.0266531						54	0.000506876	-0.0271928	0.0208978	0.0174727						54	0.00984039	0.0105647	0.0195577	0.0214986		pos	low	-16.2603	pos	low		54	-0.00138372	0.0122329	0.00793277	0.00740361
56	0.00180786	-0.00246418	0.00421285	0.0039269		pos	low	-5.50165		56	-0.0185477	0.0027874	0.0235753	0.0261811						56	0.00129491	-0.0274136	0.0204369	0.0173291						56	0.00972583	0.010335	0.0192922	0.0211792		pos	low	5.13075	pos	low		56	-0.00139203	0.0121326	0.00789126	0.00741892
58	0.00172621	-0.0025718	0.004161	0.00388631		pos	low	-1.91225		58	-0.0189807	0.00299781	0.0230667	0.0257033						58	0.00212764	-0.0275883	0.0199649	0.0171884						58	0.00948703	0.0100736	0.0190392	0.0208502		pos	low	-9.54873	pos	low		58	-0.00142887	0.0118997	0.00785338	0.00743282
60	0.0016675	-0.00265702	0.00410791	0.00384616		pos	low	7.80407		60	-0.0194059	0.00318027	0.0225832	0.0252297						60	0.00294876	-0.0277462	0.0194855	0.0170538						60	0.00914968	0.00982186	0.0187864	0.0205395		pos	low	-9.25239	pos	low		60	-0.00145187	0.0115562	0.00783677	0.00747487
62	0.00162796	-0.00272814	0.00405321	0.00380673		pos	low	2.21015		62	-0.0198294	0.00337518	0.0221104	0.0247587						62	0.00378919	-0.0278652	0.0190011	0.0169354						62	0.00870872	0.0094918	0.0185523	0.0202045		pos	low	17.8061	pos	low		62	-0.00150276	0.0111337	0.00784226	0.00753239
64	0.00158594	-0.0027698	0.00399662	0.00376746		pos	low	4.42057		64	-0.0202442	0.00360077	0.0216537	0.0242984						64	0.00463725	-0.0279937	0.0185113	0.0168398						64	0.00820318	0.00911847	0.0183156	0.0198741		pos	low	7.44759	pos	low		64	-0.00154915	0.0106816	0.00787426	0.00761379
66	0.00152853	-0.00278939	0.00393883	0.00372774		pos	low	19.3749		66	-0.0206373	0.00387508	0.0212072	0.0238511						66	0.00546812	-0.0281219	0.0180346	0.0167551						66	0.00762442	0.00863357	0.0180727	0.0195379		pos	low	-2.40948	pos	low		66	-0.00158787	0.0101506	0.00794445	0.0077012
68	0.00147207	-0.00278765	0.00388082	0.00368826		pos	low	2.98092		68	-0.0210198	0.00420416	0.0207564	0.0234079						68	0.00623514	-0.0282525	0.017583	0.0166963						68	0.00710829	0.00819396	0.0178385	0.0192043		pos	low	-0.392476	pos	low		68	-0.00166733	0.0095319	0.0080386	0.00778968
70	0.0014194	-0.00277747	0.00382427	0.00364867		pos	low	-4.99031		70	-0.0213962	0.00456559	0.0202988	0.0229755						70	0.00697079	-0.0284	0.0171511	0.0166532						70	0.00661848	0.00775592	0.0176197	0.0188592		pos	low	2.88647	pos	low		70	-0.0017974	0.00893033	0.00813689	0.007879
72	0.00137457	-0.00278363	0.00376984	0.00360882		pos	low	10.5765		72	-0.0217592	0.00497523	0.0198397	0.0225557						72	0.00772981	-0.0286307	0.0167269	0.0166318						72	0.0061506	0.00733917	0.0174017	0.0185298		pos	low	-0.19583	pos	low		72	-0.0019517	0.00841115	0.00822904	0.00796065
74	0.00129891	-0.00282824	0.00371744	0.00356961		pos	low	-6.35196		74	-0.0220786	0.00541387	0.0193811	0.0221476						74	0.00842396	-0.02892	0.0163089	0.0166425						74	0.00559735	0.0068118	0.0171994	0.0181911		pos	low	-23.6434	pos	low		74	-0.0020534	0.00785498	0.00831846	0.00803491
76	0.00118349	-0.00289507	0.0036678	0.00353161		pos	low	-2.92272		76	-0.0223229	0.0058751	0.0189189	0.0217408						76	0.00905756	-0.0292149	0.015911	0.0166518						76	0.00499388	0.00636839	0.0169823	0.0178672		pos	low	-16.0914	pos	low		76	-0.00209567	0.00730136	0.00841378	0.00810259
78	0.00102862	-0.00297383	0.00362038	0.00349503		pos	low	7.25778		78	-0.0224785	0.00637014	0.0184476	0.0213404						78	0.00963805	-0.0295404	0.0155306	0.016668						78	0.00442072	0.0059486	0.0167631	0.017548		pos	low	-3.36943	pos	low		78	-0.00208692	0.00680398	0.00851029	0.00816102
80	0.000820444	-0.00307042	0.00357562	0.00345934		pos	low	16.035		80	-0.0225329	0.00692005	0.0179677	0.0209492						80	0.0101956	-0.0298898	0.0151594	0.0166979						80	0.00390054	0.00557394	0.0165391	0.017229		pos	low	13.6724	pos	low		80	-0.00207007	0.00633026	0.00858947	0.00820987
82	0.000557509	-0.00318091	0.00353376	0.00342336		pos	low	7.80228		82	-0.0225057	0.00753744	0.0174804	0.0205642						82	0.0106663	-0.0302461	0.0148067	0.0167322						82	0.00341773	0.0052236	0.0163188	0.0169072		pos	low	6.62785	pos	low		82	-0.00208274	0.0059208	0.0086479	0.00824867
84	0.000282646	-0.00330909	0.00349543	0.00338728		pos	low	-6.17028		84	-0.0224222	0.00816251	0.0169904	0.0201753						84	0.0110805	-0.0306394	0.0144831	0.0167937						84	0.00295522	0.00486788	0.0160949	0.0165754		pos	low	-9.52472	pos	low		84	-0.00216236	0.00559309	0.0086981	0.00828463
86	1.6465e-05	-0.00345955	0.00346009	0.00335112		pos	low	-13.7743		86	-0.022342	0.0087995	0.0164997	0.0197918						86	0.0114833	-0.0310281	0.014168	0.0168695						86	0.00247972	0.00455332	0.0158695	0.0162539		pos	low	6.50354	pos	low		86	-0.00231475	0.00539145	0.00873991	0.00831725
88	-0.000227381	-0.00362637	0.00342772	0.00331423		pos	low	-5.07075		88	-0.0222664	0.00946573	0.0160118	0.0194134						88	0.0117854	-0.0314717	0.0138775	0.0169807						88	0.00206358	0.00417417	0.0156358	0.0159295		pos	low	-6.20384	pos	low		88	-0.00249899	0.0053411	0.00877218	0.0083422
90	-0.000436343	-0.00380101	0.00339798	0.00327622		pos	low	-7.57779		90	-0.0221895	0.0101601	0.0155232	0.0190412						90	0.0120065	-0.0319372	0.0135973	0.0171082						90	0.00164072	0.00372716	0.0153864	0.0156232		pos	low	23.0475	pos	low		90	-0.00265009	0.00536831	0.00880306	0.00835277
92	-0.000640045	-0.00400113	0.00337044	0.00323691		pos	low	3.91063		92	-0.0221255	0.010874	0.0150413	0.018669						92	0.0121362	-0.0323672	0.013335	0.0172382						92	0.00118281	0.00310201	0.0151233	0.0153097		pos	low	4.15744	pos	low		92	-0.00269543	0.00546103	0.00882254	0.00835153
94	-0.000857051	-0.00422117	0.00334462	0.00319663		pos	low	5.97132		94	-0.0220684	0.0116028	0.0145677	0.0182927						94	0.0122367	-0.0327888	0.013087	0.01736						94	0.000828218	0.00233126	0.0148544	0.0150202		pos	low	-8.88689	pos	low		94	-0.00264437	0.00561838	0.00881516	0.00833602
96	-0.00110929	-0.00446674	0.00332072	0.00315641		pos	low	-3.54153		96	-0.021985	0.0123232	0.0141036	0.0179182						96	0.0123207	-0.0332588	0.0128512	0.0174863						96	0.000568596	0.00154305	0.0145882	0.0147209		pos	low	5.91142	pos	low		96	-0.00249086	0.00579804	0.00878695	0.00831465
98	-0.00137212	-0.00472706	0.00329931	0.00311714		pos	low	0.137223		98	-0.0218809	0.0130059	0.0136534	0.0175467						98	0.0123839	-0.0337401	0.0126229	0.0176084						98	0.000317555	0.000786852	0.014326	0.0144134		pos	high	1.1942	pos	high		98	-0.00226719	0.00588473	0.00874984	0.00828636
100	-0.00161935	-0.00499258	0.00327884	0.00307985		pos	low	5.22686		100	-0.0217809	0.0136294	0.0132226	0.0171832						100	0.0124096	-0.0342445	0.0124162	0.0177327						100	0.000126791	0.000162202	0.0140666	0.0141101		pos	high	-4.4652	pos	high		100	-0.00200595	0.00586669	0.00870948	0.00827076
102	-0.00184912	-0.0052676	0.00325724	0.00304495		pos	low	10.8574		102	-0.0216459	0.0141909	0.0128177	0.0168232						102	0.0123761	-0.0347404	0.0122422	0.0178589						102	5.01551e-05	-0.000369062	0.0138306	0.013807		pos	high	16.2263	pos	high		102	-0.00176748	0.00582307	0.00865877	0.00827145
104	-0.0020608	-0.00555653	0.00323466	0.00301265		pos	low	-13.4104		104	-0.0214847	0.0146923	0.0124351	0.0164694						104	0.0123755	-0.0352001	0.0121125	0.0179887						104	5.24659e-05	-0.000790399	0.0135921	0.0135296		pos	high	-20.9747	pos	high		104	-0.00158377	0.00582731	0.00860534	0.00827188
106	-0.00226462	-0.00585623	0.00321192	0.00298322		pos	low	-9.21732		106	-0.0213243	0.0151518	0.0120793	0.0161152						106	0.0123593	-0.0356243	0.0120189	0.0181329						106	5.76984e-05	-0.00114877	0.0133835	0.0132564		pos	high	9.464	pos	high		106	-0.00138736	0.0058908	0.00855097	0.00825893
108	-0.00243513	-0.00617447	0.00318911	0.00295585		pos	low	-0.475441		108	-0.0211563	0.0155803	0.0117483	0.015767						108	0.0122508	-0.0360284	0.0119698	0.0182804						108	5.73335e-05	-0.00144946	0.0131856	0.0129865		pos	high	19.5467	pos	high		108	-0.00116332	0.00597779	0.00849859	0.00822773
110	-0.0025659	-0.00649114	0.00316616	0.00293008		pos	low	-2.77709		110	-0.0209705	0.0159515	0.0114429	0.0154267						110	0.0120527	-0.0363846	0.0119669	0.0184411						110	-4.18696e-05	-0.00174436	0.012982	0.0127133		pos	high	14.4736	pos	high		110	-0.000979574	0.00603702	0.00843244	0.0081769
112	-0.00268217	-0.00677824	0.00314296	0.00290616		pos	low	-3.28238		112	-0.0207793	0.0162496	0.0111613	0.0150975						112	0.0117347	-0.0366439	0.0119936	0.0186136						112	-0.00024356	-0.00202704	0.0127924	0.0124461		pos	high	-15.8649	pos	high		112	-0.000917712	0.0060613	0.00836268	0.00810992
114	-0.00279338	-0.00703742	0.00311914	0.00288447		pos	low	0.856222		114	-0.0205542	0.0165158	0.0108983	0.01477						114	0.0113633	-0.0368929	0.0120545	0.0187898						114	-0.000534529	-0.0022957	0.0126146	0.0121807		pos	high	5.5101	pos	high		114	-0.000939123	0.00605054	0.00830301	0.00800921
116	-0.00290327	-0.00727916	0.00309531	0.00286518		pos	low	-4.07586		116	-0.0202889	0.0167878	0.0106579	0.0144487						116	0.0109636	-0.0370559	0.0121301	0.0189487						116	-0.000826865	-0.00250951	0.012457	0.0119257		pos	high	-0.676554	pos	high		116	-0.000950848	0.00601137	0.00823065	0.00787443
118	-0.00302029	-0.00748097	0.00307251	0.00284773		pos	low	-0.17625		118	-0.0199379	0.0170353	0.0104407	0.0141297						118	0.0105402	-0.0371383	0.0122135	0.0190923						118	-0.00114247	-0.0026975	0.0123198	0.0116912		pos	high	-8.6923	pos	high		118	-0.000872646	0.00595108	0.00815257	0.00770339
120	-0.00313862	-0.007638	0.00304958	0.00283139		pos	low	-7.84873		120	-0.0195191	0.0172314	0.0102489	0.0138155						120	0.0101111	-0.0371953	0.0123084	0.0192132						120	-0.00151522	-0.00285667	0.0121972	0.0114764		pos	high	13.893	pos	high		120	-0.000736818	0.00589461	0.00807127	0.00752545
122	-0.00324125	-0.00776539	0.0030267	0.00281457		pos	low	0.258831		122	-0.0190048	0.0173821	0.0100761	0.0135049						122	0.00959342	-0.0372448	0.0124086	0.019318						122	-0.00191568	-0.00300518	0.0120908	0.0112848		pos	high	-9.00923	pos	high		122	-0.000555186	0.00586224	0.00800128	0.00733897
124	-0.00333866	-0.00786965	0.0030048	0.00279639		pos	low	3.43819		124	-0.0184513	0.0175131	0.00992797	0.0131995						124	0.0089834	-0.0373406	0.0125116	0.0194193						124	-0.00230004	-0.0031292	0.0119867	0.0111118		pos	high	-3.00896	pos	high		124	-0.000348947	0.00587098	0.00793875	0.00715587
126	-0.00341094	-0.00795797	0.00298385	0.00277651		pos	low	-2.27866		126	-0.0178921	0.0176138	0.00978544	0.012903						126	0.00830661	-0.0374581	0.0126261	0.0194973						126	-0.00257842	-0.0032567	0.0118757	0.0109536		pos	high	-4.3656	pos	high		126	-0.000158378	0.00587447	0.00788863	0.00698525
128	-0.00347287	-0.00803914	0.00296322	0.0027548		pos	low	-3.69735		128	-0.0173465	0.0176968	0.00965174	0.0126299						128	0.00755483	-0.0375474	0.0127497	0.0195539						128	-0.00279337	-0.0034172	0.0117767	0.0107828		pos	high	-4.57783	pos	high		128	3.34305e-05	0.00583877	0.00786989	0.00682276
130	-0.00352348	-0.00811292	0.002943	0.00273153		pos	low	0.966877		130	-0.0168283	0.0177326	0.00952791	0.0123716						130	0.0068142	-0.0375984	0.0128929	0.0196032						130	-0.00299328	-0.00355802	0.0116902	0.010624		pos	high	-7.38677	pos	high		130	0.000229709	0.00581137	0.00787299	0.00666442
132	-0.00356079	-0.00818328	0.00292402	0.00270697		pos	low	6.61728		132	-0.0163193	0.0176998	0.00941549	0.0121266						132	0.00604643	-0.037626	0.0130626	0.0196357						132	-0.00314596	-0.00358352	0.0116093	0.0104924		pos	high	-8.92707	pos	high		132	0.000420232	0.00580018	0.00787756	0.00650972
134	-0.00359121	-0.00825684	0.00290694	0.0026817		pos	low	-1.31052		134	-0.0158347	0.0176334	0.00932066	0.0118987						134	0.00527762	-0.037649	0.0132573	0.019666						134	-0.00328035	-0.00365486	0.0115331	0.0103706		pos	high	28.5575	pos	high		134	0.000657759	0.00576216	0.00786032	0.00635419
136	-0.00360389	-0.00833681	0.00289097	0.00265552		pos	low	-3.74485		136	-0.0154002	0.0175892	0.00923847	0.0116865						136	0.00446962	-0.0375888	0.0134638	0.0196868						136	-0.0034064	-0.00367782	0.0114604	0.0102553		pos	high	19.7305	pos	high		136	0.000880778	0.00566805	0.00781959	0.00619737
138	-0.00361018	-0.00842211	0.00287525	0.00262906		pos	low	-7.65127		138	-0.0150391	0.0175225	0.00916142	0.0114882						138	0.00368388	-0.0374813	0.0136799	0.0197015						138	-0.0035307	-0.00363756	0.011394	0.0101661		pos	high	2.54942	pos	high		138	0.00114742	0.00551862	0.00777639	0.00606452
140	-0.0036072	-0.00849517	0.00285939	0.00260277		pos	low	11.0011		140	-0.014758	0.017447	0.00907595	0.0113102						140	0.00290822	-0.0373155	0.0138971	0.0197063						140	-0.00355164	-0.00363333	0.0113236	0.0100868		pos	high	1.97501	pos	high		140	0.00143396	0.00534154	0.00773444	0.00595931
142	-0.00359079	-0.00854486	0.00284348	0.0025769		pos	low	-1.31351		142	-0.0145429	0.0173933	0.00898457	0.0111527						142	0.0022226	-0.0371004	0.0140997	0.0197071						142	-0.0035512	-0.00354901	0.0112522	0.0100273		pos	high	-10.7838	pos	high		142	0.00171708	0.00518076	0.00769255	0.00587824
144	-0.0035746	-0.00857798	0.00282789	0.00255112		pos	low	-3.20957		144	-0.0143523	0.0173303	0.00889124	0.0110078						144	0.00154837	-0.0369818	0.0142792	0.0197051						144	-0.0035136	-0.00341863	0.0111632	0.0099897		pos	high	1.412	pos	high		144	0.00197922	0.00493592	0.0076697	0.00580589
146	-0.00355884	-0.00860797	0.00281269	0.00252509		pos	low	0.378781		146	-0.0141517	0.0172823	0.0087964	0.010871						146	0.000926377	-0.0369227	0.0144294	0.0196921						146	-0.00344427	-0.00324592	0.0110488	0.0099694		pos	high	-26.0404	pos	high		146	0.00216172	0.00470621	0.00768656	0.00575386
148	-0.00354276	-0.00862795	0.00279821	0.00250052		pos	low	-0.0930937		148	-0.0139054	0.0172629	0.00869899	0.0107458						148	0.000335984	-0.0369455	0.0145437	0.0196857						148	-0.00336522	-0.00302031	0.0109264	0.00995473		pos	high	12.0676	pos	high		148	0.00224441	0.0044714	0.00771739	0.00574648
150	-0.00352777	-0.00863988	0.00278435	0.00247787		pos	low	5.16439		150	-0.013631	0.0172355	0.00860071	0.0106269						150	-0.000211258	-0.0370264	0.0146354	0.0196852						150	-0.00326495	-0.00270698	0.0108052	0.00993525		pos	high	2.44286	pos	high		150	0.00226737	0.00418366	0.00775329	0.00577006
152	-0.00349666	-0.0086352	0.00277047	0.00245714		pos	low	-3.98412		152	-0.0133602	0.0171828	0.00849718	0.0105151						152	-0.000735296	-0.0370868	0.0147189	0.0197097						152	-0.0031075	-0.00241073	0.010692	0.00991326		pos	high	0.715238	pos	high		152	0.00227235	0.0038949	0.00778216	0.00581442
154	-0.00345735	-0.00860539	0.00275448	0.0024389		pos	low	-0.143723		154	-0.0130827	0.017094	0.00838879	0.0104168						154	-0.00123076	-0.0371155	0.014801	0.0197257						154	-0.00279529	-0.00213767	0.0105784	0.0098862		pos	high	1.62818	pos	high		154	0.00230791	0.00361209	0.00779294	0.00586208
156	-0.00341287	-0.00854092	0.0027365	0.00242253		pos	low	-9.89466		156	-0.0127934	0.0169925	0.00827399	0.0103333						156	-0.00168121	-0.0370871	0.0148856	0.0197246						156	-0.00242137	-0.00192664	0.0104548	0.00985958		pos	high	7.04444	pos	high		156	0.00233746	0.00332479	0.00777476	0.00590364
158	-0.00336795	-0.00844263	0.00271669	0.00240758		pos	low	4.17886		158	-0.012481	0.016871	0.00815314	0.0102618						158	-0.00210362	-0.0370017	0.0149785	0.0197168						158	-0.00192206	-0.00170632	0.0103181	0.00983501		pos	high	0.893143	pos	high		158	0.00233337	0.00308221	0.00773348	0.00595464
160	-0.00329891	-0.00832607	0.00269509	0.00239306		pos	low	-4.96207		160	-0.0121487	0.0167188	0.00802802	0.0101949						160	-0.00249386	-0.0368312	0.0150764	0.0196909						160	-0.00131116	-0.00148607	0.0101894	0.0098154		pos	high	3.56574	pos	high		160	0.00226148	0.00294826	0.00767996	0.0060097
162	-0.00319365	-0.00818649	0.00267208	0.0023786		pos	low	1.02901		162	-0.0118099	0.0165396	0.00790011	0.0101373						162	-0.00283827	-0.0366003	0.0151734	0.0196618						162	-0.000645809	-0.00120278	0.0100619	0.00981127		pos	high	13.5528	pos	high		162	0.00212005	0.00278075	0.00762157	0.006071
164	-0.00304422	-0.00804536	0.0026478	0.0023632		pos	low	-10.1877		164	-0.0114782	0.0163459	0.00776924	0.0100847						164	-0.00320002	-0.0363568	0.015269	0.0196189						164	-7.97841e-06	-0.00083641	0.00993475	0.00980845		pos	high	17.8303	pos	high		164	0.00191279	0.00252717	0.00754544	0.00612073
166	-0.00284678	-0.00789943	0.00262228	0.0023463		pos	low	6.85592		166	-0.0111601	0.0161407	0.00764363	0.0100323						166	-0.0034609	-0.0361509	0.0153613	0.0195919						166	0.000595432	-0.000481549	0.00980582	0.00981159		pos	high	-0.388678	pos	high		166	0.00163012	0.00225455	0.0074522	0.00617318
168	-0.00260876	-0.00774218	0.00259418	0.00232811		pos	low	7.49801		168	-0.0108728	0.0159327	0.00752195	0.0099768						168	-0.00365197	-0.0359303	0.015448	0.0195586						168	0.00104683	-0.000168843	0.00966549	0.00982192		pos	high	-20.8885	pos	high		168	0.00127564	0.00200996	0.00735449	0.00622911
170	-0.0023519	-0.00756178	0.00256534	0.00230868		pos	high	6.37413		170	-0.0106191	0.0157378	0.00740523	0.00991949						170	-0.00379114	-0.0356746	0.0155422	0.0195173						170	0.00134931	9.51199e-05	0.0095168	0.00982182		neg	low	-11.1846	neg	low		170	0.000874833	0.00185212	0.00725741	0.00628087
172	-0.00209037	-0.00734931	0.0025367	0.00228868		pos	high	2.91082		172	-0.0103693	0.0155277	0.00730005	0.00985962						172	-0.00393783	-0.0352824	0.0156303	0.0194428						172	0.0016282	0.00041499	0.00936936	0.00981196		neg	low	-29.1138	neg	low		172	0.000438778	0.00173804	0.0071476	0.00633017
174	-0.00181657	-0.00712122	0.00250831	0.00226782		pos	high	8.87151		174	-0.0101126	0.015299	0.00721431	0.00979956						174	-0.00412758	-0.0348163	0.0157153	0.0193476						174	0.00188114	0.000806113	0.00922784	0.00979339		neg	low	6.40366	neg	low		174	-6.20694e-06	0.00176293	0.00702893	0.00637008
176	-0.00153013	-0.00690469	0.00248082	0.00224561		pos	high	8.65161		176	-0.00984494	0.0150644	0.00714207	0.00974052						176	-0.00437996	-0.0342981	0.0157995	0.0192334						176	0.00214998	0.00127917	0.00909225	0.00977058		neg	low	1.27848	neg	low		176	-0.000498927	0.00192245	0.00690139	0.00640137
178	-0.0012531	-0.00670417	0.00245506	0.0022227		pos	high	-5.03301		178	-0.00954345	0.0147959	0.00707811	0.00968715						178	-0.0046486	-0.0336791	0.0158888	0.0190933						178	0.00244059	0.00175043	0.00896832	0.00974106		neg	low	1.54485	neg	low		178	-0.000967892	0.0021528	0.00678189	0.00641848
180	-0.000993888	-0.00651849	0.00243112	0.00219987		pos	high	-13.8482		180	-0.00921511	0.0144973	0.00702229	0.00963927						180	-0.0049197	-0.0330324	0.0159905	0.0189318						180	0.00278561	0.00218226	0.00884815	0.00970134		neg	low	15.4534	neg	low		180	-0.00139706	0.00242017	0.00667764	0.00643732
182	-0.000758773	-0.00634578	0.00240885	0.00217759		pos	high	-3.47892		182	-0.00886989	0.0141897	0.00697703	0.00959541						182	-0.00520876	-0.0323168	0.016096	0.0187461						182	0.00311342	0.00261095	0.00873198	0.00966412		neg	low	5.40122	neg	low		182	-0.00181569	0.00268293	0.00658045	0.00645196
184	-0.000556874	-0.00618453	0.00238749	0.00215728		pos	high	-12.2356		184	-0.00848221	0.0138763	0.00693972	0.00956936						184	-0.00551297	-0.0315435	0.0162086	0.0185446						184	0.0033383	0.0030129	0.00862498	0.00963433		neg	low	-2.41442	neg	low		184	-0.00222543	0.00294582	0.00648579	0.00645825
186	-0.000381833	-0.00603173	0.00236557	0.00213884		pos	high	14.0271		186	-0.00806872	0.0135547	0.00690688	0.00955258						186	-0.00585548	-0.0306721	0.0163071	0.0183482						186	0.00345256	0.00343915	0.00852797	0.00960865		neg	low	1.83345	neg	low		186	-0.00259096	0.00324165	0.00641311	0.00645972
188	-0.000221445	-0.00588652	0.00234396	0.00212198		pos	high	-6.69866		188	-0.00765941	0.013168	0.00687804	0.0095426						188	-0.00615741	-0.0297289	0.0163971	0.018141						188	0.00351981	0.00389577	0.00844551	0.00957245		neg	low	-3.79555	neg	low		188	-0.00291055	0.00352466	0.0063767	0.00645655
190	-4.75506e-05	-0.00575721	0.00232234	0.00210687		pos	high	3.10176		190	-0.00727246	0.0127641	0.00685828	0.00954344						190	-0.00640135	-0.0287717	0.0164691	0.0179486						190	0.00357024	0.00432786	0.00837147	0.00951923		neg	low	0.428176	neg	low		190	-0.00314052	0.00378635	0.0063723	0.00645237
192	0.000119847	-0.00564204	0.00230114	0.00209377		pos	high	-12.7349		192	-0.00688316	0.0123313	0.00684523	0.009541						192	-0.0066084	-0.0277945	0.0165218	0.0177717						192	0.00358184	0.00475125	0.00830436	0.00945422		neg	low	22.3295	neg	low		192	-0.00325616	0.00402571	0.00637703	0.00647151
194	0.00026301	-0.00553273	0.00228104	0.00208259		pos	high	9.07144		194	-0.00653041	0.0118607	0.00684719	0.00953802						194	-0.0067609	-0.0268605	0.016557	0.0176154						194	0.00360345	0.00510891	0.00824768	0.00937325		neg	low	-7.30321	neg	low		194	-0.00329141	0.00422685	0.00636565	0.00651325
196	0.000380611	-0.00541507	0.00226232	0.00207166		pos	high	-10.5868		196	-0.00621769	0.011394	0.00686539	0.00953211						196	-0.00689632	-0.0259518	0.016566	0.0174719						196	0.00352754	0.00546312	0.00819111	0.00928673		neg	low	4.77868	neg	low		196	-0.00330832	0.00435471	0.00634178	0.00657386
198	0.000494336	-0.00531223	0.00224484	0.00206111		pos	high	-1.46834		198	-0.00591026	0.0109386	0.00690188	0.00951543						198	-0.00703433	-0.0251069	0.0165519	0.0173567						198	0.00344351	0.00578687	0.00812858	0.00919771		neg	low	-4.88669	neg	low		198	-0.00330244	0.00441109	0.00631175	0.00664318
200	0.000618411	-0.00524147	0.00222807	0.00205096		pos	high	-11.2872		200	-0.0056299	0.0105303	0.00695183	0.00948302						200	-0.00714323	-0.0243112	0.0165209	0.0172512						200	0.00334964	0.00619479	0.00805208	0.00912059		neg	low	-0.844447	neg	low		200	-0.00321067	0.00445202	0.0062836	0.00671335
202	0.000770926	-0.0051885	0.00221182	0.00204121		pos	high	4.6855		202	-0.00538366	0.0101578	0.00700751	0.00944281						202	-0.00724396	-0.0234985	0.0164913	0.0171472						202	0.00324829	0.00659922	0.00798772	0.00905337		neg	low	-9.9361	neg	low		202	-0.00308883	0.00448102	0.0062534	0.00677594
204	0.000951964	-0.00515192	0.00219672	0.0020315		pos	high	-3.77133		204	-0.00514037	0.00985346	0.00706363	0.00939628						204	-0.00740293	-0.0226694	0.016449	0.0170295						204	0.00313336	0.00693063	0.00793757	0.00899549		neg	low	-8.17931	neg	low		204	-0.00290563	0.00450189	0.00620891	0.00683134
206	0.0011579	-0.00512574	0.00218306	0.00202172		pos	high	-13.6119		206	-0.00487199	0.0096127	0.00711436	0.0093352						206	-0.00750786	-0.0218649	0.016414	0.0168937						206	0.00303314	0.00718033	0.00789335	0.00894665		neg	low	18.5303	neg	low		206	-0.00265079	0.00449882	0.00614882	0.00687664
208	0.00138476	-0.00511117	0.00217071	0.00201241		pos	high	10.6468		208	-0.00457087	0.0093933	0.00716802	0.00925527						208	-0.00755801	-0.0210495	0.0163858	0.0167522						208	0.00299045	0.00740242	0.00784962	0.00890192		neg	low	6.52714	neg	low		208	-0.00235478	0.00447865	0.00607302	0.00691111
210	0.00162227	-0.00510693	0.00215939	0.00200381		pos	high	1.04636		210	-0.00427111	0.00918169	0.00722155	0.00917096						210	-0.00758823	-0.0203277	0.0163688	0.0166052						210	0.00301663	0.00756963	0.0078167	0.00885258		neg	low	-3.33631	neg	low		210	-0.0019941	0.00447726	0.00598678	0.0069427
212	0.00186121	-0.0051004	0.00214828	0.00199544		pos	high	-11.5929		212	-0.00399524	0.00895653	0.00727077	0.00907497						212	-0.00755493	-0.0196755	0.0163577	0.0164648						212	0.00307777	0.00770104	0.00777299	0.00879815		neg	low	-0.454545	neg	low		212	-0.00157798	0.00451829	0.00589087	0.0069698
214	0.00211417	-0.00507351	0.00213638	0.00198611		pos	high	-2.67759		214	-0.0037235	0.00879584	0.00731453	0.00896737						214	-0.00746556	-0.019091	0.0163486	0.0163217						214	0.00321914	0.00788687	0.00772164	0.00874774		neg	low	-6.45878	neg	low		214	-0.00115555	0.00465061	0.0057798	0.00700685
216	0.002383	-0.00502011	0.00212396	0.00197588		pos	high	0.793513		216	-0.00347385	0.00872279	0.00736367	0.00885209						216	-0.00735071	-0.0185524	0.0163311	0.0161843						216	0.0034108	0.00817294	0.0076676	0.00870326		neg	low	6.36151	neg	low		216	-0.00072241	0.00492841	0.00565638	0.00704396
218	0.00262799	-0.00496006	0.00211156	0.00196551		pos	high	-9.79853		218	-0.00321811	0.0087264	0.00742051	0.0087312						218	-0.00728641	-0.0180547	0.0163178	0.0160517						218	0.00359312	0.0084477	0.0076035	0.00865623		neg	low	-28.8177	neg	low		218	-0.000295653	0.00528976	0.00553029	0.00709285
220	0.00283587	-0.00489278	0.00209894	0.00195582		pos	high	-7.70891		220	-0.00297895	0.0087921	0.00748568	0.00860012						220	-0.00729512	-0.0176029	0.0163046	0.0159117						220	0.003776	0.00873173	0.00753286	0.00861289		neg	low	0.582643	neg	low		220	0.000136089	0.00568331	0.00540919	0.00714806
222	0.00301205	-0.00480792	0.00208566	0.00194702		pos	high	9.42421		222	-0.00274639	0.00888398	0.00755365	0.0084701						222	-0.00735653	-0.017174	0.0162738	0.0157735						222	0.00386793	0.00897223	0.00745812	0.00857306		neg	low	-2.39431	neg	low		222	0.000503913	0.0060346	0.00529511	0.00721131
224	0.00315598	-0.00471881	0.00207193	0.00193931		pos	high	3.065		224	-0.00250621	0.00896873	0.00761976	0.00834635						224	-0.00747391	-0.0167842	0.0162341	0.0156546						224	0.00385594	0.00918145	0.00739753	0.00853698		neg	low	-9.82981	neg	low		224	0.000774167	0.0062698	0.00518408	0.00726095
226	0.0032779	-0.00461908	0.00205815	0.00193164		pos	high	7.15866		226	-0.00227223	0.00903335	0.00767861	0.00823582						226	-0.00761511	-0.0163239	0.0161727	0.0155439						226	0.00388525	0.00933039	0.00734795	0.00850522		neg	low	15.5941	neg	low		226	0.000975576	0.0064027	0.00509532	0.00729597
228	0.00338909	-0.00450273	0.00204367	0.00192345		pos	high	13.6792		228	-0.00209763	0.00909756	0.00773454	0.00814305						228	-0.0077656	-0.0158691	0.0160854	0.0154389						228	0.00392427	0.00942765	0.00729662	0.00849496		neg	low	-3.00678	neg	low		228	0.00121861	0.00642666	0.00502223	0.00730774
230	0.00348895	-0.00437702	0.00202808	0.00191378		pos	high	-12.144		230	-0.00200868	0.00918779	0.00778929	0.00806239						230	-0.00786557	-0.0154342	0.015974	0.0153349						230	0.00405374	0.00948106	0.00724284	0.00849248		neg	low	13.3495	neg	low		230	0.00149168	0.00635342	0.00495574	0.00728931
232	0.00357012	-0.0042301	0.00201271	0.0019016		pos	high	7.81045		232	-0.0019617	0.00928257	0.00783943	0.00799454						232	-0.00788682	-0.0149958	0.0158486	0.0152277						232	0.00416563	0.00950078	0.00719077	0.0085055		neg	low	0.849181	neg	low		232	0.00175874	0.00625774	0.00489259	0.00725112
234	0.00363657	-0.00406055	0.00199746	0.0018869		pos	high	-0.684675		234	-0.00195867	0.0093566	0.00789841	0.00793223						234	-0.00782514	-0.014567	0.0157125	0.0151158						234	0.00427256	0.0095338	0.0071363	0.00852145		neg	low	8.35423	neg	low		234	0.00206148	0.00614716	0.0048295	0.00721138
236	0.00368918	-0.00389485	0.00198297	0.00186958		pos	high	3.33031		236	-0.00200221	0.00938474	0.00796232	0.00787152						236	-0.00772037	-0.0140823	0.015565	0.0149852						236	0.00424778	0.00954543	0.00707835	0.00853159		neg	low	7.31415	neg	low		236	0.00238304	0.00602118	0.00476265	0.0071596
238	0.00371434	-0.00374834	0.00196952	0.001851		pos	high	-9.39018		238	-0.00209569	0.00936655	0.00802782	0.0078145						238	-0.00766188	-0.0135768	0.0154145	0.0148367						238	0.00409368	0.00954918	0.00703268	0.00852216		neg	low	-8.05395	neg	low		238	0.00268326	0.00591866	0.00471799	0.00710414
240	0.00371783	-0.003628	0.00195659	0.00183249		pos	high	-1.68546		240	-0.00223333	0.00927226	0.00809805	0.00776249						240	-0.00764706	-0.0130856	0.0152738	0.0146898						240	0.00385775	0.0096111	0.00701317	0.00850869		neg	low	0.397562	neg	low		240	0.00299648	0.00581167	0.00469633	0.00706278
242	0.0037162	-0.00353596	0.00194385	0.00181494		pos	high	-2.85872		242	-0.00243276	0.00908156	0.00817357	0.00771337						242	-0.00761374	-0.0125888	0.0151441	0.0145519						242	0.00364762	0.00959467	0.00699684	0.00849226		neg	high	-16.6165	neg	high		242	0.00333735	0.00564736	0.0046938	0.00703766
244	0.00370178	-0.00345791	0.00193168	0.00179893		pos	high	3.89024		244	-0.00269914	0.00882359	0.0082411	0.00766742						244	-0.00752583	-0.0121508	0.0150227	0.0144334						244	0.00342549	0.009577	0.00698071	0.00846416		neg	high	-28.4857	neg	high		244	0.00369542	0.00546339	0.00470743	0.00704344
246	0.00368834	-0.00339335	0.00192132	0.00178422		pos	high	-6.64638		246	-0.00303299	0.00853027	0.00830176	0.0076195						246	-0.00738462	-0.0117725	0.014906	0.0143364						246	0.00322823	0.00952581	0.00697505	0.0084397		neg	high	10.8072	neg	high		246	0.00410184	0.00527303	0.00472443	0.00707138
248	0.00368652	-0.00333232	0.00191232	0.00177054		pos	high	10.334		248	-0.00344645	0.00818776	0.00835578	0.00756813						248	-0.00715945	-0.0114373	0.0147925	0.0142431						248	0.00304007	0.00951906	0.00696342	0.00841207		neg	high	-1.07329	neg	high		248	0.00456565	0.00509246	0.00474082	0.00710528
250	0.00371287	-0.00328284	0.00190577	0.00175688		pos	high	6.12867		250	-0.00390774	0.00781355	0.00839466	0.00750964						250	-0.00689651	-0.0111837	0.0146797	0.0141668						250	0.00284081	0.0095078	0.00693767	0.00838219		neg	high	-0.870271	neg	high		250	0.00505595	0.00496787	0.00476503	0.00714229
252	0.00375964	-0.00324965	0.00190104	0.0017434		pos	high	-4.06992		252	-0.0044055	0.00743132	0.00842118	0.00744409						252	-0.00656003	-0.010978	0.0145614	0.0141083						252	0.00261486	0.00952468	0.0069008	0.00835129		neg	high	10.9533	neg	high		252	0.00548515	0.00492646	0.00479851	0.00716436
254	0.00381639	-0.00322439	0.00189766	0.00172935		pos	high	-6.67786		254	-0.00492897	0.00708985	0.00843445	0.00737518						254	-0.00619744	-0.0108261	0.0144372	0.0140776						254	0.00234638	0.00947254	0.00686823	0.00833023		neg	high	15.6751	neg	high		254	0.00585572	0.00493118	0.00484254	0.00718288
256	0.00387522	-0.00319371	0.00189544	0.00171548		pos	high	6.5438		256	-0.00546162	0.00675084	0.00843893	0.00730481						256	-0.00576993	-0.0107416	0.0143252	0.0140637						256	0.00203122	0.00938521	0.00685563	0.00831854		neg	high	-8.50069	neg	high		256	0.00615216	0.00496883	0.00489717	0.00720123
258	0.00395112	-0.00316747	0.00189322	0.00170292		pos	high	11.8959		258	-0.00598511	0.00640288	0.00843093	0.00723301						258	-0.00531314	-0.0106989	0.0141964	0.0140538						258	0.00172035	0.00937669	0.00684666	0.0083053		neg	high	4.67486	neg	high		258	0.00632325	0.00500811	0.00494874	0.00721531
260	0.00404269	-0.0031346	0.00189025	0.00169218		pos	high	-4.38443		260	-0.00647547	0.00606571	0.0084113	0.00715995						260	-0.00488674	-0.0107061	0.0140566	0.0140568						260	0.00144443	0.00937378	0.00682985	0.0082936		neg	high	4.03685	neg	high		260	0.00639718	0.00502828	0.00498763	0.0072154
262	0.00414809	-0.00309525	0.00188594	0.00168297		pos	high	-7.0924		262	-0.00692064	0.00574546	0.00838277	0.00708106						262	-0.00453812	-0.0106931	0.0139051	0.0140759						262	0.00123922	0.00943269	0.00680579	0.00827527		neg	high	-7.3218	neg	high		262	0.00641455	0.0049907	0.00501588	0.00720793
264	0.0042496	-0.00304366	0.00187996	0.00167556		pos	high	-4.20738		264	-0.00735392	0.00543073	0.00834638	0.00699784						264	-0.00424282	-0.0106394	0.0137524	0.0140911						264	0.00107218	0.00957932	0.00678937	0.00825256		neg	high	11.1437	neg	high		264	0.00642516	0.00494509	0.00502475	0.00718674
266	0.00433528	-0.00298817	0.00187219	0.00166988		pos	high	5.89561		266	-0.00777044	0.0051693	0.008303	0.00691899						266	-0.00398722	-0.0106101	0.0136132	0.0141041						266	0.000866225	0.00977749	0.00678243	0.0082244		neg	high	-12.4869	neg	high		266	0.006449	0.00495362	0.00502346	0.00715432
268	0.00439042	-0.00294735	0.00186273	0.00166488		pos	high	-0.890203		268	-0.00821221	0.0049643	0.00825229	0.00683967						268	-0.0037767	-0.010578	0.0134834	0.0141048						268	0.000598572	0.00998188	0.00677521	0.00818839		neg	high	7.27362	neg	high		268	0.0064686	0.00498164	0.00501904	0.00711422
270	0.00439654	-0.00290673	0.00185187	0.00165928		pos	high	-6.30847		270	-0.00864091	0.00475611	0.00818804	0.00675551						270	-0.00355902	-0.0105279	0.0133555	0.0140919						270	0.000342216	0.0101478	0.00676063	0.00814847		neg	high	-8.63834	neg	high		270	0.0065142	0.0050183	0.00500026	0.00707368
272	0.00435659	-0.00286791	0.00183894	0.00165302		pos	high	-7.39955		272	-0.00905983	0.00457518	0.00811576	0.00666211						272	-0.00334842	-0.0104408	0.0132202	0.0140697						272	0.000160021	0.0102777	0.00672511	0.00811058		neg	high	4.11789	neg	high		272	0.00651755	0.00504978	0.00495491	0.00702807
274	0.0042789	-0.00282545	0.00182471	0.00164535		pos	high	3.91913		274	-0.00947856	0.00437924	0.00803953	0.00656312						274	-0.00316295	-0.0103377	0.0130689	0.0140345						274	1.14266e-05	0.0104417	0.00666708	0.00807633		neg	high	-2.06771	neg	high		274	0.00649223	0.00503872	0.00489598	0.0069961
276	0.00416664	-0.00277507	0.00181036	0.00163636		pos	high	5.24732		276	-0.0098927	0.0041717	0.00796149	0.00646768						276	-0.00297697	-0.0102389	0.0129024	0.0139896						276	-9.41596e-05	0.0106037	0.00658794	0.00804155		neg	high	-1.98401	neg	high		276	0.00646499	0.00497202	0.0048222	0.00698868
278	0.00402218	-0.00272203	0.0017962	0.00162614		pos	high	-5.41312		278	-0.0102713	0.00394849	0.00787413	0.00637647						278	-0.00280011	-0.0101295	0.0127325	0.0139265						278	-0.000115853	0.0108094	0.00649457	0.00800249		neg	high	16.249	neg	high		278	0.00641537	0.00487092	0.00474544	0.00699598
280	0.00386255	-0.00266888	0.00178097	0.00161411		pos	high	-0.860593		280	-0.0106081	0.00371915	0.00778449	0.00629218						280	-0.00261149	-0.00998968	0.0125518	0.0138453						280	-2.64267e-05	0.0110291	0.00639946	0.00796857		neg	high	3.65287	neg	high		280	0.00637441	0.00469525	0.00467768	0.00698433
282	0.00369441	-0.00261439	0.00176423	0.00160044		pos	high	1.90356		282	-0.0109006	0.0034702	0.00769294	0.00620614						282	-0.00239772	-0.00985903	0.0123438	0.0137463						282	0.000145742	0.0112574	0.00629961	0.00792945		neg	high	-3.37951	neg	high		282	0.00636394	0.00442429	0.00461846	0.00697604
284	0.00351449	-0.00256211	0.00174738	0.00158536		pos	high	-7.56325		284	-0.011152	0.00321789	0.00760949	0.00611463						284	-0.0022043	-0.00969704	0.0121001	0.0136507						284	0.00032967	0.0114065	0.00619163	0.00789456		neg	high	-1.93267	neg	high		284	0.00633776	0.00417208	0.00456475	0.00697018
286	0.00333311	-0.00250855	0.00173166	0.00157001		pos	high	0.27291		286	-0.0113966	0.00297299	0.00753022	0.00601873						286	-0.002067	-0.00950557	0.0118349	0.0135514						286	0.000569132	0.0114903	0.00607755	0.0078595		neg	high	-11.499	neg	high		286	0.00626471	0.00397094	0.0045026	0.00696132
288	0.00314774	-0.00244619	0.00171657	0.00155503		pos	high	-0.343184		288	-0.011631	0.00272968	0.00745833	0.00592855						288	-0.00200864	-0.00927147	0.0115584	0.0134402						288	0.000825542	0.0115141	0.00596003	0.00781882		neg	high	2.11366	neg	high		288	0.00620767	0.00382453	0.00443281	0.00694772
290	0.00297173	-0.00235784	0.00170192	0.00154033		pos	high	-6.15865		290	-0.0118455	0.00251809	0.00739482	0.00584626						290	-0.00202278	-0.00902305	0.0112889	0.0133194						290	0.00114316	0.0115199	0.00585469	0.00776769		neg	high	-28.1423	neg	high		290	0.00619237	0.0036535	0.00437044	0.00692503
292	0.00281302	-0.00225076	0.00168796	0.00152571		pos	high	-4.80565		292	-0.0120203	0.00232658	0.0073375	0.00577831						292	-0.00207778	-0.00876729	0.0110228	0.0131873						292	0.00147885	0.0115141	0.00575748	0.00771062		neg	high	19.8913	neg	high		292	0.00621227	0.00341933	0.00432082	0.00690237
294	0.002675	-0.00212283	0.00167505	0.00151141		pos	high	-5.17491		294	-0.0121381	0.0021636	0.00728806	0.00572004						294	-0.00213076	-0.00846064	0.0107574	0.0130361						294	0.0018257	0.0114855	0.00566118	0.00765259		neg	high	-2.81832	neg	high		294	0.00624975	0.00315172	0.00427419	0.00687429
296	0.00257025	-0.00197232	0.0016637	0.00149761		pos	high	-0.299305		296	-0.0122132	0.00199919	0.00724359	0.0056731						296	-0.00212283	-0.00812586	0.0104856	0.0128853						296	0.00220671	0.0113944	0.0055707	0.00758948		neg	high	-9.85587	neg	high		296	0.00629372	0.00290559	0.00423204	0.00686835
298	0.00248415	-0.00180864	0.00165368	0.00148362		pos	high	-0.401559		298	-0.0122305	0.00184719	0.00719845	0.00563744						298	-0.00209338	-0.00777369	0.0102175	0.0127398						298	0.0025293	0.0112794	0.00549137	0.00751657		neg	high	2.29572	neg	high		298	0.00631654	0.00266256	0.00420952	0.00685258
300	0.00241171	-0.00162973	0.00164437	0.00147041		pos	high	-14.5953		300	-0.0122426	0.00170207	0.00714756	0.00561693						300	-0.00199649	-0.00742396	0.00995458	0.0126047						300	0.00284268	0.0111195	0.00541135	0.00743042		neg	high	0.519145	neg	high		300	0.00630781	0.00243281	0.00420338	0.00683518
302	0.00236429	-0.00145053	0.0016356	0.00145919		pos	high	-3.28857		302	-0.0122319	0.00153804	0.00709602	0.0056113						302	-0.00180242	-0.00700894	0.00968886	0.0124612						302	0.00310713	0.0108933	0.00531393	0.00734381		neg	high	-1.4717	neg	high		302	0.00624143	0.00218497	0.00421664	0.00681784
304	0.00232639	-0.00127765	0.00162732	0.00144913		pos	high	3.25272		304	-0.0121709	0.00137108	0.00704758	0.00561062						304	-0.00156595	-0.00660688	0.00941952	0.0123269						304	0.0032747	0.0106414	0.00520559	0.00725291		neg	high	1.42183	neg	high		304	0.00611631	0.00188251	0.00424698	0.00682095
306	0.00230467	-0.00112906	0.00162011	0.0014399		pos	high	-2.95238		306	-0.0120607	0.00123049	0.00700096	0.00561123						306	-0.00128543	-0.00619796	0.00916472	0.0121989						306	0.00337771	0.0104329	0.00508968	0.00715716		neg	high	4.92476	neg	high		306	0.00594544	0.00154861	0.00428984	0.00680624
308	0.00229715	-0.001011	0.00161316	0.00143135		pos	high	1.40809		308	-0.0119228	0.00107676	0.00696086	0.00561414						308	-0.00100467	-0.00578186	0.00893462	0.0120846						308	0.00349331	0.0102571	0.00497313	0.00705413		neg	high	11.9697	neg	high		308	0.00572206	0.00124448	0.00433683	0.00678061
310	0.0023179	-0.000913574	0.00160577	0.00142298		pos	high	-0.0653438		310	-0.0117498	0.000934069	0.00691476	0.00562163						310	-0.000744125	-0.00534121	0.00872686	0.0119821						310	0.00362438	0.0101161	0.00486469	0.00694737		neg	high	-3.53682	neg	high		310	0.00545896	0.00100873	0.00437822	0.00672753
312	0.00236707	-0.000841132	0.00159773	0.0014146		pos	high	9.12399		312	-0.011558	0.000855534	0.00686286	0.00563759						312	-0.000558241	-0.00493337	0.00855185	0.0118913						312	0.00374315	0.00987545	0.0047638	0.00685185		neg	high	-16.2329	neg	high		312	0.0051539	0.000855496	0.00440371	0.00667598
314	0.00242599	-0.000787691	0.00158934	0.0014055		pos	high	-8.72692		314	-0.0113628	0.000844241	0.0068107	0.00565851						314	-0.000453228	-0.00458284	0.00840521	0.0118138						314	0.00384234	0.009589	0.00465754	0.00677051								314	0.00479251	0.000740392	0.00440931	0.00663729
316	0.00245056	-0.000755708	0.00158081	0.00139654		pos	high	3.12178		316	-0.0111596	0.000856532	0.00675626	0.00568418						316	-0.000449703	-0.0042253	0.00828521	0.0117364						316	0.00390142	0.00924592	0.00454541	0.00669208								316	0.00436015	0.000582447	0.0043927	0.00660868
318	0.00243881	-0.000764076	0.00157161	0.00138811		pos	high	-12.2492		318	-0.0109568	0.000857496	0.00670648	0.00571248						318	-0.000485633	-0.00390385	0.00818523	0.0116776						318	0.00398715	0.00888136	0.00442939	0.00662846								318	0.00392785	0.000366528	0.00436387	0.00657986
320	0.00240368	-0.000814088	0.00156264	0.00137998		pos	high	3.28141		320	-0.0107322	0.00082879	0.00665982	0.00574568						320	-0.000522169	-0.00363817	0.00809725	0.0116113						320	0.00398781	0.00861216	0.00431119	0.00656434								320	0.00353598	0.000162005	0.00432789	0.00653995
322	0.00233251	-0.000894284	0.00155474	0.00137217		pos	high	-7.53284		322	-0.0104893	0.000776014	0.00661562	0.00577988						322	-0.000530813	-0.00340356	0.0079793	0.0115579						322	0.00401357	0.0084114	0.00418835	0.00649798								322	0.00322046	1.61948e-05	0.00429117	0.00650394
324	0.00223041	-0.00098503	0.00154688	0.00136383		pos	high	20.215		324	-0.0102327	0.000766349	0.0065673	0.0058123						324	-0.000497887	-0.00326326	0.00783885	0.0115261						324	0.004015	0.00827357	0.00407905	0.00643491								324	0.00302991	-4.57212e-05	0.00426539	0.00647827
326	0.00208585	-0.00106943	0.00153761	0.00135457		pos	high	-13.9078		326	-0.00996529	0.000826433	0.00651863	0.00584142						326	-0.000455331	-0.00320779	0.00766932	0.0114995						326	0.00390774	0.00819849	0.00398451	0.00636941								326	0.00291656	-0.000103845	0.00423948	0.00645111
328	0.00190802	-0.00114526	0.0015261	0.00134498		pos	high	-2.09548		328	-0.00967972	0.000910863	0.00646317	0.00586846						328	-0.000419014	-0.00318765	0.00747571	0.0114817						328	0.00376252	0.00814878	0.00390368	0.0063094								328	0.00280977	-0.000170596	0.00421729	0.00643309
330	0.00171995	-0.0012159	0.00151203	0.00133535		pos	high	1.32886		330	-0.0093711	0.000983703	0.00640794	0.00589632						330	-0.000452287	-0.00318263	0.00728464	0.0114568						330	0.00360748	0.00806374	0.00383327	0.00625458								330	0.00270937	-0.000195558	0.00420237	0.00642337
332	0.00153488	-0.00128918	0.0014963	0.00132619		pos	high	4.04029		332	-0.00901238	0.00102811	0.0063591	0.00592243						332	-0.00052446	-0.00320886	0.0070989	0.0114334						332	0.00345429	0.00790782	0.00377182	0.00620981								332	0.00259483	-0.000220702	0.00418723	0.00640962
334	0.00134432	-0.00135397	0.00147946	0.00131693		pos	high	-11.7662		334	-0.0085788	0.00105903	0.0063125	0.00594626						334	-0.000605043	-0.00324075	0.00692832	0.0114045						334	0.00335466	0.00778928	0.00372024	0.00617862								334	0.00253224	-0.000230334	0.00418493	0.00639346
336	0.0011607	-0.00140594	0.00146223	0.00130842		pos	high	-2.60507		336	-0.00805066	0.00108684	0.0062625	0.00596386						336	-0.000725676	-0.00330391	0.00677128	0.01138						336	0.00326525	0.00771894	0.00367614	0.00616628								336	0.00250713	-0.000175553	0.00420346	0.00637767
338	0.000979705	-0.00144683	0.00144519	0.00130069		pos	high	-7.14318		338	-0.00746622	0.00111682	0.00621061	0.00597085						338	-0.00083403	-0.00337619	0.00663782	0.0113555						338	0.00320138	0.00772758	0.00364504	0.0061614								338	0.0025148	-6.84727e-05	0.0042352	0.00638155
340	0.00079045	-0.00147901	0.00142886	0.00129309		pos	high	1.06538		340	-0.00686751	0.00114843	0.00615972	0.00596795						340	-0.000968798	-0.00343021	0.00651136	0.0113042						340	0.00314274	0.00781662	0.00362166	0.00615552								340	0.00255916	3.6392e-05	0.00426101	0.00637867
342	0.000595681	-0.00152002	0.00141257	0.00128466		pos	high	11.2656		342	-0.00625978	0.0011499	0.00610633	0.00594962						342	-0.00109666	-0.00347472	0.00638894	0.0112374						342	0.00302664	0.00792756	0.00360281	0.0061469								342	0.00260073	0.000149255	0.00427799	0.00636367
344	0.000396213	-0.0015666	0.00139546	0.00127591		pos	high	-3.84204		344	-0.00564622	0.00115468	0.00604898	0.00591239						344	-0.00123265	-0.00352005	0.00625976	0.0111591						344	0.00286247	0.00799656	0.00358686	0.00612874								344	0.00264675	0.000249172	0.00427962	0.00634588
346	0.000218213	-0.00161349	0.00137684	0.00126704		pos	high	5.59904		346	-0.00504332	0.00119821	0.00598995	0.00585856						346	-0.00137821	-0.00359957	0.00611578	0.0110661						346	0.00271007	0.00797647	0.00356815	0.00610627								346	0.00271457	0.000324554	0.0042564	0.00631211
348	6.41339e-05	-0.00164862	0.00135785	0.00125761		pos	high	-3.66298		348	-0.00446283	0.00122982	0.00592713	0.00580012						348	-0.0015033	-0.00366391	0.00596311	0.010947						348	0.00259267	0.00794338	0.00355771	0.00609186								348	0.00277551	0.000411987	0.00419612	0.00627917
350	-8.26079e-05	-0.00166692	0.00133865	0.0012473		pos	high	-0.16986		350	-0.00393712	0.00125708	0.00586791	0.00573584						350	-0.00160907	-0.00379585	0.00579254	0.0108186						350	0.00244894	0.00787952	0.00355074	0.00607999								350	0.00280382	0.000568256	0.00409539	0.00624588
352	-0.000224085	-0.00167183	0.00131957	0.00123655		pos	high	-1.99294		352	-0.00346731	0.00129049	0.00581234	0.00566554						352	-0.00173642	-0.00400119	0.0056206	0.0106866						352	0.00233431	0.00780964	0.00354206	0.00606652								352	0.00286727	0.000814735	0.00395971	0.00622218
354	-0.00034368	-0.00166322	0.00130118	0.00122564		pos	high	3.13064		354	-0.00307087	0.00135089	0.00576478	0.0055918						354	-0.00191729	-0.00424692	0.00545452	0.010556						354	0.00217536	0.00772548	0.00353377	0.00605643								354	0.00297607	0.00111035	0.00380908	0.00618587
356	-0.000446934	-0.00164621	0.00128286	0.00121401		pos	high	0.241386		356	-0.00274189	0.00139135	0.00572434	0.00550744						356	-0.00215272	-0.00455453	0.00529193	0.0104186						356	0.00194292	0.00767472	0.00353204	0.00604062								356	0.00313956	0.0014249	0.00366791	0.00613571
358	-0.000525305	-0.00163572	0.00126521	0.00120109		pos	high	-6.66301		358	-0.00247727	0.00143101	0.00568773	0.00542156						358	-0.00248555	-0.00488335	0.00513277	0.0102759						358	0.00176363	0.00759402	0.00353187	0.0060273								358	0.00332146	0.00171286	0.00354553	0.00608395
360	-0.000568289	-0.00164369	0.00124894	0.00118677		pos	high	-0.793851		360	-0.00227091	0.00147976	0.00564814	0.00533705						360	-0.00286448	-0.00524122	0.00498771	0.0101539						360	0.00156762	0.00746667	0.00353083	0.00601683								360	0.00351907	0.00199202	0.00345964	0.00601977
362	-0.000569276	-0.00166124	0.00123397	0.00117162		pos	high	-2.33163		362	-0.00209683	0.00154557	0.00560882	0.00525856						362	-0.00325017	-0.00566785	0.00487364	0.0100373						362	0.00136098	0.00733258	0.00352563	0.00600121								362	0.00372597	0.00229321	0.00340541	0.00595027
364	-0.000537486	-0.00168927	0.00121921	0.00115668		pos	high	3.32464		364	-0.00193448	0.00160789	0.00556954	0.0051786						364	-0.00359829	-0.00612068	0.00477449	0.00992986						364	0.00114041	0.00722166	0.0035264	0.0059768								364	0.00396626	0.00258907	0.00337218	0.00588491
366	-0.000484958	-0.00175084	0.00120432	0.00114241		pos	high	0.828308		366	-0.00176192	0.00166415	0.00553102	0.00510045						366	-0.00391053	-0.00658412	0.00468867	0.00984182						366	0.000984796	0.00709318	0.00352563	0.00595164								366	0.00424705	0.00285665	0.00334336	0.00582424
368	-0.000426945	-0.00183205	0.00118891	0.00112889		pos	high	10.6227		368	-0.00160262	0.00173499	0.00549052	0.0050218						368	-0.00416396	-0.00708219	0.00461353	0.00976151						368	0.000827507	0.00701409	0.00352793	0.00592316								368	0.00456201	0.00308484	0.00332651	0.00576537
370	-0.000355667	-0.00191542	0.00117322	0.00111632		pos	high	-0.419758		370	-0.00146163	0.00181583	0.00544108	0.00493448						370	-0.00432585	-0.00762748	0.00454844	0.00970618						370	0.000675069	0.00692374	0.003522	0.00588442								370	0.00494111	0.00326935	0.00333321	0.00570246
372	-0.000272791	-0.0019979	0.0011578	0.001105		pos	high	-1.88619		372	-0.00135257	0.00195134	0.00537946	0.00484052						372	-0.00446629	-0.00818341	0.00449791	0.00967876						372	0.00058492	0.00677821	0.00352057	0.00583454								372	0.00532863	0.00344562	0.00335637	0.00565926
374	-0.000190012	-0.00207568	0.00114256	0.0010944		pos	high	1.94117		374	-0.00128113	0.00211413	0.00530522	0.00474692						374	-0.00452179	-0.00873259	0.0044512	0.00966185						374	0.000511861	0.00663122	0.00351653	0.00577651								374	0.00565964	0.0036371	0.0033858	0.00561511
376	-0.000101325	-0.00214993	0.00112771	0.00108443		pos	high	1.21122		376	-0.00125261	0.00226866	0.00523397	0.00465294						376	-0.00464113	-0.00935463	0.0044116	0.00964657						376	0.000489498	0.00647625	0.00351196	0.00570734								376	0.00591366	0.00386188	0.00342328	0.00556215
378	-2.84704e-06	-0.00222543	0.0011135	0.00107438		pos	high	-0.990074		378	-0.00122251	0.0023805	0.00516974	0.0045623						378	-0.00482607	-0.00998437	0.00437792	0.009629						378	0.000492897	0.00631539	0.00351092	0.00563872								378	0.00607374	0.00409911	0.00345888	0.00551386
380	9.21072e-05	-0.0022993	0.00110071	0.00106439		pos	high	-8.39056		380	-0.0011866	0.00244992	0.00510553	0.0044756						380	-0.00502842	-0.0105996	0.0043453	0.00960479						380	0.000461847	0.00616791	0.00351157	0.00557213								380	0.00611193	0.00430972	0.00348384	0.00545502
382	0.000180038	-0.00238093	0.00108814	0.001054		pos	high	-4.24024		382	-0.00114986	0.00249921	0.00504634	0.0044019						382	-0.00521262	-0.0112002	0.00430121	0.00956416						382	0.000427905	0.00598345	0.00351362	0.0055019								382	0.00608247	0.00448211	0.00350644	0.00540445
384	0.000244483	-0.00245315	0.00107591	0.00104346		pos	high	-1.91529		384	-0.0011449	0.00253962	0.00498177	0.00433323						384	-0.00533085	-0.0117695	0.00424209	0.00951293						384	0.000371895	0.00577929	0.00352584	0.0054287								384	0.00600196	0.00458809	0.00353292	0.00533315
386	0.000291675	-0.00250139	0.00106377	0.0010324		pos	high	6.11971		386	-0.00116496	0.00263011	0.00490339	0.00426657						386	-0.00540999	-0.0122859	0.00417564	0.00946012						386	0.00027588	0.00555895	0.00354894	0.00536423								386	0.00584225	0.00459624	0.00355764	0.00526182
388	0.000319965	-0.00251351	0.00105155	0.00102022		pos	high	6.79716		388	-0.00116909	0.00274252	0.00482204	0.00420437						388	-0.00547403	-0.0127584	0.00410778	0.00939395						388	0.000162643	0.00534274	0.00357833	0.00529974								388	0.00564111	0.0045838	0.00358109	0.00517867
390	0.000338019	-0.00249401	0.00103917	0.00100672		pos	high	-12.7902		390	-0.00113693	0.00285595	0.0047355	0.0041518						390	-0.00550835	-0.0132091	0.00402584	0.00932271						390	3.23273e-05	0.00513206	0.00361731	0.00522998								390	0.00540049	0.0045871	0.00360533	0.0050828
392	0.000356134	-0.00245236	0.0010258	0.000991947		pos	high	15.7308		392	-0.00109568	0.00297478	0.00464194	0.00410205						392	-0.0055203	-0.0135858	0.00393362	0.00923471						392	-4.86133e-05	0.0049603	0.00364912	0.00515762								392	0.00512305	0.00461918	0.00361973	0.00500176
394	0.000369428	-0.00239736	0.00101173	0.000975527		pos	high	-14.8654		394	-0.0010448	0.00305367	0.00454662	0.00405085						394	-0.00551698	-0.0138649	0.00384145	0.00912151						394	-8.66566e-05	0.0048235	0.00368097	0.00507889								394	0.00488867	0.00468429	0.00362857	0.00494898
396	0.000376012	-0.00233643	0.000998098	0.000959455		pos	high	9.69586		396	-0.00101485	0.0030586	0.0044536	0.003996						396	-0.00553328	-0.0140249	0.00376601	0.00898712						396	-0.000153879	0.00467673	0.00371043	0.00499548								396	0.00467576	0.00471153	0.00363428	0.00491243
398	0.00037323	-0.00227698	0.000985163	0.000944563		pos	high	-4.62008		398	-0.00101993	0.00302462	0.00436636	0.00393913						398	-0.00557783	-0.014065	0.00370043	0.00883627						398	-0.000185147	0.00451684	0.00373375	0.00490634								398	0.00451926	0.0046528	0.00363642	0.00487691
400	0.00037077	-0.00221689	0.00097194	0.000931335		pos	high	-6.87158		400	-0.00105826	0.00299731	0.00428327	0.00388003						400	-0.00569768	-0.0139376	0.00366553	0.0086639						400	-0.000139183	0.00430453	0.00375394	0.00480346								400	0.00438992	0.0045305	0.00363356	0.00484723
402	0.00037198	-0.00214326	0.000958258	0.000919618		pos	high	8.18815		402	-0.0011204	0.00295282	0.00420189	0.00381533						402	-0.00582622	-0.013666	0.00364105	0.0084726						402	-9.49455e-05	0.00406419	0.00377025	0.00469796								402	0.00431096	0.00432943	0.00362446	0.00480396
404	0.000378486	-0.00205524	0.000943907	0.000909923		pos	high	-6.77357		404	-0.00117959	0.00296849	0.00413286	0.00374951						404	-0.00586959	-0.0133341	0.00358945	0.00826525						404	-6.04138e-06	0.00384157	0.00378606	0.00459211								404	0.00427487	0.00409335	0.00361065	0.00474521
406	0.000408651	-0.00196009	0.000928881	0.000901726		pos	high	-18.016		406	-0.00126286	0.00301962	0.0040786	0.00369028						406	-0.00594222	-0.0129217	0.00354575	0.008044						406	6.65442e-05	0.00364209	0.00379983	0.00449617								406	0.00428806	0.00386578	0.00359527	0.0046793
408	0.000468207	-0.00186016	0.000913282	0.000895362		pos	high	1.20015		408	-0.00132442	0.00309611	0.00402991	0.00363664						408	-0.00606794	-0.0124339	0.00352103	0.00781717						408	0.000129003	0.00351254	0.00380691	0.00440587								408	0.0043145	0.00366064	0.00358382	0.00460653
410	0.000546741	-0.0017395	0.000897263	0.000889937		pos	high	-18.066		410	-0.00137886	0.0031657	0.00398527	0.0035824						410	-0.006178	-0.0119338	0.00348313	0.00757833						410	0.000203543	0.0035147	0.00380958	0.00432599								410	0.00433899	0.00349415	0.00357084	0.00452605
412	0.000630008	-0.00160382	0.000881034	0.000884856		pos	high	5.86993		412	-0.00141698	0.00323281	0.00393413	0.0035244						412	-0.00627864	-0.0113903	0.00345417	0.00732981						412	0.000300505	0.00359627	0.00379537	0.00425443								412	0.00437046	0.00336285	0.00355153	0.00444242
414	0.000715039	-0.00146396	0.000864153	0.000879132		pos	high	2.04059		414	-0.00148604	0.00328481	0.00388503	0.00347122						414	-0.00637563	-0.0108478	0.00343737	0.00707752						414	0.000370156	0.00367427	0.00376768	0.00419063								414	0.00437706	0.00329144	0.00352687	0.00435613
416	0.00080235	-0.00132431	0.000845788	0.000872309		pos	high	3.83473		416	-0.00155199	0.00330175	0.0038421	0.0034138						416	-0.00643557	-0.0103742	0.00342576	0.00681924						416	0.000462514	0.00373963	0.00373207	0.00413082								416	0.00431546	0.00325561	0.00349302	0.00426274
418	0.00087496	-0.001189	0.000825937	0.00086367		pos	high	-10.4351		418	-0.00160082	0.00327512	0.00379856	0.00335899						418	-0.00640518	-0.00998355	0.00340092	0.00655244						418	0.000539627	0.00379826	0.00370314	0.00406885								418	0.00421743	0.00326634	0.00346344	0.00417302
420	0.000939368	-0.00104988	0.000805946	0.000853125		pos	high	0.0187419		420	-0.00164204	0.00322551	0.00375152	0.00330264						420	-0.00636132	-0.00961061	0.00339136	0.00629584						420	0.000587228	0.00380606	0.00367834	0.00399671								420	0.00409346	0.00326583	0.00344394	0.00408636
422	0.000994668	-0.000906187	0.000785387	0.000841347		pos	high	11.7938		422	-0.00169022	0.00318149	0.00370386	0.00324021						422	-0.00632204	-0.00925362	0.00337353	0.00605745						422	0.000619446	0.00381702	0.00364271	0.00390932								422	0.00395705	0.00322558	0.00342247	0.00400782
424	0.0010391	-0.000774823	0.000765083	0.000828337		pos	high	-7.78919		424	-0.00174627	0.0031555	0.00365212	0.00317413						424	-0.00627849	-0.00887747	0.00334199	0.00584793						424	0.000650736	0.00383666	0.00360042	0.00381116								424	0.00382864	0.00314651	0.00340347	0.00393072
426	0.00107435	-0.00066129	0.000745557	0.000814113		pos	high	2.55543		426	-0.00179726	0.00309101	0.00358728	0.00310633						426	-0.00622302	-0.00848036	0.00330086	0.00565241						426	0.000655872	0.00381386	0.00355914	0.00370727								426	0.0037423	0.00305627	0.00339891	0.0038428
428	0.00109845	-0.000570309	0.000727486	0.000799445		pos	high	-6.1318		428	-0.00183909	0.00302689	0.00351853	0.00304378						428	-0.00616323	-0.00806449	0.00325623	0.00546536						428	0.000643433	0.00378922	0.0035188	0.00359888								428	0.00365637	0.00298792	0.0033888	0.00373595
430	0.00110267	-0.000500688	0.000711596	0.000785323		pos	high	-0.740278		430	-0.00186304	0.00293437	0.00345022	0.00298286						430	-0.00608169	-0.00764156	0.00321619	0.00527694						430	0.000612257	0.00378077	0.00348318	0.00348477								430	0.00355517	0.00298311	0.00335405	0.00362403
432	0.00108672	-0.000439901	0.000698151	0.000772078		pos	high	11.2011		432	-0.00190176	0.00286305	0.00338518	0.00292713						432	-0.00597892	-0.00720521	0.00316885	0.00509621						432	0.000619554	0.00377464	0.00345696	0.00336757								432	0.00342147	0.00296596	0.0032953	0.00351108
434	0.00104926	-0.000397845	0.000687131	0.00075953		pos	high	2.09313		434	-0.00193152	0.00282654	0.00332605	0.00287907						434	-0.00591488	-0.0067668	0.00312887	0.00493277						434	0.000570281	0.00375128	0.00343911	0.00324864								434	0.00326388	0.00292559	0.00322724	0.00339111
436	0.000992278	-0.000372491	0.000678307	0.000747314		pos	high	11.6935		436	-0.00196471	0.00279408	0.00327281	0.00283349						436	-0.00585034	-0.00640622	0.00310348	0.00478122						436	0.000477525	0.00368845	0.00342756	0.00312514								436	0.00309558	0.00287782	0.0031701	0.00328343
438	0.00091466	-0.000367339	0.000671179	0.000734568		pos	high	6.18024		438	-0.00201362	0.00276471	0.00322063	0.00279474						438	-0.00570191	-0.00609399	0.00306887	0.0046494						438	0.000319104	0.00359874	0.0034236	0.00300256								438	0.00293051	0.00280226	0.00312046	0.00317947
440	0.000826425	-0.000375058	0.000664243	0.000721838		pos	high	-5.6894		440	-0.00205346	0.00272243	0.00316902	0.00276275						440	-0.00556597	-0.00584484	0.00302063	0.0045283						440	0.000148239	0.00351352	0.00341463	0.00288465								440	0.00273346	0.0026654	0.00307507	0.00307636
442	0.000732829	-0.000377481	0.000656622	0.000709876		pos	high	2.63615		442	-0.00208453	0.00267409	0.00311342	0.00274404						442	-0.00544163	-0.00568101	0.00298185	0.00441254						442	-4.0489e-06	0.00342749	0.00339252	0.00277378								442	0.00251186	0.00247482	0.00303553	0.00297603
444	0.000629493	-0.00035459	0.000648209	0.000697418		pos	high	-5.34294		444	-0.00211672	0.0026259	0.00305896	0.00273647						444	-0.00532848	-0.00556416	0.00294994	0.00431102						444	-0.000120812	0.00333693	0.00336314	0.0026612								444	0.00231018	0.00224771	0.00299615	0.00288176
446	0.000537791	-0.000321629	0.00063925	0.000684309		pos	high	-7.3357		446	-0.00213951	0.00255953	0.00300763	0.0027253						446	-0.00520529	-0.00547827	0.00290692	0.00421567						446	-0.000220334	0.00324777	0.00332434	0.00255809								446	0.00212283	0.00199402	0.00295978	0.00278755
448	0.000444881	-0.000293789	0.000629279	0.000670534		pos	high	5.12631		448	-0.00219711	0.00249427	0.00295398	0.00270926						448	-0.00509447	-0.00537163	0.00285752	0.00411382						448	-0.000315748	0.00314635	0.00326969	0.00246301								448	0.00193366	0.00177528	0.00291926	0.00270939
450	0.000349977	-0.000270372	0.000618369	0.000656327		pos	high	-19.5299		450	-0.00228521	0.00245155	0.00289672	0.0026918						450	-0.00502966	-0.00527333	0.00279771	0.00399508						450	-0.000443961	0.00304996	0.00320958	0.00237292								450	0.00170957	0.00158742	0.00287244	0.00263765
452	0.000263421	-0.000243615	0.000606217	0.000641804		pos	high	-8.83875		452	-0.00237229	0.00240951	0.00282712	0.00267089						452	-0.00502024	-0.0051503	0.00273308	0.00386165						452	-0.00058141	0.00296329	0.00313597	0.00228537								452	0.001497	0.00144218	0.00281401	0.00256303
454	0.000181537	-0.000212474	0.000592697	0.000626931		pos	high	-7.24988		454	-0.00243052	0.00237031	0.00274552	0.00263935						454	-0.00497132	-0.00498314	0.00266319	0.00372429						454	-0.000721764	0.00288603	0.00306327	0.00219775								454	0.00126681	0.00128453	0.00275166	0.00247588
456	0.00011118	-0.000176281	0.000577435	0.000610439		pos	high	8.97111		456	-0.00247322	0.00232022	0.00265731	0.00259741						456	-0.0049448	-0.00479669	0.00259314	0.00358002						456	-0.000899981	0.00276694	0.00299367	0.00211514								456	0.00102498	0.00111505	0.00268357	0.00237673
458	5.43511e-05	-0.000142483	0.000561561	0.000593101		pos	high	-8.25022		458	-0.00251955	0.00227636	0.00256405	0.00253489						458	-0.00486449	-0.00460071	0.00252464	0.00341592						458	-0.00108634	0.00265147	0.00292138	0.00202739								458	0.000752653	0.000984437	0.00261184	0.00227791
460	1.03902e-05	-0.000116533	0.000545181	0.000574696		pos	high	-9.09775		460	-0.00256129	0.0022751	0.0024672	0.00245537						460	-0.00473074	-0.00443657	0.00245144	0.00325592						460	-0.0012718	0.00252076	0.00283113	0.00194295								460	0.000476304	0.000873697	0.00253049	0.00218253
462	-2.16621e-05	-0.000102524	0.000528088	0.000555509		pos	high	-6.90278		462	-0.00256935	0.00225619	0.00236382	0.0023717						462	-0.00456314	-0.00423414	0.00237362	0.00311184						462	-0.00138417	0.00237881	0.00272226	0.0018644								462	0.000258439	0.000810898	0.00244002	0.00209447
464	-4.24452e-05	-8.37135e-05	0.000510263	0.000536505		pos	high	-14.1303		464	-0.00253822	0.0022163	0.00226014	0.00227876						464	-0.00437619	-0.00403393	0.0023092	0.00298266						464	-0.00140704	0.00223147	0.00260011	0.00179245								464	8.28125e-05	0.00076964	0.00235099	0.00200068
466	-6.54596e-05	-5.61616e-05	0.00049201	0.000517674		pos	high	-11.1123		466	-0.00247588	0.0021544	0.00215855	0.00217467						466	-0.00416783	-0.00379796	0.00223624	0.00286319						466	-0.00139074	0.00210666	0.00247245	0.00172467								466	-7.66987e-06	0.000714291	0.00226384	0.0019087
468	-7.71867e-05	-2.01564e-05	0.000473493	0.000497991		pos	high	2.72046		468	-0.00240943	0.00207798	0.00206287	0.00206413						468	-0.00395219	-0.00351874	0.00215152	0.00275379						468	-0.00135229	0.00203328	0.00234166	0.00166713								468	-8.78531e-05	0.000644012	0.00217664	0.00181087
470	-8.4592e-05	1.78708e-05	0.000453759	0.000477946		pos	high	-1.91402		470	-0.00229973	0.00199007	0.00197071	0.00194867						470	-0.00371497	-0.00320962	0.00205513	0.00265407						470	-0.00128637	0.00195536	0.00220858	0.00161582								470	-0.000160995	0.000562637	0.00208289	0.00170533
472	-9.85335e-05	5.53815e-05	0.000432364	0.000456338		pos	high	9.06036		472	-0.00215468	0.0018608	0.00187449	0.00182539						472	-0.00345863	-0.00288647	0.00195552	0.00256414						472	-0.00122839	0.00186001	0.00206869	0.00156332								472	-0.000213138	0.000473828	0.00199229	0.00159348
474	-0.000110927	8.11693e-05	0.00040889	0.000433415		pos	high	0.898472		474	-0.0020056	0.00166856	0.00178119	0.00170232						474	-0.00318054	-0.00260262	0.00185536	0.0024702						474	-0.00112544	0.00174205	0.00192538	0.00150566								474	-0.000207463	0.00037337	0.00191178	0.00148923
476	-0.000123478	9.46926e-05	0.000384188	0.000409902		pos	high	-4.13307		476	-0.00184365	0.00147758	0.00168668	0.001581						476	-0.0028923	-0.00234135	0.00175735	0.00236422						476	-0.00100256	0.00160498	0.00178495	0.00143179								476	-0.000132753	0.000281315	0.00183737	0.00139823
478	-0.000134313	0.000104131	0.000358309	0.000384899		pos	high	7.00673		478	-0.00166601	0.00130472	0.00159413	0.00146064						478	-0.002577	-0.00209694	0.00165177	0.00223376						478	-0.000828491	0.00149631	0.0016366	0.00135434								478	-5.5977e-05	0.00020246	0.00175679	0.00131812
480	-0.000136122	0.0001126	0.000330841	0.000359023		pos	high	-11.7631		480	-0.00148709	0.00118275	0.00149705	0.00133683						480	-0.00224009	-0.00193127	0.00153236	0.00210885						480	-0.000688729	0.00138594	0.0014784	0.00126795								480	9.92966e-06	0.000133661	0.00166515	0.00123313
482	-0.00014059	0.000114021	0.000302633	0.000332121		pos	high	-1.98557		482	-0.00133123	0.0010552	0.00139668	0.00121717						482	-0.00192537	-0.00179128	0.00140521	0.00198594						482	-0.0005984	0.00127584	0.0013354	0.00116675								482	5.90224e-05	6.46379e-05	0.00155796	0.00114699
484	-0.000126418	0.000113319	0.000274241	0.000303877		pos	high	-3.2455		484	-0.00119669	0.000939752	0.00128727	0.00109902						484	-0.00161436	-0.00160629	0.00127896	0.0018411						484	-0.000540271	0.00122479	0.00120086	0.00106318								484	9.82931e-05	8.62948e-06	0.00143197	0.00104942
486	-9.93814e-05	0.000113474	0.000245437	0.000274668		pos	high	-2.50617		486	-0.00109023	0.000839638	0.00116817	0.000985321						486	-0.00133111	-0.00146117	0.00116159	0.00167707						486	-0.000481519	0.00117764	0.00106303	0.000961289								486	0.000139514	-1.7363e-05	0.00128352	0.000951417
488	-6.31954e-05	0.000114661	0.000217283	0.000244889		pos	high	0.506535		488	-0.000962206	0.000721132	0.00103846	0.000876864						488	-0.00110402	-0.00130715	0.00102443	0.00149636						488	-0.00040061	0.00113618	0.00092829	0.000857128								488	0.000148646	-4.06532e-05	0.00111992	0.000852704
490	-3.03679e-05	0.000115565	0.000189288	0.000213945		pos	high	3.30829		490	-0.000838002	0.000602218	0.000897369	0.000769756						490	-0.000933933	-0.00113593	0.000889546	0.0012916						490	-0.000300458	0.00104754	0.000787412	0.0007459								490	0.000118719	-7.18531e-05	0.000955577	0.000751111
492	-8.41545e-06	0.000119988	0.000160946	0.000180786		pos	high	-6.52275		492	-0.000725927	0.000501968	0.000754587	0.00065986						492	-0.000757966	-0.000931246	0.000743946	0.00107564						492	-0.000212853	0.000922815	0.000648859	0.000634888								492	3.4628e-05	-8.13172e-05	0.000788947	0.000649074
494	1.53756e-06	0.000124759	0.000131401	0.00014659		pos	high	-1.13415		494	-0.000623433	0.000416217	0.000611123	0.000548291						494	-0.000606422	-0.000745226	0.000594332	0.000858764						494	-0.000127262	0.000769728	0.000514137	0.000521846								494	-1.24301e-05	-0.000100555	0.000623523	0.000538263
496	1.81608e-06	0.000117341	0.000100633	0.000111489		pos	high	-3.09678		496	-0.000516092	0.000318129	0.000462437	0.000430906						496	-0.000481857	-0.000584008	0.000452357	0.000637748						496	-6.7682e-05	0.0005781	0.000368654	0.000392661								496	-9.78335e-06	-0.000105162	0.000469587	0.000421435
498	-4.9769e-06	9.48209e-05	6.81262e-05	7.5054e-05		pos	high	2.90624		498	-0.000385982	0.00022027	0.000311268	0.000300297						498	-0.000350965	-0.000392252	0.000302265	0.000417268						498	-3.59448e-05	0.000353564	0.000233183	0.000263127								498	2.0505e-05	-0.000101028	0.000317264	0.000282341
500	-5.78208e-06	5.65225e-05	3.45302e-05	3.74702e-05		pos	high	2.74194		500	-0.00020006	9.6351e-05	0.000156147	0.000157656						500	-0.000177081	-0.000191214	0.00014765	0.000200227						500	-1.65469e-05	0.000176237	0.000109579	0.000131881								500	3.45704e-05	-6.2906e-05	0.00015613	0.000139528
						pos	high	20.9233
						pos	high	9.342
						pos	high	-5.56956
						pos	high	0.983853
						pos	high	-4.16809
						pos	high	3.27928
						pos	high	3.53443
						pos	high	3.93086
						pos	high	2.28554
						pos	high	-4.95237
						pos	high	-2.58923
						pos	high	0.894764
						pos	high	2.61696
						pos	high	-1.35008
						pos	high	3.76585
						pos	high	-2.6374
						pos	high	3.07278
						pos	high	-5.65997
						pos	high	-3.57125
						pos	high	-2.90139
						pos	high	2.96533
						pos	high	8.23666
						pos	high	6.58013
						pos	high	-14.167
						pos	high	-7.33948																												Lag	Level	Integral	Lag	Level
						pos	high	1.65737																												pos	low	6.3156	pos	low
						pos	high	-2.04734																												pos	low	-15.2267	pos	low
						pos	high	2.90623																												pos	low	13.7673	pos	low
						pos	high	11.5194																												pos	low	-9.68311	pos	low
						pos	high	4.75773
						pos	high	3.40183
						pos	high	-5.33643
						pos	high	1.30268
						pos	high	4.55182
						pos	high	-0.889477
						pos	high	-3.25262
						pos	high	3.61036
						pos	high	-8.11216
						pos	high	-1.88869
						pos	high	-15.1927
						pos	high	-6.14701
						pos	high	-1.43183
						pos	high	4.80916
						pos	high	-1.93348
						pos	high	-0.509875
						pos	high	0.595491
						pos	high	-3.14037
						pos	high	-1.78931
						pos	high	-0.809029
						pos	high	-4.56908
						pos	high	-7.51607
						pos	high	-4.68972
						pos	high	-21.4318
						pos	high	8.39941
						pos	high	-4.03
						pos	high	-11.9407
						pos	high	0.2598
						pos	high	0.244017
						pos	high	-4.26003
						pos	high	6.04007
						pos	high	-0.353108
						pos	high	6.83198
						pos	high	-0.859122
						pos	high	-1.51448
						pos	high	0.512884
						pos	high	0.543916
						pos	high	-0.940327
						pos	high	4.71243
						pos	high	2.64244
						pos	high	-0.318909
						pos	high	-4.36698
						pos	high	2.65346
						pos	high	-0.0914019
						pos	high	1.92676
						pos	high	1.22319
						pos	high	2.3945
						pos	high	-4.24555
						pos	high	-3.41885
						pos	high	-1.5755
						pos	high	1.80046
						pos	high	-0.537486
						pos	high	0.758028
						pos	high	-1.6453
						pos	high	-1.58884
						pos	high	2.62583
						pos	high	2.09616
						pos	high	1.6601
						pos	high	-1.02218
						pos	high	-0.631411
						pos	high	-1.50148
						pos	high	-2.67281
						pos	high	-5.34475
						pos	high	-2.36444
						pos	high	4.14471
						pos	high	-0.241075
						pos	high	3.69427
						pos	high	-9.19812
						pos	high	-10.4475
						pos	high	-11.6671
						pos	high	4.51824
						pos	high	0.378865
						pos	high	-2.53734
						pos	high	4.6784
						pos	high	4.69466
						pos	high	-6.97812
						pos	high	0.347134
						pos	high	3.25214
						pos	high	-1.74068
						pos	high	2.87755
						pos	high	1.74392
						pos	high	3.6715
						pos	high	6.68981
						pos	high	-5.25695
						pos	high	-4.92755
						pos	high	9.56399
						pos	high	6.01859
						pos	high	-4.51188
						pos	high	3.62917
						pos	high	1.57836
						pos	high	3.46452
						pos	high	20.83
						pos	high	-5.40912
						pos	high	3.95306
						pos	high	12.4271
						pos	high	10.4076
						pos	high	-1.08101
						pos	high	7.39557
						pos	high	-3.72972
						pos	high	-8.05139
						pos	high	-3.00763
						pos	high	2.93649
						pos	high	-5.34038
						pos	high	0.498522
						pos	high	-6.0782
						pos	high	-10.9204
						pos	high	1.0658
						pos	high	-10.145
						pos	high	-6.6618
						pos	high	2.92614
						pos	high	-3.88862
						pos	high	1.15091
						pos	high	-0.663518
						pos	high	1.42415
						pos	high	-0.0364082
						pos	high	0.224641
						pos	high	2.36399
						pos	high	-5.64666
						pos	high	2.9244
						pos	high	-8.65929
						pos	high	1.5729
						pos	high	1.36485
						pos	high	0.896067
						pos	high	-3.59095
						pos	high	-3.94801
						pos	high	1.39588
						pos	high	-4.42645
						pos	high	-3.42247
						pos	high	5.06096
						pos	high	-4.10809
						pos	high	7.14255
						pos	high	-6.646
						pos	high	2.3219
						pos	high	1.32677
						pos	high	9.14042
						pos	high	-4.52941
						pos	high	6.68397
						pos	high	-12.8659
						pos	high	-3.33788
						pos	high	1.38767
						neg	low	-7.13597
						neg	low	-9.26029
						neg	low	-2.79183
						neg	low	-4.17565
						neg	low	1.44749
						neg	low	0.0151612
						neg	low	-1.93562
						neg	low	-7.78556
						neg	low	19.7968
						neg	low	-2.24983
						neg	low	-8.94625
						neg	low	-8.31546
						neg	low	10.149
						neg	low	-7.77984
						neg	low	0.579503
						neg	low	-6.41284
						neg	low	0.958362
						neg	low	0.142026
						neg	low	-1.09861
						neg	low	6.50988
						neg	low	-4.5467
						neg	low	3.1467
						neg	low	4.91821
						neg	low	6.91318
						neg	low	4.50931
						neg	low	5.33409
						neg	low	0.0622798
						neg	low	1.81961
						neg	low	11.2047
						neg	low	15.2295
						neg	low	-11.7645
						neg	low	5.22364
						neg	low	-6.04396
						neg	low	-2.52718
						neg	low	-2.3404
						neg	low	-1.91534
						neg	low	-8.81901
						neg	low	8.76175
						neg	low	0.0352849
						neg	low	3.38458
						neg	low	1.33625
						neg	low	-5.5969
						neg	low	1.17574
						neg	low	6.66146
						neg	low	7.01084
						neg	low	-9.88531
						neg	low	2.33436
						neg	low	1.18616
						neg	low	0.079046
						neg	low	6.13317
						neg	low	-18.8466
						neg	low	-16.8749
						neg	low	26.8966
						neg	low	-11.6179
						neg	low	-0.592302
						neg	low	8.65466
						neg	low	1.31036
						neg	low	-17.7416
						neg	low	-1.75468
						neg	low	-10.5337
						neg	low	6.04614
						neg	low	-12.1805
						neg	low	-17.0286
						neg	low	14.3396
						neg	low	-0.0212689
						neg	low	-7.81657
						neg	low	6.75823
						neg	low	4.04957
						neg	low	-2.68139
						neg	low	3.15642
						neg	low	-1.05803
						neg	low	7.59576
						neg	low	-11.2412
						neg	low	5.50678
						neg	low	-2.32118
						neg	low	7.33175
						neg	low	-11.0537
						neg	low	5.1446
						neg	low	-3.33227
						neg	low	2.40146
						neg	low	5.06946
						neg	low	8.94277
						neg	low	-0.811115
						neg	low	-5.80088
						neg	low	-2.46769
						neg	low	7.14735
						neg	low	1.7381
						neg	low	3.19838
						neg	low	9.54176
						neg	low	-2.95355
						neg	low	2.05356
						neg	low	-1.47297
						neg	low	-4.44658
						neg	low	-0.768137
						neg	low	-18.4255
						neg	low	-11.1732
						neg	low	10.6134
						neg	low	-10.5033
						neg	low	-0.950311
						neg	low	11.9187
						neg	low	0.422293
						neg	low	-11.384
						neg	low	3.73971
						neg	low	0.143264
						neg	low	2.71968
						neg	low	-6.11278
						neg	low	-6.37851
						neg	low	12.5092
						neg	low	6.18403
						neg	low	-2.19534
						neg	low	3.02331
						neg	low	4.85246
						neg	low	-4.86903
						neg	low	-3.63924
						neg	low	-3.54614
						neg	low	3.70636
						neg	low	1.55195
						neg	low	0.020381
						neg	low	2.7559
						neg	low	3.9916
						neg	low	6.89604
						neg	low	12.007
						neg	low	3.19429
						neg	low	7.50806
						neg	low	-4.77131
						neg	low	-7.30835
						neg	low	9.07269
						neg	low	-6.51608
						neg	low	-7.2778
						neg	low	2.46121
						neg	low	0.904559
						neg	low	-3.00073
						neg	low	-1.29236
						neg	low	-1.12788
						neg	low	4.8669
						neg	low	2.57736
						neg	low	2.01496
						neg	low	8.55384
						neg	low	-1.57006
						neg	low	-3.41246
						neg	low	-2.3626
						neg	low	3.31366
						neg	low	-9.42152
						neg	low	-2.35991
						neg	low	4.98768
						neg	low	-6.29234
						neg	low	-2.38603
						neg	low	1.80438
						neg	low	0.958228
						neg	low	-1.22555
						neg	low	-1.66208
						neg	low	4.62438
						neg	low	9.56489
						neg	low	5.68601
						neg	low	5.24572
						neg	low	1.23684
						neg	low	-3.84749
						neg	low	-0.184797
						neg	low	-5.10473
						neg	low	4.93728
						neg	low	-0.64293
						neg	low	-12.9525
						neg	low	6.16838
						neg	low	-8.78478
						neg	low	3.89893
						neg	low	-1.38823
						neg	low	-11.7066
						neg	low	0.534398
						neg	low	-6.56062
						neg	low	2.12474
						neg	low	-1.93482
						neg	low	0.596952
						neg	low	0.52801
						neg	low	0.465071
						neg	low	0.71596
						neg	low	4.04002
						neg	low	0.44787
						neg	low	6.21661
						neg	low	-7.50174
						neg	low	-6.74614
						neg	low	3.11883
						neg	low	1.54242
						neg	low	8.36071
						neg	low	-15.3261
						neg	low	0.523451
						neg	low	-1.54975
						neg	low	-1.63734
						neg	low	-2.32541
						neg	low	10.4887
						neg	low	2.35037
						neg	low	-6.99759
						neg	low	-5.73993
						neg	low	11.2655
						neg	low	3.09661
						neg	low	-2.98856
						neg	low	5.01779
						neg	low	2.73383
						neg	low	-8.54593
						neg	low	9.59537
						neg	low	-12.5399
						neg	low	16.9855
						neg	low	4.84282
						neg	low	-9.45045
						neg	low	6.64255
						neg	low	-4.55813
						neg	low	-12.9541
						neg	low	3.22017
						neg	low	-5.19188
						neg	low	-0.572717
						neg	low	7.12021
						neg	low	-9.77373
						neg	low	16.2619
						neg	low	10.3313
						neg	low	-8.7185
						neg	low	5.14274
						neg	low	-14.6016
						neg	low	-10.6232
						neg	low	-7.84327
						neg	low	-5.29097
						neg	low	-2.81482
						neg	low	-1.59752
						neg	low	-1.70552
						neg	low	-4.50803
						neg	low	-0.488676
						neg	low	5.01926
						neg	low	-5.24423
						neg	low	3.12324
						neg	low	3.99489
						neg	low	1.36214
						neg	low	-2.15036
						neg	low	-0.912236
						neg	low	0.0275882
						neg	low	2.84885
						neg	low	2.12362
						neg	low	-0.330669
						neg	low	-3.89361
						neg	low	2.78609
						neg	low	9.77576
						neg	low	-1.74945
						neg	low	-1.96528
						neg	low	-3.36937
						neg	low	0.906099
						neg	low	-0.461908
						neg	low	3.89274
						neg	low	-0.770682
						neg	low	4.52228
						neg	low	-2.66539
						neg	low	7.02311
						neg	low	-3.23433
						neg	low	-5.89683
						neg	low	-2.44356
						neg	low	-0.0924407
						neg	low	4.30343
						neg	low	3.63062
						neg	low	-8.31306
						neg	low	-14.2568
						neg	low	-5.39313
						neg	low	-4.12153
						neg	low	10.8207
						neg	low	5.03873
						neg	low	-12.1573
						neg	low	7.81151
						neg	low	-7.31128
						neg	low	-3.70475
						neg	low	-8.17885
						neg	low	-5.66499
						neg	low	-3.13343
						neg	low	-9.42621
						neg	low	-1.28124
						neg	low	1.1249
						neg	low	2.6001
						neg	low	0.515002
						neg	low	3.49977
						neg	low	2.7162
						neg	low	-6.11398
						neg	low	3.9254
						neg	low	3.96674
						neg	low	-3.43647
						neg	low	-1.24564
						neg	low	1.676
						neg	low	8.70453
						neg	low	11.1852
						neg	low	8.436
						neg	low	4.90522
						neg	low	-4.22672
						neg	low	-7.3009
						neg	low	8.18949
						neg	low	-0.459717
						neg	low	-14.8268
						neg	low	-4.52272
						neg	low	17.0685
						neg	low	4.15606
						neg	low	0.733725
						neg	low	-11.0082
						neg	low	-3.78423
						neg	low	-14.0996
						neg	low	5.18074
						neg	low	13.8851
						neg	low	-1.08389
						neg	low	-3.44822
						neg	low	1.12888
						neg	low	6.81847
						neg	low	-10.5861
						neg	low	-11.9181
						neg	low	-9.30398
						neg	low	3.87454
						neg	low	2.67396
						neg	low	3.26033
						neg	low	3.90358
						neg	low	4.41499
						neg	low	-1.3612
						neg	low	0.285682
						neg	low	-5.92164
						neg	low	-0.647082
						neg	low	-2.01852
						neg	low	-2.60937
						neg	low	-2.37526
						neg	low	-8.53309
						neg	low	3.02676
						neg	low	-3.13674
						neg	low	0.850128
						neg	low	8.02863
						neg	low	1.89697
						neg	low	1.07905
						neg	low	-3.67911
						neg	low	2.10981
						neg	low	-1.37916
						neg	low	-0.552068
						neg	low	-6.27602
						neg	low	-1.45313
						neg	low	-4.35871
						neg	low	-5.9813
						neg	low	-13.1969
						neg	low	5.60191
						neg	low	-0.00141968
						neg	high	-0.935093
						neg	high	1.96685
						neg	high	4.2959
						neg	high	3.14826
						neg	high	-4.94643
						neg	high	-7.15001
						neg	high	5.54602
						neg	high	-8.14975
						neg	high	10.8359
						neg	high	3.68635
						neg	high	3.47909
						neg	high	-16.7996
						neg	high	10.2186
						neg	high	-2.14963
						neg	high	-7.42718
						neg	high	-15.4081
						neg	high	5.35498
						neg	high	1.51029
						neg	high	-0.936886
						neg	high	0.484773
						neg	high	-1.89462
						neg	high	-1.64305
						neg	high	4.90894
						neg	high	6.21084
						neg	high	-4.69409
						neg	high	-3.01651
						neg	high	12.0858
						neg	high	3.25336
						neg	high	-3.6914
						neg	high	4.96953
						neg	high	-3.68956
						neg	high	2.66363
						neg	high	-0.888133
						neg	high	11.1594
						neg	high	-0.605134
						neg	high	3.60461
						neg	high	-0.793795
						neg	high	6.20622
						neg	high	1.32181
						neg	high	5.29718
						neg	high	9.93321
						neg	high	0.444607
						neg	high	5.64264
						neg	high	2.47144
						neg	high	3.96831
						neg	high	-0.768924
						neg	high	-0.709662
						neg	high	0.452041
						neg	high	0.765313
						neg	high	1.40389
						neg	high	-10.932
						neg	high	-6.39457
						neg	high	7.52224
						neg	high	-2.52414
						neg	high	-1.32897
						neg	high	-0.0417455
						neg	high	3.38336
						neg	high	-4.99131
						neg	high	4.43767
						neg	high	5.75365
						neg	high	-1.97175
						neg	high	-10.3287
						neg	high	-8.99447
						neg	high	-4.58933
						neg	high	-0.749362
						neg	high	-15.0028
						neg	high	3.41155
						neg	high	0.0651073
						neg	high	-3.24617
						neg	high	2.07567
						neg	high	0.319053
						neg	high	8.3106
						neg	high	-10.1472
						neg	high	2.88424
						neg	high	-2.23436
						neg	high	-3.97723
						neg	high	2.76753
						neg	high	8.15228
						neg	high	-6.79175
						neg	high	-5.7213
						neg	high	3.2009
						neg	high	-6.93979
						neg	high	-2.12783
						neg	high	-5.78491
						neg	high	-9.95479
						neg	high	12.3278
						neg	high	5.30971
						neg	high	-6.64763
						neg	high	-4.59549
						neg	high	-3.80578
						neg	high	-0.00769215
						neg	high	5.36899
						neg	high	-3.18145
						neg	high	7.6282
						neg	high	-4.01186
						neg	high	-5.24157
						neg	high	-2.74093
						neg	high	1.1226
						neg	high	-5.48835
						neg	high	10.8727
						neg	high	-4.48878
						neg	high	-7.02454
						neg	high	8.06643
						neg	high	3.5736
						neg	high	-2.51471
						neg	high	-9.86699
						neg	high	-8.10311
						neg	high	1.79141
						neg	high	-2.82713
						neg	high	2.57341
						neg	high	-1.51429
						neg	high	9.16218
						neg	high	-6.21835
						neg	high	0.965255
						neg	high	-2.37477
						neg	high	-2.49822
						neg	high	4.70298
						neg	high	2.97264
						neg	high	-3.96845
						neg	high	4.1109
						neg	high	5.66409
						neg	high	1.72721
						neg	high	-1.69939
						neg	high	-2.69426
						neg	high	-5.77222
						neg	high	-8.10815
						neg	high	8.36872
						neg	high	-2.10273
						neg	high	0.344401
						neg	high	-4.59233
						neg	high	-1.21219
						neg	high	1.94674
						neg	high	2.14726
						neg	high	1.0678
						neg	high	-5.61104
						neg	high	6.6787
						neg	high	0.555916
						neg	high	5.03598
						neg	high	3.73465
						neg	high	0.161161
						neg	high	-9.79933
						neg	high	-8.59444
						neg	high	1.09697
						neg	high	0.38249
						neg	high	2.72617
						neg	high	-7.46364
						neg	high	-7.46893
						neg	high	-11.9419
						neg	high	-5.61063
						neg	high	1.73333
						neg	high	13.1189
						neg	high	13.6028
						neg	high	5.90174
						neg	high	-0.325016
						neg	high	-3.1672
						neg	high	3.20869
						neg	high	-10.8726
						neg	high	3.4309
						neg	high	-3.38847
						neg	high	8.91207
						neg	high	-2.37606
						neg	high	-14.601
						neg	high	-7.24182
						neg	high	-17.515
						neg	high	0.0953669
						neg	high	-4.64307
						neg	high	11.1152
						neg	high	8.70306
						neg	high	-9.9595
						neg	high	2.1106
						neg	high	-7.46421
						neg	high	5.51239
						neg	high	9.42386
						neg	high	1.87561
						neg	high	1.43413
						neg	high	-6.77729
						neg	high	-0.596783
						neg	high	7.67458
						neg	high	0.896047
						neg	high	-0.0241152
						neg	high	1.52436
						neg	high	0.145621
						neg	high	2.2545
						neg	high	-16.6285
						neg	high	-7.84127
						neg	high	-6.02541
						neg	high	-3.30053
						neg	high	1.689
						neg	high	4.07918
						neg	high	-1.17975
						neg	high	-2.10383
						neg	high	-9.69539
						neg	high	10.1642
						neg	high	4.50183
						neg	high	7.32298
						neg	high	2.52833
						neg	high	4.41891
						neg	high	-4.28632
						neg	high	5.2602
						neg	high	7.70473
						neg	high	-6.75284
						neg	high	0.0706589
						neg	high	5.25711
						neg	high	-6.45848
						neg	high	6.06523
						neg	high	-3.81096
						neg	high	-0.672685
						neg	high	7.01969
						neg	high	-15.2994
						neg	high	6.86722
						neg	high	8.12362
						neg	high	1.3304
						neg	high	-12.9784
						neg	high	5.05741
						neg	high	7.14755
						neg	high	2.33282
						neg	high	-15.5023
						neg	high	3.63941
						neg	high	-11.8859
						neg	high	8.99812
						neg	high	-0.0944645
						neg	high	-14.5744
						neg	high	9.50997
						neg	high	18.0385
						neg	high	-8.11294
						neg	high	0.477241
						neg	high	-9.13886
						neg	high	8.20289
						neg	high	-0.859116
						neg	high	-3.13098
						neg	high	-1.29734
						neg	high	3.6558
						neg	high	1.76291
						neg	high	4.04413
						neg	high	3.20357
						neg	high	-2.36409
						neg	high	2.46537
						neg	high	3.38062
						neg	high	-3.96955
						neg	high	0.131776
						neg	high	-1.70667
						neg	high	-1.75127
						neg	high	-5.51605
						neg	high	-2.54761
						neg	high	-2.86397
						neg	high	1.4564
						neg	high	-11.9113
						neg	high	11.532
						neg	high	0.174955
						neg	high	-2.48022
						neg	high	5.12118
						neg	high	-3.47184
						neg	high	-1.37698
						neg	high	-2.2579
						neg	high	-1.37122
						neg	high	-4.88364
						neg	high	1.83609
						neg	high	-3.12019
						neg	high	-4.73468
						neg	high	8.26666
						neg	high	-1.43425
						neg	high	5.02659
						neg	high	-5.78357
						neg	high	-5.98114
						neg	high	-8.22022
						neg	high	6.41623
						neg	high	-1.60472
						neg	high	-0.631116
						neg	high	3.87
						neg	high	-2.04438
						neg	high	-8.98838
						neg	high	5.64954
						neg	high	1.71045
						neg	high	0.673537
						neg	high	0.517752
						neg	high	-1.24012
						neg	high	3.72884
						neg	high	5.59327
						neg	high	-10.4968
						neg	high	-0.807845
						neg	high	5.51623
						neg	high	7.35495
						neg	high	-7.40252
						neg	high	0.724493
						neg	high	0.835051
						neg	high	-5.07125
						neg	high	9.86069
						neg	high	-1.98222
						neg	high	-4.22769
						neg	high	-2.13913
						neg	high	9.86734
						neg	high	-11.7433
						neg	high	4.20298
						neg	high	-2.21743
						neg	high	-1.78731
						neg	high	-1.58729
						neg	high	-1.97675
						neg	high	-2.88819
						neg	high	-0.892743
						neg	high	-5.94238
						neg	high	-7.63217
						neg	high	3.19324
						neg	high	-13.3024
						neg	high	-4.65129
						neg	high	-5.50957
						neg	high	-4.8393
						neg	high	-1.45728
						neg	high	-2.51407
						neg	high	2.07798
						neg	high	5.99406
						neg	high	4.65939
						neg	high	0.839182
						neg	high	0.385619
						neg	high	1.98135
						neg	high	-6.16185
						neg	high	1.29152
						neg	high	3.91361
						neg	high	3.38437
						neg	high	-6.72204
						neg	high	2.58548
						neg	high	4.16723
						neg	high	-7.38624
						neg	high	0.278064
						neg	high	3.81274
						neg	high	-9.42568
						neg	high	-0.642619
						neg	high	-9.86097
						neg	high	1.15522
						neg	high	-2.34433
						neg	high	5.06123
						neg	high	4.2972
						neg	high	0.765776
						neg	high	-4.4468
						neg	high	0.639741
						neg	high	1.91415
[truncated: 1 more columns]

## Sheet: figure11D
Cingulate Gyr – OFC										Cingulate Gyr – Ant. Insula										Cingulate Gyr – Post. Insula
Lags (msec)	Low Mean	High Mean	Low SEM	High SEM		Lag	Level	Integral		Lags (msec)	Low Mean	High Mean	Low SEM	High SEM		Lag	Level	Integral		Lags (msec)	Low Mean	High Mean	Low SEM	High SEM		Lag	Level	Integral
-500	-5.90772e-05	-3.21956e-05	0.000115286	0.000166546		pos	low	-1.98123		-500	0.000145772	6.31227e-05	0.000193777	0.000321497		pos	low	-2.60245		-500	0.000274471	-9.34055e-05	0.000213937	4.95161e-05		pos	low	9.94303
-498	-0.00011024	-6.15754e-05	0.000230461	0.000328981		pos	low	-6.90247		-498	0.000283831	0.000137424	0.000400728	0.00063364		pos	low	6.35742		-498	0.000456812	-0.000192918	0.000420605	7.62106e-05		pos	low	-2.91335
-496	-0.000185007	-0.000112002	0.000342773	0.000484987		pos	low	-0.952426		-496	0.000450885	0.00018913	0.00073032	0.000928199		pos	low	11.9839		-496	0.000558768	-0.000390758	0.000633557	0.000124179		pos	low	-11.8202
-494	-0.000270006	-0.000159804	0.000468371	0.000626473		pos	low	6.80265		-494	0.000573215	0.000244172	0.0011649	0.00125637		pos	high	2.66321		-494	0.000554633	-0.000582472	0.000879132	0.000215723		pos	high	7.69398
-492	-0.000342759	-0.000183199	0.000604977	0.000741018		pos	low	-7.96809		-492	0.000616171	0.000322311	0.00158058	0.00155616		pos	high	-1.43008		-492	0.000505166	-0.000770279	0.00111786	0.00026189		pos	high	-0.674246
-490	-0.000360156	-0.000184596	0.000743449	0.000834414		pos	low	-6.17984		-490	0.000619085	0.000389345	0.00197021	0.00181169		pos	high	7.25651		-490	0.000326866	-0.000999196	0.0013608	0.000388814		pos	high	-1.84579
-488	-0.000328485	-0.000204966	0.00087573	0.000909949		pos	low	3.84428		-488	0.000590314	0.000485993	0.00230849	0.00203246		neg	low	3.20131		-488	6.51849e-05	-0.00129252	0.00155375	0.00053713		neg	low	-3.27129
-486	-0.0002658	-0.000249604	0.000993355	0.000969705		pos	low	1.0082		-486	0.000590705	0.000634535	0.00259278	0.00220869		neg	low	-0.108782		-486	-0.000266691	-0.00163819	0.00170437	0.000578871		neg	low	3.73448
-484	-0.000155505	-0.000277804	0.00110484	0.0010292		pos	low	1.94695		-484	0.000579873	0.000803297	0.00282151	0.00236657		neg	low	9.28613		-484	-0.00054686	-0.0019378	0.00177944	0.000531365		neg	low	-4.83522
-482	2.2606e-06	-0.000313719	0.00122433	0.00108902		pos	low	1.20152		-482	0.000584174	0.00101447	0.00304289	0.00250356		neg	high	1.33922		-482	-0.000756002	-0.00212231	0.00185629	0.000416482		neg	high	6.85968
-480	0.00021423	-0.000352055	0.00134631	0.00114382		pos	low	1.32883		-480	0.000561067	0.00119358	0.00318262	0.00264533		neg	high	-6.22189		-480	-0.000884116	-0.00226848	0.00194567	0.000276273		neg	high	-2.34734
-478	0.000454807	-0.000460227	0.00147936	0.00121983		pos	low	5.94001		-478	0.000512075	0.00143571	0.00328994	0.00279571		neg	high	3.34248		-478	-0.00097932	-0.00237911	0.00205394	0.000143057		neg	high	-1.34451
-476	0.000678919	-0.00058676	0.00161625	0.00131606		pos	low	3.09097		-476	0.000469358	0.00161337	0.00337855	0.00296564						-476	-0.000985564	-0.00253659	0.00217373	0.000238963
-474	0.000904534	-0.000756158	0.00175282	0.00143504		pos	low	1.28168		-474	0.000483717	0.00176445	0.0034496	0.00317814						-474	-0.000965096	-0.00262911	0.00230006	0.000429724
-472	0.00109829	-0.000934102	0.00187583	0.00156563		pos	low	-7.39999		-472	0.00045484	0.00196975	0.00343848	0.00340008						-472	-0.000907065	-0.0026469	0.00245699	0.000577415
-470	0.00126473	-0.0011332	0.00197967	0.00171497		pos	low	-1.35796		-470	0.000506309	0.00227959	0.00340246	0.00353033						-470	-0.000765653	-0.00267192	0.0025764	0.000676099
-468	0.00140742	-0.00134601	0.00205695	0.00187309		pos	low	8.22403		-468	0.000602016	0.00260229	0.00333135	0.00365428						-468	-0.000628102	-0.00272228	0.00265407	0.00068849
-466	0.00156576	-0.00152707	0.00212352	0.00204517		pos	low	-9.80417		-466	0.000734401	0.00289504	0.00328517	0.00373226						-466	-0.000491815	-0.00277102	0.00267289	0.000578715
-464	0.00174876	-0.00163122	0.00218489	0.00222219		pos	low	-0.928564		-464	0.000769205	0.00305411	0.00317449	0.00382663						-464	-0.000340629	-0.00278267	0.00265738	0.000454004
-462	0.00190828	-0.00171726	0.00225334	0.00240183		pos	low	5.68641		-462	0.000731611	0.00306146	0.00304964	0.00399972						-462	-0.000169983	-0.0027854	0.00257692	0.000527608
-460	0.00201362	-0.00179385	0.00231592	0.00259035		pos	high	-3.16699		-460	0.000702501	0.00285879	0.00292901	0.004306						-460	2.12725e-05	-0.00282517	0.00249599	0.000888531
-458	0.00207014	-0.00184144	0.00237022	0.00277261		pos	high	-2.2668		-458	0.000681709	0.00256505	0.00284086	0.00472452						-458	0.000241378	-0.00295421	0.00250669	0.0013449
-456	0.00209497	-0.00192992	0.00241661	0.00295647		pos	high	-0.5527		-456	0.000683982	0.00217991	0.00273229	0.005153						-456	0.000499638	-0.00310363	0.00262483	0.00177369
-454	0.00214402	-0.00194807	0.00245183	0.00312113		pos	high	2.85074		-454	0.000789973	0.00174742	0.00267008	0.00559071						-454	0.000766341	-0.00314685	0.00279375	0.00211872
-452	0.00220521	-0.0019827	0.0024868	0.00327007		pos	high	0.161709		-452	0.000854344	0.00130968	0.00262978	0.00598866						-452	0.00107265	-0.00321905	0.00303913	0.00244484
-450	0.002288	-0.00202515	0.0025136	0.00340851		pos	high	-1.63415		-450	0.000837806	0.000892736	0.0026244	0.00631088						-450	0.00136892	-0.00328019	0.00335494	0.00276036
-448	0.00237351	-0.0020439	0.00254735	0.00351415		pos	high	14.5569		-448	0.000787267	0.000534866	0.00263309	0.00658162						-448	0.00167822	-0.00330602	0.00376532	0.00304228
-446	0.00244758	-0.00207452	0.00258334	0.00360484		pos	high	11.4835		-446	0.00070619	0.000261219	0.00266212	0.00684644						-446	0.00187434	-0.00324963	0.00418139	0.00328949
-444	0.00252772	-0.00212011	0.00262987	0.00367911		pos	high	5.20041		-444	0.000628047	0.000118082	0.00267207	0.0070897						-444	0.00191824	-0.00321624	0.00454045	0.00339634
-442	0.00258073	-0.00220723	0.00268785	0.00374922		pos	high	6.95639		-442	0.000653451	6.09965e-05	0.00277121	0.00731448						-442	0.00183921	-0.00316983	0.00486437	0.00345614
-440	0.00262503	-0.00233085	0.00274245	0.00381577		pos	high	-4.99796		-440	0.000781057	0.000138082	0.00285961	0.00750404						-440	0.00158737	-0.00316366	0.00513239	0.00342028
-438	0.00258789	-0.00247033	0.00279155	0.00388382		pos	high	2.05474		-438	0.000880299	0.000275335	0.0029328	0.00772833						-438	0.00127467	-0.00307406	0.00542135	0.00333656
-436	0.00247426	-0.00259766	0.00283473	0.00393623		pos	high	-2.62448		-436	0.00110827	0.000384529	0.00304483	0.00785971						-436	0.000886757	-0.00297875	0.0056543	0.00314265
-434	0.00226954	-0.00279604	0.00286645	0.00399492		pos	high	1.46425		-434	0.00138767	0.000519181	0.00319788	0.00795305						-434	0.000499544	-0.00289416	0.00589963	0.00292677
-432	0.00204033	-0.00299294	0.0029038	0.00404129		pos	high	-7.37425		-432	0.00167388	0.000711517	0.00334163	0.00801488						-432	0.000145471	-0.00282091	0.00619734	0.00270571
-430	0.00177757	-0.00323139	0.00293825	0.00408427		pos	high	-6.05102		-430	0.00201091	0.000969506	0.00350479	0.00803239						-430	-0.000246022	-0.00277463	0.00654005	0.00248882
-428	0.00152354	-0.00352948	0.0029769	0.00412245		pos	high	12.4363		-428	0.00240693	0.00124165	0.0036198	0.00802732						-428	-0.000602552	-0.00279084	0.00699076	0.00239878
-426	0.00126412	-0.00383711	0.00302795	0.00414535		pos	high	-3.11459		-426	0.00282717	0.0016204	0.0036819	0.00802006						-426	-0.000908494	-0.00284837	0.00743041	0.00243475
-424	0.00102533	-0.0041333	0.00307898	0.00414561		pos	high	-6.46641		-424	0.00310559	0.00205357	0.0036164	0.00803219						-424	-0.00116464	-0.00309825	0.0078216	0.00258845
-422	0.000759666	-0.00441498	0.00314641	0.00413652		pos	high	13.0135		-422	0.00335346	0.00245691	0.00351935	0.00801937						-422	-0.00150993	-0.00357679	0.00821218	0.00288379
-420	0.000522351	-0.00466404	0.0032304	0.00410339		neg	low	-3.20248		-420	0.00348491	0.00270909	0.00336268	0.0080433						-420	-0.00190592	-0.00410877	0.00856948	0.00321348
-418	0.000335742	-0.00488665	0.0033233	0.00404496		neg	low	-9.09857		-418	0.00348264	0.0029626	0.00319002	0.0080726						-418	-0.00247181	-0.00471116	0.00888523	0.00360244
-416	0.000168786	-0.00508	0.00342137	0.0039899		neg	low	-8.70527		-416	0.00337418	0.00317112	0.00294995	0.00808411						-416	-0.00305565	-0.00506365	0.00903912	0.00398929
-414	9.78027e-05	-0.00518178	0.00350688	0.00393693		neg	low	3.80023		-414	0.00329756	0.00335846	0.00271846	0.008033						-414	-0.00368273	-0.00518129	0.00902694	0.00437143
-412	5.52168e-05	-0.00520262	0.00358432	0.00389315		neg	low	2.88824		-412	0.00320499	0.00346775	0.00242378	0.00799451						-412	-0.00440233	-0.00517955	0.00894805	0.00474524
-410	-5.86371e-05	-0.00512357	0.00366327	0.00383784		neg	low	-0.070555		-410	0.00306216	0.00346657	0.00211289	0.00795466						-410	-0.00529684	-0.00500846	0.00879694	0.00503814
-408	-0.000180931	-0.00499786	0.0037457	0.00378774		neg	low	4.62976		-408	0.00297127	0.00344595	0.00173987	0.00791775						-408	-0.00627245	-0.00460942	0.00857238	0.00525401
-406	-0.000287854	-0.00485232	0.00382581	0.00374876		neg	low	6.52419		-406	0.0029182	0.00343369	0.00136539	0.00785961						-406	-0.00725453	-0.00401998	0.00817199	0.00534725
-404	-0.000361313	-0.00465156	0.00390523	0.00370766		neg	low	1.11131		-404	0.00292265	0.00328938	0.0010847	0.00784481						-404	-0.00821952	-0.00342838	0.00763995	0.00544028
-402	-0.000388998	-0.00442721	0.00399109	0.00368036		neg	low	3.81683		-402	0.00298727	0.00311471	0.000752492	0.00784241						-402	-0.00912838	-0.00287767	0.0070773	0.00551685
-400	-0.000394962	-0.00420934	0.00407914	0.00366023		neg	low	2.66709		-400	0.00314563	0.0029718	0.000452556	0.00783766						-400	-0.00979867	-0.00226925	0.00655773	0.0055868
-398	-0.000366066	-0.00401077	0.00415978	0.00367307		neg	low	3.03324		-398	0.00333823	0.00285551	0.000246378	0.00780618						-398	-0.010307	-0.00155971	0.00606908	0.00563932
-396	-0.000395381	-0.00386087	0.00424945	0.00372285		neg	low	2.73596		-396	0.00352532	0.00283057	6.8261e-05	0.00775						-396	-0.010795	-0.000797168	0.00558011	0.00573411
-394	-0.000403794	-0.00375902	0.00432611	0.00380833		neg	low	0.717215		-394	0.0037446	0.00296289	0.000136192	0.00756236						-394	-0.0112111	0.000165671	0.00522875	0.00582905
-392	-0.000363539	-0.00367502	0.00438498	0.00393564		neg	low	-13.5213		-392	0.00392908	0.00317389	0.000239976	0.00721893						-392	-0.0116032	0.00124468	0.00495022	0.00591217
-390	-0.00019714	-0.00353691	0.00443071	0.00409546		neg	low	8.71281		-390	0.00414067	0.00343751	0.000375558	0.00681758						-390	-0.0120598	0.00240666	0.00477701	0.00598965
-388	7.20954e-05	-0.00341152	0.00448402	0.00428197		neg	low	7.57214		-388	0.00451544	0.00376245	0.000623933	0.00638892						-388	-0.0125401	0.00360655	0.00475924	0.00605547
-386	0.000481218	-0.00327345	0.00456121	0.00446966		neg	low	-6.80566		-386	0.00495107	0.00414834	0.00101606	0.00588787						-386	-0.0128766	0.00471578	0.00494545	0.00611567
-384	0.000983712	-0.0031012	0.00467462	0.00466457		neg	low	4.20107		-384	0.00543547	0.00451922	0.00152082	0.00537309						-384	-0.0130636	0.00587775	0.00534212	0.00617659
-382	0.00160355	-0.00288405	0.00479768	0.00485609		neg	low	-2.30048		-382	0.00599962	0.00480693	0.0021552	0.0048591						-382	-0.0131389	0.00698366	0.0058761	0.00623135
-380	0.00223694	-0.00276026	0.00493677	0.00506833		neg	high	-3.36511		-380	0.00666731	0.00505836	0.00287944	0.00432164						-380	-0.0130842	0.00789818	0.00650924	0.00630126
-378	0.00287903	-0.0026035	0.00507351	0.00527163		neg	high	8.01318		-378	0.0074004	0.00522941	0.00358849	0.00383652						-378	-0.0128478	0.00862057	0.00724332	0.00641185
-376	0.00354901	-0.0024892	0.00517945	0.00545893		neg	high	-4.81357		-376	0.00805792	0.00532126	0.00416803	0.00340593						-376	-0.0125802	0.00919539	0.00806344	0.0065458
-374	0.00422009	-0.00241279	0.0052741	0.00563011		neg	high	2.96103		-374	0.00861723	0.00533665	0.00461206	0.00311256						-374	-0.0122327	0.00949235	0.00887463	0.00673566
-372	0.00490837	-0.00236141	0.00534032	0.00577212		neg	high	-0.0616988		-372	0.00915175	0.00510891	0.00492339	0.00291174						-372	-0.0118693	0.0096344	0.0096636	0.00701268
-370	0.00557931	-0.00232899	0.00537502	0.00589124		neg	high	-5.63018		-370	0.00972754	0.00481286	0.00505495	0.00274446						-370	-0.0114055	0.00969311	0.0103636	0.00730998
-368	0.00619492	-0.00229896	0.00539063	0.00599649		neg	high	-6.60337		-368	0.0103502	0.00439203	0.00504224	0.00262837						-368	-0.0108636	0.00973524	0.0109719	0.00767959
-366	0.00668789	-0.00233204	0.00539286	0.00609394		neg	high	-5.53746		-366	0.0111005	0.00378685	0.00498494	0.00257833						-366	-0.0104229	0.00980003	0.0114681	0.0080463
-364	0.00720869	-0.00237902	0.00536445	0.00616164		neg	high	-0.180204		-364	0.0119672	0.00300377	0.00496642	0.00257287						-364	-0.00984709	0.00983705	0.0119921	0.00831471
-362	0.00771995	-0.00249089	0.00533209	0.00621509		neg	high	4.46826		-362	0.0128051	0.00212528	0.00500544	0.00262635						-362	-0.00923957	0.00976263	0.0125287	0.00850318
-360	0.00818069	-0.00262163	0.00529211	0.00624094		neg	high	-2.37796		-360	0.0135577	0.00131285	0.00513752	0.00275389						-360	-0.0086191	0.00953571	0.0130667	0.00862432
-358	0.00853527	-0.0027982	0.00523151	0.00624553		neg	high	0.405165		-358	0.01417	0.000648009	0.00524261	0.00300891						-358	-0.00803945	0.00922664	0.0135649	0.00862106
-356	0.00878635	-0.00296629	0.00514293	0.00624027		neg	high	7.86704		-356	0.0145391	8.49523e-05	0.00526046	0.00334084						-356	-0.00752304	0.00889113	0.0140434	0.00849246
-354	0.00898284	-0.00319558	0.00503141	0.0062339		neg	high	0.65869		-354	0.0146802	-0.000419677	0.00516354	0.00372112						-354	-0.0070819	0.00865564	0.0144784	0.00822736
-352	0.00913918	-0.00352778	0.0049099	0.00623492		neg	high	-5.02776		-352	0.0146703	-0.000901442	0.0049419	0.00409972						-352	-0.00676725	0.00851328	0.0147405	0.00783638
-350	0.00925912	-0.00386317	0.00477513	0.00624754		neg	high	-0.821901		-350	0.0146102	-0.00136295	0.00463605	0.00454306						-350	-0.00637948	0.00849857	0.0148617	0.00748387
-348	0.00934932	-0.00415354	0.00463326	0.00625205		neg	high	1.44387		-348	0.0145057	-0.00171487	0.00427667	0.00506271						-348	-0.00585758	0.00852712	0.0149134	0.00717419
-346	0.00944918	-0.00443889	0.00450208	0.00624865		neg	high	-5.1088		-346	0.0144278	-0.00197066	0.00393981	0.00556257						-346	-0.00532587	0.00848387	0.0148298	0.00693131
-344	0.00952177	-0.00473475	0.00438152	0.0062486		neg	high	2.2016		-344	0.0143733	-0.00212129	0.00361707	0.00609069						-344	-0.00474731	0.0082831	0.0146122	0.00678757
-342	0.00957902	-0.00503764	0.00426607	0.00624145		neg	high	13.392		-342	0.0143887	-0.00226183	0.00340354	0.00666174						-342	-0.00426518	0.00785091	0.0143448	0.00680896
-340	0.00962987	-0.00532016	0.00416024	0.00623355						-340	0.0143866	-0.00240997	0.00325892	0.00726626						-340	-0.00397834	0.007168	0.0139749	0.00694932
-338	0.00965737	-0.00548838	0.00406071	0.00621223						-338	0.0142573	-0.0026174	0.00323776	0.00781298						-338	-0.00387906	0.00622171	0.0135359	0.00728276
-336	0.00969428	-0.00558402	0.00396825	0.006202						-336	0.0141058	-0.00283882	0.0032903	0.00828809						-336	-0.00388857	0.00525704	0.0130183	0.00769433
-334	0.00981467	-0.00562273	0.00389552	0.00618169						-334	0.0139091	-0.00303542	0.00349514	0.00863817						-334	-0.00395274	0.00424344	0.012444	0.00816787
-332	0.00996436	-0.00562418	0.00382901	0.00618577						-332	0.0136203	-0.00318082	0.00382332	0.00894338						-332	-0.00417208	0.00327888	0.0119557	0.00866818
-330	0.0100956	-0.00555225	0.00378295	0.00620575						-330	0.0133561	-0.00331687	0.00426953	0.00921874						-330	-0.00447519	0.0022584	0.0114667	0.00923327
-328	0.0102385	-0.00537153	0.00376923	0.00623761						-328	0.0131341	-0.00336281	0.00475847	0.00946553						-328	-0.00473162	0.00126403	0.0110581	0.00984372
-326	0.0102799	-0.00519897	0.00376398	0.00629031						-326	0.013016	-0.00344976	0.00532725	0.00961818						-326	-0.0049114	0.000477441	0.0107267	0.0104052
-324	0.0102458	-0.00504565	0.0037664	0.00635791						-324	0.0129517	-0.00351054	0.00590419	0.00972537						-324	-0.00493012	-9.4039e-05	0.0104211	0.0108587
-322	0.0101699	-0.00490212	0.00376498	0.00644149						-322	0.0128982	-0.00358155	0.00651378	0.00967934						-322	-0.00471551	-0.000234581	0.0101497	0.0111831
-320	0.0100598	-0.00473968	0.00376877	0.00654027						-320	0.0128527	-0.00381466	0.00715645	0.00955601						-320	-0.00439889	-0.000195809	0.0099249	0.0114446
-318	0.00995537	-0.00455229	0.00378215	0.00667207						-318	0.0128102	-0.00417141	0.00779416	0.00940584						-318	-0.00400394	9.34191e-05	0.00971478	0.0116141
-316	0.00988396	-0.00437171	0.00380514	0.00685323						-316	0.0128025	-0.00461904	0.00841746	0.00912209						-316	-0.0035841	0.000458064	0.00946324	0.0118136
-314	0.00984875	-0.00419651	0.0038463	0.00705242						-314	0.0128631	-0.00511077	0.00906161	0.008731						-314	-0.00286797	0.000959863	0.00928095	0.0119587
-312	0.0098539	-0.00411665	0.00391188	0.00726543						-312	0.0130548	-0.00563681	0.00961214	0.00843236						-312	-0.00197121	0.00158795	0.00906434	0.0120198
-310	0.00990253	-0.00403787	0.00397693	0.00747993						-310	0.0133791	-0.00622948	0.0100957	0.00825458						-310	-0.000953848	0.00246464	0.00884615	0.0120438
-308	0.00986961	-0.00397039	0.0040405	0.00766467						-308	0.0138639	-0.00701025	0.0104559	0.0082126						-308	0.000190695	0.00352247	0.00868484	0.0120785
-306	0.00977327	-0.00394731	0.00409697	0.00783126						-306	0.0144494	-0.00800916	0.0107348	0.00843504						-306	0.00131641	0.00453416	0.00876311	0.0123076
-304	0.00963739	-0.00396108	0.0041381	0.00796504						-304	0.0150701	-0.0090908	0.0109844	0.00888224						-304	0.00243	0.005442	0.0090551	0.0127743
-302	0.00940745	-0.00394221	0.00415404	0.00806293						-302	0.0157019	-0.0102144	0.0112396	0.0094663						-302	0.00337159	0.00627395	0.00953416	0.0133771
-300	0.00912153	-0.00393824	0.00413615	0.00812136						-300	0.0164776	-0.0113581	0.0115237	0.0101304						-300	0.00415261	0.00705407	0.0101057	0.0139862
-298	0.00873809	-0.00389923	0.00409993	0.00812943						-298	0.0172655	-0.0123227	0.0117482	0.010849						-298	0.00484842	0.00762367	0.0106746	0.0146713
-296	0.00832675	-0.00387584	0.00405747	0.00813099						-296	0.0179774	-0.0131383	0.0118236	0.0116163						-296	0.00553893	0.00808013	0.0111957	0.0154624
-294	0.00795885	-0.00382096	0.00402264	0.00810483						-294	0.0188421	-0.0138841	0.0118356	0.0122637						-294	0.00620557	0.00841076	0.0116041	0.0163041
-292	0.00767319	-0.00378187	0.00400366	0.00807168						-292	0.0197271	-0.0145586	0.0118037	0.0128899						-292	0.00690387	0.00866735	0.0119767	0.0171479
-290	0.00743036	-0.00374827	0.00399576	0.00804232						-290	0.020673	-0.0152569	0.0117558	0.0133721						-290	0.00770415	0.00889922	0.0122638	0.0179294
-288	0.00719981	-0.0037234	0.00399026	0.00802766						-288	0.0215978	-0.0160092	0.0117063	0.0137386						-288	0.00862119	0.00914153	0.0124717	0.0185984
-286	0.00702826	-0.00369727	0.00402072	0.00802759						-286	0.0223974	-0.0168573	0.0116073	0.0139706						-286	0.00964245	0.00942236	0.0125936	0.0191396
-284	0.00683674	-0.00365083	0.00408078	0.00805448						-284	0.0230453	-0.0176987	0.0114437	0.0141696						-284	0.0106403	0.00968614	0.0125421	0.0195205
-282	0.00655383	-0.00356056	0.00414389	0.00809381						-282	0.0234665	-0.0184262	0.0111725	0.0142393						-282	0.0115597	0.00987224	0.0121066	0.0198557
-280	0.00620662	-0.0035174	0.00421498	0.00816626						-280	0.0237134	-0.0191673	0.0107988	0.0142873						-280	0.0125241	0.0100389	0.0114203	0.0201315
-278	0.0058716	-0.00340731	0.00430844	0.0082492						-278	0.0237768	-0.0199045	0.0103029	0.0143284						-278	0.0134992	0.010272	0.010554	0.0202764
-276	0.00554196	-0.00318137	0.00443689	0.00834915						-276	0.0237534	-0.0205307	0.00973171	0.0143226						-276	0.0146183	0.0104123	0.0097882	0.020323
-274	0.00529366	-0.0028977	0.00461638	0.00846612						-274	0.0237683	-0.0210431	0.00912213	0.0141568						-274	0.0158447	0.0106144	0.00933962	0.0202832
-272	0.00501598	-0.00267384	0.00483214	0.00858993						-272	0.0237329	-0.0213078	0.00839479	0.0139292						-272	0.0170692	0.0107297	0.00912902	0.0201953
-270	0.0047126	-0.00256658	0.00507822	0.00869534						-270	0.0235973	-0.0212949	0.00763655	0.013714						-270	0.0181853	0.010861	0.00925922	0.0201087
-268	0.00438456	-0.00254057	0.00534707	0.00877775						-268	0.0233654	-0.0210258	0.00687454	0.0134614						-268	0.0190248	0.0108513	0.0096476	0.0200662
-266	0.00408635	-0.00261212	0.00564163	0.00883621						-266	0.0230542	-0.0204363	0.0061245	0.0131188						-266	0.0196122	0.0108148	0.0103065	0.020056
-264	0.00392349	-0.00278804	0.00596511	0.00885959						-264	0.0225501	-0.0196687	0.00532282	0.0128034						-264	0.0198263	0.0106706	0.0111016	0.020083
-262	0.00383181	-0.00299098	0.00629654	0.00883348						-262	0.0220447	-0.0188394	0.00453897	0.0124838						-262	0.0196556	0.0105687	0.0119313	0.0200772
-260	0.00380521	-0.00324316	0.00662296	0.00876781						-260	0.0215926	-0.01802	0.00382331	0.0122377						-260	0.0191586	0.0107032	0.0127569	0.0200348
-258	0.00385259	-0.00349606	0.00693119	0.0087073						-258	0.0211684	-0.0172594	0.00320138	0.0120356						-258	0.0184233	0.0110027	0.0135394	0.0199634
-256	0.00395656	-0.00374025	0.00721895	0.00867249						-256	0.0207309	-0.0164725	0.00271147	0.0118528						-256	0.0174564	0.0114875	0.0143644	0.0198622
-254	0.00407286	-0.00393636	0.00749314	0.00863725						-254	0.0202194	-0.0157288	0.00234138	0.0116677						-254	0.0163708	0.012084	0.015172	0.0196435
-252	0.00413026	-0.00416985	0.00773433	0.00860301						-252	0.019776	-0.0150337	0.00223149	0.0115315						-252	0.0150873	0.0126507	0.0159693	0.0194815
-250	0.00422817	-0.00437013	0.00794634	0.00855043						-250	0.0193739	-0.0145395	0.00222943	0.0113916						-250	0.013602	0.0130321	0.0167014	0.0194033
-248	0.00430201	-0.00454305	0.00813376	0.00847071						-248	0.0189558	-0.0141388	0.00237082	0.0112466						-248	0.0119874	0.0133323	0.0173784	0.0192231
-246	0.00432235	-0.00469466	0.00826779	0.00836789						-246	0.0185132	-0.0139227	0.00256047	0.0110825						-246	0.0104466	0.0134799	0.0180175	0.019101
-244	0.00426979	-0.00475015	0.0083704	0.00825421						-244	0.0180208	-0.0139402	0.00276499	0.0108789						-244	0.00897548	0.01343	0.0186315	0.0190589
-242	0.00424793	-0.00476516	0.00845231	0.00813205						-242	0.0175714	-0.0141977	0.00305751	0.0106906						-242	0.00764508	0.0131887	0.019211	0.0191084
-240	0.00431421	-0.00472874	0.00852464	0.00800587						-240	0.0171132	-0.0147158	0.00337888	0.0104972						-240	0.00653143	0.0126892	0.0197281	0.0193465
-238	0.00439669	-0.0046131	0.00858658	0.00788818						-238	0.0166542	-0.0155106	0.00368621	0.0102431						-238	0.00553645	0.0120683	0.0201188	0.019706
-236	0.00446856	-0.00438769	0.00864518	0.00777881						-236	0.0163339	-0.0165354	0.00388576	0.0100017						-236	0.00462418	0.0114134	0.0203521	0.0201721
-234	0.004474	-0.00408408	0.00870476	0.00770362						-234	0.0160977	-0.017599	0.00408982	0.00982457						-234	0.00384761	0.0108749	0.0205795	0.0206763
-232	0.00455052	-0.00368076	0.00876966	0.00764067						-232	0.0160376	-0.0185737	0.00428762	0.00966734						-232	0.00315258	0.0104539	0.0206368	0.0212017
-230	0.00463384	-0.00328961	0.00879037	0.0075906						-230	0.0160672	-0.0194785	0.00449234	0.00954542						-230	0.00249556	0.0101321	0.0205837	0.0217546
-228	0.00472005	-0.00290697	0.00876046	0.00755174						-228	0.0161522	-0.0203999	0.00473073	0.00949712						-228	0.00189334	0.0100511	0.0205015	0.0222483
-226	0.0048081	-0.00253576	0.00866679	0.00753762						-226	0.0161965	-0.0212394	0.00503247	0.00939796						-226	0.00134138	0.0101518	0.0203287	0.0226192
-224	0.00489645	-0.0021193	0.00852377	0.00753195						-224	0.0162882	-0.0221148	0.00538289	0.00924914						-224	0.000807503	0.010317	0.0201157	0.0229049
-222	0.00501388	-0.0016308	0.00832169	0.0075599						-222	0.0163285	-0.0230497	0.00579074	0.00911585						-222	0.000386774	0.010446	0.0198903	0.0230179
-220	0.00519158	-0.00103735	0.00808748	0.00762035						-220	0.0164363	-0.0240364	0.00627078	0.0089511						-220	9.50796e-05	0.0103395	0.0197281	0.0230667
-218	0.00540082	-0.000431344	0.0078243	0.00774314						-218	0.0166214	-0.0250389	0.00689128	0.00883911						-218	-0.000117668	0.0101484	0.0196954	0.0230096
-216	0.0055672	0.000292833	0.00754208	0.00789489						-216	0.0168956	-0.0261796	0.00757702	0.00891006						-216	-0.00014719	0.00980325	0.0197924	0.0228718
-214	0.00573133	0.000920785	0.00725899	0.00809554						-214	0.0172921	-0.0272523	0.00834056	0.00910068						-214	-0.000123519	0.00946601	0.0199687	0.0226534
-212	0.005807	0.00152773	0.00699048	0.00831317						-212	0.0178283	-0.0282067	0.00908597	0.00950395						-212	8.9055e-05	0.00909943	0.0202638	0.0224015
-210	0.00576628	0.00200328	0.00673921	0.00856621						-210	0.018371	-0.0291446	0.00982247	0.0101001						-210	0.000429763	0.00865168	0.0206282	0.0221152
-208	0.0056048	0.00238054	0.00650597	0.00883242						-208	0.0189595	-0.029964	0.0104976	0.0108596						-208	0.000694447	0.00817603	0.021005	0.0218519
-206	0.00525645	0.00273115	0.00628404	0.00910149						-206	0.0194734	-0.0306228	0.0111437	0.0116676						-206	0.000883205	0.0076434	0.0213723	0.0215695
-204	0.00477127	0.0029418	0.00607559	0.00937352						-204	0.0197948	-0.0310441	0.0117678	0.0125547						-204	0.000795287	0.00696136	0.0217348	0.021287
-202	0.00407937	0.00306627	0.00590095	0.00961513						-202	0.0200623	-0.031184	0.0123363	0.0134425						-202	0.000426488	0.00623361	0.022195	0.0209726
-200	0.0032165	0.00313314	0.00575492	0.00981882						-200	0.0203401	-0.03111	0.0128094	0.0142456						-200	-0.000210748	0.00547593	0.022754	0.0205951
-198	0.00228771	0.00308311	0.00564369	0.00996488						-198	0.0206782	-0.0308153	0.0131786	0.0149687						-198	-0.00104135	0.00487288	0.0233731	0.0201438
-196	0.00133746	0.00293834	0.00558115	0.0100558						-196	0.0210278	-0.030452	0.0135204	0.0155963						-196	-0.00200396	0.00443917	0.024087	0.0195359
-194	0.000387222	0.00281563	0.00556555	0.010096						-194	0.0212815	-0.0300189	0.013798	0.0162164						-194	-0.00311667	0.0041502	0.0248071	0.0187972
-192	-0.000480365	0.00273202	0.00560038	0.0100931						-192	0.021308	-0.0294177	0.0140412	0.0167887						-192	-0.00435988	0.00403985	0.0255691	0.0178943
-190	-0.00125761	0.00264077	0.00567752	0.0100707						-190	0.0211383	-0.0288086	0.0141773	0.0173115						-190	-0.00561082	0.00416708	0.0263357	0.0169004
-188	-0.00194968	0.00258288	0.00578288	0.010026						-188	0.0207819	-0.0281562	0.0143006	0.0178266						-188	-0.00679492	0.00447626	0.0271366	0.015895
-186	-0.00267543	0.00259603	0.00589698	0.00995003						-186	0.0203219	-0.0274351	0.0143281	0.0183017						-186	-0.00784449	0.00485852	0.0280205	0.0147725
-184	-0.00338497	0.00257388	0.00601633	0.00986682						-184	0.0197129	-0.0266501	0.014311	0.0188798						-184	-0.00864816	0.00523447	0.0291282	0.0136683
-182	-0.00407368	0.00252753	0.00614332	0.00975657						-182	0.0189908	-0.0258907	0.0143055	0.0193966						-182	-0.00924063	0.00565326	0.0303944	0.0124985
-180	-0.00479651	0.00258356	0.00626156	0.00962471						-180	0.0183284	-0.0252618	0.0143516	0.0199224						-180	-0.00977179	0.00601112	0.0317375	0.0114195
-178	-0.00546873	0.00263296	0.00637063	0.00950521						-178	0.0177053	-0.0248509	0.0144014	0.020448						-178	-0.0102512	0.00635444	0.0331139	0.0104767
-176	-0.00603631	0.00266821	0.00647148	0.00938684						-176	0.0172325	-0.0245907	0.0143959	0.0208756						-176	-0.0107079	0.00655478	0.0344843	0.00969876
-174	-0.0065438	0.00266956	0.00656657	0.00927553						-174	0.0168809	-0.0245357	0.0143739	0.0212114						-174	-0.0111531	0.0068931	0.0357442	0.00895268
-172	-0.00702354	0.00254156	0.00665891	0.00916758						-172	0.0165481	-0.0246455	0.0144017	0.0214394						-172	-0.0114787	0.00725441	0.0369039	0.00826944
-170	-0.00749874	0.00239079	0.0067428	0.00907071						-170	0.0161468	-0.0249064	0.0144598	0.0215783						-170	-0.0119615	0.00755907	0.0378211	0.00777935
-168	-0.00787476	0.00230385	0.00683942	0.00899017						-168	0.0157681	-0.025234	0.0145683	0.0216812						-168	-0.0124413	0.00775863	0.0385679	0.0074956
-166	-0.00820587	0.00233281	0.00693471	0.00893232						-166	0.0153704	-0.0255137	0.0148316	0.0216665						-166	-0.0129801	0.00790645	0.039128	0.00728698
-164	-0.0085587	0.00240865	0.00701126	0.00890305						-164	0.0149914	-0.0258328	0.0151417	0.0215601						-164	-0.0134502	0.00805094	0.0394666	0.00713633
-162	-0.0089186	0.00257456	0.00707804	0.00888797						-162	0.0146176	-0.0260078	0.0154737	0.0214635						-162	-0.0139138	0.00828124	0.0395475	0.00701764
-160	-0.00925391	0.00283451	0.00713627	0.00889703						-160	0.0141642	-0.0260899	0.0158471	0.021379						-160	-0.0143671	0.00842788	0.0394566	0.0070018
-158	-0.00955683	0.00309729	0.00721356	0.00893044						-158	0.0137651	-0.0259234	0.0162138	0.0213655						-158	-0.0146733	0.00853419	0.0392943	0.00706777
-156	-0.00975079	0.00338433	0.00732475	0.00897637						-156	0.0134408	-0.0255449	0.0165953	0.0214603						-156	-0.0149503	0.00855084	0.0389567	0.00723687
-154	-0.00986879	0.0037281	0.00746572	0.0090386						-154	0.0133031	-0.0248806	0.0169975	0.021656						-154	-0.0152329	0.00855461	0.0384992	0.00744872
-152	-0.0099267	0.00408902	0.00763866	0.00909685						-152	0.0134439	-0.023895	0.0172871	0.021873						-152	-0.0154549	0.00839312	0.0379736	0.00776092
-150	-0.00998112	0.00440648	0.0078189	0.00914173						-150	0.0137698	-0.0225863	0.0175754	0.0220905						-150	-0.0155243	0.00791213	0.0373714	0.00819144
-148	-0.00996971	0.00471163	0.00800796	0.00915718						-148	0.0143562	-0.0210481	0.0177629	0.022345						-148	-0.0155634	0.00711013	0.0366769	0.00868242
-146	-0.00991339	0.00511513	0.00820006	0.00913511						-146	0.0151798	-0.0192222	0.0178617	0.0226145						-146	-0.0155343	0.00606748	0.0359418	0.00917502
-144	-0.00988654	0.00543473	0.00839185	0.00908723						-144	0.016182	-0.0172121	0.017879	0.0228346						-144	-0.0154603	0.0049648	0.0352048	0.00960504
-142	-0.00988951	0.0056795	0.00860076	0.00900366						-142	0.0172965	-0.0152207	0.0178784	0.0230491						-142	-0.0152327	0.0037943	0.0344658	0.00999411
-140	-0.0099633	0.00581019	0.00882825	0.00887681						-140	0.0183509	-0.0132111	0.0178554	0.0232013						-140	-0.0148957	0.00262472	0.033807	0.0103453
-138	-0.0100907	0.00594125	0.00907118	0.00871814						-138	0.0193822	-0.0112082	0.0177931	0.0233555						-138	-0.0145751	0.00139742	0.0331649	0.0105409
-136	-0.0102403	0.00602582	0.00933514	0.00853415						-136	0.0202846	-0.00928635	0.0178101	0.0234639						-136	-0.0142789	0.000251948	0.0324644	0.0103576
-134	-0.0104631	0.00604119	0.00961396	0.00833536						-134	0.0209563	-0.0074781	0.0179047	0.0235878						-134	-0.014049	-0.00086979	0.0317941	0.00985476
-132	-0.0106084	0.00593499	0.00991575	0.00813175						-132	0.0213429	-0.00577419	0.0179763	0.0237116						-132	-0.0139433	-0.00214067	0.031074	0.00922268
-130	-0.0106551	0.00579202	0.0102412	0.00792236						-130	0.0215546	-0.00417061	0.0180596	0.0239056						-130	-0.0139053	-0.00361798	0.0303633	0.00847864
-128	-0.0107172	0.00558644	0.0105726	0.00769318						-128	0.0216927	-0.00259741	0.018245	0.02417						-128	-0.0140593	-0.00504192	0.0296422	0.0075647
-126	-0.0107011	0.00537576	0.0109177	0.0074412						-126	0.0217696	-0.00108945	0.0184618	0.024488						-126	-0.0142649	-0.00628527	0.0288625	0.00661687
-124	-0.0106694	0.00522779	0.0112737	0.00718876						-124	0.0218753	0.000368257	0.0187771	0.0248331						-124	-0.0143472	-0.00739725	0.0281161	0.0057621
-122	-0.010642	0.00512892	0.0116152	0.00694992						-122	0.0219232	0.00186781	0.0191873	0.0252297						-122	-0.0144176	-0.00843975	0.027417	0.00501158
-120	-0.0105546	0.00506229	0.0119343	0.00672293						-120	0.0218834	0.00336684	0.0196096	0.0257624						-120	-0.0143489	-0.00925856	0.0267109	0.00454872
-118	-0.010341	0.00512254	0.0122343	0.00649914						-118	0.0216494	0.00490692	0.0199559	0.0262928						-118	-0.0142337	-0.0100156	0.0259822	0.00424701
-116	-0.0100723	0.00531908	0.012508	0.00630255						-116	0.0213444	0.00637998	0.0202321	0.0267766						-116	-0.0140719	-0.0106747	0.0253341	0.00409379
-114	-0.00970567	0.00549691	0.01275	0.006156						-114	0.0209148	0.00770916	0.0204459	0.0271265						-114	-0.0138891	-0.0111091	0.0247741	0.00392711
-112	-0.0093085	0.00576728	0.012943	0.00604652						-112	0.0203135	0.00896895	0.0205893	0.0273194						-112	-0.0137534	-0.0113616	0.0241685	0.00366614
-110	-0.00879223	0.00615599	0.013095	0.00595877						-110	0.01971	0.0100658	0.0207361	0.0273143						-110	-0.013483	-0.0115868	0.0236426	0.00345304
-108	-0.00820701	0.00644849	0.0131976	0.00592212						-108	0.0190376	0.0110754	0.0208358	0.0272613						-108	-0.0132156	-0.0116866	0.0230703	0.00326781
-106	-0.0075123	0.00672568	0.013245	0.00591127						-106	0.0183832	0.011966	0.0209517	0.02712						-106	-0.0128025	-0.0115789	0.0224588	0.00314429
-104	-0.00668429	0.00696043	0.0132536	0.00593834						-104	0.0178344	0.0127592	0.0209864	0.0269631						-104	-0.0122809	-0.0113667	0.0217146	0.00317598
-102	-0.00586711	0.00718385	0.0132149	0.00600824						-102	0.0174313	0.0134253	0.0208897	0.0267334						-102	-0.0116828	-0.0112094	0.0208603	0.00325524
-100	-0.00502847	0.00735863	0.013147	0.00613411						-100	0.0171078	0.0139851	0.0208314	0.0264197						-100	-0.0112419	-0.0110178	0.0198085	0.00338111
-98	-0.00423799	0.00743086	0.0130643	0.00630926						-98	0.0169677	0.014452	0.0207928	0.0260918						-98	-0.010964	-0.010745	0.0186405	0.0035984
-96	-0.0035427	0.00748609	0.0129729	0.00652294						-96	0.0167913	0.0147862	0.0208709	0.0257196						-96	-0.0106107	-0.0104311	0.0174936	0.00396392
-94	-0.00302059	0.0074848	0.0128722	0.00678302						-94	0.0166269	0.0150129	0.0210887	0.025406						-94	-0.0103901	-0.010096	0.016254	0.00449796
-92	-0.00257953	0.00743931	0.0127633	0.00709286						-92	0.0164992	0.0150605	0.0214876	0.0250062						-92	-0.0103959	-0.00982453	0.0150822	0.00506987
-90	-0.00216399	0.00745136	0.0126427	0.00743602						-90	0.0164304	0.0149463	0.0220427	0.024514						-90	-0.0107272	-0.00958148	0.0140048	0.00576031
-88	-0.00186656	0.00735762	0.0125039	0.00780168						-88	0.016478	0.0147425	0.0228302	0.0238976						-88	-0.0113465	-0.00915751	0.013109	0.00648292
-86	-0.00169573	0.00725717	0.0123475	0.00815742						-86	0.016611	0.0144697	0.0238598	0.0231924						-86	-0.0121432	-0.00856269	0.0124696	0.00721848
-84	-0.00157024	0.00714732	0.0122014	0.00850339						-84	0.0167847	0.0142087	0.025055	0.0225536						-84	-0.0129924	-0.0079042	0.0119862	0.00804606
-82	-0.00136407	0.0069886	0.0120936	0.00885371						-82	0.0172962	0.01388	0.0263441	0.0220288						-82	-0.0138172	-0.00705369	0.0117052	0.00891735
-80	-0.00108771	0.00674647	0.012025	0.00920728						-80	0.0180579	0.0135487	0.0276443	0.0216378						-80	-0.014601	-0.00601082	0.0114003	0.00980903
-78	-0.000806906	0.00638729	0.012004	0.00956882						-78	0.018966	0.0133572	0.0289749	0.0214699						-78	-0.0154094	-0.00489071	0.0112298	0.0107112
-76	-0.000532864	0.00608488	0.0120261	0.00992361						-76	0.0199693	0.0132253	0.0303085	0.0215122						-76	-0.016196	-0.00378787	0.0111567	0.0117104
-74	-0.000304615	0.00584226	0.0120932	0.0102595						-74	0.0210425	0.0133334	0.0315305	0.0217206						-74	-0.0169384	-0.00276806	0.0111881	0.0128136
-72	-8.06149e-05	0.00564469	0.0122026	0.0105977						-72	0.0222854	0.0136956	0.0326882	0.0221535						-72	-0.0178138	-0.00169113	0.0114767	0.0139861
-70	0.000129337	0.00548065	0.0123534	0.0109494						-70	0.023591	0.0144519	0.0338183	0.0226604						-70	-0.0188126	-0.000550452	0.0119786	0.0151509
-68	0.000237334	0.00529924	0.0125224	0.0112957						-68	0.0249231	0.0153856	0.0348608	0.0232996						-68	-0.0199274	0.000698765	0.0127937	0.0162892
-66	0.000351466	0.00512581	0.0127314	0.011636						-66	0.0263533	0.016386	0.0358478	0.0238924						-66	-0.0210854	0.002174	0.0139151	0.0173981
-64	0.000659712	0.00502715	0.0129791	0.0119549						-64	0.0277608	0.0173246	0.0367838	0.0244414						-64	-0.0223409	0.00376926	0.0153644	0.0184227
-62	0.00101	0.00488249	0.0132448	0.0122449						-62	0.0290999	0.018173	0.0376154	0.0249656						-62	-0.023723	0.00566251	0.017162	0.0193464
-60	0.00139039	0.00475373	0.0135107	0.0125138						-60	0.0302913	0.0189969	0.0383707	0.025419						-60	-0.0252611	0.00761637	0.0192885	0.0201896
-58	0.00180224	0.00469981	0.013802	0.0127742						-58	0.0312076	0.0197449	0.0390894	0.0257797						-58	-0.0265908	0.00986497	0.0216693	0.020949
-56	0.00221871	0.00459913	0.0140995	0.0130307						-56	0.0319754	0.0205778	0.0396752	0.0260116						-56	-0.0276775	0.0121258	0.0240696	0.0215941
-54	0.00273594	0.00446383	0.0143943	0.0132656						-54	0.0327296	0.0215616	0.0400792	0.0261104						-54	-0.0283789	0.0142923	0.0263324	0.0221218
-52	0.00324222	0.00437542	0.0146821	0.0134882						-52	0.0334047	0.0226102	0.0403586	0.0261831						-52	-0.0287609	0.0164087	0.0283802	0.0224532
-50	0.00383658	0.00436205	0.0149689	0.0137172						-50	0.0338993	0.0236758	0.0403903	0.0262568						-50	-0.0286484	0.0182643	0.0301566	0.0227146
-48	0.0043791	0.00434381	0.0152562	0.0139626						-48	0.034187	0.0246819	0.0403104	0.0262734						-48	-0.0280686	0.0198425	0.0316513	0.0229575
-46	0.00487023	0.00431961	0.0155354	0.014242						-46	0.03434	0.0256561	0.0400757	0.0262978						-46	-0.0271188	0.0210119	0.0328797	0.023276
-44	0.00527408	0.00438569	0.0158196	0.0145519						-44	0.0344756	0.0266006	0.0397233	0.0264483						-44	-0.0257775	0.0218205	0.0337785	0.0236658
-42	0.00556443	0.00449053	0.0161084	0.0149024						-42	0.0345856	0.0274186	0.0393028	0.0266244						-42	-0.0241238	0.0222194	0.0344029	0.0241451
-40	0.00584049	0.00459965	0.0164063	0.0152891						-40	0.0347569	0.0281919	0.0387911	0.0269963						-40	-0.0224589	0.0221881	0.0348975	0.0248536
-38	0.00596388	0.00474864	0.0167098	0.0157341						-38	0.0349862	0.0288859	0.0382745	0.0274466						-38	-0.0206814	0.0217296	0.035175	0.0257695
-36	0.00596223	0.00485778	0.0170342	0.0162308						-36	0.0352501	0.0295228	0.037796	0.0279616						-36	-0.0187988	0.0211411	0.035334	0.0267795
-34	0.00589122	0.00503172	0.0173731	0.0167828						-34	0.035634	0.0301026	0.0373881	0.0284378						-34	-0.0168409	0.0205049	0.0354393	0.0278138
-32	0.00579433	0.00522869	0.0177341	0.0173875						-32	0.0362296	0.0306552	0.0370459	0.0289036						-32	-0.0148959	0.0198897	0.0356402	0.02888
-30	0.00567385	0.00548138	0.0181044	0.0180332						-30	0.0369399	0.0312955	0.0367311	0.02937						-30	-0.0131296	0.0193451	0.0360605	0.0299202
-28	0.00563976	0.00576129	0.0184817	0.0187162						-28	0.0377388	0.031876	0.0364728	0.0298185						-28	-0.0117277	0.0185801	0.0367498	0.031051
-26	0.00569228	0.00607891	0.0188896	0.019433						-26	0.0386978	0.03238	0.0362672	0.0303324						-26	-0.0107019	0.0176716	0.037771	0.032315
-24	0.00583645	0.00638669	0.0193323	0.020184						-24	0.0398099	0.0326868	0.0362238	0.0308984						-24	-0.0102303	0.0165194	0.0391755	0.0336478
-22	0.00606959	0.00673483	0.0198081	0.0209627						-22	0.0410703	0.0327554	0.0363571	0.0315837						-22	-0.010022	0.0151992	0.0408022	0.0350431
-20	0.00630686	0.00709049	0.0203013	0.0217448						-20	0.0425202	0.0324821	0.0367457	0.0324903						-20	-0.0102812	0.0138428	0.0427041	0.0364388
-18	0.00658382	0.00749078	0.0208249	0.0225345						-18	0.0441658	0.0320205	0.0373575	0.0335221						-18	-0.0109371	0.0126682	0.0448526	0.0377572
-16	0.00691667	0.00795738	0.0213659	0.0233149						-16	0.0460125	0.0313308	0.0381145	0.0346599						-16	-0.0118777	0.0117049	0.0471991	0.0389542
-14	0.00728344	0.00839695	0.0219221	0.0240708						-14	0.0479855	0.0306144	0.0391171	0.0357643						-14	-0.0131821	0.0111709	0.0497054	0.0399128
-12	0.00768156	0.0088135	0.0224741	0.0247881						-12	0.0499761	0.029824	0.0403622	0.0367783						-12	-0.0147856	0.0110741	0.0521371	0.0406527
-10	0.00812168	0.00911867	0.0230055	0.0254466						-10	0.0517971	0.0290361	0.0417496	0.0376654						-10	-0.0165239	0.0112985	0.0544396	0.041232
-8	0.00853637	0.00934514	0.0235126	0.0260329						-8	0.0533568	0.0282894	0.0432951	0.0384826						-8	-0.0184717	0.0117624	0.0565069	0.0416497
-6	0.00893228	0.00954033	0.023983	0.0265127						-6	0.0545996	0.0278207	0.0448976	0.0390754						-6	-0.0203915	0.0124386	0.0582644	0.0419613
-4	0.00918904	0.00963811	0.0244014	0.0268905						-4	0.0556213	0.0275763	0.0465872	0.0395149						-4	-0.0220976	0.0131291	0.0596736	0.0422263
-2	0.00935514	0.00962371	0.0247656	0.0271544						-2	0.0564722	0.0276919	0.0482358	0.0397259						-2	-0.0235299	0.0136514	0.0607351	0.0425578
0	0.00947259	0.00965725	0.0250946	0.0273027						0	0.057267	0.0283386	0.0497208	0.0396119						0	-0.0245803	0.0141137	0.0614195	0.042921
2	0.00916845	0.00944755	0.0250636	0.0271091						2	0.0567745	0.0283783	0.0509258	0.0401848						2	-0.0247382	0.014238	0.0619314	0.0425688
4	0.00874217	0.00914597	0.0249795	0.0268107						4	0.05647	0.0289201	0.0518234	0.0404859						4	-0.024619	0.0145602	0.0621292	0.0421223
6	0.00818433	0.00880053	0.024847	0.0264353						6	0.0562554	0.029697	0.0524793	0.0406588						6	-0.0242765	0.0149638	0.0621312	0.0416076
8	0.00750595	0.00848263	0.0246495	0.0260149						8	0.0558862	0.0304856	0.0530125	0.040763						8	-0.0238395	0.0153722	0.0619207	0.041007
10	0.00677647	0.00822852	0.0243974	0.0255443						10	0.0555475	0.0313032	0.0534345	0.0407698						10	-0.0233748	0.0156577	0.0614582	0.0404401
12	0.00590588	0.00794475	0.0240816	0.0250237						12	0.0553251	0.0321756	0.0536966	0.0406598						12	-0.0230298	0.0158983	0.0609397	0.0399178
14	0.00498909	0.00775476	0.0237117	0.0244754						14	0.0551663	0.0332839	0.0537588	0.0403499						14	-0.0227519	0.0161683	0.060466	0.03953
16	0.00395675	0.00743546	0.0232932	0.0238774						16	0.0550162	0.0345466	0.0536837	0.0399313						16	-0.0225267	0.0164589	0.0600974	0.0391823
18	0.00276882	0.00705722	0.0228379	0.0232403						18	0.0550056	0.0358883	0.0535531	0.0394348						18	-0.0222429	0.0167169	0.0597623	0.0388012
20	0.00152317	0.0067337	0.0223488	0.0225862						20	0.0549779	0.03716	0.05331	0.0389969						20	-0.0218664	0.0170786	0.0594216	0.038503
22	0.000190463	0.00625499	0.0218293	0.0219108						22	0.0547904	0.0382757	0.0531363	0.0385418						22	-0.0213562	0.0176279	0.0591065	0.0381703
24	-0.00116048	0.00577995	0.0212683	0.021229						24	0.0544859	0.0392212	0.0529818	0.0381573						24	-0.0206675	0.0183572	0.0587134	0.0377762
26	-0.00242941	0.00536835	0.020671	0.0205431						26	0.0541299	0.0399069	0.0528181	0.0378201						26	-0.0198713	0.0193879	0.0583093	0.0372617
28	-0.00350257	0.00502415	0.0200549	0.0198605						28	0.0536576	0.04035	0.0526326	0.0376304						28	-0.0189436	0.0206902	0.0578155	0.0366708
30	-0.00449675	0.00470163	0.0194161	0.0191771						30	0.0529645	0.0405073	0.0524601	0.0375301						30	-0.0180571	0.0221414	0.0572922	0.0360638
32	-0.0053358	0.0045149	0.0187717	0.0185042						32	0.0520737	0.0404292	0.0523163	0.0375206						32	-0.0173724	0.023656	0.0568434	0.0354078
34	-0.00591352	0.00444738	0.0181297	0.0178364						34	0.0510616	0.040057	0.0522373	0.0376688						34	-0.0168641	0.0250178	0.0563281	0.0348445
36	-0.00624147	0.00455273	0.0174975	0.0171787						36	0.0499546	0.0396452	0.0523244	0.0377932						36	-0.0163713	0.0261764	0.0556596	0.0344156
38	-0.00632086	0.00491141	0.016892	0.0165472						38	0.0486718	0.0391334	0.0524969	0.0379291						38	-0.0159616	0.0270667	0.0549226	0.0341166
40	-0.00619949	0.00544498	0.0163158	0.0159519						40	0.0473492	0.0384394	0.0526809	0.0380618						40	-0.0156679	0.0277057	0.054184	0.0338833
42	-0.00579653	0.00616154	0.0157802	0.0153999						42	0.0462019	0.0376756	0.0529054	0.0382029						42	-0.0153784	0.0281038	0.053422	0.0337426
44	-0.00525168	0.00694107	0.0152778	0.0148836						44	0.0451877	0.0368153	0.0531532	0.0383095						44	-0.0151442	0.0283155	0.0527	0.0336493
46	-0.00459903	0.00783636	0.0147986	0.0144076						46	0.0442963	0.0357548	0.0533448	0.0384782						46	-0.0148134	0.0282767	0.0520059	0.033603
48	-0.00379747	0.0087951	0.0143414	0.0139755						48	0.0435194	0.0346815	0.0534677	0.0386337						48	-0.0143321	0.0280644	0.0512951	0.0335753
50	-0.00290955	0.00973122	0.013902	0.0135825						50	0.04283	0.0335501	0.0535355	0.0388223						50	-0.0137625	0.027644	0.0505043	0.0335782
52	-0.00203531	0.0108511	0.0134911	0.0132469						52	0.0419324	0.0324281	0.0534942	0.0390281						52	-0.0130411	0.0269595	0.0497029	0.0336616
54	-0.00132735	0.0120297	0.0131039	0.0129402						54	0.0408245	0.031394	0.0534686	0.0391985						54	-0.0123124	0.0260081	0.0489325	0.0338226
56	-0.000715254	0.013242	0.0127441	0.0126663						56	0.0395628	0.0303153	0.0534186	0.0394095						56	-0.0115678	0.0249602	0.0481873	0.0340739
58	-9.09623e-05	0.0143909	0.0124137	0.0124088						58	0.0381457	0.0292237	0.0534156	0.0395704						58	-0.0108316	0.024083	0.0474893	0.0343147
60	0.000454405	0.0154245	0.0121011	0.01216						60	0.0365135	0.0281847	0.0535043	0.0397014						60	-0.0103109	0.0234604	0.0468726	0.0345517
62	0.000912766	0.0163622	0.0118153	0.0119242						62	0.0348148	0.0271895	0.0537495	0.0398038						62	-0.00995732	0.0229232	0.0464014	0.0348419
64	0.00122932	0.0172206	0.0115447	0.0117113						64	0.0329494	0.0261547	0.054141	0.0399051						64	-0.0098302	0.0223639	0.0460443	0.0350782
66	0.00145956	0.0179154	0.0112947	0.0115166						66	0.0309978	0.025095	0.0546889	0.0399454						66	-0.00998671	0.0218026	0.0458383	0.0352238
68	0.00156213	0.0183636	0.0110629	0.011342						68	0.0289035	0.0239284	0.0553338	0.0399932						68	-0.0103223	0.0215128	0.0456777	0.0351897
70	0.00161079	0.0188312	0.0108555	0.0112042						70	0.0267401	0.0226244	0.0560254	0.0400221						70	-0.0107364	0.0213573	0.0456176	0.0350317
72	0.00165751	0.0192409	0.0106797	0.0111011						72	0.0247045	0.0213662	0.056667	0.0399856						72	-0.0110957	0.0215355	0.045593	0.0346198
74	0.00165894	0.019572	0.0105363	0.0110272						74	0.0228737	0.0201903	0.0573059	0.0398481						74	-0.0113542	0.0218979	0.0455741	0.034079
76	0.00172989	0.019824	0.0104368	0.0109688						76	0.0214068	0.0190418	0.0579187	0.0396674						76	-0.0114366	0.0224555	0.0455861	0.0334125
78	0.00188871	0.0199515	0.0103766	0.0109268						78	0.020184	0.0178403	0.0584737	0.0393961						78	-0.0114454	0.0232191	0.0456587	0.0326814
80	0.00210326	0.0199776	0.0103531	0.0109035						80	0.0192785	0.0166296	0.0590324	0.0390931						80	-0.0113531	0.02409	0.0457871	0.0319988
82	0.00222452	0.0198649	0.0103471	0.0108704						82	0.0185503	0.0153327	0.0595819	0.0388065						82	-0.0108778	0.0249926	0.0457913	0.0314148
84	0.00233726	0.019605	0.0103451	0.0108391						84	0.0180433	0.0139665	0.060031	0.0384822						84	-0.0102026	0.0258541	0.0456524	0.0309738
86	0.00243576	0.019259	0.0103544	0.0108191						86	0.017698	0.0127646	0.060369	0.0381783						86	-0.00920344	0.0264955	0.0453972	0.0306084
88	0.00255151	0.0187656	0.0103646	0.0107895						88	0.0175443	0.0115974	0.0605524	0.0378678						88	-0.00804896	0.0269506	0.0450996	0.0303387
90	0.00273769	0.0181761	0.0103751	0.0107781						90	0.0176195	0.0105687	0.0606014	0.0376062						90	-0.00659825	0.0271892	0.0447765	0.030163
92	0.00290992	0.0176245	0.0103857	0.0107745						92	0.0177495	0.00976775	0.0606025	0.0374753						92	-0.00495261	0.0271859	0.044466	0.0301192
94	0.003108	0.017073	0.0103971	0.0107887						94	0.0178122	0.00913941	0.0604697	0.0374049						94	-0.00326516	0.0269274	0.0442398	0.0302106
96	0.00333286	0.0165753	0.0104124	0.0108359						96	0.0179779	0.00871574	0.0601638	0.0374518						96	-0.00162116	0.0264754	0.0441045	0.0303942
98	0.00363014	0.0161217	0.0104403	0.0109048						98	0.0183131	0.00843972	0.059643	0.037553						98	-4.34372e-05	0.0257175	0.0440382	0.0307618
100	0.00382229	0.0158509	0.0104632	0.0110025						100	0.0187183	0.00830466	0.0590149	0.0376996						100	0.00137768	0.0247668	0.044062	0.0311632
102	0.00388704	0.0155772	0.010484	0.011081						102	0.0191445	0.00832755	0.0582072	0.0378797						102	0.002547	0.0235884	0.0441982	0.0316582
104	0.00396998	0.0152915	0.0104923	0.0111471						104	0.0194766	0.00841317	0.0572048	0.0380814						104	0.00346392	0.0223899	0.0443854	0.0321375
106	0.00413225	0.0150302	0.0104904	0.0112014						106	0.0196447	0.00850944	0.0560607	0.0382945						106	0.00420902	0.021348	0.0445905	0.0325167
108	0.00432643	0.0147959	0.0104961	0.0112501						108	0.0195996	0.00865073	0.0547984	0.0385322						108	0.00479566	0.0204409	0.0447517	0.0326548
110	0.0044404	0.0146741	0.0104907	0.0113073						110	0.0193655	0.00871388	0.0534881	0.0387304						110	0.00530487	0.0196174	0.0448094	0.0326716
112	0.00446315	0.0147116	0.0104683	0.0113418						112	0.0189339	0.00867803	0.0521889	0.0388009						112	0.0057146	0.0188122	0.0446721	0.0324891
114	0.00441084	0.0149159	0.0104352	0.0113582						114	0.0183598	0.00851788	0.0508583	0.0387404						114	0.00593577	0.0181335	0.0443697	0.0321515
116	0.00435391	0.0151498	0.0103855	0.0113611						116	0.0177076	0.00823716	0.0494889	0.0384796						116	0.00593267	0.0175361	0.0439828	0.0315911
118	0.00428095	0.0154845	0.0103197	0.0113673						118	0.017077	0.00788296	0.0481199	0.0380702						118	0.00570393	0.0170149	0.0436067	0.0308961
120	0.00423881	0.0158834	0.0102486	0.0113867						120	0.0165621	0.00747572	0.04672	0.037489						120	0.00520676	0.0166914	0.043285	0.0299792
122	0.00426806	0.0163086	0.0101765	0.0114124						122	0.0161415	0.00705228	0.0453102	0.0367734						122	0.00449859	0.0165677	0.0429918	0.0288538
124	0.00432371	0.0167025	0.0101272	0.0114306						124	0.0159502	0.00664495	0.043936	0.0359137						124	0.00350928	0.016563	0.0427071	0.027649
126	0.00438486	0.0170448	0.0100743	0.0114531						126	0.0159879	0.0061901	0.0426308	0.034915						126	0.00247761	0.0165536	0.0423049	0.0264246
128	0.00441213	0.0172756	0.0100516	0.0114658						128	0.0162355	0.00578982	0.0413344	0.0337269						128	0.00156445	0.016468	0.0417766	0.0251764
130	0.00440498	0.017375	0.0100304	0.0114664						130	0.0165209	0.00546204	0.0400414	0.0324225						130	0.000627479	0.0162156	0.0412138	0.0238682
132	0.00436435	0.0172545	0.00999583	0.0114214						132	0.0168038	0.0051694	0.0387871	0.0310811						132	-0.000283356	0.0158026	0.0406092	0.0226351
134	0.00423425	0.0168985	0.00997461	0.0113479						134	0.0170435	0.00489784	0.0375192	0.0297501						134	-0.00123706	0.0152765	0.0399212	0.0214643
136	0.00402815	0.016344	0.00993685	0.0112541						136	0.0172148	0.00472788	0.0362406	0.0284596						136	-0.00218804	0.0147108	0.0391602	0.0204128
138	0.00373063	0.0155883	0.00989259	0.0111637						138	0.0173147	0.00453672	0.0349521	0.0271816						138	-0.00302366	0.0139608	0.0382846	0.019517
140	0.00334483	0.014727	0.00983634	0.0110476						140	0.0173664	0.00439705	0.0336442	0.0259335						140	-0.00384443	0.0131231	0.037342	0.0187594
142	0.00288376	0.0139021	0.00981924	0.0109115						142	0.0175779	0.00422931	0.0323695	0.0247219						142	-0.00468356	0.0121884	0.0364235	0.0181471
144	0.00234715	0.0130678	0.00983772	0.010755						144	0.0180548	0.00406538	0.0311395	0.0236028						144	-0.0054726	0.0112529	0.0355589	0.0175739
146	0.0018088	0.0122119	0.00986288	0.0105849						146	0.0186904	0.00381636	0.0300117	0.0225362						146	-0.00624506	0.0102554	0.0345841	0.0171556
148	0.00121958	0.0113706	0.00988378	0.0104211						148	0.0193182	0.0033326	0.028915	0.0215441						148	-0.00705677	0.00922748	0.0335794	0.0168512
150	0.000656113	0.0105883	0.00988954	0.0102697						150	0.0199775	0.00283108	0.0278507	0.0206358						150	-0.0077993	0.00816396	0.032663	0.0166902
152	0.000173902	0.00979114	0.00987598	0.0101118						152	0.0208302	0.00234187	0.026891	0.0197408						152	-0.00858701	0.00714145	0.0319704	0.0165964
154	-0.000208385	0.008995	0.00984402	0.00999003						154	0.0216849	0.00183382	0.0259487	0.0187655						154	-0.0093331	0.00625018	0.0314079	0.0165648
156	-0.00057276	0.00823756	0.00979012	0.00987871						156	0.0226067	0.00148873	0.0250016	0.0177829						156	-0.0099892	0.00546439	0.0308727	0.0165446
158	-0.000922445	0.00755997	0.00972082	0.00978972						158	0.0234636	0.00130244	0.0239968	0.0167404						158	-0.0105506	0.00470647	0.0304651	0.0165764
160	-0.00135925	0.0069495	0.00962332	0.00972079						160	0.0242649	0.00134963	0.0229844	0.0157661						160	-0.010971	0.00397755	0.0301832	0.0166237
162	-0.00184361	0.00644007	0.00950902	0.00968053						162	0.0250882	0.00166661	0.0219708	0.0148243						162	-0.0113741	0.003406	0.0300013	0.016622
164	-0.00232092	0.0060096	0.00937676	0.00964356						164	0.0259478	0.00223252	0.0209764	0.0139651						164	-0.0117092	0.00299874	0.0298401	0.0165266
166	-0.0028184	0.00559882	0.00925588	0.00963359						166	0.0267961	0.00287134	0.0200815	0.0131496						166	-0.0119201	0.00277454	0.0296863	0.0164049
168	-0.00334065	0.00516642	0.00913098	0.00962943						168	0.0276239	0.00357517	0.019274	0.0124654						168	-0.0119744	0.00272073	0.0295836	0.0162787
170	-0.00392289	0.00477383	0.00902355	0.00961709						170	0.0284813	0.00437599	0.0185761	0.011945						170	-0.0117403	0.00278853	0.0293694	0.0162366
172	-0.00446436	0.0043256	0.00891035	0.0095758						172	0.0293662	0.00526135	0.0179752	0.0115306						172	-0.0112734	0.00280786	0.0290617	0.0163744
174	-0.00498166	0.00382468	0.0088277	0.00954136						174	0.0301243	0.00614909	0.017461	0.0112008						174	-0.0106596	0.00282082	0.0286081	0.0166183
176	-0.00550613	0.00333011	0.00877419	0.00952384						176	0.030768	0.00701372	0.0171518	0.0109153						176	-0.00989182	0.00281277	0.0279566	0.016912
178	-0.00591155	0.00281916	0.00874186	0.00950485						178	0.0313519	0.00780089	0.0170595	0.0106941						178	-0.00900891	0.00280061	0.0272078	0.0171971
180	-0.00621493	0.0023231	0.00870386	0.00948014						180	0.0318875	0.00843393	0.017065	0.0104294						180	-0.00795116	0.00264863	0.0263013	0.0173621
182	-0.00649717	0.00180968	0.00868286	0.00943986						182	0.0324206	0.00886788	0.0171407	0.0101075						182	-0.00677998	0.0023434	0.0252828	0.0174503
184	-0.00672809	0.00128871	0.00868154	0.00940054						184	0.0329226	0.00913105	0.0173194	0.0096956						184	-0.00555054	0.00199161	0.0241966	0.0173239
186	-0.00681538	0.000769579	0.0086565	0.00934909						186	0.0332847	0.00929449	0.0175484	0.00909811						186	-0.00425623	0.00160751	0.0230041	0.0170369
188	-0.00677774	0.000357025	0.00863422	0.0092939						188	0.0336064	0.00933498	0.0178663	0.00838069						188	-0.00305212	0.00115053	0.0219389	0.0166627
190	-0.00659007	-1.68656e-05	0.00860735	0.00924014						190	0.033661	0.00929398	0.0181524	0.00754861						190	-0.00201959	0.000676245	0.0210243	0.0161856
192	-0.00634472	-0.000393934	0.00854756	0.00917627						192	0.0334573	0.00914469	0.0183521	0.00668897						192	-0.00108301	0.00037867	0.0202582	0.0155702
194	-0.00603669	-0.000671461	0.00847943	0.00912811						194	0.0330963	0.00895263	0.0184493	0.00577313						194	-0.000290149	0.00015175	0.01957	0.0149096
196	-0.00562268	-0.000880084	0.00837578	0.00907195						196	0.032616	0.00877869	0.0184897	0.00487427						196	0.000332836	-4.31399e-06	0.0189565	0.0142085
198	-0.00509611	-0.00104425	0.00824291	0.00898995						198	0.0321713	0.0086613	0.0185072	0.00409838						198	0.000781492	-0.000152007	0.0184021	0.013514
200	-0.00458566	-0.00104951	0.00812942	0.0088951						200	0.0317374	0.0086138	0.0185162	0.00342509						200	0.00106686	-0.000222134	0.0179325	0.0127895
202	-0.00401249	-0.000932202	0.00797946	0.00881064						202	0.0313172	0.00874735	0.0185403	0.00287818						202	0.00116867	-0.000258393	0.0175883	0.0120809
204	-0.00345022	-0.000713446	0.00782373	0.00874456						204	0.0309226	0.00901546	0.0185653	0.00257605						204	0.00111017	-0.000105038	0.0173869	0.0114161
206	-0.00294518	-0.00045236	0.00768344	0.0087032						206	0.0305414	0.00943379	0.0185681	0.00245682						206	0.00091947	-9.54607e-05	0.017328	0.0108275
208	-0.00243961	-0.000161238	0.0075746	0.00867814						208	0.0303739	0.009996	0.0186066	0.00249721						208	0.000480822	-0.000109259	0.0174126	0.0102956
210	-0.00191306	0.000168865	0.00744918	0.00865923						210	0.0303989	0.0105659	0.0186651	0.00267289						210	1.03856e-05	-0.000318114	0.0175532	0.00986897
212	-0.00139735	0.000503565	0.00731874	0.00862533						212	0.0305707	0.0110768	0.0186873	0.00304807						212	-0.00057469	-0.000646339	0.0177012	0.00956169
214	-0.000895102	0.000861609	0.00719008	0.00859346						214	0.0308572	0.0115089	0.0186727	0.00357208						214	-0.00119411	-0.00106778	0.0179028	0.00925744
216	-0.000412981	0.00123133	0.00705763	0.00858011						216	0.0310396	0.0118459	0.0185538	0.00415694						216	-0.00197513	-0.00159036	0.0181395	0.00909842
218	-2.16316e-05	0.00166729	0.00694953	0.00857816						218	0.0310676	0.0120755	0.018325	0.00481076						218	-0.00278429	-0.00208725	0.0184006	0.00899211
220	0.000330167	0.00208807	0.00685539	0.00859704						220	0.0310163	0.0121681	0.0179622	0.00547562						220	-0.00350343	-0.0027354	0.0186494	0.00891707
222	0.000708085	0.00247742	0.00676095	0.00860752						222	0.0309266	0.0121089	0.0175432	0.0060894						222	-0.00424921	-0.00339731	0.018893	0.00880967
224	0.00102999	0.00286478	0.0067054	0.00859763						224	0.0307756	0.0119723	0.0170633	0.00667019						224	-0.00500596	-0.00398896	0.0190897	0.00862752
226	0.001249	0.00326414	0.00666202	0.00857501						226	0.0305594	0.011834	0.0165101	0.00711148						226	-0.00573599	-0.00453715	0.0191813	0.00832348
228	0.00140342	0.00360502	0.00660424	0.00856014						228	0.030331	0.0117353	0.0158902	0.00752351						228	-0.00644192	-0.00491025	0.0192948	0.00782016
230	0.00151315	0.00391606	0.00654847	0.00854078						230	0.0301843	0.0116636	0.0152463	0.007905						230	-0.00709941	-0.00515909	0.0194046	0.00715529
232	0.00153915	0.00408831	0.00647775	0.0085031						232	0.0298949	0.0116141	0.0145694	0.0082872						232	-0.00757154	-0.00547255	0.0194549	0.00645567
234	0.00152149	0.00411804	0.00641536	0.00844049						234	0.0295094	0.0116897	0.0138021	0.00867619						234	-0.00781731	-0.00560792	0.0194964	0.00578076
236	0.00150806	0.0040746	0.00634802	0.00835771						236	0.0290686	0.011797	0.0130294	0.00900727						236	-0.00783336	-0.00569887	0.0194802	0.00547275
238	0.00142224	0.00397088	0.00628602	0.00827533						238	0.0284069	0.0119487	0.012257	0.00930889						238	-0.00774539	-0.00586342	0.0194094	0.00557756
240	0.00130483	0.0038479	0.00621059	0.00817214						240	0.0275399	0.0121212	0.0115533	0.00958548						240	-0.00770241	-0.00607473	0.0192965	0.00607299
242	0.00119302	0.00368404	0.00613998	0.008058						242	0.0265382	0.0123576	0.0109223	0.00985487						242	-0.00761177	-0.00644963	0.0191509	0.00683321
244	0.00102418	0.00349174	0.00609722	0.00792478						244	0.0254728	0.0124987	0.0104035	0.0101768						244	-0.00756178	-0.00681044	0.0189618	0.00770501
246	0.00090483	0.00333136	0.00607596	0.00780382						246	0.0243369	0.0125977	0.00998211	0.0105509						246	-0.00755246	-0.00710749	0.018807	0.00859738
248	0.000827678	0.00320342	0.00607261	0.00766314						248	0.0231215	0.0126595	0.00965175	0.0109783						248	-0.00752756	-0.0072578	0.0186303	0.00939149
250	0.000734665	0.00313053	0.00606032	0.00749798						250	0.0219232	0.0127207	0.00937787	0.0114449						250	-0.00751272	-0.0073413	0.0185902	0.00999201
252	0.000582897	0.00316892	0.00603386	0.00732569						252	0.0208614	0.0127596	0.00917826	0.0118832						252	-0.00765001	-0.00737093	0.0187091	0.0103282
254	0.000390159	0.00317525	0.00604403	0.00714781						254	0.0200068	0.0127979	0.00914746	0.0122797						254	-0.00797156	-0.00726088	0.0190199	0.0105121
256	5.47598e-05	0.00317001	0.00608798	0.00697298						256	0.0192871	0.0129061	0.00925209	0.0126473						256	-0.00857613	-0.00700785	0.019489	0.0105527
258	-0.000323845	0.00306697	0.00613196	0.0067818						258	0.0187641	0.0130391	0.00949712	0.0130023						258	-0.00929063	-0.00679671	0.0200263	0.0104695
260	-0.000740182	0.00292936	0.00617247	0.00657926						260	0.0183738	0.0133171	0.00975203	0.0132767						260	-0.0101249	-0.00656639	0.0206565	0.0101094
262	-0.00113833	0.00272221	0.00618052	0.00638352						262	0.0179867	0.0137402	0.00994785	0.0134987						262	-0.0109071	-0.00643202	0.0213001	0.00945944
264	-0.00144255	0.00236612	0.00616852	0.00619844						264	0.0175424	0.0143187	0.0101113	0.0136058						264	-0.0115758	-0.00621404	0.0218894	0.00848256
266	-0.0016883	0.00189906	0.00615637	0.00601735						266	0.0171833	0.0149535	0.0102812	0.0136454						266	-0.0121625	-0.00611195	0.0224149	0.00730504
268	-0.00181392	0.00136701	0.0061455	0.0058693						268	0.0169033	0.0156009	0.0104928	0.0136454						268	-0.0125213	-0.00613773	0.022808	0.00597838
270	-0.00190803	0.000751856	0.0061157	0.00574014						270	0.016725	0.0162629	0.0107006	0.0136387						270	-0.012839	-0.0062951	0.0230111	0.00467958
272	-0.00198912	0.000122813	0.00608232	0.00564313						272	0.0167192	0.0168325	0.0108812	0.0135402						272	-0.0130312	-0.00654944	0.0230871	0.00346997
274	-0.00209813	-0.000426816	0.00603713	0.00558609						274	0.0168879	0.0173793	0.0109989	0.0134198						274	-0.0132424	-0.00688027	0.0231195	0.00237207
276	-0.00226136	-0.000908925	0.00597966	0.00556038						276	0.0172102	0.0179768	0.0110485	0.0132587						276	-0.0135909	-0.00714301	0.0231673	0.00168633
278	-0.00246486	-0.00135455	0.00591728	0.00552782						278	0.0176665	0.0186831	0.0110397	0.0130279						278	-0.0140731	-0.00719286	0.0232373	0.00166351
280	-0.00267998	-0.00168086	0.00584314	0.00550778						280	0.0181841	0.0194905	0.0108888	0.0127276						280	-0.0145244	-0.00710163	0.0233792	0.00229437
282	-0.00285132	-0.00191641	0.00575305	0.00548728						282	0.0188162	0.0203381	0.0106004	0.0123731						282	-0.0149376	-0.00679598	0.0235982	0.00296428
284	-0.00294507	-0.00202805	0.00564774	0.00548262						284	0.0194952	0.0211095	0.0101062	0.0120219						284	-0.0152705	-0.0062404	0.0237654	0.00339974
286	-0.00303515	-0.00206038	0.00553745	0.00550037						286	0.020211	0.02184	0.00945715	0.0116556						286	-0.0154705	-0.00563661	0.0238545	0.0035972
288	-0.00308083	-0.00204944	0.00542369	0.0055236						288	0.0208809	0.0225215	0.00858591	0.0113061						288	-0.0155066	-0.00501481	0.0238492	0.00353313
290	-0.00312586	-0.00198092	0.00532272	0.00554709						290	0.021593	0.0231914	0.00766272	0.0110264						290	-0.0152766	-0.00434327	0.0236916	0.00337418
292	-0.00311582	-0.00188404	0.00525224	0.00556654						292	0.0223198	0.023833	0.00681278	0.0107833						292	-0.0149481	-0.00358978	0.0234417	0.00313818
294	-0.00306616	-0.00174596	0.0052089	0.00558263						294	0.0230178	0.0244167	0.00610354	0.010547						294	-0.014474	-0.00276364	0.0231198	0.00282641
296	-0.00309289	-0.00157963	0.00520323	0.00559597						296	0.0236769	0.0248844	0.00546096	0.0103355						296	-0.0139427	-0.00197394	0.0227577	0.00246688
298	-0.00310911	-0.0012316	0.00521682	0.00561094						298	0.0243744	0.0250884	0.00495822	0.010186						298	-0.0132472	-0.00132117	0.0222266	0.00213856
300	-0.00313929	-0.0007825	0.00522994	0.0056004						300	0.0249937	0.0250428	0.00466217	0.0100938						300	-0.0125758	-0.000623594	0.0216931	0.00194722
302	-0.00313803	-0.000271997	0.00522567	0.00556114						302	0.0254194	0.0246801	0.00454056	0.0101689						302	-0.0120004	-7.5001e-06	0.0211405	0.00192554
304	-0.00318329	0.000296832	0.00518285	0.00551141						304	0.0256615	0.0240821	0.00462807	0.0103588						304	-0.0114761	0.00050665	0.0207032	0.00205592
306	-0.00325924	0.000918196	0.0051176	0.00545973						306	0.0257754	0.0233987	0.00483821	0.0105836						306	-0.0109796	0.00106605	0.0203037	0.00229586
308	-0.00335279	0.00154099	0.00503938	0.00538693						308	0.0257696	0.0226766	0.00515252	0.0107879						308	-0.0105776	0.00156398	0.0199115	0.00253839
310	-0.00344484	0.00211344	0.00494998	0.00530065						310	0.025722	0.0219188	0.00559853	0.0109514						310	-0.01036	0.00196482	0.0196079	0.00276019
312	-0.00347868	0.00268997	0.00486981	0.00522352						312	0.0255104	0.0211825	0.00611092	0.0111034						312	-0.0102151	0.00215094	0.0193115	0.00296423
314	-0.00340887	0.00322055	0.00481723	0.00516157						314	0.0252005	0.020577	0.00664559	0.0111675						314	-0.0101003	0.00221547	0.0190633	0.00294969
316	-0.00325844	0.00366555	0.00479791	0.005117						316	0.0247426	0.0199973	0.00713849	0.0112162						316	-0.0100108	0.00228567	0.0188097	0.00272701
318	-0.00306757	0.00403759	0.00480272	0.0050779						318	0.0241135	0.0196256	0.00757013	0.0112164						318	-0.00988221	0.00240968	0.0184419	0.00238595
320	-0.00286199	0.00428599	0.00482927	0.00502313						320	0.0233743	0.0192838	0.00795922	0.0111793						320	-0.00971366	0.00247652	0.0179193	0.00191412
322	-0.00259712	0.00449863	0.00486636	0.00496792						322	0.0226121	0.0189416	0.0083184	0.0111243						322	-0.00949315	0.0025548	0.0173553	0.0013399
324	-0.00226352	0.00475093	0.00490066	0.00491724						324	0.0219315	0.0186384	0.00862489	0.0110899						324	-0.00932667	0.00266838	0.016842	0.000787618
326	-0.00193175	0.00492299	0.00494169	0.0048597						326	0.0213764	0.0182831	0.00889061	0.0110938						326	-0.00915806	0.00272783	0.0163976	0.000475439
328	-0.00160183	0.00503472	0.00497835	0.00479764						328	0.0209598	0.0178542	0.00908717	0.0111341						328	-0.00907128	0.00273965	0.0159925	0.000657039
330	-0.00132737	0.00521231	0.00501294	0.00474071						330	0.0205958	0.0173506	0.0091743	0.011148						330	-0.00921079	0.00275306	0.0156728	0.00109952
332	-0.00106379	0.00544899	0.00503644	0.00469331						332	0.020521	0.0167488	0.00926754	0.011165						332	-0.00954944	0.00272761	0.0153994	0.00161974
334	-0.000843426	0.00574118	0.00504922	0.00465738						334	0.0206123	0.0160732	0.00934442	0.0112014						334	-0.00995442	0.0025478	0.0151016	0.00222604
336	-0.00074484	0.00599783	0.00506551	0.00462853						336	0.0207948	0.0153343	0.00945541	0.011285						336	-0.0103898	0.00228917	0.0148435	0.00285468
338	-0.000744912	0.00625241	0.00507221	0.0046215						338	0.0209686	0.0146293	0.00958056	0.0114529						338	-0.010836	0.00190795	0.0146446	0.00337393
340	-0.000833015	0.00651946	0.00505824	0.0046356						340	0.0212654	0.0139534	0.00975674	0.0116534						340	-0.0111721	0.00147393	0.0145063	0.00383752
342	-0.000967636	0.00680231	0.00501882	0.00469059						342	0.0216379	0.0132965	0.00998447	0.0118597						342	-0.0114224	0.00106169	0.0144485	0.00425003
344	-0.00111963	0.00713024	0.0049541	0.00477868						344	0.0220133	0.0126698	0.0101924	0.0120712						344	-0.0116545	0.000657451	0.0145199	0.00449129
346	-0.00126584	0.00748228	0.00485989	0.00490007						346	0.0223775	0.0120448	0.0103753	0.0122355						346	-0.0118929	0.000285398	0.0147055	0.00458292
348	-0.00143987	0.0078478	0.00474294	0.00504529						348	0.0227342	0.0113663	0.0105667	0.0123691						348	-0.0121482	4.21314e-05	0.0150321	0.00459013
350	-0.0016372	0.00822585	0.00461968	0.00519512						350	0.0229402	0.0106675	0.0106205	0.012494						350	-0.0123995	-0.000179007	0.0155201	0.00452929
352	-0.001801	0.00859474	0.00449245	0.00534262						352	0.023047	0.0100739	0.0105692	0.0125733						352	-0.0126794	-0.000369417	0.0161945	0.00446987
354	-0.00194171	0.00896908	0.00437647	0.00549467						354	0.0230191	0.00966906	0.0103924	0.0126122						354	-0.0128239	-0.00045375	0.0168925	0.00445
356	-0.00203779	0.009326	0.00426532	0.00566676						356	0.0228344	0.00934876	0.0101288	0.0126052						356	-0.0129315	-0.000515625	0.0175748	0.00453443
358	-0.00206817	0.00959202	0.00415949	0.00585275						358	0.0226311	0.00910464	0.00985917	0.0125013						358	-0.0129749	-0.00061912	0.018201	0.004629
360	-0.00203166	0.00975082	0.00406735	0.00604015						360	0.0223631	0.00880751	0.00952218	0.0123138						360	-0.0129255	-0.000617167	0.0187447	0.00465889
362	-0.00198337	0.00976772	0.00399414	0.00621897						362	0.0220567	0.00845456	0.00912303	0.0120655						362	-0.0127365	-0.000667889	0.019224	0.00462068
364	-0.00191331	0.00962874	0.00392364	0.00638239						364	0.02172	0.008081	0.00872127	0.0118707						364	-0.0122486	-0.000702841	0.0195876	0.00441741
366	-0.00186364	0.00941226	0.00387211	0.00651447						366	0.0213673	0.00772103	0.00834571	0.0117784						366	-0.0115736	-0.000652542	0.0198327	0.00421047
368	-0.00176638	0.00914261	0.0038225	0.00661452						368	0.0209762	0.00736368	0.00801662	0.0117375						368	-0.0107551	-0.000485883	0.0199837	0.00402338
370	-0.00155777	0.0088758	0.00376364	0.00667049						370	0.0206661	0.00690357	0.00773321	0.0117106						370	-0.00971319	-0.00026654	0.0199666	0.00393384
372	-0.00129039	0.00865077	0.00373589	0.00669543						372	0.0203563	0.00635524	0.00744116	0.0116541						372	-0.00853379	-7.06147e-05	0.0197895	0.00383341
374	-0.000986887	0.00853586	0.00372281	0.00668435						374	0.0200883	0.0056655	0.00716917	0.0115896						374	-0.00714141	0.000129899	0.0194264	0.00376512
376	-0.000690568	0.00847354	0.00372019	0.00664607						376	0.0197844	0.00489535	0.00683814	0.011539						376	-0.00572659	0.00030427	0.0189805	0.00366211
378	-0.000472429	0.00846496	0.00372639	0.00658518						378	0.0195127	0.00411762	0.00655174	0.0114616						378	-0.00427939	0.000524232	0.0184622	0.00354835
380	-0.000274988	0.008378	0.00372584	0.00651036						380	0.0191754	0.00331657	0.00629209	0.0113687						380	-0.0029259	0.000865845	0.0179313	0.00353023
382	-0.000153021	0.00825324	0.00372846	0.00642572						382	0.0186986	0.00253917	0.00608157	0.0112331						382	-0.00179007	0.00135591	0.0174196	0.00351497
384	-0.000139235	0.00811773	0.00374134	0.00633801						384	0.0181174	0.00180984	0.00595419	0.0110594						384	-0.000815199	0.00206118	0.0169566	0.0035921
386	-0.000256818	0.00796918	0.00374713	0.00624436						386	0.0174792	0.00124687	0.00589869	0.0107966						386	-1.43553e-06	0.0030473	0.0165422	0.00374635
388	-0.000371619	0.00776033	0.00372973	0.00613396						388	0.0167208	0.000777564	0.00583156	0.0104947						388	0.000536689	0.00415965	0.0162588	0.00394416
390	-0.000581904	0.00751174	0.00370587	0.00601206						390	0.0159099	0.000316137	0.00576354	0.0101861						390	0.000757972	0.00529568	0.0161084	0.00406162
392	-0.000773998	0.00721095	0.00367006	0.00587628						392	0.0150106	-0.000134869	0.00559851	0.00990273						392	0.000813619	0.00641905	0.0159969	0.00414425
394	-0.000936242	0.00690324	0.00363327	0.00574852						394	0.0139701	-0.000501783	0.0054085	0.0096168						394	0.000794541	0.00741974	0.0159147	0.00419149
396	-0.00105069	0.00666613	0.00360657	0.00562215						396	0.0128415	-0.000891557	0.00512839	0.0093696						396	0.000817845	0.00828325	0.0157888	0.00419093
398	-0.00110471	0.00645299	0.00358487	0.00550069						398	0.0116138	-0.00116909	0.00471171	0.00904312						398	0.000900727	0.00898483	0.0155863	0.00416223
400	-0.00107898	0.00623892	0.00355529	0.00538304						400	0.0103181	-0.00131343	0.00416525	0.0086547						400	0.00109228	0.00956804	0.015267	0.00413739
402	-0.00106552	0.00604874	0.00352587	0.00526781						402	0.00899466	-0.00142124	0.00358777	0.00823289						402	0.0014169	0.0100043	0.0147867	0.00416687
404	-0.00111056	0.00588938	0.00350696	0.00515093						404	0.00774026	-0.00149425	0.00306703	0.00783616						404	0.00173174	0.0102748	0.0142469	0.00420409
406	-0.00118838	0.00572208	0.00348423	0.0050305						406	0.00661898	-0.00152476	0.00262003	0.00742713						406	0.0020525	0.0103197	0.0136426	0.00419391
408	-0.00126768	0.00553545	0.0034693	0.00490679						408	0.00560111	-0.0016239	0.00221082	0.00704841						408	0.00232827	0.0103649	0.0130264	0.00410605
410	-0.0013824	0.00534173	0.00346975	0.00478519						410	0.00456018	-0.00174337	0.00184042	0.00664861						410	0.00261978	0.010469	0.0124323	0.00399546
412	-0.00146309	0.00522641	0.0034769	0.00465066						412	0.00351679	-0.00200306	0.00153826	0.00620439						412	0.00283161	0.0106152	0.0118594	0.00385655
414	-0.00153212	0.00510399	0.00349162	0.00451119						414	0.00249675	-0.00240458	0.00130162	0.00579167						414	0.00301329	0.0107623	0.0113224	0.00372476
416	-0.00159032	0.004963	0.00348891	0.00437702						416	0.00152712	-0.00295533	0.00113527	0.00544211						416	0.00316472	0.0108989	0.0108123	0.00356376
418	-0.00165134	0.00480627	0.00348443	0.00423602						418	0.000656591	-0.00349616	0.00102879	0.00511233						418	0.00333818	0.0109048	0.0102979	0.00329723
420	-0.00165856	0.0047142	0.00345907	0.0040904						420	-0.000146813	-0.00410632	0.00104836	0.00478038						420	0.00348763	0.0108179	0.00983598	0.00302885
422	-0.00162646	0.00465698	0.00341444	0.00393358						422	-0.00083999	-0.00482508	0.0011742	0.0045145						422	0.00358953	0.0104895	0.00937852	0.00279655
424	-0.0015684	0.00462369	0.00336037	0.00377962						424	-0.00149277	-0.00552657	0.00142661	0.00419546						424	0.00361094	0.00996231	0.008933	0.002728
426	-0.00144454	0.00459069	0.00329489	0.00363442						426	-0.0021105	-0.00618742	0.00164288	0.00381392						426	0.0035906	0.00940629	0.00856328	0.0027734
428	-0.00129393	0.00451936	0.00324153	0.0035062						428	-0.00261358	-0.00669952	0.00181697	0.00342463						428	0.00360908	0.00878584	0.00817696	0.00296657
430	-0.00113412	0.00433956	0.00320509	0.00336622						430	-0.00296129	-0.00711414	0.00192639	0.00301639						430	0.00367014	0.00818714	0.00773124	0.00318769
432	-0.000950223	0.00411831	0.00318721	0.0032267						432	-0.00321442	-0.00745599	0.00187354	0.00261839						432	0.00375518	0.0076424	0.00727182	0.00344163
434	-0.000820539	0.00393108	0.00319076	0.00310473						434	-0.0034525	-0.00767614	0.00174624	0.00221236						434	0.00383196	0.00724621	0.00675904	0.00369306
436	-0.000701162	0.00372208	0.00318695	0.00299236						436	-0.00372748	-0.0077363	0.00156688	0.00180763						436	0.00390264	0.00691609	0.00624059	0.00396587
438	-0.000673918	0.00349897	0.00319792	0.00288889						438	-0.00403711	-0.0077357	0.00141479	0.0014633						438	0.00390557	0.00664301	0.00573285	0.00431968
440	-0.00067696	0.00324232	0.00321388	0.00278381						440	-0.00435789	-0.00763852	0.00130899	0.00117908						440	0.0038462	0.00633828	0.00523287	0.00464926
442	-0.000678299	0.00299729	0.00321811	0.00268626						442	-0.00467627	-0.00747603	0.00126201	0.000967334						442	0.00373038	0.00595721	0.00479994	0.00499167
444	-0.000598987	0.00288137	0.0032107	0.00259751						444	-0.00505102	-0.00724689	0.00123736	0.000891653						444	0.00355607	0.00549915	0.00435558	0.00528715
446	-0.000539916	0.00274725	0.00319157	0.00251375						446	-0.00545899	-0.00699553	0.00118291	0.000910023						446	0.00332413	0.0049522	0.00397795	0.0055375
448	-0.000459866	0.00265623	0.00314406	0.00242315						448	-0.00592835	-0.00669717	0.00109996	0.00095626						448	0.00307985	0.00438497	0.00366014	0.00574711
450	-0.000372557	0.00254606	0.00308064	0.00231849						450	-0.00645311	-0.00624936	0.000996529	0.00100683						450	0.00278789	0.00390071	0.0034585	0.00582861
452	-0.00033579	0.00247407	0.00301115	0.00221199						452	-0.00695532	-0.00575116	0.000834144	0.00101154						452	0.00244619	0.00349965	0.00334644	0.00583087
454	-0.000302732	0.00239263	0.00293014	0.00210233						454	-0.0073841	-0.00519935	0.000719789	0.00102721						454	0.00208754	0.00316089	0.00325517	0.00570037
456	-0.000329311	0.00236838	0.00283875	0.00200757						456	-0.00780901	-0.00464763	0.000609713	0.00109717						456	0.00173641	0.00293179	0.00318606	0.00547907
458	-0.000393408	0.00236904	0.00273651	0.00191587						458	-0.00814937	-0.00407173	0.000552039	0.00116716						458	0.00149497	0.00282906	0.00315104	0.00511622
460	-0.000432007	0.00235429	0.00263259	0.00183732						460	-0.0082781	-0.00354282	0.000569474	0.00123197						460	0.00130575	0.00280713	0.0031182	0.00464552
462	-0.000543416	0.00227423	0.0025272	0.00176033						462	-0.00829634	-0.0029987	0.000699306	0.00124495						462	0.00115235	0.00286966	0.00308111	0.004094
464	-0.00067259	0.00220986	0.0024249	0.00169733						464	-0.00816966	-0.00253075	0.000884281	0.00126089						464	0.000998164	0.00295243	0.00303774	0.00351678
466	-0.000803171	0.00215447	0.0023216	0.00164248						466	-0.00798287	-0.0021325	0.00107424	0.00133005						466	0.000954345	0.00306404	0.00295447	0.00292319
468	-0.00094195	0.00208681	0.00221637	0.00158925						468	-0.00761291	-0.00172478	0.00125911	0.00146159						468	0.00101282	0.00310751	0.00290337	0.0023626
470	-0.00111176	0.00200212	0.00210504	0.00152679						470	-0.00714617	-0.00136505	0.00136732	0.00157261						470	0.00109362	0.00310856	0.00291685	0.0018591
472	-0.00125383	0.00188961	0.00197503	0.00146657						472	-0.00656456	-0.00101697	0.00142664	0.00165051						472	0.0011372	0.00295337	0.00296571	0.00144433
474	-0.0013549	0.00179092	0.00184484	0.00141269						474	-0.00585235	-0.000718972	0.00144168	0.00164076						474	0.00116479	0.00272649	0.00303233	0.00111383
476	-0.00147629	0.00170073	0.00171219	0.00134315						476	-0.00513446	-0.000420969	0.0013951	0.00162619						476	0.00118976	0.00240309	0.00309092	0.000934046
478	-0.00155973	0.00159082	0.00158193	0.00126802						478	-0.00438432	-0.000198039	0.00123696	0.00161959						478	0.00112354	0.00213294	0.00308792	0.000832721
480	-0.00154923	0.0014602	0.001445	0.00118085						480	-0.00367594	4.44983e-06	0.00100634	0.00154262						480	0.00106966	0.00177942	0.00293753	0.000775969
482	-0.00150756	0.00128469	0.00130041	0.0010922						482	-0.00302821	0.000180132	0.000835746	0.00146109						482	0.000965758	0.00146319	0.00275793	0.000778881
484	-0.0014222	0.00112208	0.00115148	0.000997402						484	-0.00248491	0.000360287	0.000823695	0.00138281						484	0.000907521	0.00117208	0.00256109	0.000811931
486	-0.00133162	0.000956711	0.00102076	0.000911736						486	-0.00197808	0.000498903	0.000982079	0.00129043						486	0.000902282	0.000934232	0.00236299	0.000804837
488	-0.00115377	0.000779926	0.000894306	0.00083126						488	-0.00143963	0.000579426	0.00119726	0.00115076						488	0.000907695	0.000743232	0.00218754	0.000756
490	-0.000966211	0.0005686	0.000772382	0.000741267						490	-0.000948595	0.000523286	0.00134182	0.000967498						490	0.000868582	0.00055141	0.00200352	0.000702861
492	-0.000804164	0.000406145	0.000651866	0.000637092						492	-0.000384545	0.000472037	0.00138591	0.000731522						492	0.000808025	0.000432364	0.00180275	0.000641082
494	-0.000638143	0.000239759	0.000534452	0.000523427						494	1.31901e-05	0.000365368	0.00126784	0.000550007						494	0.000679694	0.000330668	0.00156835	0.000594919
496	-0.000459074	7.23248e-05	0.000415079	0.00039544						496	0.000237212	0.000252863	0.00101508	0.000398483						496	0.00058089	0.000271647	0.00127624	0.000523918
498	-0.000285103	-1.23377e-05	0.000285169	0.000261209						498	0.000260857	0.000169666	0.000687904	0.000299244						498	0.000395562	0.000213553	0.000908245	0.000361529
500	-0.000115588	-5.26424e-05	0.000139347	0.000126307						500	0.000166279	0.0001137	0.000343408	0.000151044						500	0.000259841	0.000158706	0.000443517	0.000171607

## Sheet: figure11E
OFC – Ant. Insula										OFC – Putamen
Lags (msec)	Low Mean	High Mean	Low SEM	High SEM		Lag	Level	Integral		Lags (msec)	Low Mean	High Mean	Low SEM	High SEM		Lag	Level	Integral
-500	1.96044e-06	2.9279e-05	0.000110176	0.000125655		pos	low	-2.02329		-500	-0.000162471	0.000108913	0.000156063	0.000212419		pos	low	7.92026
-498	9.85163e-09	5.27801e-05	0.000215847	0.000251481		pos	low	7.95661		-498	-0.000321441	0.000172699	0.000275148	0.000433419		pos	low	-11.1555
-496	1.30652e-05	7.94029e-05	0.000310878	0.000372128		pos	low	1.22326		-496	-0.000477038	0.000224878	0.000386868	0.000667451		pos	low	9.8213
-494	7.64543e-06	0.000106421	0.000398608	0.000487812		pos	low	2.23246		-494	-0.00057931	0.000254733	0.000472946	0.000929325		pos	low	-18.3231
-492	-1.00253e-05	0.000121293	0.000483791	0.000604558		pos	low	-2.46862		-492	-0.000696746	0.000317979	0.000561975	0.00116043		pos	low	3.73669
-490	-5.46957e-05	0.000131571	0.000567451	0.000726656		pos	low	9.89242		-490	-0.000789629	0.000382162	0.00064911	0.00137734		pos	low	-10.4727
-488	-0.00012069	0.0001343	0.000646778	0.000855418		pos	low	2.30892		-488	-0.000855819	0.000468744	0.000730251	0.00155864		pos	low	2.25652
-486	-0.000172198	0.000120897	0.000715718	0.000986896		pos	low	-4.23067		-486	-0.000970168	0.000569702	0.000809499	0.00171702		pos	low	0.432845
-484	-0.000206828	6.06711e-05	0.000778755	0.00111814		pos	low	1.07967		-484	-0.00110198	0.000614669	0.000866588	0.0018883		pos	low	-3.49181
-482	-0.000197307	-2.46693e-05	0.000836028	0.00123355		pos	low	-9.21935		-482	-0.00127526	0.000630087	0.000937293	0.00205011		pos	low	-2.01452
-480	-0.000156503	-0.000117476	0.000889186	0.001338		pos	low	0.00450652		-480	-0.00148036	0.00064982	0.00100038	0.00218006		pos	low	-1.35057
-478	-0.000131401	-0.000239788	0.000936835	0.00143027		pos	low	8.12611		-478	-0.00169771	0.00065845	0.0010504	0.00225252		pos	low	-7.00031
-476	-0.000106541	-0.000402045	0.000981864	0.00151864		pos	low	-4.61257		-476	-0.00191703	0.000655438	0.00110821	0.00228558		pos	low	8.42772
-474	-6.75315e-05	-0.000603471	0.00102872	0.00160285		pos	low	-7.08052		-474	-0.00212932	0.000697566	0.00115699	0.00228788		pos	low	2.56222
-472	-2.70043e-05	-0.000805391	0.00108063	0.00167486		pos	low	-1.864		-472	-0.00233396	0.000831895	0.0012162	0.00227361		pos	high	8.24513
-470	2.75867e-05	-0.000968422	0.00113631	0.00173534		pos	low	6.63133		-470	-0.00255319	0.00103705	0.00127723	0.00226226		pos	high	-7.76504
-468	0.000135544	-0.00104647	0.00119981	0.00178442		pos	low	-0.38268		-468	-0.00274491	0.00129248	0.00136003	0.00225024		pos	high	-1.26304
-466	0.000272055	-0.001088	0.00126979	0.00182881		pos	low	-27.7332		-466	-0.00298523	0.00147754	0.00145318	0.00221705		pos	high	-15.0318
-464	0.000360075	-0.00109028	0.00134383	0.00186476		pos	low	-6.6554		-464	-0.0032453	0.00163953	0.00155666	0.0021576		pos	high	-5.23831
-462	0.000392209	-0.00104807	0.00141589	0.00189554		pos	low	6.87646		-462	-0.00349778	0.00181532	0.0016607	0.00209367		pos	high	-6.26553
-460	0.000411519	-0.00100012	0.00148378	0.00191726		pos	low	-2.46441		-460	-0.00371646	0.00200266	0.00176428	0.00203665		pos	high	1.97012
-458	0.000414502	-0.000925766	0.00154507	0.00192376		pos	low	-1.67158		-458	-0.00396533	0.00220691	0.00188267	0.00199019		pos	high	-2.3123
-456	0.000387084	-0.000831232	0.00160023	0.00191282		pos	low	4.30612		-456	-0.00417486	0.00245062	0.00200464	0.00197476		pos	high	0.266807
-454	0.000353311	-0.000692539	0.00163899	0.00188955		pos	low	-6.22744		-454	-0.0043791	0.00271354	0.00213331	0.00198688		pos	high	5.20075
-452	0.000299452	-0.000534924	0.0016675	0.00187009		pos	low	3.96301		-452	-0.00451851	0.00289742	0.0022872	0.00200146		pos	high	3.80747
-450	0.000245642	-0.000376456	0.00169004	0.00185986		pos	low	0.51545		-450	-0.00464407	0.00302051	0.00245376	0.00202354		pos	high	-14.1711
-448	0.000216627	-0.000204057	0.00170314	0.0018614		pos	high	1.91876		-448	-0.00479496	0.00313328	0.00260504	0.00206249		pos	high	19.4458
-446	0.000187788	-5.20267e-05	0.00171189	0.00187121		pos	high	2.64691		-446	-0.00497278	0.00320808	0.00273673	0.00211057		pos	high	-0.94385
-444	0.000137547	0.000116746	0.00172047	0.00188401		pos	high	-0.873039		-444	-0.00509721	0.00322811	0.00286621	0.00214612		neg	low	11.2528
-442	5.91301e-05	0.000301725	0.00172455	0.00190273		pos	high	0.863204		-442	-0.00518851	0.00316524	0.00299655	0.00218416		neg	low	-12.3797
-440	-5.10831e-09	0.00050937	0.0017234	0.00193155		pos	high	0.970564		-440	-0.00522922	0.00300469	0.00313386	0.00223035		neg	low	13.0925
-438	-5.17053e-05	0.000723691	0.00172271	0.00196648		pos	high	2.9808		-438	-0.00527912	0.00290474	0.00326402	0.00228387		neg	low	-10.9907
-436	-9.69561e-05	0.00091702	0.0017205	0.00201123		pos	high	5.69087		-436	-0.0053191	0.00287401	0.0033819	0.00233681		neg	low	9.85151
-434	-0.000135327	0.00108948	0.00172635	0.00206793		pos	high	3.16837		-434	-0.00536822	0.0029238	0.00347733	0.00238126		neg	low	-0.942099
-432	-0.00018645	0.00126687	0.00174066	0.00212898		pos	high	6.12318		-432	-0.00541373	0.00295821	0.00356716	0.00242586		neg	low	1.69573
-430	-0.000268897	0.0014166	0.00176428	0.00218547		pos	high	-8.24962		-430	-0.00542739	0.00301921	0.00364308	0.00245707		neg	low	1.63174
-428	-0.000402778	0.00157845	0.00178866	0.00223874		pos	high	-1.36154		-428	-0.00541959	0.00309658	0.00371008	0.00249236		neg	low	-3.4931
-426	-0.000560032	0.00175845	0.00182275	0.0022927		pos	high	-3.04565		-426	-0.00538836	0.00317868	0.00376133	0.00253272		neg	low	3.20111
-424	-0.000680799	0.00197587	0.00186355	0.00233468		pos	high	-13.3983		-424	-0.00532694	0.00323203	0.00379469	0.00257291		neg	low	-6.25861
-422	-0.000764348	0.0021766	0.00190474	0.00237677		pos	high	-1.55581		-422	-0.00526193	0.00315585	0.00381532	0.00263241		neg	low	-8.86627
-420	-0.000820549	0.00233967	0.00194542	0.00242181		pos	high	1.00396		-420	-0.00514481	0.00303562	0.0038228	0.00272407		neg	low	6.24999
-418	-0.000877996	0.00244046	0.0019861	0.00247125		pos	high	-0.819512		-418	-0.00505296	0.00286841	0.0038312	0.00282087		neg	low	3.70207
-416	-0.00093814	0.00251639	0.00203022	0.0025248		pos	high	7.46027		-416	-0.0049501	0.00268678	0.00382025	0.00292846		neg	high	10.8348
-414	-0.000996877	0.00259957	0.00207171	0.00258307		pos	high	-28.618		-414	-0.00479346	0.00251008	0.00381205	0.00306581		neg	high	-5.61068
-412	-0.00103615	0.0026616	0.00211351	0.00264379		pos	high	3.70036		-412	-0.00454216	0.00228437	0.00381519	0.00321509		neg	high	8.13034
-410	-0.00108977	0.00270018	0.00215313	0.00270705		pos	high	11.7207		-410	-0.00435829	0.00204215	0.00381205	0.00337404		neg	high	-4.30385
-408	-0.00116205	0.0027293	0.00219788	0.00277336		pos	high	2.1304		-408	-0.0042171	0.00184332	0.00378636	0.00349945		neg	high	0.834903
-406	-0.0012403	0.00270787	0.00224295	0.00284089		pos	high	-3.91247		-406	-0.00411068	0.00166206	0.00377248	0.00362566		neg	high	-8.91808
-404	-0.00132566	0.00261804	0.00228519	0.00289737		pos	high	-5.94924		-404	-0.00407121	0.00147746	0.00375931	0.00374808		neg	high	-0.277608
-402	-0.00140719	0.0025087	0.00232473	0.00293593		pos	high	8.06581		-402	-0.00403232	0.00129355	0.00374387	0.00386524		neg	high	-2.96271
-400	-0.00148123	0.0024192	0.00236417	0.00294723		pos	high	-3.97928		-400	-0.00393852	0.00104653	0.00373462	0.00400277		neg	high	-2.46852
-398	-0.00157022	0.00236842	0.00240356	0.0029398		pos	high	0.642164		-398	-0.00373744	0.000710541	0.00373866	0.0041481		neg	high	-0.835757
-396	-0.00164566	0.00229333	0.00244513	0.00291939		neg	low	-3.01461		-396	-0.00350577	0.000435671	0.00374582	0.00428274		neg	high	2.69644
-394	-0.00169389	0.00217666	0.00249489	0.00288484		neg	low	3.50675		-394	-0.0032776	0.000182683	0.00377134	0.00438308		neg	high	-11.771
-392	-0.00173856	0.00200192	0.0025513	0.00284624		neg	low	3.70335		-392	-0.00312046	-2.41969e-05	0.00382485	0.00446332		neg	high	8.52476
-390	-0.00180424	0.00178454	0.00260411	0.00281585		neg	low	2.96777		-390	-0.00302242	-0.000192771	0.00387158	0.00455268		neg	high	-4.3997
-388	-0.0019083	0.00155483	0.00266103	0.00279286		neg	low	2.21211		-388	-0.00299655	-0.000450669	0.00393435	0.00464065
-386	-0.00201314	0.00134436	0.00272725	0.00277511		neg	low	8.36892		-386	-0.00300663	-0.000748924	0.00402101	0.00471118
-384	-0.00212661	0.00109434	0.0028012	0.00276928		neg	low	5.87837		-384	-0.00301631	-0.00100951	0.00409823	0.00475935
-382	-0.00227271	0.000818673	0.00288252	0.00277132		neg	low	-0.10207		-382	-0.00310276	-0.00119056	0.00415741	0.00478506
-380	-0.00242669	0.000535948	0.00296507	0.00278426		neg	low	6.33451		-380	-0.00322178	-0.00136056	0.00419603	0.00478782
-378	-0.00254978	0.00027623	0.00304514	0.00281474		neg	low	4.22313		-378	-0.00336882	-0.0016256	0.00422497	0.00480005
-376	-0.00259573	8.77809e-06	0.00312374	0.00286604		neg	low	0.906648		-376	-0.00347399	-0.00192731	0.00428206	0.00480651
-374	-0.00256229	-0.000216955	0.00319371	0.00292504		neg	low	-1.56703		-374	-0.00354987	-0.00221228	0.00435798	0.0047846
-372	-0.00247593	-0.000391181	0.00325964	0.00299521		neg	low	-3.94463		-372	-0.00363814	-0.00241581	0.00444796	0.00474828
-370	-0.00233743	-0.00051525	0.00332305	0.00307487		neg	low	-13.3197		-370	-0.00370552	-0.00256755	0.00452567	0.0047238
-368	-0.00219759	-0.000646678	0.00338875	0.00314301		neg	low	-4.60274		-368	-0.00373531	-0.00264979	0.00460362	0.00469985
-366	-0.00208783	-0.000802617	0.00345236	0.00319872		neg	low	-10.9442		-366	-0.00368869	-0.00270718	0.00465012	0.00466367
-364	-0.00202357	-0.000973584	0.00352002	0.00324369		neg	low	11.3827		-364	-0.00360696	-0.00274282	0.00469227	0.00463778
-362	-0.00200615	-0.00111885	0.00358791	0.00328405		neg	low	-26.997		-362	-0.00349161	-0.00273625	0.00472672	0.00463765
-360	-0.00205022	-0.00122116	0.00365687	0.00332323		neg	low	-12.3114		-360	-0.00335193	-0.00273122	0.00476189	0.0046527
-358	-0.00210356	-0.0013219	0.00371848	0.0033592		neg	low	6.29605		-358	-0.00319748	-0.00265567	0.00482876	0.00467606
-356	-0.00213302	-0.00142611	0.00376903	0.00339411		neg	low	-5.46338		-356	-0.00307512	-0.00251719	0.00489995	0.00470162
-354	-0.00213776	-0.00152926	0.00381716	0.00342875		neg	low	1.60421		-354	-0.00300155	-0.00241621	0.00497844	0.00474956
-352	-0.00208576	-0.00163617	0.00386092	0.00345724		neg	low	-1.95519		-352	-0.0030113	-0.00237763	0.00505575	0.00480978
-350	-0.00200243	-0.00178887	0.00389877	0.00348581		neg	low	3.36867		-350	-0.00304994	-0.00239196	0.00515138	0.00486781
-348	-0.00191358	-0.00195925	0.00392745	0.00351405		neg	low	7.93208		-348	-0.0031067	-0.00248065	0.00524285	0.00488711
-346	-0.00182335	-0.00212458	0.00395205	0.00354326		neg	low	3.77118		-346	-0.00309187	-0.00264523	0.00532945	0.00491104
-344	-0.00175231	-0.00225097	0.00397491	0.00357689		neg	high	-0.239541		-344	-0.00307453	-0.00293981	0.00542821	0.0049206
-342	-0.00167209	-0.00235185	0.00398949	0.00361261		neg	high	4.43979		-342	-0.00311311	-0.00329928	0.00554538	0.00494428
-340	-0.00159239	-0.00242288	0.00400275	0.00365487		neg	high	-4.03336		-340	-0.00306161	-0.00366016	0.00566213	0.00498174
-338	-0.00149674	-0.00245424	0.00402127	0.00370172		neg	high	-0.593025		-338	-0.00293069	-0.00404311	0.0057771	0.00503752
-336	-0.00137545	-0.00247646	0.00404376	0.00375183		neg	high	-1.94094		-336	-0.00277212	-0.00438006	0.00589241	0.00509972
-334	-0.00128183	-0.00247984	0.00407335	0.0038063		neg	high	3.87462		-334	-0.00263529	-0.004596	0.00599477	0.00516605
-332	-0.0011928	-0.00248555	0.00410427	0.00386295		neg	high	9.12534		-332	-0.00256042	-0.0047587	0.00606108	0.00521567
-330	-0.00108948	-0.00254425	0.00413032	0.0039229		neg	high	0.642926		-330	-0.00258636	-0.00502488	0.00612263	0.00525593
-328	-0.00101157	-0.00261418	0.00414856	0.00398388		neg	high	0.969399		-328	-0.00268202	-0.00536748	0.00619662	0.00528644
-326	-0.000954665	-0.00271541	0.00415698	0.00404847		neg	high	-2.23297		-326	-0.0028763	-0.00581915	0.0062836	0.00528753
-324	-0.000902949	-0.00283373	0.00415728	0.00411397		neg	high	0.383561		-324	-0.00305487	-0.00636562	0.00638085	0.00529197
-322	-0.000877632	-0.00296252	0.00415244	0.00418273		neg	high	-4.93675		-322	-0.00316677	-0.0069627	0.00647782	0.00530038
-320	-0.000910019	-0.00306724	0.00414589	0.00424975		neg	high	-6.9015		-320	-0.00330266	-0.00750245	0.00659165	0.00532546
-318	-0.00101563	-0.00310617	0.00414136	0.00432054		neg	high	0.540013		-318	-0.0034463	-0.00797227	0.00671519	0.00537233
-316	-0.00118771	-0.00308286	0.00414452	0.00440071		neg	high	-8.17735		-316	-0.00360595	-0.00839173	0.00685005	0.00541803
-314	-0.0013884	-0.00300407	0.00415055	0.00449002		neg	high	-7.8759		-314	-0.0037688	-0.00883892	0.00699249	0.00546084
-312	-0.00158075	-0.00288175	0.00415766	0.00457921		neg	high	14.673		-312	-0.00394562	-0.00929042	0.00715867	0.00550332
-310	-0.00176155	-0.00267557	0.00416424	0.00465833		neg	high	-27.2249		-310	-0.00419074	-0.00964929	0.00733216	0.00557904
-308	-0.00191387	-0.00239881	0.00416708	0.00472878		neg	high	-4.46742		-308	-0.00445482	-0.00994689	0.00749817	0.00569487
-306	-0.00204691	-0.00204886	0.00417349	0.00478752		neg	high	2.95425		-306	-0.00485644	-0.0101358	0.0076593	0.00581785
-304	-0.00213909	-0.00167625	0.00418392	0.00483694		neg	high	-9.46268		-304	-0.00529504	-0.0102897	0.00781414	0.00594757
-302	-0.00221613	-0.00134242	0.00420928	0.00488665		neg	high	-3.74176		-302	-0.00577236	-0.0105141	0.00799003	0.00606542
-300	-0.00230481	-0.00105878	0.00425099	0.00493762		neg	high	-2.12681		-300	-0.00619408	-0.0108283	0.00817755	0.00620931
-298	-0.00243219	-0.000794878	0.00431052	0.00498848		neg	high	16.4171		-298	-0.00648734	-0.0111547	0.00836098	0.00638692
-296	-0.00258137	-0.000544505	0.00438716	0.00504125		neg	high	2.51055		-296	-0.00675156	-0.0115097	0.00855764	0.00660285
-294	-0.00274378	-0.00028785	0.00447128	0.00510771		neg	high	3.15959		-294	-0.00698449	-0.0118608	0.00876045	0.00681956
-292	-0.00289887	-3.28944e-05	0.00456611	0.00519605						-292	-0.00723534	-0.0122323	0.00891369	0.0070166
-290	-0.00295045	0.000257691	0.00467277	0.00531298						-290	-0.00746081	-0.0126467	0.00902618	0.00718662
-288	-0.0029357	0.000548665	0.00478289	0.00544398						-288	-0.00767821	-0.0131214	0.00913448	0.00732279
-286	-0.00288227	0.000749256	0.00489279	0.00558429						-286	-0.00789338	-0.0135691	0.0092178	0.00745559
-284	-0.00280745	0.000915303	0.00499886	0.0057213						-284	-0.00812499	-0.0140837	0.00925823	0.00755814
-282	-0.00271037	0.00102106	0.00510501	0.00585574						-282	-0.00837258	-0.0144905	0.00928563	0.00760672
-280	-0.00257079	0.00105908	0.00520822	0.00598309						-280	-0.00863266	-0.0147806	0.00931033	0.00760403
-278	-0.00242681	0.0010045	0.00530105	0.00610303						-278	-0.00892378	-0.0150687	0.00930024	0.0075499
-276	-0.00228196	0.000892388	0.00538135	0.00620786						-276	-0.00919344	-0.0153646	0.00925956	0.00749566
-274	-0.00215427	0.000756429	0.00544835	0.00629656						-274	-0.00937537	-0.0156986	0.00920864	0.00741297
-272	-0.00198005	0.000616967	0.00550806	0.00636707						-272	-0.00949287	-0.0159416	0.00915286	0.00728761
-270	-0.00177583	0.000447416	0.00556553	0.00642186						-270	-0.00954589	-0.0161455	0.00907951	0.00716898
-268	-0.00158609	0.000305231	0.00561651	0.00647095						-268	-0.0095517	-0.0163205	0.00899745	0.00704146
-266	-0.00140196	0.000242843	0.00565986	0.00652144						-266	-0.00965233	-0.0164151	0.00891392	0.0069174
-264	-0.00121366	0.000214137	0.00570365	0.00656771						-264	-0.00980766	-0.0163012	0.00882203	0.00681494
-262	-0.00102491	0.000224331	0.00574896	0.00660893						-262	-0.00990706	-0.0161595	0.0087499	0.0067123
-260	-0.000799182	0.000301981	0.00580803	0.00664992						-260	-0.00994514	-0.0159544	0.00865848	0.00663304
-258	-0.000609425	0.000414536	0.00587983	0.00669235						-258	-0.00988609	-0.0156883	0.00859343	0.00660854
-256	-0.000462342	0.000563811	0.00595663	0.00674361						-256	-0.00969454	-0.0153566	0.00853094	0.0066121
-254	-0.000371037	0.000774788	0.00602877	0.00680177						-254	-0.00944075	-0.0150036	0.00847354	0.00664496
-252	-0.000373147	0.00099333	0.00609553	0.00686398						-252	-0.00912617	-0.0147155	0.00844321	0.00669939
-250	-0.000439598	0.00121959	0.00615463	0.00692271						-250	-0.00880393	-0.0144218	0.00841614	0.00679237
-248	-0.000498747	0.00141012	0.00620129	0.00697212						-248	-0.00851252	-0.014162	0.00838234	0.00687311
-246	-0.000533904	0.00156484	0.00623343	0.00700687						-246	-0.00832681	-0.0139805	0.00834622	0.00693559
-244	-0.000561161	0.00168002	0.00624687	0.00702098						-244	-0.0081746	-0.0138574	0.00830565	0.00701361
-242	-0.000576411	0.00171529	0.00625728	0.00701337						-242	-0.00803699	-0.0137955	0.00829174	0.00709401
-240	-0.00058028	0.00166617	0.00626219	0.0069898						-240	-0.0078363	-0.0137494	0.00830771	0.00718735
-238	-0.000553772	0.00154139	0.0062634	0.00695412						-238	-0.00757349	-0.0137645	0.00832282	0.00726833
-236	-0.000492123	0.00136173	0.00626438	0.00691479						-236	-0.00727762	-0.0138791	0.0083414	0.00737157
-234	-0.000370105	0.00121407	0.00626224	0.00687759						-234	-0.00696472	-0.0139784	0.00837205	0.00750237
-232	-0.000202357	0.00104303	0.00625734	0.00683894						-232	-0.00664314	-0.0141053	0.00838667	0.00767192
-230	-3.79767e-05	0.000861398	0.00624871	0.00679522						-230	-0.00633517	-0.0142754	0.0083908	0.00784585
-228	0.000135461	0.000681307	0.00624506	0.00675072						-228	-0.00598075	-0.0144082	0.00838921	0.00803655
-226	0.000307722	0.000518713	0.00625838	0.00670523						-226	-0.00559039	-0.0145533	0.00840499	0.00824374
-224	0.000423852	0.000407243	0.00628606	0.00666181						-224	-0.00518549	-0.0146467	0.00844448	0.00844357
-222	0.000500374	0.000295527	0.00632556	0.0066173						-222	-0.00476356	-0.0146883	0.00849171	0.00866199
-220	0.000579238	0.000172426	0.00637515	0.00657247						-220	-0.00424465	-0.0147256	0.00856119	0.00888011
-218	0.000625663	0.000120722	0.00643611	0.00652961						-218	-0.0036454	-0.0146975	0.00863463	0.00906727
-216	0.000621981	0.000106531	0.00650442	0.00649475						-216	-0.003016	-0.0146227	0.00871635	0.00925356
-214	0.000582679	0.000118496	0.00657418	0.00647211						-214	-0.00236294	-0.0144851	0.00876978	0.00942998
-212	0.000468625	0.000149382	0.00664573	0.0064559						-212	-0.00169232	-0.0143144	0.00881798	0.00961588
-210	0.000336279	0.000156518	0.00671202	0.00644158						-210	-0.000935675	-0.0141116	0.00885166	0.00983452
-208	0.000128848	0.000127273	0.00677801	0.00642598						-208	-0.000216173	-0.0139991	0.00888362	0.0100542
-206	-0.000129016	4.5297e-05	0.00684399	0.00641129						-206	0.000571103	-0.0139365	0.00891261	0.0102795
-204	-0.00040685	-6.12675e-05	0.00691521	0.00640667						-204	0.00138837	-0.0137907	0.00891992	0.0105246
-202	-0.000696703	-0.000172576	0.00699	0.00640846						-202	0.00227234	-0.0135132	0.00890904	0.010775
-200	-0.00094908	-0.000273424	0.00706113	0.00641962						-200	0.00329665	-0.0130926	0.00888034	0.0110057
-198	-0.00118945	-0.000343607	0.00712936	0.00643213						-198	0.0044001	-0.01263	0.00884423	0.0112201
-196	-0.0014151	-0.000428189	0.00719685	0.00643928						-196	0.00552136	-0.0122164	0.00877302	0.0114325
-194	-0.00162692	-0.000523014	0.00726693	0.00644729						-194	0.00667198	-0.0117613	0.00869194	0.0116468
-192	-0.00181687	-0.000584263	0.00733492	0.00645809						-192	0.00786108	-0.011269	0.00861109	0.0118536
-190	-0.00195742	-0.000582943	0.00739754	0.00647318						-190	0.00900137	-0.0107773	0.00854388	0.0120403
-188	-0.0020164	-0.000519003	0.00745894	0.00649359						-188	0.0101313	-0.0103231	0.00849905	0.0122136
-186	-0.00196625	-0.000445936	0.00751534	0.00651772						-186	0.0112105	-0.00996791	0.00845957	0.0123426
-184	-0.00180138	-0.000396571	0.00756433	0.00654301						-184	0.0121926	-0.00969066	0.00843865	0.012433
-182	-0.001518	-0.000315937	0.00760525	0.0065763						-182	0.0130504	-0.00948454	0.00841296	0.0124732
-180	-0.00114711	-0.000226765	0.00763514	0.00662542						-180	0.0138097	-0.00932936	0.00838288	0.0125027
-178	-0.000712047	-0.000123084	0.00765689	0.00668292						-178	0.0145355	-0.00927803	0.00834229	0.0125423
-176	-0.000248237	3.43649e-06	0.00767071	0.00674466						-176	0.0153063	-0.009338	0.00833479	0.0125871
-174	0.000231972	0.000118113	0.0076851	0.00680937						-174	0.0161854	-0.00948234	0.00832876	0.0126327
-172	0.000705433	0.000220374	0.00770524	0.00687693						-172	0.0170561	-0.00966561	0.00832859	0.0126463
-170	0.00117221	0.00032926	0.00773738	0.00695368						-170	0.0179021	-0.0097852	0.0083321	0.0126396
-168	0.00162224	0.000394436	0.00778388	0.00704678						-168	0.0186588	-0.00995848	0.00833575	0.0126269
-166	0.00203161	0.000396148	0.0078358	0.00714852						-166	0.0194077	-0.00999863	0.00834801	0.0125934
-164	0.00239699	0.000332958	0.00789934	0.00724822						-164	0.0201378	-0.00980782	0.00835773	0.0125349
-162	0.0026885	0.000159853	0.00797682	0.00734277						-162	0.0208572	-0.00941634	0.0083799	0.0124634
-160	0.00293295	-0.000111779	0.00807025	0.00743283						-160	0.0216042	-0.00890805	0.00842026	0.0123804
-158	0.0031086	-0.000480229	0.00816952	0.00752935						-158	0.0223871	-0.0083492	0.0085022	0.0122807
-156	0.00322865	-0.000927819	0.0082665	0.00762957						-156	0.0231402	-0.0076879	0.00859701	0.0121572
-154	0.00327281	-0.0014198	0.00835806	0.00774075						-154	0.0238946	-0.00700178	0.00869447	0.0120063
-152	0.00325547	-0.00191784	0.00844358	0.00785426						-152	0.0246564	-0.0062082	0.00880943	0.0118533
-150	0.00320197	-0.00237679	0.00853917	0.00797875						-150	0.0254151	-0.00528769	0.00895269	0.0116913
-148	0.00312396	-0.00279313	0.0086503	0.00811643						-148	0.0262232	-0.00437331	0.00911984	0.0115442
-146	0.00307032	-0.00316814	0.00877352	0.00826201						-146	0.0270427	-0.00348029	0.00928188	0.0113953
-144	0.00308292	-0.00350965	0.00890605	0.00841394						-144	0.0278354	-0.00257837	0.00943744	0.0112518
-142	0.00313261	-0.00384955	0.00904172	0.00856514						-142	0.0286206	-0.00170945	0.00961347	0.0111383
-140	0.00320064	-0.00425179	0.00917344	0.00871038						-140	0.0292596	-0.000774726	0.00979098	0.011031
-138	0.00328611	-0.00468041	0.00929821	0.00886041						-138	0.0297694	0.000147231	0.00999043	0.0109286
-136	0.00337595	-0.00507031	0.00942058	0.00901906						-136	0.0301581	0.000955415	0.0102194	0.0108565
-134	0.00350483	-0.00545521	0.00953924	0.00919064						-134	0.0304192	0.00167924	0.010458	0.0107959
-132	0.00370539	-0.00584296	0.00965785	0.00937914						-132	0.0306222	0.00234425	0.0107307	0.0107531
-130	0.00397912	-0.00621919	0.00978656	0.00958038						-130	0.0308398	0.00307902	0.0110513	0.010726
-128	0.00429022	-0.00654047	0.00992328	0.00978699						-128	0.0309574	0.00376192	0.0113869	0.0107386
-126	0.00457008	-0.00684589	0.0100641	0.009996						-126	0.0309597	0.00449555	0.0117107	0.0107757
-124	0.00482956	-0.00712419	0.0102148	0.0102194						-124	0.0308325	0.0052067	0.012036	0.0108749
-122	0.00506948	-0.00735415	0.010371	0.0104564						-122	0.030611	0.005751	0.0123508	0.0110267
-120	0.00527263	-0.00759288	0.0105308	0.0107056						-120	0.0303577	0.00619778	0.0126455	0.0111996
-118	0.00546597	-0.00782726	0.0107009	0.0109503						-118	0.0301245	0.0066715	0.012885	0.0113651
-116	0.00562612	-0.00803273	0.0108757	0.0111885						-116	0.0299466	0.00723023	0.0130791	0.0115173
-114	0.00571015	-0.00816742	0.0110616	0.0114326						-114	0.0297818	0.00786378	0.0132239	0.0116742
-112	0.00574062	-0.0082515	0.0112578	0.0116873						-112	0.0297008	0.00855162	0.0133852	0.0118402
-110	0.00571642	-0.00830404	0.0114723	0.0119507						-110	0.0295755	0.00926181	0.0135778	0.011999
-108	0.00567339	-0.00837965	0.011711	0.012222						-108	0.0294604	0.0099347	0.0137836	0.012168
-106	0.00564432	-0.00851048	0.0119806	0.0125002						-106	0.0293257	0.0105591	0.0140307	0.012374
-104	0.0056014	-0.00864895	0.0122735	0.012786						-104	0.0291151	0.0111591	0.0143233	0.0126093
-102	0.00552719	-0.00875865	0.012583	0.0130762						-102	0.0288222	0.0117571	0.0146259	0.0128853
-100	0.00540445	-0.00886295	0.0129071	0.0133597						-100	0.0285281	0.0123391	0.0149637	0.0131969
-98	0.00527759	-0.0089334	0.0132432	0.0136391						-98	0.028322	0.0129268	0.0153362	0.0135345
-96	0.00511901	-0.00897282	0.0135826	0.0139074						-96	0.0281435	0.0135447	0.0156862	0.0138956
-94	0.00496426	-0.0089763	0.0139194	0.014172						-94	0.0279382	0.0141139	0.0160419	0.014281
-92	0.00485572	-0.00890807	0.0142643	0.0144483						-92	0.0276028	0.0145247	0.0163996	0.0146482
-90	0.00478393	-0.00875208	0.014618	0.0147383						-90	0.0272452	0.0147972	0.0167861	0.0149876
-88	0.00467726	-0.00851988	0.0149849	0.0150454						-88	0.0268928	0.0149852	0.0171727	0.015326
-86	0.00454317	-0.0082238	0.015365	0.0153717						-86	0.0264513	0.0150753	0.0175184	0.0156585
-84	0.00442083	-0.00790262	0.0157572	0.015718						-84	0.0258392	0.0150993	0.017811	0.015995
-82	0.00430761	-0.00756323	0.0161633	0.0160841						-82	0.0251575	0.0150785	0.0181027	0.0163545
-80	0.00416567	-0.00717569	0.0165808	0.0164671						-80	0.024544	0.0149517	0.018448	0.0167283
-78	0.00395279	-0.00678867	0.0170053	0.016873						-78	0.0239614	0.0147183	0.0188301	0.0171032
-76	0.00363161	-0.00642232	0.01743	0.0173036						-76	0.0233497	0.0145094	0.0192623	0.0174772
-74	0.00318111	-0.00610201	0.0178519	0.0177521						-74	0.0228072	0.0143031	0.0197112	0.0178276
-72	0.00260909	-0.00587953	0.0182654	0.0182146						-72	0.02226	0.0141322	0.0202102	0.0181878
-70	0.00195751	-0.005753	0.0186771	0.0186874						-70	0.0216052	0.0138963	0.0207877	0.0186207
-68	0.00128164	-0.00571878	0.019092	0.019175						-68	0.0208253	0.0136093	0.0214376	0.0191126
-66	0.000570291	-0.00577717	0.0195062	0.019683						-66	0.0199267	0.0133098	0.0221275	0.0196631
-64	-0.000168386	-0.00594772	0.0199238	0.0202028						-64	0.0188193	0.0129539	0.022867	0.0202366
-62	-0.000899059	-0.00620954	0.0203447	0.0207266						-62	0.0175341	0.0125955	0.0236385	0.0208552
-60	-0.00163635	-0.00658216	0.0207671	0.0212706						-60	0.0161309	0.0122283	0.0244378	0.0215429
-58	-0.00243144	-0.00711274	0.0211814	0.0218113						-58	0.0146195	0.0118735	0.0252785	0.0222971
-56	-0.00330749	-0.00773513	0.0215944	0.0223435						-56	0.0129726	0.0115725	0.0261656	0.0231063
-54	-0.00423853	-0.00845614	0.0220066	0.0228734						-54	0.0112531	0.0112945	0.0271007	0.0239654
-52	-0.00514453	-0.00926342	0.022421	0.0234065						-52	0.00950589	0.0109504	0.0280919	0.0249365
-50	-0.00602693	-0.0101975	0.0228331	0.0239434						-50	0.00776433	0.0104537	0.0291558	0.02602
-48	-0.00688741	-0.0112274	0.0232348	0.0244788						-48	0.00597193	0.00987549	0.0302755	0.0271959
-46	-0.00779075	-0.0123257	0.0236256	0.0250065						-46	0.0041586	0.00924938	0.0314618	0.0284633
-44	-0.00876603	-0.0134584	0.0240051	0.0255222						-44	0.0022354	0.00857824	0.0327097	0.0298033
-42	-0.00978525	-0.0146121	0.0243779	0.0260179						-42	0.000170844	0.00784273	0.0340217	0.0312101
-40	-0.0108293	-0.0157752	0.0247469	0.0264887						-40	-0.00198452	0.00701214	0.035373	0.0326616
-38	-0.0118976	-0.0170093	0.0251152	0.0269339						-38	-0.00420547	0.00603151	0.0367612	0.0341356
-36	-0.0130163	-0.0183366	0.0254741	0.0273378						-36	-0.00647552	0.0050539	0.0381736	0.0356436
-34	-0.014205	-0.0196702	0.0258278	0.0276968						-34	-0.0086985	0.00408312	0.0396365	0.0371558
-32	-0.0154173	-0.0209906	0.0261833	0.0280053						-32	-0.0108678	0.00293066	0.0411507	0.0386731
-30	-0.0166789	-0.0222595	0.0265324	0.0282551						-30	-0.0129622	0.00153167	0.0426818	0.0401684
-28	-0.0179273	-0.0235334	0.0268859	0.0284544						-28	-0.01508	-0.000167195	0.0441923	0.0416344
-26	-0.0191822	-0.0248224	0.0272367	0.0286053						-26	-0.0172387	-0.00203577	0.0456825	0.0430327
-24	-0.0204714	-0.0260647	0.0275943	0.028718						-24	-0.0194448	-0.00387768	0.0471396	0.0443691
-22	-0.021771	-0.0272182	0.0279526	0.0287895						-22	-0.0216669	-0.0057698	0.0485231	0.0456454
-20	-0.0230391	-0.0282599	0.0283197	0.0288398						-20	-0.0238622	-0.00777887	0.0498028	0.0468063
-18	-0.0242488	-0.0292164	0.0286898	0.0288828						-18	-0.0260164	-0.0100073	0.0509734	0.0478394
-16	-0.0254141	-0.0300002	0.029062	0.0289307						-16	-0.0281812	-0.012525	0.0519756	0.0487253
-14	-0.0264885	-0.0305994	0.0294305	0.0289776						-14	-0.0303891	-0.0152746	0.0528011	0.0494315
-12	-0.0274832	-0.031057	0.0297867	0.0290337						-12	-0.0326614	-0.0180938	0.053404	0.0499636
-10	-0.0283466	-0.0313665	0.0301235	0.0291002						-10	-0.0347684	-0.0208625	0.0537804	0.0503031
-8	-0.02902	-0.0315017	0.0304291	0.0291841						-8	-0.0365157	-0.0234323	0.0538905	0.0504769
-6	-0.0295032	-0.0314081	0.0306906	0.0292736						-6	-0.0379759	-0.0257233	0.0537428	0.0504422
-4	-0.0298233	-0.0311025	0.0308883	0.0293626						-4	-0.0391819	-0.0275976	0.0533215	0.0502053
-2	-0.0299189	-0.0305857	0.031012	0.0294348						-2	-0.0401892	-0.0293119	0.0526897	0.0498096
0	-0.0298762	-0.0299852	0.0310512	0.0294508						0	-0.0414252	-0.0311233	0.0520016	0.0492927
2	-0.0295739	-0.0296647	0.0306271	0.0291268						2	-0.0426693	-0.0329745	0.0507217	0.0482442
4	-0.0291196	-0.0292917	0.0301121	0.0287294						4	-0.0440019	-0.0346297	0.0494851	0.0471984
6	-0.0285866	-0.0289309	0.0295315	0.028279						6	-0.0451835	-0.0359643	0.0482924	0.0461273
8	-0.0280073	-0.0285687	0.0288989	0.0277915						8	-0.0459353	-0.0369289	0.0470806	0.0450169
10	-0.0273893	-0.0282502	0.0282322	0.0272809						10	-0.0462287	-0.0374918	0.0458134	0.0438513
12	-0.0268029	-0.0280049	0.0275428	0.0267575						12	-0.0461805	-0.0376887	0.0445	0.0426377
14	-0.0262994	-0.0277764	0.0268494	0.0262332						14	-0.0458831	-0.037577	0.0431923	0.0414206
16	-0.0259117	-0.0275347	0.0261681	0.0257307						16	-0.04547	-0.0371778	0.0419244	0.0402281
18	-0.0256148	-0.0272654	0.0255116	0.0252604						18	-0.0449926	-0.0365492	0.0407098	0.0391078
20	-0.0253789	-0.0269236	0.0248872	0.0248273						20	-0.0445043	-0.0358972	0.0395624	0.0380877
22	-0.0251784	-0.0264976	0.0242954	0.0244267						22	-0.0439429	-0.0350748	0.0384819	0.0371181
24	-0.0249391	-0.0259758	0.0237386	0.0240525						24	-0.0433027	-0.0341193	0.0373955	0.036191
26	-0.0246837	-0.0252587	0.0232157	0.0236974						26	-0.0425718	-0.0330588	0.0363491	0.0352957
28	-0.0243707	-0.0243939	0.022733	0.0233634						28	-0.0417687	-0.0319634	0.035297	0.0344422
30	-0.0239899	-0.0234306	0.02229	0.0230478						30	-0.040934	-0.0308464	0.0342589	0.0336262
32	-0.0235314	-0.0224348	0.0218814	0.0227367						32	-0.0399758	-0.0296524	0.0332211	0.0328826
34	-0.0229799	-0.0213275	0.0214975	0.0224126						34	-0.03902	-0.0282803	0.0321996	0.032195
36	-0.0223156	-0.0200992	0.0211351	0.0220784						36	-0.0379627	-0.0269241	0.0311623	0.0315091
38	-0.0215799	-0.0187394	0.0207833	0.0217415						38	-0.0368636	-0.0257093	0.030162	0.0308467
40	-0.0207922	-0.0172923	0.0204352	0.0213981						40	-0.0357212	-0.0245495	0.0292074	0.0302063
42	-0.0199402	-0.0157805	0.0200951	0.0210512						42	-0.0345562	-0.0235558	0.0282759	0.0295765
44	-0.019036	-0.0142268	0.0197587	0.0207007						44	-0.0335504	-0.0226621	0.0273702	0.0289727
46	-0.0181201	-0.0127177	0.0194227	0.020338						46	-0.0325903	-0.0216288	0.0264834	0.0283796
48	-0.0171936	-0.0112696	0.0190838	0.01996						48	-0.031602	-0.0204607	0.025612	0.0277938
50	-0.0162795	-0.00990712	0.0187418	0.0195724						50	-0.0304472	-0.0191614	0.024742	0.0272234
52	-0.0153329	-0.00868286	0.0183979	0.0191807						52	-0.0291535	-0.0178558	0.0238685	0.0266704
54	-0.0143601	-0.0075724	0.0180503	0.0187849						54	-0.0277124	-0.0165841	0.0229997	0.0261341
56	-0.01339	-0.00662398	0.017701	0.0183917						56	-0.026136	-0.0153695	0.0221685	0.0255904
58	-0.0124189	-0.00581626	0.0173516	0.0179966						58	-0.024474	-0.0141267	0.0213861	0.0250348
60	-0.0114638	-0.0051143	0.0170009	0.0175937						60	-0.0227565	-0.0128142	0.0206177	0.0244633
62	-0.0105081	-0.00454165	0.0166518	0.0171818						62	-0.021021	-0.011388	0.0198831	0.0238669
64	-0.00955871	-0.00404236	0.0163006	0.016756						64	-0.0192579	-0.00983712	0.019172	0.0232513
66	-0.00868999	-0.00358849	0.0159439	0.0163092						66	-0.0174488	-0.00826876	0.01846	0.0226042
68	-0.00792248	-0.00317286	0.0155831	0.015841						68	-0.0155609	-0.00677328	0.0177484	0.0219272
70	-0.0071812	-0.00282799	0.0152146	0.0153543						70	-0.0136871	-0.00533521	0.0170669	0.0212419
72	-0.00646217	-0.0025727	0.01484	0.014852						72	-0.0118092	-0.00404302	0.0164129	0.0205682
74	-0.00579687	-0.00242507	0.0144614	0.014337						74	-0.00994726	-0.00286566	0.0157898	0.0199081
76	-0.00516962	-0.00234141	0.0140774	0.0138162						76	-0.00812942	-0.00178883	0.0151843	0.0192568
78	-0.00459944	-0.0023245	0.0136871	0.0133002						78	-0.00628993	-0.000825091	0.0145903	0.0186298
80	-0.00411907	-0.00233027	0.0132988	0.0127916						80	-0.00449517	0.000105219	0.0140018	0.0179892
82	-0.00373524	-0.00234914	0.0129179	0.0123115						82	-0.00278352	0.000924669	0.013418	0.0173485
84	-0.00346403	-0.00236174	0.0125546	0.0118684						84	-0.00119217	0.00161662	0.0128348	0.0167314
86	-0.00329603	-0.00228681	0.0122172	0.0114549						86	0.000395083	0.00217741	0.0122802	0.0161387
88	-0.00317921	-0.00211809	0.0119047	0.0110872						88	0.00195819	0.00257645	0.0117408	0.0155451
90	-0.00310058	-0.00185318	0.0116102	0.0107756						90	0.00345684	0.00277218	0.0112171	0.0149938
92	-0.003056	-0.00152824	0.0113316	0.0105105						92	0.0049125	0.00283505	0.0106778	0.0145159
94	-0.00305613	-0.00119447	0.0110712	0.0102933						94	0.00622105	0.00281956	0.0101636	0.0141088
96	-0.00307986	-0.000890594	0.0108332	0.0101148						96	0.00733194	0.00275536	0.00971472	0.0137944
98	-0.00312611	-0.000594151	0.0106212	0.00997243						98	0.00821636	0.0027238	0.00932312	0.0135823
100	-0.00317818	-0.000330869	0.0104381	0.00985872						100	0.00889314	0.0026404	0.00899527	0.0134451
102	-0.00318583	-0.0001669	0.0102841	0.00976925						102	0.00940483	0.0025243	0.0087545	0.0133517
104	-0.00315841	-9.81318e-05	0.0101596	0.0097066						104	0.00983543	0.00241434	0.00863677	0.0132728
106	-0.00311321	-0.000107185	0.0100612	0.00966451						106	0.0101871	0.00241417	0.00865247	0.0131881
108	-0.00306951	-0.00017729	0.00998122	0.00963783						108	0.0104677	0.00257732	0.00877345	0.0130595
110	-0.00303439	-0.000262892	0.00991774	0.00962063						110	0.0105833	0.00297453	0.00896108	0.0129158
112	-0.00300521	-0.000383043	0.00987119	0.00962224						112	0.0106821	0.00358936	0.0091933	0.012763
114	-0.00296134	-0.000535172	0.00983981	0.00964135						114	0.0108382	0.00416997	0.00949363	0.0126025
116	-0.00293833	-0.000715119	0.00981361	0.0096697						116	0.0110631	0.00487759	0.00984453	0.0124317
118	-0.00290194	-0.000887069	0.00979203	0.00970573						118	0.0112674	0.0056876	0.0102044	0.0122768
120	-0.00283013	-0.00109349	0.0097714	0.00974757						120	0.0113908	0.00653743	0.0105991	0.012136
122	-0.00273261	-0.00126661	0.00975158	0.00978746						122	0.0114279	0.00737019	0.0109903	0.0119779
124	-0.00262868	-0.00141678	0.0097295	0.00981055						124	0.0113253	0.00819521	0.0113652	0.0118053
126	-0.00254379	-0.00156599	0.00970835	0.00980547						126	0.0110704	0.00897355	0.0117141	0.0116572
128	-0.00244503	-0.0017289	0.00968293	0.00976409						128	0.0107564	0.00967297	0.0120117	0.0115128
130	-0.00235003	-0.001929	0.00965423	0.00967093						130	0.0103884	0.0103889	0.0122505	0.0113882
132	-0.00230866	-0.0021062	0.00962367	0.00953357						132	0.0100109	0.0109898	0.0124895	0.0113151
134	-0.00229214	-0.00224245	0.00957984	0.00935826						134	0.00960407	0.0115411	0.012699	0.0112801
136	-0.00229238	-0.00233971	0.00952768	0.00916115						136	0.00920627	0.0120666	0.0128855	0.0112803
138	-0.00227553	-0.00236899	0.00946909	0.00894199						138	0.00889314	0.0125294	0.0130087	0.0113265
140	-0.00226367	-0.00233784	0.00940458	0.00870805						140	0.00864373	0.0129698	0.0131131	0.0114021
142	-0.00222857	-0.00224048	0.00932967	0.00847442						142	0.00847077	0.0132841	0.013222	0.0115079
144	-0.00217709	-0.00211598	0.00924762	0.00824062						144	0.00831996	0.0135022	0.0133398	0.0116259
146	-0.0021465	-0.00197517	0.00915983	0.00801242						146	0.00808949	0.0135368	0.0134394	0.0117153
148	-0.00211905	-0.00180835	0.00906269	0.00780099						148	0.00772115	0.0134072	0.0135105	0.0117823
150	-0.00210898	-0.00162481	0.00896219	0.00760531						150	0.00732883	0.0130858	0.0135462	0.0118131
152	-0.00212374	-0.00140529	0.00885431	0.00742624						152	0.00696385	0.0127526	0.0135664	0.0117942
154	-0.00216628	-0.00115763	0.00873153	0.00726407						154	0.00671999	0.0123799	0.0136069	0.011724
156	-0.00221558	-0.000907632	0.00859747	0.00712371						156	0.00655845	0.0120057	0.0136635	0.0116559
158	-0.00223507	-0.000639183	0.00846009	0.00700972						158	0.006356	0.0115683	0.013729	0.0115427
160	-0.00220884	-0.000322961	0.00832876	0.00691422						160	0.00614296	0.0110564	0.0137866	0.0114007
162	-0.00216388	2.36937e-06	0.00820408	0.00683773						162	0.00604312	0.0104428	0.0138276	0.0112375
164	-0.00209865	0.000281025	0.00807234	0.00678605						164	0.00595485	0.00986151	0.0138384	0.0110754
166	-0.00203633	0.000518838	0.00793034	0.00674859						166	0.00581841	0.0092769	0.0138378	0.0109382
168	-0.0019602	0.000700613	0.00777961	0.00672471						168	0.00561249	0.00872783	0.0138	0.0108038
170	-0.00187853	0.000848002	0.00763404	0.00671426						170	0.0053796	0.00816141	0.0137266	0.0106868
172	-0.00179281	0.00091756	0.00749251	0.00672053						172	0.00506171	0.00758537	0.0136252	0.0105917
174	-0.001694	0.000914923	0.00735588	0.00675264						174	0.00459017	0.00701058	0.0134865	0.0104868
176	-0.00157307	0.000834206	0.00722199	0.0068023						176	0.00398117	0.00652205	0.0133019	0.0103876
178	-0.0014316	0.000726673	0.00708871	0.00686628						178	0.00334685	0.00611014	0.013112	0.0102916
180	-0.00129375	0.000626276	0.00696151	0.0069427						180	0.00271523	0.00571932	0.0129305	0.0102063
182	-0.00113673	0.000526305	0.00683989	0.00702673						182	0.00212771	0.00534149	0.0127307	0.0101434
184	-0.000986458	0.000461107	0.00672508	0.00711012						184	0.00155942	0.00492462	0.012523	0.0101264
186	-0.000822899	0.000429408	0.00662175	0.00720211						186	0.000936263	0.00446832	0.0123325	0.0101332
188	-0.000636306	0.000417208	0.00652103	0.00730506						188	0.000293531	0.00402957	0.0121161	0.0101473
190	-0.000483692	0.000408067	0.00642119	0.00741416						190	-0.000298869	0.00364997	0.0118891	0.0101854
192	-0.000334778	0.000407622	0.00632779	0.00752496						192	-0.000885167	0.00340055	0.0117025	0.0102297
194	-0.000152151	0.000402975	0.00623879	0.00763263						194	-0.00143154	0.00313967	0.0115771	0.0102802
196	4.9522e-05	0.00039153	0.00616537	0.00773357						196	-0.00188046	0.00286835	0.0115053	0.0103135
198	0.00027072	0.000376263	0.00610826	0.00782586						198	-0.00224512	0.00253852	0.0114801	0.0103265
200	0.000500645	0.000372334	0.00607021	0.00790697						200	-0.00248337	0.00211946	0.0115007	0.0102917
202	0.000735694	0.000359236	0.00605773	0.00797525						202	-0.00255749	0.00165289	0.0115658	0.0102608
204	0.000962291	0.000310179	0.00606637	0.00803375						204	-0.00247237	0.00119612	0.0116656	0.0102428
206	0.0011336	0.000202088	0.00608868	0.00808165						206	-0.00237098	0.000797796	0.0117831	0.0101894
208	0.00125781	3.56622e-05	0.00612288	0.00811803						208	-0.00218949	0.000512141	0.0119469	0.010114
210	0.00132048	-0.000209394	0.00615405	0.00815091						210	-0.00202273	0.000311356	0.0121051	0.0100395
212	0.0012658	-0.000524726	0.0061931	0.00818313						212	-0.00196424	5.45523e-05	0.0122477	0.00997058
214	0.00110949	-0.000844618	0.00623779	0.00822047						214	-0.00189816	-0.000308052	0.0123832	0.00991665
216	0.000901387	-0.00115112	0.00628079	0.00825519						216	-0.00183424	-0.000696139	0.012508	0.00987052
218	0.000656518	-0.00144834	0.00632041	0.00828661						218	-0.00185404	-0.00111048	0.0126405	0.00985207
220	0.000365506	-0.00172943	0.00634573	0.00830995						220	-0.0019076	-0.00152201	0.0127742	0.00983597
222	8.97937e-05	-0.00200327	0.00635921	0.00831939						222	-0.00199612	-0.00188031	0.0128945	0.00979644
224	-0.000144445	-0.00224965	0.00637134	0.00831301						224	-0.00213332	-0.00224872	0.0129822	0.00972849
226	-0.000317994	-0.0024531	0.00638431	0.00828689						226	-0.00233735	-0.00267258	0.0130276	0.00968526
228	-0.000448526	-0.00260872	0.00638697	0.00824112						228	-0.00263665	-0.0030759	0.0130517	0.00965829
230	-0.000576201	-0.00272827	0.00638349	0.00818146						230	-0.00305884	-0.00342028	0.0130158	0.0096435
232	-0.000687851	-0.00283005	0.00636844	0.0081033						232	-0.0034563	-0.00376594	0.0129301	0.00964573
234	-0.000745489	-0.00288926	0.00634084	0.00800858						234	-0.00381618	-0.00408368	0.0128314	0.00965191
236	-0.000772051	-0.00289734	0.00630089	0.00790878						236	-0.00412898	-0.00444113	0.0127116	0.00966095
238	-0.000849244	-0.00286446	0.00625846	0.00780784						238	-0.00439908	-0.0047741	0.0125581	0.0096827
240	-0.000928913	-0.00279234	0.00621312	0.00770655						240	-0.00463971	-0.00502912	0.0123947	0.00971578
242	-0.000984453	-0.00270192	0.00615043	0.00760185						242	-0.00484141	-0.00529439	0.0122311	0.0097405
244	-0.000983564	-0.00260306	0.00606771	0.00749439						244	-0.00495126	-0.0056252	0.0120663	0.00977107
246	-0.000935419	-0.00249946	0.00596448	0.00738863						246	-0.00490682	-0.00593094	0.0119114	0.0097855
248	-0.000833781	-0.00238699	0.00584949	0.00727928						248	-0.00481333	-0.00612216	0.0117657	0.00980453
250	-0.000714051	-0.00226922	0.00573629	0.0071731						250	-0.00468451	-0.00620657	0.0116384	0.00983075
252	-0.000575638	-0.00210941	0.00562617	0.00706573						252	-0.00446113	-0.0062532	0.0115157	0.00983338
254	-0.000459358	-0.00190781	0.00551198	0.00696252						254	-0.00421509	-0.00627162	0.0113843	0.00983439
[truncated: 123 more rows]
