# Supplementary material for: Temporally organized representations of reward and risk in the human brain
Source: Nat Commun. 2024 Mar 9;15:2162. doi: 10.1038/s41467-024-46094-1 (PMC10924934; doi:10.1038/s41467-024-46094-1)
Supplement: Supplementary file 4 — Source Data [file 41467_2024_46094_MOESM4_ESM.zip › Source Data/supplementary/figureS4.xlsx]

## Sheet: figureS4.i
ROC AUC		RiPE test
	times	0	0.00199601	0.00399202	0.00598802	0.00798403	0.00998004	0.011976	0.0139721	0.0159681	0.0179641	0.0199601	0.0219561	0.0239521	0.0259481	0.0279441	0.0299401	0.0319361	0.0339321	0.0359281	0.0379242	0.0399202	0.0419162	0.0439122	0.0459082	0.0479042	0.0499002	0.0518962	0.0538922	0.0558882	0.0578842	0.0598802	0.0618762	0.0638723	0.0658683	0.0678643	0.0698603	0.0718563	0.0738523	0.0758483	0.0778443	0.0798403	0.0818363	0.0838323	0.0858283	0.0878244	0.0898204	0.0918164	0.0938124
RePE train	0	0.479486	0.479251	0.48192	0.480676	0.479577	0.478054	0.476447	0.478125	0.4728	0.481285	0.484158	0.481279	0.484019	0.482846	0.485751	0.488306	0.487105	0.487712	0.484602	0.483427	0.487301	0.489745	0.488532	0.487375	0.484619	0.487426	0.487396	0.489684	0.488454	0.488674	0.491605	0.49093	0.499621	0.496162	0.498785	0.504625	0.504515	0.505294	0.503061	0.501124	0.505066	0.508094	0.509958	0.517891	0.521379	0.52411	0.526558	0.527184
	0.00199601	0.484584	0.4874	0.489751	0.49377	0.49178	0.493696	0.489667	0.492241	0.490451	0.496732	0.500341	0.497537	0.497465	0.493024	0.498164	0.500286	0.497515	0.497654	0.49905	0.500038	0.502002	0.503753	0.501236	0.4999	0.499391	0.497869	0.496896	0.498221	0.497995	0.498366	0.502933	0.496649	0.499414	0.496227	0.498903	0.505588	0.508356	0.50887	0.509459	0.50899	0.513147	0.515782	0.520111	0.522435	0.521901	0.521565	0.522565	0.519288
	0.00399202	0.482067	0.483508	0.488007	0.493176	0.492389	0.491771	0.489334	0.489694	0.486765	0.492789	0.49812	0.495195	0.497335	0.494786	0.496938	0.502252	0.502078	0.501713	0.500763	0.503924	0.503818	0.50192	0.498787	0.499435	0.498312	0.497149	0.495305	0.497616	0.495404	0.494395	0.496107	0.494976	0.498944	0.496574	0.498374	0.504311	0.503023	0.504678	0.505771	0.507354	0.50556	0.510152	0.511362	0.515059	0.518137	0.518692	0.517511	0.512551
	0.00598802	0.484709	0.485589	0.486267	0.490087	0.486402	0.48645	0.4853	0.484455	0.481942	0.48641	0.490933	0.489844	0.491444	0.491018	0.493068	0.495758	0.490897	0.491865	0.48921	0.489779	0.488386	0.486439	0.485684	0.484167	0.48771	0.490377	0.490259	0.490234	0.489892	0.489436	0.48956	0.487219	0.492929	0.491236	0.491216	0.496775	0.496921	0.49689	0.498171	0.497167	0.502753	0.504674	0.505884	0.506269	0.506376	0.506085	0.508747	0.504971
	0.00798403	0.495793	0.497222	0.497722	0.498057	0.494033	0.491215	0.490618	0.490983	0.48792	0.491751	0.495567	0.492848	0.494985	0.493786	0.493733	0.496632	0.4945	0.496562	0.490721	0.494341	0.49362	0.491962	0.490554	0.487797	0.491247	0.492632	0.491693	0.493221	0.494748	0.496066	0.493306	0.48992	0.497669	0.496329	0.497408	0.500918	0.502847	0.502058	0.502973	0.503988	0.506619	0.505417	0.504957	0.500923	0.501307	0.501348	0.505008	0.503671
	0.00998004	0.496653	0.49718	0.497458	0.498217	0.494783	0.493536	0.491959	0.49183	0.485542	0.494131	0.496066	0.493764	0.49329	0.492589	0.493366	0.497835	0.497642	0.497008	0.496361	0.496296	0.494543	0.493782	0.494158	0.49249	0.494041	0.493928	0.492205	0.4964	0.498961	0.498016	0.495261	0.492739	0.497941	0.500512	0.501737	0.50346	0.502014	0.499803	0.500781	0.501824	0.503878	0.503535	0.502228	0.498396	0.497164	0.498571	0.501922	0.50043
	0.011976	0.494921	0.492654	0.490134	0.491572	0.490133	0.488619	0.485274	0.484994	0.48112	0.486996	0.49109	0.492023	0.491619	0.490815	0.49017	0.497697	0.494737	0.493017	0.488994	0.489354	0.487081	0.484898	0.484137	0.484869	0.487112	0.491834	0.491412	0.491996	0.491036	0.49046	0.483087	0.484068	0.490094	0.490913	0.494972	0.496094	0.492816	0.493683	0.493544	0.492064	0.493587	0.493929	0.496721	0.494528	0.496396	0.496551	0.499104	0.498222
	0.0139721	0.499343	0.499771	0.498789	0.501117	0.496867	0.496018	0.495318	0.491511	0.487887	0.493568	0.49599	0.496388	0.496657	0.495626	0.496262	0.499431	0.5007	0.498927	0.494245	0.49272	0.488742	0.487511	0.485156	0.489461	0.492035	0.496324	0.494551	0.497381	0.496016	0.494574	0.488422	0.488168	0.493783	0.495943	0.497469	0.500544	0.497885	0.499621	0.498492	0.497101	0.494946	0.494647	0.497185	0.49633	0.498149	0.499101	0.49715	0.49669
	0.0159681	0.500939	0.498192	0.498295	0.498143	0.494459	0.493652	0.490339	0.488839	0.4839	0.4906	0.493084	0.49324	0.490046	0.491679	0.491942	0.493626	0.492942	0.493473	0.487934	0.484646	0.481417	0.481313	0.480424	0.483541	0.487241	0.493104	0.493358	0.494372	0.494226	0.491718	0.48747	0.487096	0.493316	0.49682	0.501469	0.502031	0.497646	0.497546	0.496127	0.494144	0.492223	0.49306	0.496067	0.492099	0.49254	0.494852	0.496991	0.496603
	0.0179641	0.505531	0.501605	0.500217	0.502005	0.498636	0.495977	0.492946	0.489494	0.485101	0.491821	0.494993	0.494156	0.492896	0.494011	0.492946	0.494372	0.491829	0.492312	0.489571	0.486078	0.482136	0.481639	0.47971	0.480984	0.486837	0.492644	0.490997	0.49306	0.491497	0.490037	0.48359	0.483757	0.490518	0.49188	0.497094	0.499738	0.494464	0.49601	0.4956	0.494019	0.495083	0.495639	0.497511	0.495196	0.497509	0.499667	0.500109	0.501869
	0.0199601	0.504876	0.502593	0.502518	0.502059	0.496434	0.494949	0.492644	0.486278	0.483859	0.48661	0.48812	0.485956	0.491626	0.491874	0.491458	0.493319	0.490495	0.491269	0.486412	0.485045	0.481798	0.479177	0.4794	0.478842	0.485558	0.488244	0.488505	0.492456	0.492591	0.492063	0.485	0.48379	0.488798	0.490716	0.491095	0.496451	0.492379	0.495038	0.497124	0.497219	0.49844	0.497375	0.498848	0.495461	0.497383	0.497768	0.498699	0.497701
	0.0219561	0.503941	0.503444	0.503662	0.501785	0.497158	0.494236	0.492867	0.48745	0.484645	0.488069	0.492423	0.491117	0.49522	0.496103	0.494318	0.496104	0.491911	0.492245	0.488467	0.485323	0.482073	0.48084	0.479901	0.477773	0.485099	0.487925	0.487743	0.493789	0.496316	0.491043	0.487629	0.484926	0.487348	0.488671	0.489674	0.494767	0.490706	0.494526	0.494665	0.49564	0.495642	0.495176	0.496382	0.493926	0.496558	0.496926	0.497557	0.496572
	0.0239521	0.497473	0.497876	0.49775	0.49331	0.491267	0.488244	0.489575	0.481285	0.478915	0.480853	0.48642	0.487662	0.49225	0.496825	0.494896	0.496031	0.492459	0.492563	0.491011	0.488537	0.486186	0.482407	0.482402	0.482099	0.488238	0.48771	0.487374	0.490879	0.493645	0.494159	0.48612	0.483147	0.4854	0.484579	0.484404	0.489461	0.48458	0.487544	0.48947	0.490856	0.490761	0.488198	0.486971	0.484406	0.487491	0.485034	0.485285	0.487147
	0.0259481	0.502791	0.501256	0.506487	0.500867	0.495041	0.493748	0.495017	0.490394	0.490794	0.489985	0.493604	0.495253	0.498851	0.504319	0.504344	0.506104	0.504125	0.503914	0.502934	0.501565	0.501241	0.500669	0.496057	0.495796	0.500805	0.498429	0.496083	0.499917	0.50342	0.504661	0.498574	0.493601	0.494616	0.492876	0.492123	0.495661	0.49391	0.497942	0.501631	0.504747	0.507485	0.504953	0.500419	0.495856	0.498004	0.494809	0.489352	0.488659
	0.0279441	0.498227	0.496774	0.49964	0.495522	0.492466	0.492215	0.49645	0.494446	0.497462	0.494069	0.494559	0.495141	0.498568	0.498967	0.501939	0.505372	0.502257	0.505628	0.506139	0.504451	0.503823	0.503411	0.501861	0.50232	0.50317	0.50136	0.502133	0.505188	0.505297	0.503437	0.501767	0.495222	0.49227	0.492515	0.492384	0.493491	0.490869	0.494808	0.497444	0.496145	0.501713	0.504196	0.50083	0.496744	0.49603	0.494047	0.487373	0.483789
	0.0299401	0.502095	0.502586	0.501169	0.499107	0.495667	0.496123	0.502126	0.502347	0.506234	0.5002	0.502148	0.500959	0.506002	0.509936	0.50929	0.5087	0.507287	0.507916	0.509336	0.511568	0.512892	0.511112	0.508919	0.508172	0.512127	0.509405	0.506834	0.508721	0.51036	0.507121	0.504935	0.501134	0.494864	0.492359	0.49239	0.494919	0.490747	0.493087	0.498183	0.497051	0.498124	0.499	0.495281	0.488729	0.486218	0.483901	0.479991	0.475814
	0.0319361	0.500504	0.499611	0.498729	0.494729	0.490895	0.492649	0.495031	0.497374	0.502028	0.49545	0.497213	0.498805	0.502316	0.505673	0.505611	0.505092	0.503159	0.505419	0.505314	0.504649	0.506141	0.504671	0.503145	0.506427	0.511061	0.506933	0.506622	0.505572	0.506277	0.502305	0.499211	0.496295	0.492765	0.488418	0.485487	0.484299	0.482129	0.485204	0.489577	0.487548	0.487766	0.48931	0.486444	0.48037	0.479912	0.477171	0.470034	0.468914
	0.0339321	0.491124	0.49275	0.494161	0.487327	0.485089	0.48664	0.490553	0.494428	0.498452	0.490065	0.487075	0.486697	0.487288	0.488815	0.493201	0.495552	0.494755	0.494901	0.50087	0.504612	0.509339	0.506254	0.505559	0.503797	0.506394	0.503492	0.506656	0.507594	0.506837	0.507648	0.503818	0.501567	0.496316	0.488955	0.48872	0.488816	0.491502	0.496588	0.500134	0.501155	0.497431	0.497298	0.494584	0.489964	0.489615	0.488597	0.480366	0.479631
	0.0359281	0.490696	0.494934	0.496546	0.488604	0.487401	0.488171	0.490556	0.496124	0.495863	0.490586	0.485115	0.483502	0.484302	0.488609	0.48965	0.491462	0.49363	0.493627	0.497265	0.500976	0.504869	0.505519	0.50305	0.503811	0.503349	0.503751	0.507319	0.508202	0.509272	0.510004	0.506729	0.502905	0.496717	0.490541	0.487118	0.486757	0.491504	0.495685	0.499911	0.500133	0.495304	0.492536	0.491519	0.49032	0.489984	0.484664	0.480205	0.478301
	0.0379242	0.487065	0.490496	0.49186	0.485737	0.484229	0.486672	0.488912	0.494803	0.497373	0.488861	0.487019	0.483943	0.485716	0.486397	0.489313	0.490236	0.488925	0.489253	0.49319	0.495964	0.499518	0.502295	0.500631	0.499041	0.49996	0.499935	0.502254	0.503579	0.503542	0.502922	0.501181	0.499538	0.493318	0.481628	0.476789	0.480156	0.484816	0.488986	0.494262	0.494957	0.493725	0.494485	0.494266	0.496175	0.49522	0.490026	0.487393	0.48388
	0.0399202	0.491607	0.49394	0.494359	0.488143	0.486908	0.490233	0.490019	0.493829	0.497249	0.491546	0.489964	0.486593	0.486972	0.486971	0.490982	0.491802	0.491933	0.493142	0.496463	0.49976	0.505072	0.505654	0.504061	0.50302	0.505825	0.505723	0.508133	0.507853	0.507266	0.506549	0.505695	0.502228	0.495379	0.484772	0.480887	0.480164	0.485454	0.489936	0.494826	0.493785	0.493582	0.493576	0.491088	0.492257	0.490805	0.48883	0.483842	0.481655
	0.0419162	0.505415	0.506553	0.506305	0.50254	0.500267	0.502158	0.50091	0.505371	0.509063	0.50181	0.499883	0.498254	0.495546	0.495961	0.499246	0.498641	0.497752	0.500556	0.499218	0.501789	0.507183	0.509948	0.507595	0.504937	0.508501	0.508189	0.510639	0.512813	0.514729	0.514648	0.514703	0.507064	0.501064	0.489504	0.483418	0.481345	0.485832	0.491912	0.496692	0.497041	0.497318	0.498056	0.494355	0.493166	0.493366	0.49102	0.486809	0.481271
	0.0439122	0.508564	0.512916	0.509259	0.507674	0.506207	0.507405	0.506731	0.508534	0.512521	0.504143	0.502623	0.502056	0.49967	0.499245	0.502412	0.500597	0.498765	0.503241	0.502847	0.502959	0.507453	0.510998	0.511208	0.507761	0.510314	0.512462	0.513083	0.513847	0.517209	0.518315	0.516919	0.511467	0.50366	0.491839	0.482637	0.480347	0.486285	0.490683	0.495864	0.496999	0.496482	0.495009	0.493909	0.490337	0.489283	0.487247	0.482485	0.477875
	0.0459082	0.509095	0.512131	0.508702	0.507502	0.50686	0.506676	0.507463	0.508084	0.510388	0.504971	0.503641	0.503347	0.49961	0.498492	0.501806	0.500223	0.499136	0.501536	0.502307	0.50305	0.508955	0.510656	0.508491	0.506173	0.508628	0.511304	0.511411	0.514992	0.516764	0.514777	0.513668	0.507678	0.500479	0.490252	0.479175	0.476914	0.483053	0.488978	0.492585	0.494874	0.492269	0.4932	0.491085	0.48976	0.490315	0.485709	0.483805	0.477184
	0.0479042	0.501945	0.506986	0.505275	0.504438	0.503376	0.503255	0.499836	0.500949	0.501246	0.497097	0.496241	0.492484	0.491964	0.492303	0.494907	0.495545	0.494986	0.495871	0.496636	0.500756	0.504993	0.505969	0.504959	0.501408	0.506105	0.506361	0.509011	0.510252	0.510209	0.50817	0.505811	0.499674	0.492526	0.481198	0.472614	0.470275	0.472868	0.476754	0.480487	0.48103	0.477818	0.477559	0.474445	0.473503	0.475449	0.471021	0.47027	0.465184
	0.0499002	0.500659	0.503386	0.504834	0.504992	0.502707	0.507527	0.505297	0.506288	0.506418	0.499288	0.496355	0.495136	0.493393	0.494108	0.494525	0.4963	0.49588	0.49776	0.499116	0.501843	0.508214	0.508051	0.504052	0.504145	0.508558	0.509983	0.51028	0.512652	0.514537	0.511419	0.507935	0.501475	0.491008	0.480628	0.472383	0.469541	0.467839	0.469382	0.471286	0.473285	0.470637	0.466279	0.465266	0.460574	0.460318	0.457319	0.455172	0.450042
	0.0518962	0.500688	0.504081	0.505642	0.511233	0.511792	0.514886	0.51594	0.516742	0.517422	0.51006	0.505283	0.502797	0.503695	0.502352	0.503004	0.506553	0.506041	0.505602	0.507821	0.510025	0.51253	0.511611	0.509859	0.509136	0.514195	0.514844	0.516162	0.516605	0.517631	0.51578	0.508688	0.502556	0.495703	0.485956	0.480633	0.474224	0.472392	0.472503	0.472839	0.474175	0.472038	0.469698	0.466432	0.462402	0.460635	0.458369	0.455101	0.450735
	0.0538922	0.503738	0.5094	0.510992	0.511908	0.514043	0.515422	0.518427	0.519656	0.520828	0.515498	0.510574	0.509707	0.510166	0.508247	0.509037	0.510114	0.509571	0.509762	0.510071	0.511846	0.513153	0.514236	0.512733	0.515021	0.516909	0.51893	0.518149	0.519421	0.521139	0.520305	0.511472	0.504835	0.496982	0.489709	0.482458	0.475266	0.47357	0.472697	0.474203	0.475348	0.470259	0.465447	0.464522	0.460183	0.458221	0.454711	0.45109	0.447308
	0.0558882	0.509179	0.516476	0.517606	0.51771	0.518044	0.520894	0.524335	0.52456	0.527624	0.522762	0.518502	0.516449	0.516465	0.513939	0.513638	0.513969	0.513467	0.5134	0.510822	0.512551	0.516221	0.515225	0.514101	0.516473	0.519317	0.51852	0.518892	0.519323	0.521505	0.518946	0.511975	0.506311	0.497328	0.489201	0.481162	0.476413	0.473918	0.471274	0.47255	0.47313	0.470504	0.465672	0.464329	0.458508	0.45676	0.453732	0.449821	0.444759
	0.0578842	0.504699	0.511687	0.515622	0.516597	0.515176	0.517434	0.522106	0.52142	0.522533	0.518977	0.514929	0.514435	0.514372	0.514125	0.512953	0.512045	0.508429	0.508672	0.509522	0.510511	0.512942	0.511673	0.510904	0.512699	0.516872	0.514813	0.515259	0.515616	0.520232	0.517205	0.512171	0.506508	0.49948	0.489334	0.483706	0.478135	0.474793	0.470103	0.469138	0.470433	0.468321	0.46371	0.464738	0.457538	0.454432	0.452873	0.446919	0.443444
	0.0598802	0.508715	0.513474	0.515568	0.515953	0.514887	0.517156	0.521537	0.520546	0.522873	0.516876	0.514301	0.513122	0.513441	0.511714	0.509	0.506903	0.505379	0.504469	0.504356	0.503307	0.504503	0.50458	0.504665	0.505047	0.508452	0.508082	0.5089	0.50967	0.514211	0.512075	0.505287	0.500308	0.493661	0.486494	0.479741	0.473643	0.470346	0.465256	0.466315	0.466421	0.463371	0.459211	0.460732	0.455285	0.454639	0.44996	0.445952	0.444571
	0.0618762	0.510268	0.51758	0.518905	0.521027	0.519304	0.521115	0.524964	0.524148	0.52429	0.520616	0.517203	0.517619	0.518525	0.515737	0.514383	0.508917	0.508383	0.508299	0.506345	0.50529	0.508516	0.507009	0.507838	0.508829	0.51047	0.511096	0.510937	0.512386	0.516294	0.515072	0.508208	0.503983	0.496948	0.487816	0.483127	0.477697	0.472874	0.469026	0.471115	0.471308	0.468948	0.466459	0.463301	0.456128	0.45526	0.450475	0.448282	0.442324
	0.0638723	0.512543	0.518245	0.519432	0.521247	0.519804	0.522398	0.524515	0.521367	0.524838	0.521717	0.515317	0.51798	0.517355	0.51549	0.512299	0.509234	0.507416	0.506965	0.506062	0.503926	0.506043	0.505647	0.504759	0.507709	0.509878	0.509857	0.511175	0.511619	0.515711	0.514487	0.507194	0.503401	0.497897	0.488846	0.484386	0.478735	0.47465	0.472029	0.473841	0.473642	0.471196	0.468508	0.4657	0.45754	0.455946	0.4519	0.449759	0.444983
	0.0658683	0.513983	0.518488	0.518374	0.521074	0.518468	0.519103	0.521172	0.519911	0.522595	0.516987	0.511406	0.512697	0.512021	0.508437	0.506628	0.502463	0.500227	0.499981	0.497908	0.496363	0.498245	0.496003	0.494939	0.497949	0.500849	0.503224	0.505874	0.505774	0.508248	0.507275	0.500448	0.497059	0.492425	0.484124	0.477785	0.471237	0.468824	0.466729	0.469081	0.469409	0.465315	0.463537	0.4608	0.45664	0.455721	0.452048	0.450589	0.445847
	0.0678643	0.521314	0.525465	0.524075	0.524356	0.521711	0.524142	0.52645	0.524644	0.526638	0.521794	0.51684	0.516991	0.517078	0.513709	0.510161	0.504377	0.502308	0.503264	0.500377	0.498124	0.499513	0.497008	0.496962	0.498775	0.502802	0.505324	0.506373	0.505878	0.508659	0.507737	0.502798	0.49879	0.494143	0.486878	0.480286	0.475766	0.472239	0.470228	0.473061	0.475883	0.471998	0.468567	0.467497	0.461683	0.459739	0.457127	0.453594	0.450032
	0.0698603	0.525749	0.527508	0.525245	0.525411	0.525024	0.524233	0.525603	0.525645	0.527501	0.520126	0.515939	0.517069	0.51921	0.51488	0.511061	0.504021	0.501438	0.501964	0.500519	0.496402	0.496343	0.495503	0.495175	0.500062	0.502386	0.504914	0.505581	0.50594	0.506874	0.506764	0.504812	0.49786	0.493702	0.487316	0.480559	0.476095	0.47277	0.474858	0.478039	0.479877	0.474833	0.472898	0.470526	0.464562	0.462864	0.461547	0.460055	0.454857
	0.0718563	0.527006	0.529338	0.527827	0.526097	0.525503	0.525946	0.52757	0.52789	0.528353	0.521575	0.515612	0.518601	0.519943	0.515535	0.510595	0.502681	0.501888	0.501279	0.49886	0.495213	0.495161	0.494654	0.493362	0.49846	0.500768	0.501775	0.504735	0.505087	0.50599	0.505101	0.503347	0.496759	0.489692	0.483595	0.477834	0.474363	0.472414	0.474711	0.478006	0.478955	0.476742	0.475367	0.472582	0.470298	0.469885	0.467091	0.4638	0.459221
	0.0738523	0.524766	0.527923	0.528931	0.524987	0.523276	0.525884	0.527865	0.527355	0.53048	0.523887	0.519485	0.519427	0.521618	0.514986	0.510238	0.503923	0.499619	0.498951	0.497167	0.494959	0.495026	0.493483	0.492144	0.497356	0.501382	0.502794	0.504586	0.505115	0.507224	0.50689	0.504113	0.500045	0.493922	0.487963	0.481329	0.475253	0.475136	0.476371	0.482025	0.482696	0.479684	0.477852	0.476262	0.471071	0.470415	0.466431	0.465137	0.45911
	0.0758483	0.52597	0.526404	0.527811	0.523562	0.522206	0.522957	0.525653	0.526055	0.530011	0.523999	0.519897	0.520159	0.521665	0.513652	0.510455	0.503376	0.49912	0.498761	0.496644	0.49421	0.495094	0.494184	0.493331	0.498202	0.503008	0.504705	0.506888	0.50601	0.50766	0.509598	0.505413	0.501911	0.495281	0.489998	0.484769	0.478311	0.47714	0.479596	0.485656	0.486757	0.484354	0.480931	0.477556	0.471462	0.471266	0.468444	0.464824	0.459638
	0.0778443	0.527239	0.529576	0.530261	0.52818	0.52676	0.526206	0.526928	0.525977	0.530897	0.523499	0.51995	0.519763	0.520731	0.513405	0.507216	0.50032	0.497996	0.49949	0.497551	0.493382	0.49278	0.492002	0.491077	0.495362	0.503931	0.505191	0.507804	0.508618	0.509175	0.508453	0.505739	0.503363	0.497026	0.490114	0.485082	0.480267	0.47701	0.478625	0.486091	0.488866	0.486021	0.482857	0.480161	0.475193	0.473898	0.470957	0.468704	0.46105
	0.0798403	0.532259	0.534191	0.534965	0.532838	0.532364	0.52925	0.530326	0.532564	0.533998	0.525402	0.52552	0.526182	0.524718	0.519387	0.510271	0.503247	0.497987	0.501915	0.498879	0.490741	0.491553	0.491901	0.490561	0.493866	0.500704	0.503644	0.506013	0.505106	0.506829	0.507281	0.506325	0.502159	0.496384	0.490376	0.483195	0.480794	0.478703	0.481642	0.487236	0.48956	0.490302	0.487279	0.485872	0.481863	0.48215	0.477962	0.477621	0.472032
	0.0818363	0.528684	0.529838	0.527779	0.524572	0.524365	0.522134	0.522676	0.523944	0.525892	0.519495	0.519638	0.519995	0.518012	0.510426	0.503461	0.493044	0.488504	0.487174	0.485745	0.478143	0.478073	0.481442	0.480993	0.486951	0.492747	0.496534	0.499301	0.500287	0.498629	0.500653	0.503176	0.499514	0.495524	0.487549	0.482952	0.480383	0.475556	0.477539	0.48372	0.483341	0.482847	0.482059	0.481635	0.477218	0.479164	0.476405	0.474883	0.471448
	0.0838323	0.517814	0.518196	0.516133	0.513812	0.510737	0.510267	0.508723	0.513689	0.512438	0.509065	0.508348	0.509491	0.504745	0.498105	0.492162	0.479339	0.473422	0.472791	0.467999	0.462546	0.463046	0.463587	0.466321	0.470418	0.477486	0.481198	0.482799	0.48389	0.483686	0.482299	0.486835	0.484226	0.478065	0.476458	0.470713	0.46826	0.463767	0.465356	0.469209	0.469764	0.467584	0.464471	0.464636	0.462842	0.467072	0.465728	0.467085	0.466873
	0.0858283	0.511282	0.511247	0.511267	0.509068	0.505845	0.504925	0.503582	0.505993	0.507427	0.503708	0.500807	0.503494	0.499333	0.492444	0.485164	0.473771	0.469539	0.468408	0.46367	0.456781	0.456196	0.458668	0.460103	0.464534	0.472347	0.47623	0.477528	0.477979	0.476111	0.474353	0.478851	0.476123	0.469052	0.466734	0.463363	0.460391	0.455684	0.456681	0.458483	0.458548	0.456523	0.455304	0.455483	0.456649	0.462032	0.462241	0.463416	0.465335
	0.0878244	0.515615	0.517409	0.513229	0.514097	0.511844	0.511038	0.510351	0.514017	0.513916	0.510025	0.509526	0.508958	0.508315	0.499653	0.491199	0.481787	0.476681	0.475517	0.471972	0.463446	0.46638	0.470052	0.469271	0.475642	0.483186	0.488312	0.48927	0.488621	0.487565	0.484898	0.488128	0.485893	0.479796	0.473788	0.467733	0.46711	0.46309	0.464849	0.468736	0.47018	0.467709	0.46307	0.46354	0.463849	0.466341	0.46407	0.466337	0.465554
	0.0898204	0.514727	0.517955	0.513341	0.514005	0.510887	0.511172	0.512075	0.517574	0.515273	0.512162	0.509193	0.50751	0.503888	0.498413	0.491461	0.482403	0.48165	0.480384	0.478588	0.469173	0.46884	0.475228	0.476064	0.482019	0.487523	0.491291	0.493424	0.492109	0.491758	0.488546	0.490068	0.486686	0.482371	0.476527	0.472133	0.46966	0.467421	0.467769	0.470221	0.471352	0.47115	0.466941	0.468707	0.469568	0.471272	0.466806	0.468579	0.464526
	0.0918164	0.513218	0.516966	0.515446	0.514674	0.513242	0.51448	0.515549	0.519054	0.519049	0.515969	0.510487	0.511043	0.507795	0.501305	0.494202	0.488172	0.485588	0.486044	0.484112	0.476463	0.479764	0.482039	0.482717	0.489584	0.496191	0.499996	0.501817	0.501928	0.503736	0.50084	0.503246	0.498627	0.491487	0.486972	0.482039	0.474685	0.468783	0.472098	0.474364	0.475919	0.476266	0.471165	0.470923	0.468863	0.465612	0.466102	0.465482	0.462429
	0.0938124	0.516293	0.52191	0.518323	0.521228	0.522121	0.525369	0.526663	0.528346	0.532205	0.522901	0.518521	0.518818	0.516174	0.510068	0.504843	0.497712	0.496675	0.495699	0.496739	0.490936	0.494171	0.498227	0.496373	0.502706	0.508942	0.511159	0.514183	0.51036	0.51374	0.513483	0.512673	0.50551	0.498042	0.491095	0.483743	0.48015	0.477756	0.479451	0.483832	0.483392	0.484963	0.479661	0.477576	0.475115	0.471644	0.469755	0.467355	0.465178
	0.0958084	0.509092	0.516294	0.515657	0.517474	0.514809	0.518765	0.522088	0.523541	0.52681	0.521865	0.517193	0.516967	0.513666	0.508068	0.50484	0.503057	0.501221	0.501039	0.500763	0.496838	0.499065	0.500864	0.500046	0.505025	0.510236	0.512156	0.512283	0.512446	0.514518	0.515467	0.512473	0.507997	0.499809	0.491056	0.484212	0.480377	0.47736	0.478517	0.481431	0.481794	0.480302	0.478197	0.474913	0.471767	0.469556	0.467513	0.465703	0.461955
	0.0978044	0.50872	0.513411	0.514522	0.516829	0.516161	0.518145	0.523407	0.524018	0.526842	0.522501	0.517283	0.515799	0.511408	0.508499	0.504057	0.502472	0.501683	0.501913	0.500821	0.498239	0.500311	0.500982	0.502167	0.506399	0.509826	0.510768	0.512212	0.511265	0.514037	0.513391	0.509343	0.506903	0.497458	0.486705	0.48167	0.476922	0.476174	0.477293	0.480782	0.479994	0.479337	0.477725	0.47498	0.471577	0.468456	0.465622	0.464845	0.459225
	0.0998004	0.504064	0.511738	0.514262	0.516772	0.514526	0.515712	0.518773	0.517864	0.520841	0.517167	0.51395	0.513518	0.511412	0.509354	0.50676	0.505503	0.505102	0.504909	0.505172	0.503178	0.503904	0.504575	0.503804	0.506667	0.508701	0.50915	0.508525	0.506386	0.511086	0.51005	0.506086	0.501011	0.492581	0.484752	0.477393	0.474124	0.469653	0.470919	0.471165	0.472522	0.469232	0.466348	0.462847	0.458643	0.45673	0.453097	0.452294	0.447458
	0.101796	0.501301	0.509114	0.511312	0.513497	0.511389	0.51051	0.516118	0.517825	0.517939	0.515792	0.512101	0.513461	0.513144	0.510381	0.506835	0.50895	0.506886	0.50697	0.506779	0.505272	0.506067	0.507534	0.507345	0.510026	0.510871	0.510446	0.50899	0.508062	0.51186	0.510556	0.505465	0.501366	0.493931	0.486698	0.480264	0.473604	0.468872	0.468257	0.468574	0.468462	0.465515	0.460971	0.458861	0.454432	0.451611	0.449974	0.447729	0.443871
	0.103792	0.498696	0.507887	0.508628	0.508984	0.507479	0.510193	0.515502	0.516656	0.515743	0.512026	0.510528	0.512297	0.511632	0.508761	0.507453	0.510623	0.508836	0.507461	0.507416	0.507486	0.507807	0.509007	0.509866	0.51038	0.512361	0.512686	0.511241	0.508719	0.510438	0.507954	0.503217	0.499294	0.494146	0.489731	0.483002	0.474463	0.469901	0.468329	0.468328	0.468564	0.464812	0.460718	0.457128	0.453005	0.451083	0.447836	0.445324	0.441343
	0.105788	0.499031	0.507808	0.506991	0.507085	0.507024	0.509343	0.512439	0.513008	0.51046	0.509115	0.508162	0.510186	0.509791	0.508276	0.507142	0.51206	0.51022	0.510547	0.508033	0.508404	0.510342	0.50954	0.511792	0.511572	0.513894	0.514508	0.511622	0.510713	0.511386	0.508818	0.503202	0.499581	0.496946	0.493054	0.484793	0.477081	0.473313	0.470745	0.472147	0.470012	0.467079	0.458966	0.454248	0.45116	0.44762	0.44574	0.443672	0.441092
	0.107784	0.49495	0.505536	0.50466	0.504272	0.503462	0.506952	0.51018	0.511898	0.50984	0.505754	0.505521	0.508276	0.507603	0.508616	0.509016	0.512734	0.511988	0.510575	0.509794	0.511234	0.512492	0.513545	0.514545	0.515291	0.51672	0.517196	0.514813	0.511827	0.512748	0.510571	0.503893	0.502069	0.497953	0.495063	0.486686	0.48065	0.478435	0.475342	0.475982	0.474386	0.469777	0.4648	0.45791	0.451758	0.447484	0.445617	0.444216	0.441929
	0.10978	0.490724	0.499545	0.5019	0.501356	0.500646	0.504281	0.50807	0.51173	0.507344	0.503994	0.50297	0.507813	0.507015	0.507432	0.509942	0.513915	0.51136	0.509521	0.510499	0.510794	0.510871	0.511413	0.512791	0.51127	0.513082	0.512067	0.512249	0.50889	0.511361	0.508071	0.500448	0.497616	0.494049	0.491584	0.484849	0.477362	0.473635	0.473181	0.475082	0.473489	0.46972	0.463147	0.455779	0.449776	0.447741	0.446054	0.445341	0.44118
	0.111776	0.487966	0.496099	0.498042	0.496417	0.495989	0.498035	0.505124	0.508126	0.505968	0.502838	0.501726	0.505157	0.504729	0.504919	0.505379	0.511135	0.510152	0.508257	0.508802	0.512131	0.512	0.513198	0.51478	0.511227	0.512466	0.510374	0.508361	0.5073	0.508438	0.505636	0.496941	0.494513	0.489955	0.488069	0.481204	0.475026	0.474187	0.473385	0.47352	0.474534	0.467896	0.462309	0.458494	0.452105	0.44884	0.444584	0.445215	0.442896
	0.113772	0.487707	0.495857	0.497886	0.496852	0.495365	0.498712	0.503988	0.507528	0.506526	0.502123	0.501327	0.505012	0.506643	0.506639	0.508944	0.514015	0.51401	0.50998	0.510023	0.515926	0.514645	0.51648	0.51776	0.512921	0.514991	0.51192	0.5103	0.509933	0.510059	0.508172	0.498016	0.497019	0.492494	0.490814	0.483823	0.477575	0.476389	0.474756	0.47473	0.476268	0.469571	0.463864	0.459607	0.454206	0.44983	0.44769	0.446951	0.444766
	0.115768	0.479243	0.48945	0.490707	0.489436	0.490573	0.494989	0.500357	0.502938	0.500967	0.498454	0.497885	0.502613	0.504061	0.507634	0.510266	0.518288	0.514972	0.511472	0.514126	0.517934	0.516004	0.515099	0.517332	0.514623	0.513668	0.51057	0.507715	0.509335	0.509713	0.50613	0.499103	0.496184	0.493832	0.491163	0.483743	0.478259	0.478478	0.476791	0.47549	0.475351	0.470953	0.463213	0.457724	0.453218	0.451232	0.449347	0.449647	0.44812
	0.117764	0.47739	0.488474	0.490552	0.487961	0.489853	0.491674	0.500527	0.502597	0.498682	0.497049	0.495662	0.50073	0.503348	0.506616	0.509496	0.518351	0.514897	0.511922	0.515027	0.520869	0.519114	0.518823	0.519288	0.51668	0.516418	0.513163	0.509541	0.50781	0.510282	0.507969	0.498183	0.496457	0.493352	0.491833	0.486335	0.479354	0.479738	0.477745	0.477719	0.476894	0.470674	0.463775	0.458878	0.454397	0.451424	0.449242	0.449526	0.447348
	0.11976	0.481847	0.491071	0.492906	0.491869	0.490529	0.494814	0.50458	0.507529	0.506316	0.503742	0.499896	0.503601	0.50584	0.506987	0.510613	0.518293	0.516382	0.514654	0.517956	0.525318	0.527713	0.526309	0.525121	0.521295	0.521147	0.517111	0.514137	0.511786	0.513635	0.512197	0.504351	0.500277	0.498538	0.496559	0.491387	0.484742	0.486289	0.484185	0.48408	0.485854	0.479599	0.472061	0.468296	0.461722	0.457767	0.454021	0.451943	0.450212
	0.121756	0.477241	0.487213	0.491134	0.490283	0.489813	0.49576	0.506001	0.506721	0.505528	0.502027	0.499743	0.500829	0.503651	0.506543	0.51004	0.518138	0.517999	0.514764	0.518947	0.527069	0.530532	0.529703	0.529492	0.525249	0.523006	0.518408	0.515742	0.516009	0.51714	0.516022	0.509051	0.504577	0.500809	0.497691	0.491514	0.486355	0.487573	0.484748	0.487601	0.486107	0.481085	0.477278	0.471027	0.462403	0.459639	0.456046	0.45317	0.450927
	0.123752	0.477759	0.487131	0.490119	0.489409	0.491304	0.49531	0.504288	0.506666	0.50638	0.502918	0.500883	0.503088	0.507166	0.506689	0.514507	0.521748	0.523098	0.518574	0.524117	0.529898	0.53246	0.533842	0.532991	0.52888	0.526844	0.522658	0.51898	0.519942	0.521821	0.52135	0.514714	0.509068	0.504577	0.500503	0.494464	0.488529	0.48886	0.486572	0.489605	0.489207	0.484661	0.480827	0.474701	0.466982	0.463646	0.460459	0.457521	0.4547
	0.125749	0.479112	0.48876	0.490658	0.492192	0.491799	0.497736	0.504198	0.507839	0.506315	0.502279	0.49908	0.500623	0.506109	0.506447	0.513217	0.519911	0.520018	0.516555	0.521438	0.527026	0.527905	0.529793	0.531159	0.528832	0.529194	0.522332	0.52002	0.518547	0.52138	0.518719	0.510869	0.50655	0.500953	0.499182	0.492068	0.485775	0.48568	0.484852	0.487065	0.486763	0.483445	0.477298	0.470873	0.464658	0.459409	0.45701	0.456301	0.451507
	0.127745	0.478725	0.488192	0.489716	0.489576	0.490472	0.495288	0.5023	0.504479	0.50264	0.499633	0.498057	0.500631	0.504714	0.504567	0.514277	0.518931	0.521542	0.516551	0.519704	0.525816	0.526496	0.527802	0.529343	0.526635	0.526329	0.522486	0.520203	0.516877	0.518368	0.516342	0.507971	0.501759	0.497793	0.494425	0.487266	0.482194	0.483705	0.483826	0.485506	0.483873	0.481649	0.476928	0.470936	0.463211	0.456803	0.45346	0.45149	0.44618
	0.129741	0.479188	0.487749	0.489802	0.491099	0.490703	0.49249	0.500872	0.502648	0.499164	0.495266	0.494546	0.497185	0.500493	0.501464	0.507686	0.513585	0.51519	0.510807	0.514175	0.519116	0.520683	0.521912	0.521851	0.519748	0.520765	0.517967	0.515438	0.514712	0.514178	0.512075	0.503653	0.499056	0.493744	0.491408	0.485566	0.477348	0.477241	0.47697	0.479137	0.479108	0.474918	0.467441	0.462242	0.451135	0.445788	0.441829	0.441886	0.437805
	0.131737	0.477324	0.486424	0.48697	0.489677	0.48732	0.490542	0.495389	0.498127	0.494243	0.491288	0.489861	0.495076	0.498224	0.496383	0.503151	0.510818	0.511103	0.506135	0.507807	0.512965	0.510464	0.511136	0.515663	0.512526	0.510383	0.511269	0.50992	0.507575	0.510453	0.508694	0.49814	0.493221	0.491856	0.489484	0.483517	0.477775	0.47396	0.472504	0.472507	0.472797	0.467676	0.45993	0.45363	0.445939	0.442428	0.438727	0.441065	0.436032
	0.133733	0.474479	0.484609	0.486797	0.487073	0.486462	0.487166	0.494222	0.49529	0.491125	0.48871	0.488861	0.491121	0.494772	0.494636	0.498775	0.505466	0.505995	0.499897	0.499573	0.508307	0.506691	0.507959	0.511253	0.509052	0.507725	0.508367	0.506141	0.504587	0.505967	0.502164	0.494766	0.490977	0.490435	0.489665	0.483061	0.476601	0.473482	0.471306	0.471616	0.469532	0.463069	0.453839	0.44864	0.441364	0.437409	0.436284	0.436913	0.43501
	0.135729	0.47531	0.484602	0.485532	0.485769	0.483824	0.486638	0.491069	0.493945	0.490565	0.4894	0.484702	0.48999	0.49204	0.491008	0.497713	0.503607	0.504446	0.498022	0.499346	0.50792	0.507748	0.510003	0.512182	0.509901	0.507826	0.508293	0.506247	0.504857	0.507596	0.506155	0.500001	0.496444	0.494768	0.49472	0.488556	0.483316	0.479216	0.477037	0.477234	0.475399	0.468215	0.45832	0.452801	0.446263	0.439383	0.437571	0.441029	0.439889
	0.137725	0.473662	0.483025	0.483628	0.482373	0.481346	0.482299	0.48674	0.488922	0.486258	0.485606	0.482629	0.486835	0.488915	0.491151	0.497323	0.502265	0.503059	0.496287	0.498735	0.504372	0.502971	0.507042	0.51058	0.507673	0.506457	0.505636	0.504278	0.503155	0.505741	0.503357	0.498819	0.492806	0.493041	0.491704	0.484659	0.478807	0.4755	0.474683	0.474927	0.473587	0.465341	0.456937	0.44956	0.443561	0.43977	0.438624	0.440971	0.438106
	0.139721	0.472092	0.482286	0.481729	0.4804	0.479899	0.48147	0.484254	0.485825	0.48127	0.48464	0.484061	0.487556	0.488494	0.491247	0.494822	0.50382	0.503933	0.497657	0.500496	0.504813	0.501758	0.503311	0.509365	0.507189	0.507053	0.509303	0.505183	0.507209	0.508064	0.50395	0.500885	0.495847	0.495824	0.492595	0.48839	0.483242	0.479945	0.478895	0.480605	0.476173	0.466868	0.457387	0.451899	0.447467	0.447047	0.448057	0.448324	0.445399
	0.141717	0.482478	0.491943	0.49087	0.49102	0.490438	0.489768	0.492295	0.491277	0.487766	0.489934	0.489518	0.492794	0.495661	0.496267	0.499304	0.507098	0.504287	0.498993	0.499765	0.501099	0.498633	0.50101	0.506605	0.504522	0.504067	0.508171	0.505887	0.505469	0.508243	0.505037	0.503346	0.496913	0.495837	0.494293	0.490284	0.48371	0.478979	0.476886	0.478212	0.472969	0.464551	0.457735	0.452103	0.446146	0.446205	0.45078	0.452457	0.44804
	0.143713	0.483689	0.494244	0.492612	0.494309	0.494659	0.492021	0.494731	0.493368	0.48999	0.491038	0.490079	0.493178	0.493918	0.497019	0.499991	0.505757	0.505233	0.496602	0.499498	0.504148	0.500178	0.503048	0.50777	0.506392	0.507548	0.507673	0.507681	0.506309	0.511097	0.507421	0.506167	0.50182	0.496933	0.495238	0.489937	0.483465	0.477999	0.477056	0.476512	0.473316	0.46716	0.460517	0.454879	0.450871	0.450775	0.454536	0.454228	0.451165
	0.145709	0.495576	0.50259	0.503105	0.503833	0.504291	0.50345	0.505794	0.505288	0.504442	0.502505	0.499729	0.505414	0.505445	0.506791	0.508691	0.510866	0.510836	0.506028	0.506544	0.506658	0.506136	0.511366	0.515172	0.513256	0.515232	0.515802	0.514025	0.513006	0.5145	0.51472	0.514138	0.508922	0.502026	0.500465	0.494741	0.488983	0.48402	0.483436	0.482997	0.478808	0.47695	0.471051	0.469082	0.465011	0.462067	0.464065	0.461868	0.455122
	0.147705	0.501313	0.507663	0.508033	0.51051	0.508521	0.510421	0.512473	0.510228	0.511669	0.511626	0.507639	0.51205	0.513783	0.513328	0.513385	0.51539	0.515823	0.510606	0.511358	0.511378	0.510672	0.516417	0.519448	0.519735	0.521761	0.524443	0.522268	0.519923	0.5232	0.522714	0.523183	0.516977	0.510597	0.507534	0.502102	0.495628	0.487731	0.487312	0.486737	0.484557	0.483154	0.479092	0.476481	0.473167	0.470286	0.470434	0.471064	0.463623
	0.149701	0.50926	0.516697	0.517159	0.521814	0.519563	0.519526	0.523009	0.523176	0.526091	0.522801	0.521308	0.520463	0.520536	0.520809	0.520741	0.521614	0.523346	0.519005	0.52078	0.521927	0.521297	0.528301	0.530347	0.529499	0.53062	0.533899	0.530267	0.526853	0.532226	0.531919	0.531766	0.523556	0.515915	0.511502	0.504922	0.501475	0.497972	0.498068	0.50054	0.498698	0.498244	0.494564	0.494105	0.487737	0.482237	0.481372	0.482316	0.471473
	0.151697	0.511015	0.518596	0.521246	0.524361	0.52056	0.521641	0.524772	0.526046	0.527694	0.522768	0.52093	0.520631	0.51966	0.518466	0.518434	0.520298	0.521687	0.519006	0.52053	0.520973	0.522004	0.529377	0.530104	0.528175	0.531778	0.533824	0.532188	0.527936	0.532312	0.534542	0.533713	0.525058	0.51757	0.511519	0.506032	0.503349	0.498213	0.498489	0.502723	0.501483	0.500678	0.496852	0.494986	0.490475	0.484069	0.483468	0.484235	0.47162
	0.153693	0.511328	0.518657	0.522127	0.525031	0.522444	0.521903	0.522324	0.524877	0.528258	0.525932	0.518291	0.51752	0.5171	0.512641	0.515281	0.514407	0.514767	0.510761	0.511282	0.510253	0.512236	0.519284	0.522216	0.519499	0.523049	0.526047	0.522771	0.519705	0.523892	0.527013	0.526974	0.519451	0.511751	0.504611	0.498858	0.495071	0.494341	0.493525	0.496935	0.495275	0.495818	0.494811	0.498155	0.494859	0.490185	0.489854	0.491485	0.480584
	0.155689	0.510323	0.517463	0.520322	0.520545	0.516672	0.515853	0.516606	0.519108	0.523631	0.520437	0.514888	0.51221	0.508395	0.502289	0.502381	0.504069	0.50533	0.503616	0.502206	0.499369	0.501516	0.506752	0.510513	0.508412	0.512895	0.517753	0.516519	0.513943	0.514647	0.517733	0.520861	0.512664	0.506908	0.498709	0.493148	0.490028	0.489369	0.489417	0.490209	0.490836	0.494989	0.496483	0.495798	0.495887	0.493323	0.493911	0.493546	0.484453
	0.157685	0.512307	0.523147	0.52149	0.519951	0.516938	0.514993	0.516541	0.517368	0.519184	0.516887	0.511294	0.507164	0.505328	0.500297	0.502266	0.505867	0.504273	0.50125	0.501772	0.499118	0.499386	0.507103	0.511643	0.506798	0.507973	0.509868	0.510823	0.506606	0.510067	0.511548	0.515409	0.508306	0.50276	0.497159	0.491386	0.490647	0.487281	0.488491	0.488103	0.487988	0.490322	0.490374	0.492602	0.492122	0.491751	0.493001	0.498455	0.490227
	0.159681	0.501827	0.508926	0.511406	0.508803	0.5076	0.509632	0.509931	0.512114	0.511955	0.509949	0.506217	0.502452	0.501116	0.497279	0.500023	0.504797	0.506689	0.504924	0.509434	0.508432	0.508725	0.516327	0.518461	0.514664	0.514629	0.514476	0.513574	0.510363	0.513933	0.51294	0.515726	0.510754	0.508272	0.500084	0.495036	0.492394	0.490255	0.489586	0.489859	0.490743	0.494593	0.494481	0.496904	0.496904	0.49771	0.496276	0.503844	0.497073
	0.161677	0.499708	0.507783	0.50722	0.504645	0.504482	0.506797	0.508492	0.510787	0.510833	0.506605	0.503222	0.499936	0.497722	0.493889	0.497196	0.50475	0.507798	0.506522	0.510634	0.509488	0.511112	0.517073	0.523273	0.515493	0.516358	0.515307	0.513046	0.512323	0.51734	0.516638	0.516216	0.511939	0.507928	0.502022	0.499166	0.496403	0.494629	0.49417	0.495397	0.494571	0.497342	0.4967	0.499773	0.498888	0.49832	0.498415	0.50377	0.499149
	0.163673	0.507121	0.516486	0.516125	0.513458	0.513408	0.5131	0.513779	0.517873	0.517493	0.512073	0.509243	0.506908	0.503319	0.497814	0.502289	0.507585	0.510259	0.508093	0.5107	0.510943	0.51142	0.518796	0.523465	0.516074	0.518186	0.516738	0.514525	0.509794	0.514973	0.512457	0.512159	0.506381	0.501996	0.496111	0.49334	0.492179	0.48703	0.487097	0.48823	0.489132	0.493172	0.493833	0.493984	0.492381	0.490078	0.48977	0.495946	0.487944
	0.165669	0.507017	0.516007	0.516315	0.514875	0.513094	0.513005	0.512306	0.515906	0.518086	0.512083	0.509932	0.508963	0.505994	0.501671	0.504021	0.508222	0.510788	0.507027	0.509757	0.508522	0.511314	0.516711	0.521049	0.516952	0.51738	0.516682	0.512342	0.508875	0.511653	0.511354	0.510412	0.504438	0.499338	0.495059	0.492835	0.488889	0.484982	0.486285	0.48766	0.489019	0.492498	0.49234	0.493386	0.491375	0.488807	0.489093	0.492103	0.484642
	0.167665	0.506932	0.516128	0.514277	0.515316	0.513026	0.512787	0.514079	0.516403	0.516058	0.511428	0.509058	0.507311	0.50572	0.50216	0.504866	0.510407	0.512179	0.509978	0.512323	0.51268	0.515833	0.522706	0.524869	0.521461	0.522515	0.519556	0.515392	0.511816	0.51569	0.514334	0.509405	0.504528	0.499135	0.495002	0.492332	0.488346	0.484493	0.485164	0.487966	0.487427	0.490349	0.485334	0.488617	0.485233	0.48174	0.483261	0.48677	0.479222
	0.169661	0.505856	0.513009	0.513764	0.512233	0.511057	0.513348	0.514853	0.515433	0.515364	0.509504	0.507529	0.506348	0.505324	0.502384	0.505915	0.514141	0.516195	0.511731	0.514181	0.514962	0.515378	0.521508	0.524396	0.521851	0.521199	0.522919	0.518754	0.515639	0.520822	0.518975	0.514286	0.505921	0.503604	0.499605	0.496903	0.491911	0.486666	0.485266	0.485711	0.486088	0.488591	0.484272	0.48351	0.47981	0.475843	0.476798	0.479815	0.471898
	0.171657	0.505759	0.51407	0.510973	0.513372	0.511177	0.51423	0.513305	0.514014	0.515572	0.511762	0.508807	0.508821	0.506901	0.505345	0.508206	0.514593	0.516596	0.513311	0.515242	0.514813	0.515802	0.519425	0.524846	0.522716	0.521977	0.523997	0.518652	0.515581	0.519603	0.517619	0.513395	0.50572	0.504827	0.500628	0.497536	0.489389	0.48481	0.485252	0.485424	0.48693	0.488187	0.483916	0.483691	0.481599	0.476266	0.476846	0.478437	0.469765
	0.173653	0.510745	0.519179	0.517698	0.521023	0.51961	0.521415	0.518972	0.518337	0.518445	0.517566	0.514521	0.513237	0.512298	0.513405	0.515868	0.520215	0.522556	0.520477	0.523272	0.519653	0.519501	0.524422	0.527392	0.527957	0.525178	0.528274	0.524131	0.521221	0.527092	0.522901	0.519624	0.511405	0.508835	0.507109	0.500489	0.494169	0.491776	0.489172	0.490814	0.490515	0.493985	0.489739	0.489186	0.487312	0.480612	0.480289	0.480385	0.471622
	0.175649	0.510511	0.515595	0.517264	0.523474	0.52336	0.522849	0.520931	0.522563	0.527504	0.524491	0.521196	0.520659	0.518268	0.518212	0.519626	0.521849	0.523842	0.521864	0.522666	0.522659	0.522738	0.525596	0.528244	0.527487	0.526262	0.526334	0.523034	0.517409	0.520811	0.52044	0.51908	0.509746	0.507104	0.502197	0.499011	0.493114	0.489546	0.489756	0.491557	0.492135	0.497027	0.493613	0.49412	0.487825	0.481364	0.480564	0.480217	0.472884
	0.177645	0.513155	0.520517	0.520267	0.526771	0.52685	0.528168	0.526146	0.527443	0.534989	0.530056	0.52811	0.527254	0.523776	0.52438	0.526864	0.526103	0.528118	0.527104	0.528228	0.528142	0.527459	0.528889	0.532159	0.53247	0.52929	0.529618	0.524671	0.521803	0.527623	0.524711	0.52224	0.516427	0.5105	0.506736	0.503984	0.499119	0.49631	0.497202	0.503041	0.499991	0.503988	0.500879	0.499889	0.496083	0.486203	0.484491	0.48372	0.476724
	0.179641	0.512158	0.518543	0.5205	0.526536	0.526692	0.527895	0.526904	0.528436	0.53316	0.530322	0.528298	0.527808	0.524582	0.5258	0.526528	0.526377	0.528305	0.52675	0.52869	0.528877	0.527079	0.52904	0.530977	0.531463	0.530147	0.52867	0.527699	0.52177	0.527404	0.523622	0.521169	0.515836	0.510714	0.507067	0.504476	0.500488	0.494158	0.497814	0.501579	0.502214	0.504581	0.501406	0.502538	0.49822	0.489986	0.487268	0.485217	0.47726
	0.181637	0.512847	0.51802	0.521815	0.527678	0.526628	0.528894	0.527257	0.528637	0.534724	0.5312	0.528551	0.528245	0.524851	0.526267	0.527512	0.527905	0.529612	0.528517	0.53018	0.529571	0.527294	0.52977	0.531575	0.532357	0.53058	0.529355	0.526471	0.523258	0.527372	0.524867	0.522002	0.516441	0.511363	0.507744	0.504444	0.50099	0.494723	0.498044	0.500736	0.50244	0.504767	0.502075	0.502236	0.497977	0.489881	0.486089	0.484919	0.475976
	0.183633	0.513906	0.520744	0.522701	0.529005	0.528934	0.530985	0.529821	0.531852	0.537107	0.533498	0.531449	0.53095	0.526924	0.527999	0.52978	0.528148	0.530595	0.528591	0.530159	0.530143	0.529009	0.52872	0.531313	0.530861	0.53	0.528918	0.52774	0.522913	0.528757	0.52484	0.523891	0.518737	0.512081	0.507116	0.504416	0.502424	0.495122	0.495865	0.499481	0.502356	0.505665	0.504713	0.503293	0.499245	0.491342	0.48723	0.48694	0.477812
	0.185629	0.514226	0.520849	0.524115	0.530648	0.529596	0.531818	0.532501	0.530327	0.537926	0.535069	0.531476	0.531861	0.528653	0.529653	0.530498	0.528515	0.532951	0.531142	0.533109	0.530333	0.530124	0.529305	0.533596	0.532063	0.533397	0.534059	0.5332	0.526206	0.531287	0.527306	0.527371	0.521516	0.514247	0.51197	0.509493	0.506442	0.499326	0.499744	0.502808	0.504553	0.509102	0.507372	0.505072	0.502464	0.494891	0.489445	0.48807	0.480157
	0.187625	0.514298	0.522767	0.525536	0.532078	0.528363	0.532408	0.532267	0.531478	0.538496	0.535072	0.531597	0.532172	0.529436	0.528895	0.53054	0.528429	0.532796	0.531822	0.533715	0.529518	0.529516	0.529853	0.532392	0.532841	0.535052	0.535556	0.535087	0.528412	0.53387	0.528451	0.529517	0.524183	0.518341	0.514594	0.51202	0.507781	0.501506	0.500524	0.50581	0.506823	0.512184	0.509966	0.507345	0.503318	0.494242	0.490657	0.489414	0.479996
	0.189621	0.514857	0.522272	0.525447	0.531376	0.525701	0.530883	0.529594	0.533072	0.537598	0.534597	0.531339	0.531578	0.531759	0.531456	0.529893	0.526798	0.531345	0.529806	0.531084	0.525919	0.525123	0.528045	0.529223	0.530868	0.532219	0.532064	0.529632	0.52434	0.53163	0.527545	0.527936	0.524563	0.518293	0.514816	0.512098	0.508398	0.501874	0.502747	0.506727	0.507757	0.511467	0.509329	0.509254	0.50246	0.497213	0.493126	0.494188	0.482344
	0.191617	0.514438	0.524349	0.528467	0.531886	0.52969	0.535155	0.534616	0.535375	0.541035	0.538713	0.536203	0.533838	0.532462	0.531708	0.531083	0.524409	0.528787	0.529932	0.527799	0.522385	0.521211	0.52416	0.527452	0.52905	0.530773	0.532265	0.531752	0.527007	0.531644	0.527705	0.530292	0.526771	0.518478	0.514797	0.511409	0.506256	0.503917	0.503117	0.507982	0.509149	0.513721	0.514575	0.51435	0.512767	0.509341	0.506366	0.507704	0.493188
	0.193613	0.517621	0.524878	0.528761	0.533972	0.530944	0.533245	0.529193	0.528859	0.532546	0.528982	0.525881	0.521614	0.521421	0.52056	0.518641	0.514414	0.515477	0.518612	0.515216	0.510479	0.508358	0.511703	0.513385	0.517708	0.521944	0.527393	0.528471	0.522337	0.52489	0.521519	0.521207	0.513791	0.50993	0.504333	0.502681	0.501051	0.496909	0.499667	0.503747	0.505211	0.509317	0.511287	0.512139	0.512735	0.511935	0.507363	0.508703	0.491267
	0.195609	0.517368	0.526148	0.531201	0.532389	0.529789	0.530466	0.528514	0.528487	0.530473	0.529037	0.523359	0.520888	0.519193	0.519527	0.51837	0.513253	0.514763	0.518116	0.511978	0.502877	0.50145	0.502935	0.508013	0.512189	0.515786	0.522947	0.522843	0.518845	0.520776	0.5176	0.519927	0.514879	0.510222	0.504391	0.498625	0.499078	0.495158	0.49674	0.498613	0.500789	0.509255	0.50992	0.509365	0.512526	0.511478	0.506016	0.510265	0.496182
	0.197605	0.519686	0.52606	0.526844	0.530052	0.527445	0.529164	0.52488	0.525977	0.527453	0.526932	0.522109	0.520359	0.519737	0.5192	0.518341	0.513069	0.511356	0.515199	0.510236	0.501669	0.501041	0.500328	0.505248	0.507881	0.511047	0.519548	0.516483	0.512272	0.515796	0.51403	0.516191	0.51019	0.505221	0.499754	0.491939	0.492796	0.488629	0.492466	0.4942	0.496863	0.503052	0.502427	0.504105	0.504856	0.504362	0.502086	0.503964	0.488009
	0.199601	0.521666	0.526322	0.529557	0.531148	0.527828	0.528931	0.525408	0.526859	0.528128	0.524911	0.521923	0.518242	0.515893	0.51676	0.516469	0.511764	0.511243	0.513037	0.507946	0.499847	0.500251	0.499774	0.503704	0.506393	0.51006	0.517824	0.517042	0.51325	0.51367	0.512851	0.516567	0.511667	0.506097	0.500266	0.492947	0.492534	0.488611	0.492475	0.494177	0.494959	0.502178	0.503739	0.503017	0.505026	0.502725	0.499419	0.500561	0.489535
	0.201597	0.520723	0.52669	0.526967	0.52839	0.522251	0.524212	0.520794	0.520718	0.525053	0.523067	0.5199	0.516341	0.515904	0.516425	0.515492	0.510233	0.512142	0.51199	0.509958	0.504681	0.504262	0.506158	0.509769	0.511536	0.514347	0.517235	0.51899	0.51423	0.518906	0.516401	0.518993	0.514535	0.508251	0.499977	0.493397	0.49281	0.493291	0.496111	0.499344	0.503335	0.507763	0.509436	0.507566	0.508038	0.50543	0.504336	0.503843	0.493847
	0.203593	0.518285	0.523405	0.52422	0.524722	0.520605	0.521248	0.518228	0.519358	0.523673	0.521195	0.518949	0.516837	0.516268	0.515316	0.511851	0.5065	0.506007	0.506717	0.508412	0.502363	0.502625	0.50545	0.509205	0.511002	0.513379	0.516557	0.517051	0.51109	0.514749	0.513126	0.514797	0.511145	0.506271	0.498777	0.493381	0.491658	0.494175	0.49603	0.499377	0.502504	0.507044	0.511087	0.50862	0.508987	0.508985	0.506275	0.506229	0.494269
	0.205589	0.517973	0.521526	0.519631	0.522025	0.520971	0.520423	0.517566	0.516757	0.523206	0.518856	0.515617	0.513788	0.513618	0.515211	0.509791	0.504944	0.504059	0.504291	0.50587	0.502317	0.50221	0.507119	0.507902	0.506737	0.510361	0.512933	0.512452	0.506021	0.509597	0.506994	0.510125	0.508749	0.501739	0.492158	0.489097	0.488826	0.489049	0.494284	0.493267	0.497531	0.501905	0.504014	0.504479	0.505437	0.50378	0.50007	0.498038	0.490619
	0.207585	0.520002	0.522681	0.521456	0.523352	0.520897	0.519818	0.51784	0.517363	0.522553	0.519871	0.520138	0.516408	0.513434	0.512953	0.5063	0.500856	0.49992	0.501708	0.502207	0.498405	0.502035	0.507916	0.507621	0.508	0.509797	0.511321	0.512217	0.506858	0.509002	0.507236	0.509794	0.50742	0.502153	0.491119	0.487725	0.489745	0.490329	0.493558	0.494382	0.494748	0.498787	0.501831	0.505143	0.50629	0.505274	0.501564	0.499944	0.494385
	0.209581	0.518875	0.521751	0.522384	0.524237	0.521456	0.519518	0.518523	0.51871	0.524281	0.519962	0.520114	0.517665	0.51446	0.511908	0.507899	0.50217	0.502327	0.500685	0.50451	0.500398	0.505205	0.508811	0.507919	0.510193	0.511788	0.513401	0.514367	0.508981	0.510847	0.510432	0.514082	0.511354	0.504259	0.494537	0.490221	0.492923	0.495701	0.497043	0.498679	0.499439	0.501573	0.505154	0.506125	0.508058	0.506972	0.501555	0.500012	0.494828
	0.211577	0.51877	0.522147	0.522207	0.52398	0.523039	0.520765	0.51742	0.518856	0.526363	0.522436	0.520784	0.516843	0.514783	0.511535	0.508501	0.501296	0.502171	0.499642	0.5041	0.501279	0.504781	0.508692	0.506659	0.510817	0.512117	0.515739	0.516799	0.511867	0.513568	0.510061	0.515727	0.510847	0.503384	0.494774	0.49065	0.492813	0.494799	0.497485	0.498483	0.501687	0.502659	0.507419	0.509362	0.510066	0.50769	0.502161	0.501232	0.494643
	0.213573	0.516749	0.519659	0.519377	0.521863	0.518854	0.519236	0.517011	0.516672	0.525043	0.51945	0.518731	0.514625	0.513444	0.51084	0.508548	0.500375	0.501714	0.500682	0.504784	0.499449	0.50464	0.50849	0.507311	0.50911	0.511571	0.514373	0.514034	0.510078	0.512246	0.508835	0.513834	0.510477	0.500772	0.493754	0.490398	0.493141	0.496597	0.499728	0.499656	0.501111	0.502936	0.507206	0.509097	0.50964	0.507357	0.502608	0.500198	0.494774
	0.215569	0.513953	0.515629	0.517437	0.51838	0.516454	0.516036	0.514906	0.51477	0.522523	0.516999	0.515174	0.51417	0.511967	0.508739	0.505858	0.499505	0.501176	0.498787	0.503071	0.499534	0.501548	0.508951	0.506164	0.50931	0.511545	0.515059	0.512198	0.507714	0.510137	0.507106	0.511999	0.507804	0.500915	0.492474	0.490321	0.49319	0.497106	0.49976	0.500282	0.501211	0.502749	0.506408	0.508678	0.508742	0.507399	0.500971	0.497812	0.491824
	0.217565	0.509859	0.513396	0.513756	0.515277	0.51207	0.514069	0.5123	0.514838	0.523766	0.51725	0.515383	0.510613	0.512192	0.508064	0.506198	0.501271	0.501214	0.500042	0.503306	0.499833	0.50234	0.507571	0.507659	0.510004	0.512133	0.513225	0.513237	0.510287	0.512363	0.512081	0.516337	0.510335	0.503236	0.492885	0.489314	0.493339	0.497095	0.501526	0.502945	0.504303	0.5073	0.508747	0.511134	0.51143	0.507997	0.499628	0.496722	0.490958
	0.219561	0.50492	0.509583	0.508909	0.509266	0.506559	0.507779	0.509118	0.51132	0.518703	0.512576	0.509707	0.506561	0.507239	0.50567	0.50439	0.499809	0.499947	0.499273	0.501321	0.498212	0.501986	0.504717	0.506681	0.50861	0.510591	0.51231	0.512269	0.508298	0.509435	0.509774	0.514681	0.50948	0.502117	0.492772	0.490115	0.492091	0.500521	0.505652	0.505348	0.506836	0.509581	0.510182	0.511537	0.51224	0.507464	0.499769	0.496129	0.491379
	0.221557	0.504129	0.506415	0.506675	0.507365	0.50659	0.506993	0.509035	0.513327	0.51836	0.511402	0.507607	0.505745	0.506199	0.50626	0.50511	0.500721	0.50073	0.500535	0.504289	0.501688	0.503986	0.506927	0.50888	0.510595	0.511483	0.512093	0.511999	0.508421	0.511468	0.510724	0.513967	0.509459	0.503132	0.494555	0.491661	0.494371	0.502293	0.507518	0.508505	0.509465	0.509949	0.511833	0.512859	0.511893	0.506058	0.499572	0.495338	0.490115
	0.223553	0.500307	0.502866	0.50173	0.502256	0.502953	0.504535	0.504532	0.509906	0.514082	0.508721	0.501982	0.503452	0.503536	0.503021	0.501199	0.49764	0.497354	0.498281	0.501869	0.501457	0.502587	0.506546	0.508734	0.508461	0.509486	0.508122	0.509424	0.504963	0.506344	0.505665	0.512123	0.505766	0.499756	0.493336	0.490444	0.492082	0.499343	0.502544	0.504371	0.506452	0.509013	0.507532	0.509823	0.508122	0.504206	0.499108	0.496519	0.490417
	0.225549	0.498239	0.501763	0.499992	0.499949	0.501676	0.50063	0.502917	0.50571	0.509678	0.504195	0.498669	0.49958	0.499076	0.495439	0.495524	0.492282	0.493927	0.491568	0.496885	0.495974	0.497625	0.503552	0.503011	0.50403	0.501906	0.501531	0.501746	0.497769	0.499793	0.498162	0.505261	0.499434	0.494466	0.488653	0.487553	0.487156	0.493887	0.4964	0.497367	0.499321	0.501861	0.503696	0.504669	0.504052	0.50049	0.498472	0.495185	0.493394
	0.227545	0.498561	0.50169	0.498653	0.498111	0.498895	0.500786	0.501872	0.504225	0.505828	0.501399	0.496328	0.497009	0.497104	0.493248	0.492554	0.492754	0.492944	0.492587	0.496865	0.496007	0.496756	0.502046	0.502591	0.500786	0.497351	0.496776	0.500616	0.495926	0.497749	0.496905	0.502967	0.500614	0.49855	0.493552	0.489614	0.490068	0.494527	0.495035	0.494925	0.495691	0.497062	0.501023	0.500938	0.501967	0.502276	0.499524	0.498939	0.495686
	0.229541	0.498012	0.500645	0.499451	0.499919	0.500257	0.501795	0.500097	0.503568	0.504709	0.50071	0.495175	0.49581	0.493145	0.491692	0.490511	0.490546	0.489599	0.488283	0.492798	0.490634	0.491361	0.496277	0.497692	0.495618	0.493573	0.491879	0.494592	0.492738	0.493941	0.49235	0.498292	0.497976	0.495095	0.490872	0.487189	0.486536	0.490529	0.490882	0.490371	0.490617	0.49153	0.496467	0.497772	0.50111	0.500195	0.497967	0.498654	0.495348
	0.231537	0.498558	0.501207	0.500532	0.500735	0.502512	0.502489	0.502877	0.503329	0.505109	0.502365	0.495681	0.496954	0.495353	0.494912	0.492599	0.491324	0.490677	0.489276	0.492918	0.489892	0.490121	0.494101	0.4949	0.493316	0.491641	0.492851	0.497527	0.493692	0.494737	0.493191	0.497133	0.495274	0.492901	0.487278	0.485071	0.486131	0.490321	0.492164	0.492171	0.492507	0.494645	0.499184	0.498286	0.499509	0.500669	0.497749	0.496615	0.493733
	0.233533	0.500949	0.503538	0.502441	0.501309	0.50184	0.501415	0.502349	0.503593	0.506682	0.502262	0.497664	0.497553	0.497046	0.495755	0.492611	0.491878	0.493126	0.491567	0.495778	0.491326	0.490678	0.493837	0.495705	0.493774	0.492525	0.493984	0.496271	0.493225	0.495135	0.496368	0.501261	0.49755	0.491475	0.486514	0.484716	0.48691	0.492741	0.493842	0.494428	0.495892	0.497465	0.502309	0.502867	0.503197	0.501785	0.498174	0.496566	0.492042
	0.235529	0.504388	0.507592	0.506381	0.505045	0.506514	0.505909	0.504182	0.507288	0.510776	0.506572	0.503769	0.500794	0.5011	0.498315	0.496563	0.492081	0.494429	0.492821	0.495058	0.490786	0.491867	0.49531	0.494851	0.496955	0.497529	0.498662	0.499819	0.497011	0.498018	0.498644	0.50472	0.499268	0.493132	0.489092	0.486164	0.488614	0.493823	0.495875	0.495201	0.495716	0.498705	0.502709	0.503219	0.504862	0.502738	0.498065	0.496429	0.492017
	0.237525	0.509319	0.509119	0.509917	0.508701	0.509711	0.509834	0.509058	0.512297	0.517166	0.510857	0.506735	0.505176	0.50566	0.501893	0.502235	0.495885	0.498168	0.495774	0.496372	0.494642	0.493712	0.498392	0.495623	0.501784	0.50115	0.501198	0.50396	0.49998	0.501433	0.501886	0.506692	0.501856	0.494129	0.491654	0.487332	0.488101	0.494222	0.496304	0.497394	0.496159	0.499118	0.503575	0.505398	0.506675	0.504459	0.498808	0.497087	0.491737
	0.239521	0.512871	0.514903	0.513911	0.514899	0.513615	0.515391	0.517011	0.518347	0.522276	0.515008	0.511978	0.51078	0.512616	0.509643	0.507995	0.502832	0.503552	0.500258	0.502709	0.497875	0.499434	0.502462	0.503082	0.507137	0.509372	0.507219	0.508325	0.505609	0.506596	0.50731	0.511335	0.508432	0.501699	0.495027	0.491594	0.491652	0.494409	0.496769	0.496345	0.496743	0.499461	0.503249	0.504957	0.507074	0.501954	0.498071	0.496714	0.490217
	0.241517	0.513047	0.51304	0.514079	0.514792	0.514183	0.516229	0.517669	0.520737	0.525325	0.518126	0.515309	0.513423	0.515778	0.512022	0.510842	0.505578	0.50581	0.503982	0.506834	0.501159	0.502959	0.50766	0.506212	0.508514	0.512224	0.511097	0.510387	0.506728	0.50777	0.508798	0.51269	0.509369	0.501855	0.496032	0.49261	0.492275	0.495293	0.497348	0.498466	0.499297	0.502067	0.502933	0.506551	0.508022	0.505515	0.500437	0.497137	0.491072
	0.243513	0.513919	0.514284	0.514008	0.517091	0.515015	0.516234	0.518174	0.524034	0.528923	0.521809	0.519206	0.518437	0.520449	0.51775	0.515806	0.509194	0.50903	0.506191	0.510193	0.505016	0.50593	0.510579	0.510218	0.511884	0.51396	0.512738	0.512722	0.509746	0.510786	0.5134	0.516989	0.512146	0.503648	0.496765	0.494541	0.494017	0.497709	0.499806	0.502781	0.503427	0.507335	0.508924	0.509533	0.510299	0.506872	0.501398	0.498006	0.491335
	0.245509	0.514584	0.518454	0.518031	0.520954	0.518497	0.521265	0.523703	0.528581	0.532259	0.524734	0.524341	0.523363	0.522361	0.523275	0.519595	0.511797	0.513534	0.509758	0.51249	0.505692	0.50684	0.512522	0.511412	0.513863	0.515168	0.515751	0.516328	0.511135	0.512933	0.515965	0.518458	0.51304	0.50484	0.498016	0.497559	0.49724	0.502181	0.505898	0.506991	0.508594	0.511351	0.513621	0.515278	0.514586	0.511719	0.50546	0.501004	0.493665
	0.247505	0.517699	0.519591	0.518348	0.521552	0.519282	0.520506	0.523313	0.528754	0.533596	0.525693	0.525322	0.523747	0.524023	0.523946	0.52052	0.512588	0.512778	0.510161	0.512072	0.506189	0.508495	0.512185	0.512215	0.513599	0.517044	0.517319	0.517908	0.512653	0.514055	0.515161	0.518027	0.51376	0.506109	0.49824	0.497874	0.497894	0.501002	0.504998	0.506688	0.507775	0.511516	0.513921	0.515618	0.515585	0.510771	0.507079	0.500912	0.494264
	0.249501	0.522448	0.523335	0.523522	0.527544	0.526007	0.527094	0.527476	0.532967	0.538025	0.533343	0.531381	0.532105	0.531284	0.530487	0.525282	0.517068	0.515427	0.514418	0.513056	0.510527	0.513912	0.516729	0.515577	0.518512	0.520916	0.522083	0.523478	0.518855	0.517559	0.518727	0.52278	0.517093	0.508753	0.5014	0.499073	0.501217	0.50603	0.508906	0.510954	0.512303	0.514477	0.519439	0.520443	0.520386	0.514639	0.510871	0.50611	0.499657
	0.251497	0.5284	0.528511	0.529621	0.53237	0.53173	0.531752	0.532785	0.537589	0.543153	0.538797	0.537587	0.537933	0.538192	0.538059	0.533177	0.523185	0.524058	0.523304	0.522826	0.518027	0.51991	0.523244	0.52183	0.526918	0.529796	0.528002	0.529892	0.525213	0.5257	0.525788	0.528658	0.52521	0.514757	0.508513	0.507854	0.507618	0.509524	0.512373	0.514097	0.516526	0.519825	0.523116	0.52507	0.525114	0.519272	0.515991	0.510292	0.501963
	0.253493	0.52894	0.529692	0.531379	0.532502	0.531299	0.532334	0.53252	0.537755	0.543289	0.540136	0.537299	0.538101	0.539761	0.538572	0.533216	0.523073	0.524365	0.525682	0.524616	0.518952	0.52226	0.525473	0.523289	0.528328	0.530923	0.5288	0.531049	0.527597	0.527435	0.527227	0.529475	0.526229	0.517131	0.511533	0.510532	0.508008	0.509228	0.514723	0.515741	0.517502	0.522209	0.52426	0.526477	0.52556	0.519854	0.516286	0.511291	0.505662
	0.255489	0.530361	0.531823	0.532484	0.533461	0.53261	0.532561	0.533285	0.538871	0.543947	0.540804	0.538718	0.538403	0.54038	0.539922	0.535196	0.525188	0.525061	0.526669	0.525192	0.519766	0.522663	0.525961	0.523605	0.528981	0.52975	0.529118	0.53156	0.528382	0.528917	0.528573	0.529822	0.526722	0.517931	0.511724	0.509594	0.508483	0.509685	0.51368	0.515802	0.517956	0.522829	0.52479	0.525429	0.526031	0.520855	0.516262	0.510326	0.503584
	0.257485	0.528736	0.529811	0.53049	0.530519	0.531032	0.530619	0.532239	0.536463	0.541929	0.538898	0.537536	0.536981	0.538959	0.538413	0.532916	0.522689	0.522316	0.524704	0.524285	0.518965	0.521803	0.524597	0.523409	0.527832	0.529691	0.528498	0.531208	0.526448	0.525884	0.525077	0.529226	0.52548	0.517318	0.509231	0.50856	0.50763	0.507512	0.510625	0.512556	0.516029	0.522132	0.522225	0.522602	0.522635	0.518062	0.513724	0.509514	0.502156
	0.259481	0.529255	0.529302	0.529288	0.533184	0.529805	0.528502	0.527873	0.533355	0.540383	0.535869	0.537606	0.536239	0.536827	0.535565	0.530004	0.518704	0.518763	0.520151	0.518475	0.512888	0.516815	0.520468	0.516793	0.521686	0.524402	0.52646	0.528403	0.521848	0.523129	0.522746	0.523993	0.521532	0.511701	0.503954	0.503507	0.505268	0.506432	0.509947	0.511126	0.514705	0.518356	0.520895	0.520962	0.522713	0.517275	0.513836	0.508222	0.50113
	0.261477	0.526277	0.528132	0.527679	0.5291	0.526763	0.526168	0.525687	0.532468	0.537558	0.53282	0.533714	0.531001	0.53115	0.528853	0.523418	0.511759	0.511323	0.51297	0.513051	0.507313	0.510032	0.513378	0.511303	0.514376	0.519111	0.520289	0.520396	0.514391	0.516974	0.515833	0.517865	0.514074	0.503721	0.497178	0.496056	0.496302	0.500205	0.504243	0.505284	0.507187	0.51227	0.514901	0.515237	0.514505	0.511802	0.508334	0.500951	0.495083
	0.263473	0.526574	0.527524	0.526951	0.52987	0.527139	0.525159	0.525978	0.532313	0.538449	0.534894	0.532648	0.530505	0.528694	0.530142	0.523718	0.512718	0.511334	0.510405	0.511394	0.505611	0.508991	0.512401	0.509202	0.513329	0.518651	0.519355	0.518231	0.512784	0.515281	0.516675	0.518473	0.513926	0.503431	0.4967	0.495657	0.495431	0.499337	0.505993	0.505837	0.508431	0.5123	0.516891	0.517674	0.517149	0.512725	0.508487	0.501214	0.49252
	0.265469	0.529234	0.529243	0.528557	0.530282	0.527016	0.524394	0.525299	0.53075	0.537583	0.531546	0.529838	0.526541	0.525801	0.526184	0.520601	0.508558	0.5083	0.507149	0.507575	0.504068	0.506334	0.509191	0.50977	0.510024	0.514765	0.516391	0.516225	0.510909	0.513324	0.515364	0.517106	0.512618	0.502683	0.49488	0.492454	0.493435	0.496026	0.50218	0.5052	0.504877	0.509861	0.513318	0.51548	0.512249	0.5111	0.503663	0.498989	0.491133
	0.267465	0.531757	0.533263	0.532249	0.533319	0.530262	0.528705	0.527185	0.53207	0.541305	0.535315	0.531234	0.527171	0.527198	0.5241	0.518789	0.507762	0.508339	0.506225	0.507543	0.502713	0.50421	0.508432	0.508717	0.511992	0.513322	0.51611	0.515836	0.510002	0.512095	0.513874	0.517623	0.512252	0.504175	0.494565	0.491907	0.49124	0.4947	0.50123	0.503228	0.505473	0.507769	0.5124	0.51277	0.511643	0.507144	0.501445	0.498387	0.491673
	0.269461	0.533313	0.534375	0.533987	0.532588	0.530225	0.527783	0.527623	0.530785	0.538174	0.534622	0.528719	0.525947	0.526551	0.521943	0.514356	0.50436	0.50431	0.503173	0.506082	0.501383	0.503395	0.504875	0.506141	0.510428	0.510995	0.51383	0.514489	0.509651	0.510853	0.511564	0.516605	0.512102	0.503776	0.494289	0.491341	0.491928	0.492707	0.498359	0.502545	0.505002	0.506919	0.510319	0.510834	0.508878	0.505586	0.499396	0.497562	0.491599
	0.271457	0.534275	0.534896	0.535969	0.533737	0.530343	0.529858	0.528721	0.532487	0.536187	0.533892	0.530105	0.526211	0.52429	0.520302	0.511557	0.501847	0.50156	0.502931	0.504005	0.497694	0.502184	0.503458	0.503921	0.506674	0.507558	0.509378	0.513779	0.510603	0.509793	0.510613	0.513263	0.508793	0.500624	0.493146	0.492505	0.489905	0.491334	0.494665	0.499398	0.502545	0.504213	0.508334	0.505447	0.503709	0.501675	0.495885	0.49386	0.489257
	0.273453	0.537455	0.537538	0.539278	0.539372	0.533927	0.530005	0.529973	0.531869	0.535555	0.532473	0.52831	0.525277	0.520659	0.518543	0.510329	0.50064	0.500376	0.501809	0.503663	0.496342	0.500885	0.502617	0.500621	0.504421	0.506751	0.509569	0.512793	0.509668	0.508084	0.509805	0.513645	0.508323	0.501812	0.495675	0.493024	0.491556	0.492277	0.496071	0.500263	0.504169	0.505504	0.506592	0.505246	0.503287	0.500373	0.496779	0.493145	0.489597
	0.275449	0.543566	0.542489	0.542982	0.542119	0.537513	0.531949	0.532995	0.533168	0.534783	0.532042	0.526482	0.523592	0.520244	0.51813	0.509736	0.500252	0.49859	0.500318	0.502638	0.496471	0.500573	0.499389	0.497608	0.502463	0.505777	0.509879	0.5132	0.509195	0.509862	0.510937	0.513544	0.510151	0.5047	0.499537	0.499075	0.496459	0.498799	0.501621	0.505625	0.508485	0.510123	0.510541	0.5103	0.506062	0.502402	0.500432	0.495791	0.491222
	0.277445	0.541705	0.542097	0.542511	0.540672	0.535598	0.52825	0.528884	0.529171	0.531393	0.526238	0.520934	0.51889	0.515847	0.513606	0.506186	0.499191	0.497976	0.500646	0.498824	0.49403	0.498105	0.496353	0.495019	0.499066	0.502891	0.505616	0.508375	0.506871	0.509159	0.510775	0.512093	0.509853	0.505202	0.500197	0.500972	0.4987	0.501759	0.505556	0.510011	0.513797	0.515326	0.51404	0.513192	0.508164	0.506811	0.503396	0.49798	0.493132
	0.279441	0.538518	0.539047	0.540376	0.539003	0.532572	0.527107	0.526251	0.526634	0.529504	0.524213	0.518298	0.516631	0.513279	0.511253	0.50566	0.498108	0.496977	0.499295	0.497418	0.491529	0.493504	0.492668	0.491803	0.49624	0.499359	0.500911	0.506521	0.50632	0.506038	0.507192	0.509548	0.507206	0.503812	0.500933	0.496967	0.498338	0.500285	0.504032	0.50877	0.50993	0.513048	0.512097	0.511845	0.507467	0.503378	0.498989	0.495876	0.491458
	0.281437	0.537148	0.537965	0.53721	0.535739	0.532864	0.527913	0.527242	0.528167	0.529861	0.523593	0.518938	0.518017	0.511633	0.510202	0.504241	0.497212	0.498032	0.498968	0.496724	0.490894	0.492952	0.49108	0.490135	0.495388	0.497106	0.500723	0.505301	0.504377	0.506144	0.505809	0.50994	0.508731	0.501987	0.500581	0.49949	0.496995	0.500649	0.504466	0.507486	0.506912	0.511699	0.511184	0.510886	0.506048	0.501685	0.496796	0.49511	0.488015
	0.283433	0.535219	0.535917	0.536449	0.53422	0.533875	0.527987	0.526893	0.528905	0.532385	0.524456	0.520239	0.51777	0.514075	0.512078	0.506011	0.500819	0.500095	0.500686	0.498213	0.493132	0.496332	0.493769	0.493279	0.498095	0.501371	0.502585	0.509038	0.507699	0.509653	0.509068	0.510674	0.508797	0.504022	0.501859	0.498689	0.496648	0.499027	0.505927	0.510564	0.511447	0.51282	0.513895	0.512923	0.507883	0.502573	0.496854	0.495459	0.490405
	0.285429	0.531664	0.534352	0.534939	0.533541	0.531215	0.527447	0.526962	0.52894	0.53246	0.525277	0.520038	0.516013	0.513078	0.511018	0.505253	0.500297	0.498718	0.499893	0.497561	0.494164	0.49661	0.493266	0.491647	0.496432	0.500304	0.501399	0.506505	0.507118	0.507971	0.508761	0.510144	0.509094	0.50236	0.502685	0.498999	0.495192	0.496435	0.503162	0.509468	0.510117	0.510206	0.511484	0.510563	0.505825	0.499987	0.493567	0.492307	0.488497
	0.287425	0.532434	0.535608	0.537244	0.53123	0.531411	0.528279	0.530722	0.532772	0.537703	0.52868	0.523328	0.520143	0.516344	0.513814	0.508489	0.504677	0.502827	0.503967	0.503015	0.49926	0.500555	0.498243	0.497364	0.500887	0.502821	0.504185	0.509818	0.510509	0.511705	0.511796	0.513379	0.510209	0.505716	0.50174	0.500791	0.496071	0.49758	0.503092	0.508068	0.51	0.511999	0.514118	0.513333	0.507102	0.499597	0.495127	0.491703	0.488438
	0.289421	0.532513	0.534623	0.536712	0.532225	0.531839	0.52686	0.529926	0.529863	0.535382	0.528792	0.523247	0.519439	0.516899	0.514044	0.508538	0.503544	0.503787	0.505902	0.50411	0.500189	0.503462	0.499669	0.498489	0.501783	0.503873	0.504528	0.510889	0.511863	0.511905	0.512034	0.51213	0.509996	0.506104	0.504295	0.501339	0.496642	0.498116	0.503406	0.508342	0.510382	0.5112	0.510779	0.50786	0.504636	0.497204	0.492473	0.488472	0.486328
	0.291417	0.531059	0.533082	0.534151	0.532357	0.530566	0.526443	0.528825	0.528907	0.535536	0.528916	0.522532	0.51877	0.518589	0.514423	0.5079	0.503435	0.503282	0.504549	0.504123	0.500721	0.503083	0.498982	0.498063	0.501885	0.505002	0.50503	0.511242	0.512355	0.513331	0.512357	0.51113	0.509163	0.505987	0.503661	0.50119	0.49557	0.49891	0.502502	0.506468	0.509309	0.509642	0.509342	0.506615	0.503077	0.495864	0.492493	0.487988	0.486285
	0.293413	0.527527	0.53233	0.533735	0.528991	0.52967	0.52552	0.525897	0.528192	0.531837	0.524667	0.518643	0.515383	0.513875	0.513063	0.507054	0.502499	0.500826	0.502401	0.503538	0.497788	0.501999	0.498387	0.496734	0.498725	0.503141	0.503109	0.51035	0.510846	0.50963	0.508168	0.507882	0.506698	0.501165	0.500461	0.496881	0.493082	0.497794	0.503265	0.504673	0.506946	0.50699	0.508759	0.506891	0.503341	0.499244	0.492595	0.490789	0.488662
	0.295409	0.530086	0.533855	0.536907	0.531806	0.530725	0.527359	0.527859	0.528419	0.529889	0.522021	0.516287	0.513596	0.512025	0.511926	0.506621	0.502485	0.499959	0.502791	0.501382	0.498083	0.500237	0.496897	0.496174	0.49837	0.502192	0.501749	0.50891	0.509381	0.507468	0.507133	0.506925	0.506452	0.50169	0.49999	0.499067	0.494562	0.497347	0.504168	0.505743	0.508034	0.507672	0.508227	0.506958	0.504915	0.497837	0.493821	0.491486	0.486496
	0.297405	0.531802	0.534518	0.536593	0.530378	0.530227	0.529651	0.527574	0.527797	0.52787	0.520002	0.51483	0.512667	0.510726	0.512101	0.50521	0.502333	0.501363	0.502544	0.501715	0.498383	0.501209	0.498182	0.494934	0.497701	0.501361	0.501574	0.508477	0.509862	0.508686	0.507672	0.507668	0.50767	0.502662	0.502267	0.498547	0.495387	0.500689	0.504855	0.505625	0.507721	0.507108	0.508477	0.507369	0.503029	0.498831	0.492599	0.492671	0.488638
	0.299401	0.533	0.535114	0.536123	0.53247	0.530762	0.529474	0.527792	0.527372	0.528293	0.519933	0.514946	0.513066	0.510781	0.511353	0.505614	0.50162	0.499968	0.501054	0.502077	0.498162	0.50229	0.498368	0.495696	0.498407	0.500926	0.501044	0.508287	0.509321	0.509334	0.508019	0.508611	0.507193	0.501972	0.502284	0.496888	0.494462	0.499652	0.504188	0.505798	0.507628	0.50636	0.506825	0.504099	0.500376	0.495518	0.491836	0.490771	0.487122
	0.301397	0.5358	0.537543	0.539407	0.535743	0.531573	0.529945	0.527448	0.528689	0.526195	0.519604	0.514028	0.513065	0.510856	0.512153	0.50581	0.502086	0.501231	0.501757	0.502558	0.499228	0.502738	0.498623	0.495476	0.497521	0.500233	0.501956	0.507253	0.508841	0.508758	0.508097	0.507446	0.505359	0.501418	0.501054	0.497427	0.494242	0.500608	0.504159	0.506229	0.507139	0.506362	0.506025	0.505001	0.500906	0.496371	0.493454	0.491116	0.487967
	0.303393	0.536346	0.539136	0.540895	0.536878	0.535786	0.532904	0.531732	0.532838	0.530522	0.520715	0.515932	0.51469	0.513928	0.51482	0.508151	0.503426	0.504415	0.503891	0.5037	0.499367	0.504365	0.500351	0.496266	0.499145	0.501705	0.503314	0.509175	0.509567	0.509954	0.509684	0.508243	0.505364	0.499397	0.499953	0.496481	0.492379	0.499581	0.503448	0.505323	0.505253	0.505076	0.503182	0.502456	0.499344	0.495265	0.489992	0.490467	0.486348
	0.305389	0.537935	0.541286	0.542322	0.537768	0.538858	0.536467	0.536378	0.537328	0.533844	0.524775	0.519118	0.520005	0.515691	0.516453	0.510712	0.508454	0.507026	0.506341	0.507667	0.505702	0.507812	0.504816	0.500918	0.502654	0.505036	0.505784	0.510717	0.511595	0.510784	0.51185	0.509894	0.507455	0.502039	0.499645	0.497143	0.493456	0.499941	0.503812	0.506206	0.505414	0.504332	0.504058	0.502501	0.500333	0.49317	0.490313	0.490669	0.487235
	0.307385	0.53884	0.543237	0.543239	0.539585	0.538779	0.53765	0.5382	0.539626	0.53775	0.529973	0.522227	0.520599	0.517935	0.519386	0.512573	0.510316	0.507904	0.510743	0.510586	0.50719	0.509489	0.506891	0.504467	0.507695	0.506049	0.50786	0.51292	0.512031	0.514505	0.513826	0.511899	0.508892	0.503908	0.500734	0.498652	0.494234	0.500071	0.503194	0.504669	0.505584	0.505551	0.504264	0.503752	0.500646	0.494705	0.490548	0.489134	0.485782
	0.309381	0.536899	0.539226	0.540116	0.536721	0.536556	0.534799	0.53554	0.538371	0.537098	0.529405	0.522171	0.519001	0.516905	0.517473	0.509699	0.507482	0.507712	0.509982	0.507887	0.504846	0.507096	0.505495	0.505431	0.508083	0.506657	0.506828	0.511455	0.510641	0.512693	0.512807	0.511935	0.509477	0.503745	0.501251	0.497812	0.495466	0.502524	0.505828	0.507981	0.509677	0.510557	0.508376	0.508507	0.504492	0.499148	0.494776	0.494609	0.489853
	0.311377	0.535489	0.53752	0.537437	0.536214	0.535581	0.535682	0.533797	0.536015	0.538063	0.529727	0.521562	0.520018	0.518728	0.518821	0.510478	0.507797	0.506673	0.507432	0.509893	0.506829	0.509709	0.506492	0.504348	0.505141	0.506489	0.507797	0.511385	0.512929	0.511047	0.511795	0.512283	0.509049	0.503132	0.498527	0.497564	0.494312	0.502949	0.505736	0.507028	0.510168	0.50866	0.508079	0.507143	0.503918	0.500903	0.49684	0.495156	0.491597
	0.313373	0.533407	0.536354	0.535342	0.534769	0.530399	0.530957	0.532721	0.533867	0.535673	0.527465	0.520929	0.518858	0.518398	0.519539	0.510158	0.505758	0.502728	0.505744	0.507834	0.504432	0.508024	0.505683	0.504832	0.507935	0.508297	0.507418	0.51264	0.510606	0.512738	0.512349	0.512541	0.51002	0.503315	0.498199	0.496105	0.493325	0.500624	0.503697	0.50435	0.505475	0.506198	0.504948	0.503768	0.501876	0.498207	0.49631	0.493417	0.490674
	0.315369	0.529146	0.532239	0.532591	0.530703	0.527872	0.528696	0.528543	0.532757	0.534113	0.52649	0.52047	0.517188	0.516824	0.517955	0.509032	0.502003	0.501563	0.504863	0.506879	0.504922	0.507644	0.506985	0.505174	0.506816	0.506941	0.507344	0.511755	0.508412	0.508851	0.510393	0.511647	0.509028	0.502803	0.497524	0.495646	0.492105	0.497915	0.500647	0.502652	0.50107	0.503887	0.50218	0.501618	0.501227	0.496771	0.495746	0.492545	0.488216
	0.317365	0.527585	0.531088	0.531385	0.528152	0.526736	0.527817	0.528991	0.532508	0.532778	0.52488	0.519473	0.515406	0.516755	0.516281	0.508539	0.503462	0.503592	0.505207	0.506087	0.504514	0.506292	0.507517	0.507693	0.5083	0.505174	0.506624	0.509954	0.50878	0.510365	0.510977	0.5117	0.511093	0.504315	0.50095	0.496556	0.494268	0.500292	0.502253	0.504404	0.503549	0.501011	0.499391	0.497996	0.495857	0.492013	0.49181	0.489836	0.48367
	0.319361	0.522797	0.527791	0.527096	0.524539	0.523355	0.522159	0.526154	0.52961	0.529637	0.522788	0.517526	0.515127	0.51552	0.51619	0.512579	0.509214	0.506344	0.507581	0.509522	0.507051	0.508451	0.509042	0.508895	0.507588	0.506507	0.506071	0.510898	0.511505	0.514506	0.513678	0.514284	0.512511	0.505026	0.50098	0.49807	0.494137	0.497711	0.501364	0.505487	0.503751	0.501777	0.500531	0.498855	0.497075	0.492466	0.490354	0.490134	0.485291
	0.321357	0.516575	0.520848	0.520852	0.521994	0.521895	0.521902	0.525594	0.530581	0.529909	0.523883	0.51923	0.518166	0.519026	0.516885	0.511058	0.509349	0.508114	0.507116	0.510756	0.510106	0.509151	0.511299	0.511939	0.511174	0.508852	0.509864	0.513622	0.513253	0.514701	0.516245	0.516122	0.514357	0.508741	0.505448	0.500693	0.493427	0.495371	0.497152	0.496046	0.496276	0.494375	0.494668	0.493541	0.489212	0.484466	0.486776	0.485345	0.47967
	0.323353	0.512208	0.518444	0.518206	0.519594	0.520918	0.51972	0.52475	0.528183	0.529482	0.522848	0.518998	0.518499	0.518314	0.515859	0.511083	0.508966	0.509068	0.506356	0.509525	0.507896	0.505634	0.504722	0.507499	0.505843	0.50577	0.505808	0.50999	0.507793	0.510893	0.509648	0.508546	0.506117	0.50271	0.5008	0.497917	0.489141	0.490805	0.490333	0.491386	0.489691	0.489573	0.487632	0.486263	0.483276	0.482072	0.480827	0.482522	0.479421
	0.325349	0.514037	0.518954	0.518569	0.519324	0.522048	0.52111	0.524065	0.528381	0.529452	0.524583	0.518857	0.518807	0.518427	0.516599	0.512215	0.510312	0.511487	0.509998	0.510536	0.511448	0.507626	0.50802	0.509137	0.507256	0.505779	0.505664	0.509359	0.508609	0.512656	0.510662	0.508034	0.50686	0.500749	0.499212	0.495991	0.488485	0.48833	0.488609	0.490337	0.491472	0.490026	0.48801	0.484686	0.480857	0.479297	0.480228	0.476506	0.47219
	0.327345	0.514419	0.519644	0.517996	0.520051	0.522229	0.521581	0.525596	0.528538	0.528649	0.523256	0.518167	0.517913	0.518487	0.515011	0.513174	0.511772	0.51153	0.509753	0.510605	0.509567	0.507262	0.505184	0.508601	0.505896	0.505412	0.506852	0.509822	0.510428	0.512557	0.510745	0.508313	0.504992	0.501176	0.500579	0.495979	0.488949	0.488188	0.487271	0.48745	0.488064	0.485199	0.482803	0.480355	0.476867	0.474774	0.475496	0.473176	0.469172
	0.329341	0.514593	0.521175	0.518675	0.52246	0.523092	0.521735	0.526298	0.529803	0.530591	0.52601	0.517849	0.518766	0.519227	0.516285	0.51314	0.511998	0.511699	0.51148	0.51034	0.510841	0.508944	0.50806	0.509467	0.510121	0.507892	0.508837	0.511149	0.510269	0.513354	0.512372	0.508849	0.508299	0.50231	0.500928	0.496173	0.488431	0.487485	0.48747	0.488065	0.487728	0.486458	0.481675	0.480652	0.476355	0.472647	0.473163	0.471397	0.47061
	0.331337	0.518617	0.523454	0.523454	0.523374	0.523596	0.524184	0.528174	0.534102	0.534808	0.529482	0.523726	0.522113	0.525047	0.521919	0.517325	0.515026	0.512337	0.512685	0.513924	0.512959	0.510765	0.511118	0.512761	0.512327	0.509381	0.507454	0.511985	0.512332	0.513745	0.51352	0.510449	0.509934	0.503065	0.499111	0.496038	0.488914	0.489944	0.490654	0.491165	0.491243	0.489118	0.487974	0.485249	0.481494	0.478132	0.475876	0.47475	0.471289
	0.333333	0.51789	0.521756	0.521777	0.522094	0.523481	0.523181	0.527688	0.533261	0.534894	0.526127	0.52248	0.521484	0.523106	0.520479	0.518872	0.515379	0.512626	0.512496	0.515674	0.514453	0.511445	0.510779	0.513209	0.5106	0.508495	0.506687	0.511908	0.511518	0.512001	0.511696	0.509302	0.505224	0.500402	0.497055	0.492714	0.488516	0.490895	0.491416	0.492767	0.492902	0.490597	0.486751	0.485728	0.480866	0.47824	0.475191	0.473774	0.471384
	0.335329	0.518261	0.522098	0.521404	0.521884	0.52382	0.526661	0.529836	0.533319	0.533973	0.526395	0.522012	0.522286	0.523107	0.521674	0.517968	0.51806	0.51422	0.513674	0.514807	0.513518	0.514171	0.511721	0.513931	0.511554	0.508719	0.507507	0.511799	0.509858	0.511754	0.512632	0.508677	0.504268	0.500928	0.496387	0.492164	0.487465	0.492419	0.491709	0.493587	0.493242	0.490126	0.488289	0.485184	0.479992	0.476543	0.476276	0.473716	0.471824
	0.337325	0.515518	0.517795	0.517631	0.517259	0.520104	0.521531	0.523946	0.528318	0.528034	0.521816	0.516505	0.516713	0.517823	0.516609	0.515326	0.512664	0.509645	0.509763	0.512294	0.512773	0.514368	0.511858	0.51075	0.509141	0.506244	0.505147	0.510174	0.50772	0.509752	0.510278	0.507591	0.501016	0.49628	0.491478	0.488561	0.484667	0.488527	0.489802	0.491714	0.492525	0.489719	0.485083	0.482914	0.478464	0.474813	0.476465	0.47386	0.471374
	0.339321	0.514756	0.517197	0.516462	0.515573	0.518178	0.519655	0.522389	0.526029	0.526606	0.52144	0.515787	0.513345	0.514696	0.513957	0.512211	0.510694	0.507709	0.509092	0.511643	0.51391	0.514138	0.513192	0.51154	0.50917	0.508662	0.507517	0.510619	0.509456	0.510648	0.509832	0.506515	0.501869	0.493683	0.492142	0.488681	0.483526	0.488109	0.489355	0.493772	0.492802	0.490892	0.485607	0.482504	0.477719	0.47305	0.473735	0.471571	0.469107
	0.341317	0.516374	0.51855	0.517215	0.515888	0.518667	0.521473	0.522734	0.527197	0.528935	0.521383	0.514141	0.513776	0.514158	0.51333	0.512222	0.511004	0.508423	0.509222	0.512363	0.514402	0.515257	0.512589	0.510509	0.51101	0.50888	0.50799	0.512178	0.509446	0.510347	0.5109	0.505854	0.500876	0.493352	0.492162	0.48923	0.48528	0.488622	0.489694	0.492609	0.493027	0.488604	0.485245	0.482827	0.47944	0.475156	0.475317	0.472037	0.470364
	0.343313	0.521903	0.524737	0.525478	0.521896	0.52469	0.528745	0.531345	0.536692	0.537189	0.527488	0.522803	0.521672	0.522048	0.519968	0.516311	0.513817	0.512777	0.512232	0.512771	0.515986	0.514286	0.515319	0.513755	0.514382	0.512232	0.509974	0.512152	0.512252	0.512334	0.513816	0.50958	0.506229	0.49762	0.495703	0.492211	0.487734	0.49156	0.493205	0.497773	0.497662	0.493561	0.492463	0.48992	0.486941	0.480888	0.480368	0.478284	0.474459
	0.345309	0.525234	0.528291	0.528544	0.524951	0.528425	0.532262	0.532418	0.536163	0.535844	0.52804	0.523202	0.521368	0.521995	0.520177	0.518545	0.514672	0.512901	0.51256	0.513117	0.515019	0.515268	0.516184	0.514733	0.514822	0.513289	0.5105	0.514366	0.513002	0.511961	0.514266	0.508906	0.505287	0.496545	0.493719	0.489857	0.485349	0.488604	0.491399	0.493972	0.492802	0.488977	0.488031	0.485211	0.483689	0.477287	0.476798	0.472808	0.46934
	0.347305	0.527161	0.532274	0.532132	0.528032	0.52948	0.532478	0.533578	0.535091	0.536654	0.528816	0.522236	0.5214	0.522116	0.520455	0.517497	0.51625	0.512709	0.512022	0.512364	0.514123	0.51412	0.513622	0.512174	0.512079	0.511145	0.508758	0.510929	0.512055	0.512059	0.510732	0.506477	0.50231	0.494205	0.489378	0.485667	0.483525	0.485144	0.487398	0.492177	0.490963	0.486231	0.485873	0.485744	0.482367	0.477622	0.474076	0.472367	0.468546
	0.349301	0.529062	0.535377	0.536719	0.533122	0.533399	0.536376	0.535996	0.538048	0.540677	0.529491	0.524937	0.523087	0.522805	0.521764	0.516809	0.51459	0.509942	0.508237	0.509767	0.508907	0.51003	0.51152	0.508032	0.50846	0.508462	0.507025	0.510407	0.510818	0.509309	0.507528	0.50515	0.500309	0.492825	0.487467	0.484978	0.483811	0.483023	0.487185	0.490747	0.492078	0.487782	0.487119	0.486278	0.483412	0.479189	0.474922	0.473507	0.467895
	0.351297	0.531579	0.537217	0.537036	0.536465	0.539012	0.538332	0.538286	0.538267	0.540983	0.530657	0.525907	0.524222	0.523821	0.524158	0.515866	0.513356	0.508723	0.50772	0.508351	0.507441	0.509362	0.508303	0.505973	0.505847	0.508065	0.50541	0.50834	0.508618	0.507025	0.505424	0.50475	0.501351	0.489618	0.486297	0.483409	0.481948	0.484675	0.487399	0.490743	0.492662	0.490027	0.488814	0.487232	0.483674	0.480714	0.476154	0.473561	0.469685
	0.353293	0.534138	0.539399	0.538633	0.537503	0.538493	0.540137	0.539114	0.540589	0.542883	0.532835	0.524938	0.524436	0.523607	0.522204	0.517149	0.513056	0.508962	0.50845	0.508738	0.508702	0.509419	0.509263	0.506359	0.507618	0.50975	0.507024	0.511258	0.510626	0.508371	0.506471	0.505683	0.501295	0.489914	0.487398	0.484644	0.482992	0.486228	0.488899	0.492613	0.494844	0.490775	0.489355	0.488817	0.485193	0.483675	0.477289	0.476553	0.472605
	0.355289	0.536354	0.541792	0.540684	0.539531	0.540624	0.54224	0.540641	0.543013	0.542516	0.532518	0.526373	0.524102	0.522656	0.521261	0.516934	0.512419	0.507948	0.508401	0.508399	0.506931	0.510303	0.509239	0.507189	0.507689	0.507719	0.506388	0.509605	0.509531	0.507805	0.505115	0.50366	0.501177	0.491038	0.488513	0.486663	0.484411	0.488116	0.490491	0.494988	0.496162	0.492138	0.491562	0.48925	0.485781	0.483578	0.47907	0.478559	0.472964
	0.357285	0.538711	0.542447	0.542212	0.539637	0.541041	0.541272	0.541524	0.542772	0.542202	0.530233	0.525055	0.523629	0.52128	0.521589	0.51586	0.511772	0.508406	0.507467	0.508489	0.506426	0.509667	0.507777	0.50556	0.506803	0.507728	0.504905	0.508056	0.507305	0.505819	0.504516	0.50095	0.498438	0.488129	0.487535	0.485942	0.482601	0.486672	0.489292	0.493361	0.494265	0.492173	0.491262	0.49021	0.485784	0.48362	0.478338	0.477276	0.472644
	0.359281	0.536548	0.541782	0.542298	0.540393	0.539412	0.540921	0.540299	0.541513	0.540889	0.529572	0.523717	0.522132	0.519426	0.51951	0.512888	0.508388	0.507819	0.506459	0.506881	0.506164	0.507716	0.507157	0.505875	0.506501	0.507419	0.504572	0.506707	0.505527	0.504016	0.502719	0.499242	0.496791	0.487393	0.485532	0.486176	0.482884	0.48475	0.489863	0.494499	0.496874	0.49493	0.492639	0.491638	0.488293	0.483739	0.480369	0.47788	0.473798
	0.361277	0.535814	0.540523	0.540886	0.538068	0.537826	0.537117	0.537428	0.539252	0.538133	0.528653	0.521912	0.520483	0.51764	0.518453	0.513237	0.507782	0.50608	0.505411	0.506363	0.505138	0.506189	0.505598	0.504108	0.504245	0.505179	0.502745	0.504525	0.502165	0.503136	0.501602	0.499009	0.498263	0.488485	0.486481	0.486893	0.484662	0.486929	0.491196	0.494406	0.497099	0.497154	0.496589	0.496218	0.491514	0.484788	0.481932	0.479312	0.475873
	0.363273	0.536458	0.540192	0.539085	0.536983	0.537918	0.53887	0.536268	0.539932	0.54086	0.530127	0.525366	0.521636	0.517525	0.517591	0.511976	0.508078	0.506919	0.505825	0.506089	0.506722	0.506692	0.507189	0.505523	0.506226	0.507751	0.504726	0.50573	0.504783	0.504296	0.505744	0.501854	0.498148	0.490852	0.487346	0.488221	0.484824	0.488193	0.493669	0.496302	0.499839	0.499904	0.496853	0.49881	0.493931	0.486123	0.482774	0.480535	0.476624
	0.365269	0.536066	0.538998	0.53795	0.536177	0.537755	0.536487	0.53637	0.539309	0.541069	0.530847	0.527031	0.522534	0.517642	0.517915	0.513308	0.510045	0.508327	0.507421	0.507645	0.508809	0.508084	0.50912	0.507313	0.507287	0.507128	0.505	0.506889	0.504479	0.503908	0.505469	0.503335	0.497917	0.491187	0.488313	0.489569	0.485429	0.48869	0.495267	0.500256	0.501069	0.502221	0.499352	0.500148	0.496224	0.489339	0.484634	0.481313	0.478184
	0.367265	0.536504	0.539921	0.54041	0.536674	0.537659	0.536072	0.536318	0.540798	0.539517	0.530279	0.52686	0.523617	0.519804	0.51846	0.514549	0.510422	0.508964	0.505594	0.507192	0.50669	0.508181	0.508535	0.507013	0.508347	0.508907	0.505518	0.507208	0.504925	0.505053	0.505885	0.505229	0.50096	0.493104	0.489945	0.490959	0.486795	0.491365	0.497894	0.50327	0.505547	0.506147	0.503956	0.504423	0.499181	0.493731	0.490387	0.485144	0.480775
	0.369261	0.538846	0.542057	0.541876	0.540253	0.540133	0.537481	0.53873	0.542521	0.543227	0.532101	0.527379	0.52447	0.522567	0.51991	0.514322	0.510561	0.508539	0.506425	0.507451	0.506812	0.509542	0.509448	0.508847	0.508665	0.51101	0.511105	0.512817	0.508353	0.507539	0.509446	0.509971	0.504951	0.496183	0.494368	0.49466	0.490269	0.496575	0.504265	0.507836	0.509533	0.511218	0.510724	0.509743	0.503915	0.498765	0.492844	0.490103	0.483296
	0.371257	0.54069	0.542264	0.540565	0.539443	0.53916	0.537039	0.536433	0.539654	0.541209	0.52869	0.525716	0.522273	0.519557	0.51817	0.51176	0.50818	0.506973	0.504835	0.50727	0.505683	0.508732	0.508477	0.50732	0.508191	0.510431	0.511238	0.511605	0.508325	0.506441	0.508301	0.509081	0.504494	0.495234	0.493818	0.494244	0.490058	0.495901	0.503802	0.507889	0.511206	0.51254	0.511765	0.509861	0.504278	0.501406	0.49421	0.490158	0.48611
	0.373253	0.54238	0.544546	0.542748	0.541977	0.542089	0.542413	0.541595	0.541905	0.542666	0.532093	0.529188	0.524005	0.523448	0.521705	0.514585	0.510433	0.507327	0.507119	0.50773	0.507254	0.510649	0.510803	0.508343	0.510424	0.513911	0.512988	0.515132	0.510542	0.508328	0.509418	0.50994	0.503498	0.494488	0.492861	0.492924	0.4895	0.495015	0.501507	0.504996	0.509074	0.509458	0.510378	0.506593	0.501972	0.498818	0.492727	0.488792	0.483053
	0.37525	0.538504	0.542185	0.541924	0.542596	0.543473	0.544258	0.543085	0.54389	0.545196	0.53215	0.529899	0.525059	0.524841	0.523456	0.51535	0.51103	0.507243	0.506617	0.508067	0.507818	0.511205	0.510391	0.509753	0.510376	0.513823	0.512505	0.514957	0.511645	0.507454	0.506464	0.508607	0.502102	0.49211	0.490894	0.490335	0.485583	0.488151	0.49588	0.500253	0.502361	0.504785	0.504212	0.500881	0.495134	0.492275	0.487256	0.484761	0.478115
	0.377246	0.540576	0.543732	0.542983	0.542993	0.544155	0.546168	0.546309	0.549264	0.549938	0.538863	0.534553	0.528648	0.527654	0.528908	0.520531	0.51666	0.512194	0.512009	0.515135	0.512537	0.514985	0.515179	0.513534	0.512949	0.516699	0.51547	0.518808	0.515658	0.51108	0.511736	0.511594	0.503457	0.496286	0.491617	0.491916	0.487756	0.487551	0.493211	0.49734	0.500242	0.502141	0.502284	0.500751	0.497259	0.49024	0.486208	0.483172	0.479739
	0.379242	0.540584	0.543114	0.541542	0.541747	0.542925	0.545345	0.544578	0.546532	0.547724	0.540121	0.534892	0.530489	0.530629	0.529282	0.521981	0.518657	0.515384	0.514783	0.517576	0.514709	0.515712	0.516555	0.514869	0.516536	0.518375	0.516032	0.519921	0.517732	0.514965	0.513854	0.510382	0.504765	0.49664	0.491636	0.491103	0.486626	0.486307	0.491134	0.494138	0.498487	0.499416	0.50081	0.500756	0.497632	0.490665	0.485764	0.483133	0.479913
	0.381238	0.536419	0.542218	0.541967	0.54067	0.543023	0.543914	0.542797	0.54524	0.547339	0.54232	0.537593	0.532359	0.531472	0.528976	0.523172	0.52124	0.51774	0.517127	0.516996	0.516678	0.51631	0.516922	0.516481	0.519737	0.518251	0.517983	0.521099	0.517807	0.516973	0.515139	0.509701	0.503577	0.497228	0.492977	0.49026	0.484554	0.484213	0.488139	0.490996	0.493351	0.49192	0.491604	0.491022	0.487128	0.479064	0.476746	0.474381	0.470079
	0.383234	0.533428	0.539191	0.538271	0.53923	0.541091	0.541537	0.542649	0.544915	0.546564	0.543484	0.537894	0.534767	0.532211	0.528814	0.525054	0.522541	0.520744	0.517684	0.519542	0.520073	0.518915	0.518041	0.519836	0.522206	0.521088	0.518635	0.520221	0.515726	0.514194	0.513448	0.507412	0.50029	0.493586	0.489452	0.487526	0.482482	0.480902	0.482295	0.489334	0.4903	0.488395	0.489007	0.489326	0.48431	0.477179	0.472067	0.470239	0.464393
	0.38523	0.535703	0.538278	0.538513	0.541142	0.540785	0.543294	0.54516	0.544395	0.546498	0.54175	0.538865	0.536029	0.534131	0.53244	0.528514	0.525872	0.52343	0.523735	0.525658	0.525194	0.52562	0.523094	0.524526	0.526063	0.527645	0.524577	0.524324	0.520733	0.51948	0.516855	0.511128	0.50462	0.495886	0.493134	0.491482	0.485519	0.484408	0.48412	0.487345	0.49172	0.48885	0.48903	0.490118	0.483675	0.478128	0.471176	0.469105	0.464536
	0.387226	0.529276	0.535074	0.536208	0.536419	0.536627	0.539938	0.54337	0.544102	0.546683	0.54176	0.539067	0.537558	0.53712	0.537178	0.533061	0.533166	0.530112	0.529435	0.532828	0.532788	0.531871	0.531736	0.532872	0.530624	0.533991	0.532583	0.531642	0.527932	0.527576	0.525131	0.519665	0.511493	0.503343	0.499117	0.499851	0.496435	0.494038	0.495139	0.499251	0.50127	0.502944	0.500158	0.498846	0.492675	0.485514	0.477461	0.47524	0.470663
	0.389222	0.525524	0.531818	0.532448	0.531064	0.534864	0.540006	0.542689	0.545002	0.548396	0.541837	0.538987	0.539082	0.541025	0.538834	0.536075	0.534185	0.533709	0.530851	0.533478	0.536844	0.535365	0.536017	0.535883	0.535647	0.540541	0.536694	0.53726	0.53425	0.534799	0.532221	0.52484	0.516271	0.511698	0.506732	0.503384	0.500917	0.499788	0.501985	0.502782	0.505887	0.507197	0.503395	0.501018	0.495827	0.487832	0.481063	0.478052	0.472561
	0.391218	0.525542	0.530524	0.52892	0.531761	0.534427	0.540712	0.543392	0.547046	0.549084	0.542522	0.540536	0.53961	0.543829	0.540958	0.537995	0.537274	0.537936	0.533267	0.536156	0.539024	0.538507	0.538081	0.540798	0.540609	0.54288	0.539995	0.541528	0.536285	0.534838	0.53467	0.52632	0.518288	0.513558	0.509861	0.506992	0.502929	0.502683	0.502125	0.502378	0.507878	0.507312	0.503983	0.49957	0.496198	0.488598	0.480948	0.478036	0.473103
	0.393214	0.525752	0.531389	0.530139	0.532456	0.535207	0.541101	0.543459	0.54693	0.551157	0.545438	0.543931	0.543347	0.545068	0.542891	0.54073	0.542562	0.54177	0.539091	0.540964	0.541104	0.540569	0.54088	0.54306	0.544786	0.546906	0.542311	0.542416	0.537788	0.538352	0.535238	0.528618	0.522516	0.515329	0.511749	0.510313	0.506878	0.502644	0.503747	0.506245	0.509743	0.508505	0.505417	0.501254	0.499157	0.490747	0.485004	0.480709	0.476208
	0.39521	0.523281	0.52877	0.529733	0.53246	0.535992	0.540094	0.543136	0.547572	0.551151	0.545226	0.544829	0.543885	0.546403	0.54418	0.542363	0.543328	0.543215	0.540959	0.541371	0.5422	0.54146	0.541899	0.545095	0.545048	0.547069	0.542097	0.542504	0.537724	0.536962	0.536276	0.530076	0.522396	0.516902	0.513997	0.511342	0.507523	0.503384	0.504292	0.506773	0.508355	0.508408	0.504999	0.502393	0.499174	0.490758	0.485303	0.47956	0.475607
	0.397206	0.525553	0.527565	0.528294	0.531428	0.534311	0.539051	0.541954	0.545349	0.548569	0.545215	0.543403	0.544919	0.548463	0.546809	0.543606	0.543105	0.543249	0.540986	0.541956	0.544282	0.542523	0.542704	0.54595	0.547074	0.549539	0.543659	0.543778	0.539516	0.540289	0.538372	0.533024	0.526674	0.519128	0.51769	0.514635	0.510365	0.509105	0.50656	0.507245	0.509951	0.510325	0.506865	0.503081	0.499583	0.493797	0.486144	0.483425	0.479959
	0.399202	0.525645	0.528908	0.526966	0.532213	0.534826	0.539467	0.544256	0.545944	0.54944	0.547184	0.546229	0.547278	0.550529	0.549338	0.549101	0.547223	0.549256	0.545729	0.54685	0.548705	0.547571	0.548525	0.551262	0.553069	0.553681	0.548184	0.547659	0.544231	0.546201	0.545115	0.537444	0.531846	0.524918	0.523099	0.522429	0.518655	0.515085	0.513284	0.513015	0.516253	0.517084	0.513116	0.510714	0.50738	0.499429	0.494294	0.490606	0.486864
	0.401198	0.527582	0.530263	0.527895	0.531325	0.536509	0.539874	0.543012	0.545596	0.548495	0.546764	0.544481	0.547108	0.548753	0.548555	0.548896	0.548742	0.548565	0.547226	0.549776	0.54884	0.547906	0.548973	0.551016	0.552766	0.552687	0.544884	0.545721	0.542422	0.543768	0.543833	0.537886	0.532886	0.526247	0.525148	0.524618	0.521804	0.515825	0.516019	0.514956	0.516379	0.518883	0.516086	0.51417	0.51275	0.504237	0.50177	0.495018	0.491531
	0.403194	0.527902	0.530871	0.526051	0.530019	0.535707	0.539487	0.541737	0.543911	0.548199	0.548372	0.545913	0.548676	0.549207	0.54965	0.549125	0.549219	0.549949	0.55019	0.550917	0.54985	0.546893	0.548963	0.550132	0.55227	0.551787	0.545406	0.54429	0.541095	0.542666	0.54392	0.538745	0.535014	0.528071	0.52768	0.526889	0.523168	0.517376	0.517035	0.516625	0.518347	0.520781	0.517473	0.51868	0.514659	0.506239	0.501871	0.497897	0.49516
	0.40519	0.527554	0.52982	0.526198	0.532683	0.53552	0.539243	0.54245	0.545322	0.548839	0.548944	0.548417	0.550597	0.551278	0.549405	0.549445	0.549217	0.550608	0.550518	0.550664	0.548013	0.546316	0.546397	0.549569	0.549579	0.549362	0.543495	0.543072	0.538066	0.540018	0.54135	0.537795	0.533326	0.526831	0.527096	0.526021	0.52246	0.516872	0.516942	0.517044	0.518302	0.520375	0.517741	0.517617	0.513327	0.506653	0.501233	0.498308	0.493967
	0.407186	0.527614	0.52995	0.527547	0.532447	0.536741	0.540632	0.543777	0.545605	0.54975	0.549461	0.547126	0.551087	0.550207	0.549882	0.548391	0.549414	0.55061	0.549694	0.54997	0.549667	0.547319	0.548916	0.550387	0.551873	0.55103	0.5448	0.544759	0.539236	0.541827	0.541874	0.537256	0.532974	0.526963	0.527526	0.526878	0.52275	0.518318	0.517063	0.517307	0.518053	0.522106	0.517678	0.518538	0.51373	0.506534	0.502344	0.49857	0.495945
	0.409182	0.525024	0.527883	0.528937	0.532537	0.537213	0.53976	0.542315	0.543576	0.547522	0.548712	0.547586	0.550019	0.551896	0.553915	0.550369	0.550815	0.552847	0.550652	0.551422	0.549612	0.548112	0.548082	0.550403	0.552523	0.552251	0.546168	0.546426	0.541583	0.543072	0.542859	0.535701	0.533703	0.529839	0.530052	0.527742	0.525488	0.519101	0.517664	0.517536	0.518601	0.523959	0.51943	0.519965	0.515822	0.5077	0.503714	0.502027	0.499595
	0.411178	0.524505	0.527355	0.52859	0.531343	0.53508	0.538753	0.541611	0.54154	0.544516	0.54603	0.547136	0.54854	0.552745	0.551719	0.551009	0.551367	0.552675	0.551216	0.551885	0.55133	0.550388	0.549067	0.551171	0.55246	0.553068	0.54554	0.543986	0.541412	0.54128	0.54145	0.535563	0.533499	0.530143	0.530031	0.529914	0.525496	0.518368	0.518615	0.518016	0.520292	0.523643	0.520038	0.520084	0.517344	0.509856	0.505849	0.502972	0.499664
	0.413174	0.523887	0.526522	0.527959	0.531602	0.533184	0.536513	0.54065	0.539776	0.541612	0.544131	0.545625	0.547722	0.551455	0.551311	0.549489	0.551078	0.55217	0.549238	0.549465	0.548387	0.54724	0.548632	0.549579	0.550577	0.550133	0.545695	0.542251	0.540231	0.539154	0.538845	0.534105	0.530857	0.529051	0.528094	0.528804	0.52489	0.518594	0.517146	0.516795	0.519777	0.52322	0.518854	0.520341	0.516667	0.509201	0.506478	0.503378	0.500196
	0.41517	0.519832	0.523606	0.524763	0.527807	0.531327	0.532889	0.536692	0.536588	0.540705	0.54091	0.541186	0.543528	0.547946	0.549902	0.548607	0.550068	0.54957	0.547468	0.549538	0.547486	0.545011	0.546037	0.547313	0.54716	0.545735	0.542016	0.540869	0.535928	0.537734	0.53781	0.53183	0.528955	0.525251	0.524743	0.526311	0.523862	0.518953	0.516673	0.515712	0.520072	0.521366	0.520119	0.519166	0.515607	0.510507	0.506222	0.500596	0.500896
	0.417166	0.516268	0.522581	0.522927	0.524429	0.525025	0.527105	0.530885	0.531848	0.535603	0.537078	0.537263	0.539491	0.543507	0.54518	0.544132	0.545022	0.54545	0.544116	0.545223	0.544419	0.544079	0.54324	0.544365	0.543182	0.542725	0.538077	0.536863	0.534485	0.536336	0.538146	0.52909	0.5269	0.524666	0.524409	0.525727	0.523295	0.517755	0.517626	0.515667	0.518189	0.52027	0.517959	0.518322	0.51439	0.510253	0.506295	0.501755	0.50106
	0.419162	0.512965	0.517196	0.517014	0.51634	0.517847	0.519844	0.525747	0.52753	0.53117	0.531556	0.532209	0.534356	0.537188	0.540203	0.538815	0.541461	0.541163	0.540589	0.542674	0.542241	0.540508	0.540355	0.541483	0.539498	0.540124	0.535942	0.533077	0.532245	0.53643	0.536226	0.52871	0.528365	0.524636	0.5243	0.526857	0.523098	0.522584	0.520288	0.517357	0.522857	0.523272	0.52034	0.520944	0.515822	0.511729	0.507134	0.502898	0.502608
	0.421158	0.510281	0.514967	0.515677	0.513496	0.516373	0.518249	0.525488	0.526653	0.529158	0.529202	0.52893	0.532275	0.535808	0.53883	0.538085	0.542156	0.540085	0.540193	0.541688	0.542471	0.541007	0.539047	0.539798	0.537191	0.53829	0.533781	0.530609	0.529682	0.534754	0.53531	0.526368	0.526039	0.524024	0.523568	0.524028	0.522531	0.5221	0.520654	0.518601	0.523574	0.525704	0.520751	0.519429	0.515944	0.512847	0.50862	0.503387	0.50325
	0.423154	0.509806	0.515323	0.516201	0.514691	0.516495	0.517592	0.524628	0.526406	0.529548	0.529594	0.529039	0.532604	0.534739	0.538957	0.536755	0.541011	0.538693	0.539649	0.540623	0.542165	0.540497	0.53986	0.539938	0.535688	0.537995	0.532826	0.530146	0.530355	0.534324	0.535387	0.527194	0.525382	0.523841	0.524592	0.524613	0.522259	0.521748	0.520641	0.516938	0.523506	0.525007	0.521517	0.519576	0.516367	0.510687	0.506823	0.502263	0.501729
	0.42515	0.505951	0.511791	0.513297	0.51368	0.515265	0.515596	0.525427	0.525056	0.526665	0.525818	0.524564	0.527199	0.529878	0.533875	0.531528	0.536083	0.5352	0.534755	0.5359	0.5368	0.533238	0.529494	0.53239	0.528795	0.532198	0.528312	0.525384	0.521993	0.52346	0.522686	0.514136	0.513951	0.511988	0.51373	0.514603	0.509224	0.507953	0.507733	0.504172	0.511765	0.512409	0.508205	0.507268	0.503791	0.501276	0.497895	0.49422	0.49398
	0.427146	0.507744	0.512905	0.514628	0.51597	0.517681	0.518358	0.525345	0.524528	0.524881	0.526114	0.526888	0.528124	0.529713	0.534555	0.532994	0.537248	0.536288	0.5368	0.537433	0.53664	0.532393	0.530041	0.531607	0.529555	0.533217	0.529739	0.525175	0.520528	0.520932	0.520249	0.513565	0.512928	0.511464	0.512522	0.512701	0.508887	0.506228	0.5045	0.501445	0.506444	0.508358	0.505361	0.505139	0.502973	0.499393	0.495449	0.491817	0.491451
	0.429142	0.512614	0.517078	0.518565	0.51916	0.520375	0.519445	0.527416	0.525286	0.526875	0.527212	0.531107	0.531456	0.532414	0.536575	0.534229	0.537943	0.536955	0.540969	0.541206	0.539676	0.533055	0.528892	0.529919	0.529587	0.53422	0.530287	0.52482	0.520883	0.521552	0.520944	0.515479	0.514885	0.513535	0.514303	0.513442	0.509694	0.506313	0.503403	0.501036	0.506155	0.507402	0.506214	0.503563	0.500153	0.497338	0.494399	0.491083	0.490833
	0.431138	0.519003	0.52449	0.52674	0.525165	0.524665	0.52084	0.526713	0.525242	0.524984	0.52493	0.527508	0.528404	0.531721	0.534621	0.530839	0.530443	0.531753	0.535276	0.537292	0.532749	0.526243	0.524836	0.5265	0.524742	0.530121	0.526066	0.523184	0.516448	0.516277	0.515272	0.508964	0.509751	0.508197	0.513295	0.510701	0.508235	0.503945	0.503275	0.500412	0.506471	0.505243	0.506669	0.504867	0.503987	0.500903	0.499218	0.496227	0.497005
	0.433134	0.520831	0.525712	0.527118	0.528741	0.527102	0.524154	0.529936	0.529106	0.529454	0.530824	0.531319	0.530747	0.532953	0.537254	0.533369	0.530926	0.53235	0.532275	0.532698	0.528889	0.524459	0.523977	0.52326	0.523106	0.525576	0.522572	0.520602	0.517702	0.517645	0.519138	0.510221	0.510114	0.508421	0.512567	0.511161	0.508547	0.504946	0.504072	0.501844	0.509392	0.509375	0.509672	0.508865	0.504646	0.505427	0.499572	0.497306	0.496128
	0.43513	0.526473	0.530818	0.531847	0.533423	0.533896	0.530294	0.531322	0.531892	0.5336	0.535416	0.535605	0.535565	0.538695	0.542342	0.536271	0.53178	0.533327	0.530661	0.532786	0.528181	0.524552	0.523695	0.523178	0.525723	0.528811	0.525128	0.521309	0.518236	0.522005	0.522878	0.517181	0.515658	0.509691	0.511059	0.511952	0.510265	0.506828	0.508646	0.506594	0.513835	0.517697	0.515666	0.518811	0.518258	0.516081	0.508469	0.504547	0.501619
	0.437126	0.532867	0.534009	0.536419	0.538451	0.539214	0.535252	0.53723	0.538245	0.541243	0.542633	0.543322	0.544172	0.547095	0.547769	0.541594	0.535473	0.536112	0.532636	0.53641	0.532102	0.527736	0.529799	0.528649	0.53245	0.533184	0.531343	0.528024	0.526777	0.528431	0.529906	0.528613	0.524322	0.519418	0.516948	0.51658	0.51482	0.515041	0.516973	0.51539	0.521898	0.527932	0.527584	0.53044	0.52924	0.528113	0.520344	0.515988	0.512026
	0.439122	0.532797	0.536132	0.535989	0.538286	0.539289	0.537729	0.540663	0.538985	0.545871	0.544667	0.547066	0.548098	0.553301	0.55088	0.544887	0.539569	0.537693	0.536361	0.537911	0.532469	0.529751	0.533372	0.530406	0.534323	0.535593	0.532604	0.530937	0.527252	0.526727	0.528278	0.527823	0.524781	0.520541	0.517045	0.517174	0.517055	0.515947	0.519286	0.518689	0.524592	0.532256	0.533711	0.535684	0.533766	0.530691	0.524408	0.518407	0.513697
	0.441118	0.531383	0.53414	0.534467	0.534584	0.536711	0.537439	0.540043	0.540999	0.546981	0.545272	0.548355	0.548796	0.552005	0.551211	0.545169	0.539222	0.537738	0.534136	0.536802	0.52999	0.529178	0.531948	0.529722	0.531749	0.534465	0.530605	0.530563	0.524353	0.524077	0.524185	0.525393	0.522165	0.51677	0.513291	0.514833	0.5156	0.51557	0.519548	0.51717	0.52444	0.532664	0.534896	0.535761	0.534171	0.528792	0.520368	0.515437	0.511034
	0.443114	0.531837	0.533343	0.535416	0.536767	0.535941	0.536618	0.54065	0.541247	0.548358	0.544843	0.547736	0.550272	0.550622	0.549112	0.543049	0.537999	0.53448	0.533879	0.536453	0.529121	0.530726	0.532278	0.530568	0.531768	0.536005	0.530282	0.531883	0.525475	0.524316	0.528207	0.526421	0.523571	0.517306	0.516189	0.516395	0.517143	0.518116	0.5223	0.520925	0.52565	0.533561	0.537437	0.536445	0.531552	0.527107	0.519158	0.514141	0.513247
	0.44511	0.529715	0.530968	0.534485	0.534346	0.533695	0.534942	0.537436	0.540509	0.546752	0.545145	0.547685	0.548173	0.551418	0.548207	0.541948	0.537897	0.536975	0.535013	0.536471	0.531433	0.532816	0.534228	0.532297	0.532355	0.535177	0.530362	0.531013	0.527786	0.527274	0.530466	0.526757	0.525219	0.519153	0.517643	0.51816	0.517887	0.520251	0.525679	0.523831	0.528309	0.535705	0.537795	0.537183	0.533675	0.526483	0.521775	0.514535	0.51266
	0.447106	0.529014	0.530465	0.53514	0.532259	0.532302	0.532871	0.535484	0.538417	0.547102	0.545316	0.545511	0.545611	0.549224	0.54616	0.541071	0.538594	0.53809	0.537424	0.537979	0.533597	0.534744	0.536338	0.534257	0.532023	0.535319	0.530747	0.530781	0.528651	0.52823	0.531627	0.529463	0.527622	0.521456	0.519567	0.519784	0.520946	0.521583	0.527455	0.526649	0.530394	0.536215	0.539408	0.538388	0.533763	0.528276	0.521974	0.514313	0.513157
	0.449102	0.52592	0.526263	0.529954	0.530963	0.529819	0.530604	0.533628	0.535753	0.546507	0.543905	0.544729	0.547992	0.54863	0.545142	0.540763	0.536447	0.534838	0.535123	0.535287	0.532111	0.532799	0.533278	0.531112	0.531818	0.534656	0.530305	0.531514	0.528658	0.528195	0.532433	0.528643	0.526888	0.523142	0.519369	0.52118	0.521571	0.523831	0.528186	0.527271	0.532594	0.537102	0.540213	0.537764	0.533413	0.530183	0.524804	0.516348	0.515027
	0.451098	0.525072	0.527197	0.532498	0.531093	0.529507	0.53248	0.535469	0.538346	0.546587	0.545113	0.546441	0.547937	0.549665	0.546557	0.54021	0.53488	0.533052	0.532169	0.533709	0.52956	0.530393	0.530197	0.528978	0.529731	0.533276	0.528481	0.52882	0.526496	0.526224	0.531696	0.52917	0.526468	0.521435	0.517006	0.52002	0.520609	0.521428	0.527616	0.526891	0.532009	0.536365	0.538142	0.536284	0.533601	0.528173	0.521475	0.513368	0.51234
	0.453094	0.525303	0.524162	0.525618	0.526002	0.525635	0.527338	0.531628	0.53257	0.542461	0.540279	0.541016	0.542685	0.545983	0.54382	0.536863	0.533948	0.531152	0.530133	0.531747	0.529076	0.528173	0.529553	0.525947	0.525904	0.529386	0.525724	0.525961	0.523859	0.523736	0.527839	0.525759	0.523948	0.517029	0.514713	0.515946	0.518251	0.518133	0.523653	0.523151	0.527704	0.533272	0.534616	0.534071	0.530549	0.526395	0.521098	0.514411	0.511553
	0.45509	0.523356	0.520966	0.524316	0.52555	0.525244	0.526676	0.530914	0.530511	0.542014	0.538735	0.540267	0.542292	0.543669	0.541579	0.535246	0.533639	0.529158	0.527418	0.529619	0.525842	0.526078	0.527397	0.522967	0.524389	0.526282	0.524121	0.522725	0.522021	0.52297	0.526763	0.523783	0.523576	0.516711	0.51378	0.516437	0.519515	0.51894	0.525261	0.525104	0.528914	0.535997	0.53673	0.535921	0.531238	0.530155	0.522124	0.516765	0.513371
	0.457086	0.521975	0.517266	0.519869	0.519153	0.518547	0.52017	0.523402	0.525388	0.534006	0.531502	0.534646	0.536867	0.53817	0.537305	0.530326	0.52721	0.523129	0.524446	0.525788	0.522052	0.524085	0.523544	0.517882	0.520069	0.524544	0.52271	0.521052	0.520915	0.521896	0.525781	0.522701	0.523701	0.517493	0.515476	0.519335	0.523284	0.523889	0.529751	0.529732	0.534078	0.540542	0.542718	0.542277	0.538218	0.536449	0.527668	0.523582	0.518935
	0.459082	0.520405	0.515803	0.520153	0.518196	0.516937	0.51798	0.521618	0.523986	0.533021	0.53049	0.533244	0.533845	0.53392	0.5328	0.52651	0.523735	0.522425	0.521764	0.522727	0.520098	0.522367	0.521757	0.517897	0.519327	0.522683	0.520728	0.519766	0.51846	0.520639	0.521886	0.521563	0.522052	0.514706	0.51388	0.517243	0.521309	0.522456	0.527807	0.528324	0.533004	0.538259	0.541596	0.541675	0.537023	0.535841	0.527161	0.522801	0.519841
	0.461078	0.51432	0.512092	0.515363	0.51474	0.513747	0.513695	0.517863	0.518908	0.526949	0.525891	0.52847	0.529171	0.528785	0.52935	0.523135	0.517712	0.51758	0.517486	0.517994	0.513883	0.517284	0.516402	0.511768	0.513909	0.517967	0.515456	0.513557	0.513488	0.514411	0.516903	0.516884	0.517267	0.512279	0.510386	0.512597	0.515994	0.519233	0.522905	0.523757	0.527755	0.534249	0.536841	0.537584	0.532926	0.531666	0.52556	0.521712	0.519378
	0.463074	0.513996	0.511414	0.516105	0.515152	0.514328	0.513228	0.517359	0.520479	0.525819	0.52444	0.526248	0.526984	0.527654	0.527571	0.522182	0.518746	0.516033	0.517965	0.515407	0.514794	0.516411	0.513973	0.51033	0.511439	0.515056	0.512673	0.51338	0.514049	0.514594	0.517299	0.514609	0.514836	0.51057	0.509445	0.51163	0.514747	0.518064	0.522934	0.523773	0.528539	0.533943	0.536447	0.537283	0.533913	0.531813	0.526139	0.522089	0.520067
	0.46507	0.517111	0.514891	0.517619	0.516183	0.514293	0.514972	0.517091	0.519096	0.524948	0.522083	0.524586	0.526252	0.5275	0.527401	0.521182	0.517551	0.513417	0.517221	0.515911	0.513451	0.517541	0.512903	0.508726	0.512444	0.516131	0.515167	0.5148	0.515166	0.515121	0.516984	0.513051	0.513878	0.510514	0.508712	0.512098	0.514098	0.518383	0.524318	0.523027	0.528231	0.534288	0.537454	0.537764	0.536335	0.534352	0.528863	0.523052	0.520677
	0.467066	0.51457	0.512968	0.515164	0.513635	0.512458	0.512286	0.513337	0.517012	0.522949	0.521577	0.523267	0.524609	0.526947	0.527728	0.520238	0.516792	0.513511	0.517317	0.516053	0.514857	0.517343	0.511317	0.509866	0.511933	0.516131	0.513965	0.514016	0.515799	0.514921	0.516508	0.513066	0.5134	0.509881	0.508652	0.511884	0.515613	0.519452	0.525174	0.525196	0.531314	0.536384	0.539369	0.540207	0.538479	0.535798	0.529593	0.525009	0.521448
	0.469062	0.516725	0.514351	0.516222	0.516226	0.51236	0.512783	0.515775	0.51781	0.524385	0.522248	0.523282	0.52387	0.527507	0.527869	0.522506	0.516065	0.512712	0.517772	0.517464	0.515143	0.517475	0.512895	0.511031	0.513052	0.5185	0.516126	0.513811	0.51708	0.516931	0.516444	0.514387	0.514752	0.510319	0.508155	0.511182	0.515928	0.519654	0.52437	0.524877	0.53092	0.536065	0.53858	0.5397	0.53711	0.534424	0.527421	0.523131	0.519143
	0.471058	0.519146	0.516083	0.515261	0.51525	0.514137	0.512649	0.516251	0.517937	0.524857	0.522806	0.525867	0.525179	0.528476	0.528853	0.522917	0.515128	0.51345	0.519565	0.517579	0.514751	0.519099	0.513115	0.510544	0.513997	0.51902	0.515597	0.516102	0.518143	0.51678	0.518298	0.517492	0.517366	0.511681	0.508102	0.51078	0.51618	0.520541	0.526568	0.525455	0.53037	0.534992	0.538891	0.539385	0.538075	0.535108	0.527863	0.520692	0.519025
	0.473054	0.512824	0.511076	0.513237	0.514401	0.512161	0.51296	0.517859	0.520722	0.525349	0.522872	0.523515	0.521528	0.527015	0.526762	0.522572	0.515198	0.513243	0.514959	0.514722	0.514612	0.515989	0.51266	0.509099	0.513146	0.517493	0.51465	0.515742	0.51588	0.513865	0.515658	0.515995	0.518197	0.511934	0.508181	0.509377	0.51248	0.517098	0.522485	0.523915	0.527559	0.530393	0.535262	0.536127	0.533295	0.533946	0.525849	0.519008	0.517057
	0.47505	0.513952	0.512814	0.515114	0.514206	0.513654	0.514371	0.518852	0.521412	0.524972	0.522888	0.523919	0.525639	0.528402	0.528202	0.522568	0.516833	0.515688	0.515744	0.515063	0.513084	0.517196	0.515119	0.513932	0.516155	0.519518	0.518705	0.517773	0.516735	0.51591	0.518346	0.519039	0.520532	0.512447	0.509523	0.51035	0.515378	0.519574	0.525594	0.526969	0.529616	0.532669	0.537681	0.538066	0.536043	0.535056	0.526362	0.520601	0.519267
	0.477046	0.515798	0.514817	0.516911	0.515902	0.51631	0.517055	0.521607	0.524458	0.528095	0.525838	0.526873	0.525683	0.530493	0.529361	0.522329	0.517551	0.515516	0.514846	0.515651	0.514873	0.51672	0.514827	0.512759	0.516536	0.521097	0.51739	0.517578	0.514462	0.516839	0.518517	0.519745	0.518451	0.51129	0.507861	0.50956	0.513178	0.518134	0.522805	0.525018	0.528696	0.531042	0.535577	0.535559	0.532244	0.532478	0.526178	0.519952	0.518235
	0.479042	0.515266	0.513977	0.517814	0.515002	0.515779	0.517597	0.520809	0.523409	0.527675	0.526169	0.526827	0.525295	0.529472	0.528496	0.522263	0.516235	0.51456	0.51419	0.514702	0.513778	0.516881	0.514676	0.511433	0.515927	0.520359	0.515274	0.516969	0.514544	0.515943	0.517063	0.518598	0.517656	0.511021	0.506566	0.508361	0.51217	0.516827	0.520756	0.523438	0.528017	0.530118	0.53372	0.533978	0.531747	0.531686	0.525444	0.519345	0.51555
	0.481038	0.514651	0.513341	0.517031	0.515196	0.514436	0.517328	0.520607	0.520952	0.524313	0.522176	0.524011	0.524791	0.528202	0.528362	0.521403	0.515968	0.513787	0.514912	0.514184	0.512708	0.516799	0.51531	0.510509	0.515767	0.519316	0.515849	0.516469	0.515387	0.513611	0.515652	0.519022	0.519376	0.511989	0.506767	0.507967	0.511162	0.515488	0.520854	0.522867	0.526442	0.52844	0.531819	0.532102	0.530128	0.530453	0.524406	0.518221	0.51585
	0.483034	0.513778	0.513601	0.516948	0.514814	0.513456	0.5168	0.518748	0.521757	0.525244	0.52365	0.523509	0.523688	0.526986	0.528589	0.52028	0.514904	0.512011	0.515649	0.513212	0.510895	0.515114	0.512716	0.508801	0.513985	0.518083	0.51481	0.516146	0.514503	0.513194	0.514731	0.516291	0.517049	0.510622	0.505972	0.50595	0.508826	0.512785	0.520215	0.520675	0.524778	0.526873	0.530898	0.530456	0.52921	0.529979	0.525088	0.519056	0.514691
	0.48503	0.516075	0.51494	0.516776	0.515322	0.5136	0.516593	0.517747	0.520288	0.525132	0.521961	0.524427	0.525497	0.527258	0.527428	0.519449	0.514179	0.511106	0.513958	0.513359	0.510726	0.514539	0.512768	0.508991	0.512898	0.518004	0.516227	0.515976	0.515942	0.513906	0.515143	0.516675	0.516444	0.509182	0.505334	0.506047	0.508715	0.51192	0.520564	0.522491	0.52367	0.526277	0.530009	0.531169	0.529331	0.529456	0.524437	0.519868	0.514458
	0.487026	0.516795	0.517464	0.518942	0.515826	0.514942	0.515005	0.519224	0.520112	0.526236	0.522377	0.523282	0.52442	0.526503	0.526432	0.519043	0.510612	0.509074	0.512885	0.511793	0.506641	0.509943	0.508026	0.504966	0.509806	0.514692	0.514219	0.513963	0.514772	0.512479	0.515022	0.515046	0.515186	0.509022	0.505559	0.503817	0.508031	0.511223	0.518425	0.520977	0.523401	0.524799	0.528572	0.528531	0.528455	0.529987	0.525281	0.519525	0.513984
	0.489022	0.520091	0.51762	0.518078	0.51454	0.515812	0.514296	0.518494	0.523095	0.528626	0.522892	0.523908	0.525882	0.529038	0.526053	0.517644	0.509915	0.507811	0.511005	0.510296	0.504956	0.509697	0.50704	0.50344	0.507509	0.513443	0.512536	0.513315	0.514315	0.513442	0.514271	0.51599	0.514938	0.508377	0.50571	0.504577	0.508907	0.512937	0.519041	0.520007	0.52237	0.525581	0.530208	0.530999	0.530116	0.530832	0.525516	0.52066	0.516429
	0.491018	0.521549	0.519885	0.517937	0.514259	0.513841	0.513084	0.516642	0.519664	0.526758	0.522844	0.523004	0.52473	0.526036	0.52513	0.515152	0.507093	0.504441	0.5095	0.50782	0.504606	0.50698	0.505132	0.503368	0.5079	0.514812	0.514487	0.517055	0.515731	0.515022	0.517651	0.519371	0.519128	0.509928	0.506206	0.508295	0.512825	0.517012	0.521381	0.524796	0.527918	0.53095	0.535539	0.537295	0.536848	0.535417	0.530034	0.523303	0.520422
	0.493014	0.524565	0.52119	0.519232	0.515299	0.515503	0.514745	0.516678	0.520642	0.528066	0.524289	0.526169	0.527819	0.527052	0.526529	0.517902	0.50942	0.506292	0.510137	0.510052	0.508014	0.511043	0.509045	0.50927	0.512483	0.517776	0.515499	0.519474	0.51847	0.519689	0.520845	0.522165	0.520427	0.512287	0.507501	0.509723	0.515685	0.520111	0.527146	0.529493	0.532992	0.536148	0.540741	0.54154	0.540767	0.537843	0.532507	0.525546	0.525099
	0.49501	0.526617	0.523281	0.520487	0.518604	0.5158	0.517332	0.520501	0.52296	0.529768	0.52523	0.52653	0.527883	0.526989	0.525665	0.517941	0.509694	0.506922	0.510027	0.511037	0.511025	0.512642	0.510708	0.509952	0.51298	0.52	0.51785	0.522168	0.520275	0.518846	0.522179	0.524262	0.5206	0.512775	0.508599	0.510253	0.51578	0.522407	0.53081	0.531204	0.536483	0.539149	0.542153	0.543331	0.541207	0.537977	0.532045	0.5271	0.525265
	0.497006	0.531199	0.526039	0.523591	0.518735	0.518029	0.519671	0.520983	0.523021	0.530791	0.526999	0.52763	0.527834	0.526366	0.525423	0.516988	0.508664	0.505739	0.507727	0.510821	0.509283	0.510994	0.509628	0.507498	0.511301	0.519481	0.515099	0.520913	0.519134	0.518149	0.519615	0.520843	0.518062	0.50927	0.506121	0.508897	0.513255	0.517821	0.525572	0.52801	0.533629	0.536151	0.540507	0.539494	0.538112	0.534732	0.528802	0.524463	0.522247
	0.499002	0.533209	0.528136	0.525897	0.522098	0.521167	0.521334	0.523176	0.524353	0.531707	0.527071	0.526897	0.526524	0.52856	0.525266	0.515644	0.50707	0.503337	0.506257	0.507472	0.504864	0.50738	0.507358	0.505534	0.511427	0.517327	0.516363	0.519788	0.518125	0.516948	0.518601	0.519983	0.51643	0.507657	0.503777	0.50792	0.509938	0.515799	0.524028	0.524892	0.529576	0.534127	0.537829	0.537807	0.535893	0.532615	0.527604	0.52366	0.521777
[truncated: 203 more columns]

## Sheet: figureS4.ii
Sig (p<0.05)		RiPE test
	times	0	0.00199601	0.00399202	0.00598802	0.00798403	0.00998004	0.011976	0.0139721	0.0159681	0.0179641	0.0199601	0.0219561	0.0239521	0.0259481	0.0279441	0.0299401	0.0319361	0.0339321	0.0359281	0.0379242	0.0399202	0.0419162	0.0439122	0.0459082	0.0479042	0.0499002	0.0518962	0.0538922	0.0558882	0.0578842	0.0598802	0.0618762	0.0638723	0.0658683	0.0678643	0.0698603	0.0718563	0.0738523	0.0758483	0.0778443	0.0798403	0.0818363	0.0838323	0.0858283	0.0878244	0.0898204	0.0918164	0.0938124
RePE train	0	0	0	0	0	0	0	0	0	0	0	0	0	0	0	0	0	0	0	0	0	0	0	0	0	0	0	0	0	0	0	0	0	0	0	0	0	0	0	0	0	0	0	0	0	0	0	0	0
	0.00199601	0	0	0	0	0	0	0	0	0	0	0	0	0	0	0	0	0	0	0	0	0	0	0	0	0	0	0	0	0	0	0	0	0	0	0	0	0	0	0	0	0	0	0	0	0	0	0	0
	0.00399202	0	0	0	0	0	0	0	0	0	0	0	0	0	0	0	0	0	0	0	0	0	0	0	0	0	0	0	0	0	0	0	0	0	0	0	0	0	0	0	0	0	0	0	0	0	0	0	0
	0.00598802	0	0	0	0	0	0	0	0	0	0	0	0	0	0	0	0	0	0	0	0	0	0	0	0	0	0	0	0	0	0	0	0	0	0	0	0	0	0	0	0	0	0	0	0	0	0	0	0
	0.00798403	0	0	0	0	0	0	0	0	0	0	0	0	0	0	0	0	0	0	0	0	0	0	0	0	0	0	0	0	0	0	0	0	0	0	0	0	0	0	0	0	0	0	0	0	0	0	0	0
	0.00998004	0	0	0	0	0	0	0	0	0	0	0	0	0	0	0	0	0	0	0	0	0	0	0	0	0	0	0	0	0	0	0	0	0	0	0	0	0	0	0	0	0	0	0	0	0	0	0	0
	0.011976	0	0	0	0	0	0	0	0	0	0	0	0	0	0	0	0	0	0	0	0	0	0	0	0	0	0	0	0	0	0	0	0	0	0	0	0	0	0	0	0	0	0	0	0	0	0	0	0
	0.0139721	0	0	0	0	0	0	0	0	0	0	0	0	0	0	0	0	0	0	0	0	0	0	0	0	0	0	0	0	0	0	0	0	0	0	0	0	0	0	0	0	0	0	0	0	0	0	0	0
	0.0159681	0	0	0	0	0	0	0	0	0	0	0	0	0	0	0	0	0	0	0	0	0	0	0	0	0	0	0	0	0	0	0	0	0	0	0	0	0	0	0	0	0	0	0	0	0	0	0	0
	0.0179641	0	0	0	0	0	0	0	0	0	0	0	0	0	0	0	0	0	0	0	0	0	0	0	0	0	0	0	0	0	0	0	0	0	0	0	0	0	0	0	0	0	0	0	0	0	0	0	0
	0.0199601	0	0	0	0	0	0	0	0	0	0	0	0	0	0	0	0	0	0	0	0	0	0	0	0	0	0	0	0	0	0	0	0	0	0	0	0	0	0	0	0	0	0	0	0	0	0	0	0
	0.0219561	0	0	0	0	0	0	0	0	0	0	0	0	0	0	0	0	0	0	0	0	0	0	0	0	0	0	0	0	0	0	0	0	0	0	0	0	0	0	0	0	0	0	0	0	0	0	0	0
	0.0239521	0	0	0	0	0	0	0	0	0	0	0	0	0	0	0	0	0	0	0	0	0	0	0	0	0	0	0	0	0	0	0	0	0	0	0	0	0	0	0	0	0	0	0	0	0	0	0	0
	0.0259481	0	0	0	0	0	0	0	0	0	0	0	0	0	0	0	0	0	0	0	0	0	0	0	0	0	0	0	0	0	0	0	0	0	0	0	0	0	0	0	0	0	0	0	0	0	0	0	0
	0.0279441	0	0	0	0	0	0	0	0	0	0	0	0	0	0	0	0	0	0	0	0	0	0	0	0	0	0	0	0	0	0	0	0	0	0	0	0	0	0	0	0	0	0	0	0	0	0	0	0
	0.0299401	0	0	0	0	0	0	0	0	0	0	0	0	0	0	0	0	0	0	0	0	0	0	0	0	0	0	0	0	0	0	0	0	0	0	0	0	0	0	0	0	0	0	0	0	0	0	0	0
	0.0319361	0	0	0	0	0	0	0	0	0	0	0	0	0	0	0	0	0	0	0	0	0	0	0	0	0	0	0	0	0	0	0	0	0	0	0	0	0	0	0	0	0	0	0	0	0	0	0	0
	0.0339321	0	0	0	0	0	0	0	0	0	0	0	0	0	0	0	0	0	0	0	0	0	0	0	0	0	0	0	0	0	0	0	0	0	0	0	0	0	0	0	0	0	0	0	0	0	0	0	0
	0.0359281	0	0	0	0	0	0	0	0	0	0	0	0	0	0	0	0	0	0	0	0	0	0	0	0	0	0	0	0	0	0	0	0	0	0	0	0	0	0	0	0	0	0	0	0	0	0	0	0
	0.0379242	0	0	0	0	0	0	0	0	0	0	0	0	0	0	0	0	0	0	0	0	0	0	0	0	0	0	0	0	0	0	0	0	0	0	0	0	0	0	0	0	0	0	0	0	0	0	0	0
	0.0399202	0	0	0	0	0	0	0	0	0	0	0	0	0	0	0	0	0	0	0	0	0	0	0	0	0	0	0	0	0	0	0	0	0	0	0	0	0	0	0	0	0	0	0	0	0	0	0	0
	0.0419162	0	0	0	0	0	0	0	0	0	0	0	0	0	0	0	0	0	0	0	0	0	0	0	0	0	0	0	0	0	0	0	0	0	0	0	0	0	0	0	0	0	0	0	0	0	0	0	0
	0.0439122	0	0	0	0	0	0	0	0	0	0	0	0	0	0	0	0	0	0	0	0	0	0	0	0	0	0	0	0	0	0	0	0	0	0	0	0	0	0	0	0	0	0	0	0	0	0	0	0
	0.0459082	0	0	0	0	0	0	0	0	0	0	0	0	0	0	0	0	0	0	0	0	0	0	0	0	0	0	0	0	0	0	0	0	0	0	0	0	0	0	0	0	0	0	0	0	0	0	0	0
	0.0479042	0	0	0	0	0	0	0	0	0	0	0	0	0	0	0	0	0	0	0	0	0	0	0	0	0	0	0	0	0	0	0	0	0	0	0	0	0	0	0	0	0	0	0	0	0	0	0	0
	0.0499002	0	0	0	0	0	0	0	0	0	0	0	0	0	0	0	0	0	0	0	0	0	0	0	0	0	0	0	0	0	0	0	0	0	0	0	0	0	0	0	0	0	0	0	0	0	0	0	0
	0.0518962	0	0	0	0	0	0	0	0	0	0	0	0	0	0	0	0	0	0	0	0	0	0	0	0	0	0	0	0	0	0	0	0	0	0	0	0	0	0	0	0	0	0	0	0	0	0	0	0
	0.0538922	0	0	0	0	0	0	0	0	0	0	0	0	0	0	0	0	0	0	0	0	0	0	0	0	0	0	0	0	0	0	0	0	0	0	0	0	0	0	0	0	0	0	0	0	0	0	0	0
	0.0558882	0	0	0	0	0	0	0	0	0	0	0	0	0	0	0	0	0	0	0	0	0	0	0	0	0	0	0	0	0	0	0	0	0	0	0	0	0	0	0	0	0	0	0	0	0	0	0	0
	0.0578842	0	0	0	0	0	0	0	0	0	0	0	0	0	0	0	0	0	0	0	0	0	0	0	0	0	0	0	0	0	0	0	0	0	0	0	0	0	0	0	0	0	0	0	0	0	0	0	0
	0.0598802	0	0	0	0	0	0	0	0	0	0	0	0	0	0	0	0	0	0	0	0	0	0	0	0	0	0	0	0	0	0	0	0	0	0	0	0	0	0	0	0	0	0	0	0	0	0	0	0
	0.0618762	0	0	0	0	0	0	0	0	0	0	0	0	0	0	0	0	0	0	0	0	0	0	0	0	0	0	0	0	0	0	0	0	0	0	0	0	0	0	0	0	0	0	0	0	0	0	0	0
	0.0638723	0	0	0	0	0	0	0	0	0	0	0	0	0	0	0	0	0	0	0	0	0	0	0	0	0	0	0	0	0	0	0	0	0	0	0	0	0	0	0	0	0	0	0	0	0	0	0	0
	0.0658683	0	0	0	0	0	0	0	0	0	0	0	0	0	0	0	0	0	0	0	0	0	0	0	0	0	0	0	0	0	0	0	0	0	0	0	0	0	0	0	0	0	0	0	0	0	0	0	0
	0.0678643	0	0	0	0	0	0	0	0	0	0	0	0	0	0	0	0	0	0	0	0	0	0	0	0	0	0	0	0	0	0	0	0	0	0	0	0	0	0	0	0	0	0	0	0	0	0	0	0
	0.0698603	0	0	0	0	0	0	0	0	0	0	0	0	0	0	0	0	0	0	0	0	0	0	0	0	0	0	0	0	0	0	0	0	0	0	0	0	0	0	0	0	0	0	0	0	0	0	0	0
	0.0718563	0	0	0	0	0	0	0	0	0	0	0	0	0	0	0	0	0	0	0	0	0	0	0	0	0	0	0	0	0	0	0	0	0	0	0	0	0	0	0	0	0	0	0	0	0	0	0	0
	0.0738523	0	0	0	0	0	0	0	0	0	0	0	0	0	0	0	0	0	0	0	0	0	0	0	0	0	0	0	0	0	0	0	0	0	0	0	0	0	0	0	0	0	0	0	0	0	0	0	0
	0.0758483	0	0	0	0	0	0	0	0	0	0	0	0	0	0	0	0	0	0	0	0	0	0	0	0	0	0	0	0	0	0	0	0	0	0	0	0	0	0	0	0	0	0	0	0	0	0	0	0
	0.0778443	0	0	0	0	0	0	0	0	0	0	0	0	0	0	0	0	0	0	0	0	0	0	0	0	0	0	0	0	0	0	0	0	0	0	0	0	0	0	0	0	0	0	0	0	0	0	0	0
	0.0798403	0	0	0	0	0	0	0	0	0	0	0	0	0	0	0	0	0	0	0	0	0	0	0	0	0	0	0	0	0	0	0	0	0	0	0	0	0	0	0	0	0	0	0	0	0	0	0	0
	0.0818363	0	0	0	0	0	0	0	0	0	0	0	0	0	0	0	0	0	0	0	0	0	0	0	0	0	0	0	0	0	0	0	0	0	0	0	0	0	0	0	0	0	0	0	0	0	0	0	0
	0.0838323	0	0	0	0	0	0	0	0	0	0	0	0	0	0	0	0	0	0	0	0	0	0	0	0	0	0	0	0	0	0	0	0	0	0	0	0	0	0	0	0	0	0	0	0	0	0	0	0
	0.0858283	0	0	0	0	0	0	0	0	0	0	0	0	0	0	0	0	0	0	0	0	0	0	0	0	0	0	0	0	0	0	0	0	0	0	0	0	0	0	0	0	0	0	0	0	0	0	0	0
	0.0878244	0	0	0	0	0	0	0	0	0	0	0	0	0	0	0	0	0	0	0	0	0	0	0	0	0	0	0	0	0	0	0	0	0	0	0	0	0	0	0	0	0	0	0	0	0	0	0	0
	0.0898204	0	0	0	0	0	0	0	0	0	0	0	0	0	0	0	0	0	0	0	0	0	0	0	0	0	0	0	0	0	0	0	0	0	0	0	0	0	0	0	0	0	0	0	0	0	0	0	0
	0.0918164	0	0	0	0	0	0	0	0	0	0	0	0	0	0	0	0	0	0	0	0	0	0	0	0	0	0	0	0	0	0	0	0	0	0	0	0	0	0	0	0	0	0	0	0	0	0	0	0
	0.0938124	0	0	0	0	0	0	0	0	0	0	0	0	0	0	0	0	0	0	0	0	0	0	0	0	0	0	0	0	0	0	0	0	0	0	0	0	0	0	0	0	0	0	0	0	0	0	0	0
	0.0958084	0	0	0	0	0	0	0	0	0	0	0	0	0	0	0	0	0	0	0	0	0	0	0	0	0	0	0	0	0	0	0	0	0	0	0	0	0	0	0	0	0	0	0	0	0	0	0	0
	0.0978044	0	0	0	0	0	0	0	0	0	0	0	0	0	0	0	0	0	0	0	0	0	0	0	0	0	0	0	0	0	0	0	0	0	0	0	0	0	0	0	0	0	0	0	0	0	0	0	0
	0.0998004	0	0	0	0	0	0	0	0	0	0	0	0	0	0	0	0	0	0	0	0	0	0	0	0	0	0	0	0	0	0	0	0	0	0	0	0	0	0	0	0	0	0	0	0	0	0	0	0
	0.101796	0	0	0	0	0	0	0	0	0	0	0	0	0	0	0	0	0	0	0	0	0	0	0	0	0	0	0	0	0	0	0	0	0	0	0	0	0	0	0	0	0	0	0	0	0	0	0	0
	0.103792	0	0	0	0	0	0	0	0	0	0	0	0	0	0	0	0	0	0	0	0	0	0	0	0	0	0	0	0	0	0	0	0	0	0	0	0	0	0	0	0	0	0	0	0	0	0	0	0
	0.105788	0	0	0	0	0	0	0	0	0	0	0	0	0	0	0	0	0	0	0	0	0	0	0	0	0	0	0	0	0	0	0	0	0	0	0	0	0	0	0	0	0	0	0	0	0	0	0	0
	0.107784	0	0	0	0	0	0	0	0	0	0	0	0	0	0	0	0	0	0	0	0	0	0	0	0	0	0	0	0	0	0	0	0	0	0	0	0	0	0	0	0	0	0	0	0	0	0	0	0
	0.10978	0	0	0	0	0	0	0	0	0	0	0	0	0	0	0	0	0	0	0	0	0	0	0	0	0	0	0	0	0	0	0	0	0	0	0	0	0	0	0	0	0	0	0	0	0	0	0	0
	0.111776	0	0	0	0	0	0	0	0	0	0	0	0	0	0	0	0	0	0	0	0	0	0	0	0	0	0	0	0	0	0	0	0	0	0	0	0	0	0	0	0	0	0	0	0	0	0	0	0
	0.113772	0	0	0	0	0	0	0	0	0	0	0	0	0	0	0	0	0	0	0	0	0	0	0	0	0	0	0	0	0	0	0	0	0	0	0	0	0	0	0	0	0	0	0	0	0	0	0	0
	0.115768	0	0	0	0	0	0	0	0	0	0	0	0	0	0	0	0	0	0	0	0	0	0	0	0	0	0	0	0	0	0	0	0	0	0	0	0	0	0	0	0	0	0	0	0	0	0	0	0
	0.117764	0	0	0	0	0	0	0	0	0	0	0	0	0	0	0	0	0	0	0	0	0	0	0	0	0	0	0	0	0	0	0	0	0	0	0	0	0	0	0	0	0	0	0	0	0	0	0	0
	0.11976	0	0	0	0	0	0	0	0	0	0	0	0	0	0	0	0	0	0	0	0	0	0	0	0	0	0	0	0	0	0	0	0	0	0	0	0	0	0	0	0	0	0	0	0	0	0	0	0
	0.121756	0	0	0	0	0	0	0	0	0	0	0	0	0	0	0	0	0	0	0	0	0	0	0	0	0	0	0	0	0	0	0	0	0	0	0	0	0	0	0	0	0	0	0	0	0	0	0	0
	0.123752	0	0	0	0	0	0	0	0	0	0	0	0	0	0	0	0	0	0	0	0	0	0	0	0	0	0	0	0	0	0	0	0	0	0	0	0	0	0	0	0	0	0	0	0	0	0	0	0
	0.125749	0	0	0	0	0	0	0	0	0	0	0	0	0	0	0	0	0	0	0	0	0	0	0	0	0	0	0	0	0	0	0	0	0	0	0	0	0	0	0	0	0	0	0	0	0	0	0	0
	0.127745	0	0	0	0	0	0	0	0	0	0	0	0	0	0	0	0	0	0	0	0	0	0	0	0	0	0	0	0	0	0	0	0	0	0	0	0	0	0	0	0	0	0	0	0	0	0	0	0
	0.129741	0	0	0	0	0	0	0	0	0	0	0	0	0	0	0	0	0	0	0	0	0	0	0	0	0	0	0	0	0	0	0	0	0	0	0	0	0	0	0	0	0	0	0	0	0	0	0	0
	0.131737	0	0	0	0	0	0	0	0	0	0	0	0	0	0	0	0	0	0	0	0	0	0	0	0	0	0	0	0	0	0	0	0	0	0	0	0	0	0	0	0	0	0	0	0	0	0	0	0
	0.133733	0	0	0	0	0	0	0	0	0	0	0	0	0	0	0	0	0	0	0	0	0	0	0	0	0	0	0	0	0	0	0	0	0	0	0	0	0	0	0	0	0	0	0	0	0	0	0	0
	0.135729	0	0	0	0	0	0	0	0	0	0	0	0	0	0	0	0	0	0	0	0	0	0	0	0	0	0	0	0	0	0	0	0	0	0	0	0	0	0	0	0	0	0	0	0	0	0	0	0
	0.137725	0	0	0	0	0	0	0	0	0	0	0	0	0	0	0	0	0	0	0	0	0	0	0	0	0	0	0	0	0	0	0	0	0	0	0	0	0	0	0	0	0	0	0	0	0	0	0	0
	0.139721	0	0	0	0	0	0	0	0	0	0	0	0	0	0	0	0	0	0	0	0	0	0	0	0	0	0	0	0	0	0	0	0	0	0	0	0	0	0	0	0	0	0	0	0	0	0	0	0
	0.141717	0	0	0	0	0	0	0	0	0	0	0	0	0	0	0	0	0	0	0	0	0	0	0	0	0	0	0	0	0	0	0	0	0	0	0	0	0	0	0	0	0	0	0	0	0	0	0	0
	0.143713	0	0	0	0	0	0	0	0	0	0	0	0	0	0	0	0	0	0	0	0	0	0	0	0	0	0	0	0	0	0	0	0	0	0	0	0	0	0	0	0	0	0	0	0	0	0	0	0
	0.145709	0	0	0	0	0	0	0	0	0	0	0	0	0	0	0	0	0	0	0	0	0	0	0	0	0	0	0	0	0	0	0	0	0	0	0	0	0	0	0	0	0	0	0	0	0	0	0	0
	0.147705	0	0	0	0	0	0	0	0	0	0	0	0	0	0	0	0	0	0	0	0	0	0	0	0	0	0	0	0	0	0	0	0	0	0	0	0	0	0	0	0	0	0	0	0	0	0	0	0
	0.149701	0	0	0	0	0	0	0	0	0	0	0	0	0	0	0	0	0	0	0	0	0	0	0	0	0	0	0	0	0	0	0	0	0	0	0	0	0	0	0	0	0	0	0	0	0	0	0	0
	0.151697	0	0	0	0	0	0	0	0	0	0	0	0	0	0	0	0	0	0	0	0	0	0	0	0	0	0	0	0	0	0	0	0	0	0	0	0	0	0	0	0	0	0	0	0	0	0	0	0
	0.153693	0	0	0	0	0	0	0	0	0	0	0	0	0	0	0	0	0	0	0	0	0	0	0	0	0	0	0	0	0	0	0	0	0	0	0	0	0	0	0	0	0	0	0	0	0	0	0	0
	0.155689	0	0	0	0	0	0	0	0	0	0	0	0	0	0	0	0	0	0	0	0	0	0	0	0	0	0	0	0	0	0	0	0	0	0	0	0	0	0	0	0	0	0	0	0	0	0	0	0
	0.157685	0	0	0	0	0	0	0	0	0	0	0	0	0	0	0	0	0	0	0	0	0	0	0	0	0	0	0	0	0	0	0	0	0	0	0	0	0	0	0	0	0	0	0	0	0	0	0	0
	0.159681	0	0	0	0	0	0	0	0	0	0	0	0	0	0	0	0	0	0	0	0	0	0	0	0	0	0	0	0	0	0	0	0	0	0	0	0	0	0	0	0	0	0	0	0	0	0	0	0
	0.161677	0	0	0	0	0	0	0	0	0	0	0	0	0	0	0	0	0	0	0	0	0	0	0	0	0	0	0	0	0	0	0	0	0	0	0	0	0	0	0	0	0	0	0	0	0	0	0	0
	0.163673	0	0	0	0	0	0	0	0	0	0	0	0	0	0	0	0	0	0	0	0	0	0	0	0	0	0	0	0	0	0	0	0	0	0	0	0	0	0	0	0	0	0	0	0	0	0	0	0
	0.165669	0	0	0	0	0	0	0	0	0	0	0	0	0	0	0	0	0	0	0	0	0	0	0	0	0	0	0	0	0	0	0	0	0	0	0	0	0	0	0	0	0	0	0	0	0	0	0	0
	0.167665	0	0	0	0	0	0	0	0	0	0	0	0	0	0	0	0	0	0	0	0	0	0	0	0	0	0	0	0	0	0	0	0	0	0	0	0	0	0	0	0	0	0	0	0	0	0	0	0
	0.169661	0	0	0	0	0	0	0	0	0	0	0	0	0	0	0	0	0	0	0	0	0	0	0	0	0	0	0	0	0	0	0	0	0	0	0	0	0	0	0	0	0	0	0	0	0	0	0	0
	0.171657	0	0	0	0	0	0	0	0	0	0	0	0	0	0	0	0	0	0	0	0	0	0	0	0	0	0	0	0	0	0	0	0	0	0	0	0	0	0	0	0	0	0	0	0	0	0	0	0
	0.173653	0	0	0	0	0	0	0	0	0	0	0	0	0	0	0	0	0	0	0	0	0	0	0	0	0	0	0	0	0	0	0	0	0	0	0	0	0	0	0	0	0	0	0	0	0	0	0	0
	0.175649	0	0	0	0	0	0	0	0	0	0	0	0	0	0	0	0	0	0	0	0	0	0	0	0	0	0	0	0	0	0	0	0	0	0	0	0	0	0	0	0	0	0	0	0	0	0	0	0
	0.177645	0	0	0	0	0	0	0	0	0	0	0	0	0	0	0	0	0	0	0	0	0	0	0	0	0	0	0	0	0	0	0	0	0	0	0	0	0	0	0	0	0	0	0	0	0	0	0	0
	0.179641	0	0	0	0	0	0	0	0	0	0	0	0	0	0	0	0	0	0	0	0	0	0	0	0	0	0	0	0	0	0	0	0	0	0	0	0	0	0	0	0	0	0	0	0	0	0	0	0
	0.181637	0	0	0	0	0	0	0	0	0	0	0	0	0	0	0	0	0	0	0	0	0	0	0	0	0	0	0	0	0	0	0	0	0	0	0	0	0	0	0	0	0	0	0	0	0	0	0	0
	0.183633	0	0	0	0	0	0	0	0	0	0	0	0	0	0	0	0	0	0	0	0	0	0	0	0	0	0	0	0	0	0	0	0	0	0	0	0	0	0	0	0	0	0	0	0	0	0	0	0
	0.185629	0	0	0	0	0	0	0	0	0	0	0	0	0	0	0	0	0	0	0	0	0	0	0	0	0	0	0	0	0	0	0	0	0	0	0	0	0	0	0	0	0	0	0	0	0	0	0	0
	0.187625	0	0	0	0	0	0	0	0	0	0	0	0	0	0	0	0	0	0	0	0	0	0	0	0	0	0	0	0	0	0	0	0	0	0	0	0	0	0	0	0	0	0	0	0	0	0	0	0
	0.189621	0	0	0	0	0	0	0	0	0	0	0	0	0	0	0	0	0	0	0	0	0	0	0	0	0	0	0	0	0	0	0	0	0	0	0	0	0	0	0	0	0	0	0	0	0	0	0	0
	0.191617	0	0	0	0	0	0	0	0	0	0	0	0	0	0	0	0	0	0	0	0	0	0	0	0	0	0	0	0	0	0	0	0	0	0	0	0	0	0	0	0	0	0	0	0	0	0	0	0
	0.193613	0	0	0	0	0	0	0	0	0	0	0	0	0	0	0	0	0	0	0	0	0	0	0	0	0	0	0	0	0	0	0	0	0	0	0	0	0	0	0	0	0	0	0	0	0	0	0	0
	0.195609	0	0	0	0	0	0	0	0	0	0	0	0	0	0	0	0	0	0	0	0	0	0	0	0	0	0	0	0	0	0	0	0	0	0	0	0	0	0	0	0	0	0	0	0	0	0	0	0
	0.197605	0	0	0	0	0	0	0	0	0	0	0	0	0	0	0	0	0	0	0	0	0	0	0	0	0	0	0	0	0	0	0	0	0	0	0	0	0	0	0	0	0	0	0	0	0	0	0	0
	0.199601	0	0	0	0	0	0	0	0	0	0	0	0	0	0	0	0	0	0	0	0	0	0	0	0	0	0	0	0	0	0	0	0	0	0	0	0	0	0	0	0	0	0	0	0	0	0	0	0
	0.201597	0	0	0	0	0	0	0	0	0	0	0	0	0	0	0	0	0	0	0	0	0	0	0	0	0	0	0	0	0	0	0	0	0	0	0	0	0	0	0	0	0	0	0	0	0	0	0	0
	0.203593	0	0	0	0	0	0	0	0	0	0	0	0	0	0	0	0	0	0	0	0	0	0	0	0	0	0	0	0	0	0	0	0	0	0	0	0	0	0	0	0	0	0	0	0	0	0	0	0
	0.205589	0	0	0	0	0	0	0	0	0	0	0	0	0	0	0	0	0	0	0	0	0	0	0	0	0	0	0	0	0	0	0	0	0	0	0	0	0	0	0	0	0	0	0	0	0	0	0	0
	0.207585	0	0	0	0	0	0	0	0	0	0	0	0	0	0	0	0	0	0	0	0	0	0	0	0	0	0	0	0	0	0	0	0	0	0	0	0	0	0	0	0	0	0	0	0	0	0	0	0
	0.209581	0	0	0	0	0	0	0	0	0	0	0	0	0	0	0	0	0	0	0	0	0	0	0	0	0	0	0	0	0	0	0	0	0	0	0	0	0	0	0	0	0	0	0	0	0	0	0	0
	0.211577	0	0	0	0	0	0	0	0	0	0	0	0	0	0	0	0	0	0	0	0	0	0	0	0	0	0	0	0	0	0	0	0	0	0	0	0	0	0	0	0	0	0	0	0	0	0	0	0
	0.213573	0	0	0	0	0	0	0	0	0	0	0	0	0	0	0	0	0	0	0	0	0	0	0	0	0	0	0	0	0	0	0	0	0	0	0	0	0	0	0	0	0	0	0	0	0	0	0	0
	0.215569	0	0	0	0	0	0	0	0	0	0	0	0	0	0	0	0	0	0	0	0	0	0	0	0	0	0	0	0	0	0	0	0	0	0	0	0	0	0	0	0	0	0	0	0	0	0	0	0
	0.217565	0	0	0	0	0	0	0	0	0	0	0	0	0	0	0	0	0	0	0	0	0	0	0	0	0	0	0	0	0	0	0	0	0	0	0	0	0	0	0	0	0	0	0	0	0	0	0	0
	0.219561	0	0	0	0	0	0	0	0	0	0	0	0	0	0	0	0	0	0	0	0	0	0	0	0	0	0	0	0	0	0	0	0	0	0	0	0	0	0	0	0	0	0	0	0	0	0	0	0
	0.221557	0	0	0	0	0	0	0	0	0	0	0	0	0	0	0	0	0	0	0	0	0	0	0	0	0	0	0	0	0	0	0	0	0	0	0	0	0	0	0	0	0	0	0	0	0	0	0	0
	0.223553	0	0	0	0	0	0	0	0	0	0	0	0	0	0	0	0	0	0	0	0	0	0	0	0	0	0	0	0	0	0	0	0	0	0	0	0	0	0	0	0	0	0	0	0	0	0	0	0
	0.225549	0	0	0	0	0	0	0	0	0	0	0	0	0	0	0	0	0	0	0	0	0	0	0	0	0	0	0	0	0	0	0	0	0	0	0	0	0	0	0	0	0	0	0	0	0	0	0	0
	0.227545	0	0	0	0	0	0	0	0	0	0	0	0	0	0	0	0	0	0	0	0	0	0	0	0	0	0	0	0	0	0	0	0	0	0	0	0	0	0	0	0	0	0	0	0	0	0	0	0
	0.229541	0	0	0	0	0	0	0	0	0	0	0	0	0	0	0	0	0	0	0	0	0	0	0	0	0	0	0	0	0	0	0	0	0	0	0	0	0	0	0	0	0	0	0	0	0	0	0	0
	0.231537	0	0	0	0	0	0	0	0	0	0	0	0	0	0	0	0	0	0	0	0	0	0	0	0	0	0	0	0	0	0	0	0	0	0	0	0	0	0	0	0	0	0	0	0	0	0	0	0
	0.233533	0	0	0	0	0	0	0	0	0	0	0	0	0	0	0	0	0	0	0	0	0	0	0	0	0	0	0	0	0	0	0	0	0	0	0	0	0	0	0	0	0	0	0	0	0	0	0	0
	0.235529	0	0	0	0	0	0	0	0	0	0	0	0	0	0	0	0	0	0	0	0	0	0	0	0	0	0	0	0	0	0	0	0	0	0	0	0	0	0	0	0	0	0	0	0	0	0	0	0
	0.237525	0	0	0	0	0	0	0	0	0	0	0	0	0	0	0	0	0	0	0	0	0	0	0	0	0	0	0	0	0	0	0	0	0	0	0	0	0	0	0	0	0	0	0	0	0	0	0	0
	0.239521	0	0	0	0	0	0	0	0	0	0	0	0	0	0	0	0	0	0	0	0	0	0	0	0	0	0	0	0	0	0	0	0	0	0	0	0	0	0	0	0	0	0	0	0	0	0	0	0
	0.241517	0	0	0	0	0	0	0	0	0	0	0	0	0	0	0	0	0	0	0	0	0	0	0	0	0	0	0	0	0	0	0	0	0	0	0	0	0	0	0	0	0	0	0	0	0	0	0	0
	0.243513	0	0	0	0	0	0	0	0	0	0	0	0	0	0	0	0	0	0	0	0	0	0	0	0	0	0	0	0	0	0	0	0	0	0	0	0	0	0	0	0	0	0	0	0	0	0	0	0
	0.245509	0	0	0	0	0	0	0	0	0	0	0	0	0	0	0	0	0	0	0	0	0	0	0	0	0	0	0	0	0	0	0	0	0	0	0	0	0	0	0	0	0	0	0	0	0	0	0	0
	0.247505	0	0	0	0	0	0	0	0	0	0	0	0	0	0	0	0	0	0	0	0	0	0	0	0	0	0	0	0	0	0	0	0	0	0	0	0	0	0	0	0	0	0	0	0	0	0	0	0
	0.249501	0	0	0	0	0	0	0	0	0	0	0	0	0	0	0	0	0	0	0	0	0	0	0	0	0	0	0	0	0	0	0	0	0	0	0	0	0	0	0	0	0	0	0	0	0	0	0	0
	0.251497	0	0	0	0	0	0	0	0	0	0	0	0	0	0	0	0	0	0	0	0	0	0	0	0	0	0	0	0	0	0	0	0	0	0	0	0	0	0	0	0	0	0	0	0	0	0	0	0
	0.253493	0	0	0	0	0	0	0	0	0	0	0	0	0	0	0	0	0	0	0	0	0	0	0	0	0	0	0	0	0	0	0	0	0	0	0	0	0	0	0	0	0	0	0	0	0	0	0	0
	0.255489	0	0	0	0	0	0	0	0	0	0	0	0	0	0	0	0	0	0	0	0	0	0	0	0	0	0	0	0	0	0	0	0	0	0	0	0	0	0	0	0	0	0	0	0	0	0	0	0
	0.257485	0	0	0	0	0	0	0	0	0	0	0	0	0	0	0	0	0	0	0	0	0	0	0	0	0	0	0	0	0	0	0	0	0	0	0	0	0	0	0	0	0	0	0	0	0	0	0	0
	0.259481	0	0	0	0	0	0	0	0	0	0	0	0	0	0	0	0	0	0	0	0	0	0	0	0	0	0	0	0	0	0	0	0	0	0	0	0	0	0	0	0	0	0	0	0	0	0	0	0
	0.261477	0	0	0	0	0	0	0	0	0	0	0	0	0	0	0	0	0	0	0	0	0	0	0	0	0	0	0	0	0	0	0	0	0	0	0	0	0	0	0	0	0	0	0	0	0	0	0	0
	0.263473	0	0	0	0	0	0	0	0	0	0	0	0	0	0	0	0	0	0	0	0	0	0	0	0	0	0	0	0	0	0	0	0	0	0	0	0	0	0	0	0	0	0	0	0	0	0	0	0
	0.265469	0	0	0	0	0	0	0	0	0	0	0	0	0	0	0	0	0	0	0	0	0	0	0	0	0	0	0	0	0	0	0	0	0	0	0	0	0	0	0	0	0	0	0	0	0	0	0	0
	0.267465	0	0	0	0	0	0	0	0	0	0	0	0	0	0	0	0	0	0	0	0	0	0	0	0	0	0	0	0	0	0	0	0	0	0	0	0	0	0	0	0	0	0	0	0	0	0	0	0
	0.269461	0	0	0	0	0	0	0	0	0	0	0	0	0	0	0	0	0	0	0	0	0	0	0	0	0	0	0	0	0	0	0	0	0	0	0	0	0	0	0	0	0	0	0	0	0	0	0	0
	0.271457	0	0	0	0	0	0	0	0	0	0	0	0	0	0	0	0	0	0	0	0	0	0	0	0	0	0	0	0	0	0	0	0	0	0	0	0	0	0	0	0	0	0	0	0	0	0	0	0
	0.273453	0	0	0	0	0	0	0	0	0	0	0	0	0	0	0	0	0	0	0	0	0	0	0	0	0	0	0	0	0	0	0	0	0	0	0	0	0	0	0	0	0	0	0	0	0	0	0	0
	0.275449	0	0	0	0	0	0	0	0	0	0	0	0	0	0	0	0	0	0	0	0	0	0	0	0	0	0	0	0	0	0	0	0	0	0	0	0	0	0	0	0	0	0	0	0	0	0	0	0
	0.277445	0	0	0	0	0	0	0	0	0	0	0	0	0	0	0	0	0	0	0	0	0	0	0	0	0	0	0	0	0	0	0	0	0	0	0	0	0	0	0	0	0	0	0	0	0	0	0	0
	0.279441	0	0	0	0	0	0	0	0	0	0	0	0	0	0	0	0	0	0	0	0	0	0	0	0	0	0	0	0	0	0	0	0	0	0	0	0	0	0	0	0	0	0	0	0	0	0	0	0
	0.281437	0	0	0	0	0	0	0	0	0	0	0	0	0	0	0	0	0	0	0	0	0	0	0	0	0	0	0	0	0	0	0	0	0	0	0	0	0	0	0	0	0	0	0	0	0	0	0	0
	0.283433	0	0	0	0	0	0	0	0	0	0	0	0	0	0	0	0	0	0	0	0	0	0	0	0	0	0	0	0	0	0	0	0	0	0	0	0	0	0	0	0	0	0	0	0	0	0	0	0
	0.285429	0	0	0	0	0	0	0	0	0	0	0	0	0	0	0	0	0	0	0	0	0	0	0	0	0	0	0	0	0	0	0	0	0	0	0	0	0	0	0	0	0	0	0	0	0	0	0	0
	0.287425	0	0	0	0	0	0	0	0	0	0	0	0	0	0	0	0	0	0	0	0	0	0	0	0	0	0	0	0	0	0	0	0	0	0	0	0	0	0	0	0	0	0	0	0	0	0	0	0
	0.289421	0	0	0	0	0	0	0	0	0	0	0	0	0	0	0	0	0	0	0	0	0	0	0	0	0	0	0	0	0	0	0	0	0	0	0	0	0	0	0	0	0	0	0	0	0	0	0	0
	0.291417	0	0	0	0	0	0	0	0	0	0	0	0	0	0	0	0	0	0	0	0	0	0	0	0	0	0	0	0	0	0	0	0	0	0	0	0	0	0	0	0	0	0	0	0	0	0	0	0
	0.293413	0	0	0	0	0	0	0	0	0	0	0	0	0	0	0	0	0	0	0	0	0	0	0	0	0	0	0	0	0	0	0	0	0	0	0	0	0	0	0	0	0	0	0	0	0	0	0	0
	0.295409	0	0	0	0	0	0	0	0	0	0	0	0	0	0	0	0	0	0	0	0	0	0	0	0	0	0	0	0	0	0	0	0	0	0	0	0	0	0	0	0	0	0	0	0	0	0	0	0
	0.297405	0	0	0	0	0	0	0	0	0	0	0	0	0	0	0	0	0	0	0	0	0	0	0	0	0	0	0	0	0	0	0	0	0	0	0	0	0	0	0	0	0	0	0	0	0	0	0	0
	0.299401	0	0	0	0	0	0	0	0	0	0	0	0	0	0	0	0	0	0	0	0	0	0	0	0	0	0	0	0	0	0	0	0	0	0	0	0	0	0	0	0	0	0	0	0	0	0	0	0
	0.301397	0	0	0	0	0	0	0	0	0	0	0	0	0	0	0	0	0	0	0	0	0	0	0	0	0	0	0	0	0	0	0	0	0	0	0	0	0	0	0	0	0	0	0	0	0	0	0	0
	0.303393	0	0	0	0	0	0	0	0	0	0	0	0	0	0	0	0	0	0	0	0	0	0	0	0	0	0	0	0	0	0	0	0	0	0	0	0	0	0	0	0	0	0	0	0	0	0	0	0
	0.305389	0	0	0	0	0	0	0	0	0	0	0	0	0	0	0	0	0	0	0	0	0	0	0	0	0	0	0	0	0	0	0	0	0	0	0	0	0	0	0	0	0	0	0	0	0	0	0	0
	0.307385	0	0	0	0	0	0	0	0	0	0	0	0	0	0	0	0	0	0	0	0	0	0	0	0	0	0	0	0	0	0	0	0	0	0	0	0	0	0	0	0	0	0	0	0	0	0	0	0
	0.309381	0	0	0	0	0	0	0	0	0	0	0	0	0	0	0	0	0	0	0	0	0	0	0	0	0	0	0	0	0	0	0	0	0	0	0	0	0	0	0	0	0	0	0	0	0	0	0	0
	0.311377	0	0	0	0	0	0	0	0	0	0	0	0	0	0	0	0	0	0	0	0	0	0	0	0	0	0	0	0	0	0	0	0	0	0	0	0	0	0	0	0	0	0	0	0	0	0	0	0
	0.313373	0	0	0	0	0	0	0	0	0	0	0	0	0	0	0	0	0	0	0	0	0	0	0	0	0	0	0	0	0	0	0	0	0	0	0	0	0	0	0	0	0	0	0	0	0	0	0	0
	0.315369	0	0	0	0	0	0	0	0	0	0	0	0	0	0	0	0	0	0	0	0	0	0	0	0	0	0	0	0	0	0	0	0	0	0	0	0	0	0	0	0	0	0	0	0	0	0	0	0
	0.317365	0	0	0	0	0	0	0	0	0	0	0	0	0	0	0	0	0	0	0	0	0	0	0	0	0	0	0	0	0	0	0	0	0	0	0	0	0	0	0	0	0	0	0	0	0	0	0	0
	0.319361	0	0	0	0	0	0	0	0	0	0	0	0	0	0	0	0	0	0	0	0	0	0	0	0	0	0	0	0	0	0	0	0	0	0	0	0	0	0	0	0	0	0	0	0	0	0	0	0
	0.321357	0	0	0	0	0	0	0	0	0	0	0	0	0	0	0	0	0	0	0	0	0	0	0	0	0	0	0	0	0	0	0	0	0	0	0	0	0	0	0	0	0	0	0	0	0	0	0	0
	0.323353	0	0	0	0	0	0	0	0	0	0	0	0	0	0	0	0	0	0	0	0	0	0	0	0	0	0	0	0	0	0	0	0	0	0	0	0	0	0	0	0	0	0	0	0	0	0	0	0
	0.325349	0	0	0	0	0	0	0	0	0	0	0	0	0	0	0	0	0	0	0	0	0	0	0	0	0	0	0	0	0	0	0	0	0	0	0	0	0	0	0	0	0	0	0	0	0	0	0	0
	0.327345	0	0	0	0	0	0	0	0	0	0	0	0	0	0	0	0	0	0	0	0	0	0	0	0	0	0	0	0	0	0	0	0	0	0	0	0	0	0	0	0	0	0	0	0	0	0	0	0
	0.329341	0	0	0	0	0	0	0	0	0	0	0	0	0	0	0	0	0	0	0	0	0	0	0	0	0	0	0	0	0	0	0	0	0	0	0	0	0	0	0	0	0	0	0	0	0	0	0	0
	0.331337	0	0	0	0	0	0	0	0	0	0	0	0	0	0	0	0	0	0	0	0	0	0	0	0	0	0	0	0	0	0	0	0	0	0	0	0	0	0	0	0	0	0	0	0	0	0	0	0
	0.333333	0	0	0	0	0	0	0	0	0	0	0	0	0	0	0	0	0	0	0	0	0	0	0	0	0	0	0	0	0	0	0	0	0	0	0	0	0	0	0	0	0	0	0	0	0	0	0	0
	0.335329	0	0	0	0	0	0	0	0	0	0	0	0	0	0	0	0	0	0	0	0	0	0	0	0	0	0	0	0	0	0	0	0	0	0	0	0	0	0	0	0	0	0	0	0	0	0	0	0
	0.337325	0	0	0	0	0	0	0	0	0	0	0	0	0	0	0	0	0	0	0	0	0	0	0	0	0	0	0	0	0	0	0	0	0	0	0	0	0	0	0	0	0	0	0	0	0	0	0	0
	0.339321	0	0	0	0	0	0	0	0	0	0	0	0	0	0	0	0	0	0	0	0	0	0	0	0	0	0	0	0	0	0	0	0	0	0	0	0	0	0	0	0	0	0	0	0	0	0	0	0
	0.341317	0	0	0	0	0	0	0	0	0	0	0	0	0	0	0	0	0	0	0	0	0	0	0	0	0	0	0	0	0	0	0	0	0	0	0	0	0	0	0	0	0	0	0	0	0	0	0	0
	0.343313	0	0	0	0	0	0	0	0	0	0	0	0	0	0	0	0	0	0	0	0	0	0	0	0	0	0	0	0	0	0	0	0	0	0	0	0	0	0	0	0	0	0	0	0	0	0	0	0
	0.345309	0	0	0	0	0	0	0	0	0	0	0	0	0	0	0	0	0	0	0	0	0	0	0	0	0	0	0	0	0	0	0	0	0	0	0	0	0	0	0	0	0	0	0	0	0	0	0	0
	0.347305	0	0	0	0	0	0	0	0	0	0	0	0	0	0	0	0	0	0	0	0	0	0	0	0	0	0	0	0	0	0	0	0	0	0	0	0	0	0	0	0	0	0	0	0	0	0	0	0
	0.349301	0	0	0	0	0	0	0	0	0	0	0	0	0	0	0	0	0	0	0	0	0	0	0	0	0	0	0	0	0	0	0	0	0	0	0	0	0	0	0	0	0	0	0	0	0	0	0	0
	0.351297	0	0	0	0	0	0	0	0	0	0	0	0	0	0	0	0	0	0	0	0	0	0	0	0	0	0	0	0	0	0	0	0	0	0	0	0	0	0	0	0	0	0	0	0	0	0	0	0
	0.353293	0	0	0	0	0	0	0	0	0	0	0	0	0	0	0	0	0	0	0	0	0	0	0	0	0	0	0	0	0	0	0	0	0	0	0	0	0	0	0	0	0	0	0	0	0	0	0	0
	0.355289	0	0	0	0	0	0	0	0	0	0	0	0	0	0	0	0	0	0	0	0	0	0	0	0	0	0	0	0	0	0	0	0	0	0	0	0	0	0	0	0	0	0	0	0	0	0	0	0
	0.357285	0	0	0	0	0	0	0	0	0	0	0	0	0	0	0	0	0	0	0	0	0	0	0	0	0	0	0	0	0	0	0	0	0	0	0	0	0	0	0	0	0	0	0	0	0	0	0	0
	0.359281	0	0	0	0	0	0	0	0	0	0	0	0	0	0	0	0	0	0	0	0	0	0	0	0	0	0	0	0	0	0	0	0	0	0	0	0	0	0	0	0	0	0	0	0	0	0	0	0
	0.361277	0	0	0	0	0	0	0	0	0	0	0	0	0	0	0	0	0	0	0	0	0	0	0	0	0	0	0	0	0	0	0	0	0	0	0	0	0	0	0	0	0	0	0	0	0	0	0	0
	0.363273	0	0	0	0	0	0	0	0	0	0	0	0	0	0	0	0	0	0	0	0	0	0	0	0	0	0	0	0	0	0	0	0	0	0	0	0	0	0	0	0	0	0	0	0	0	0	0	0
	0.365269	0	0	0	0	0	0	0	0	0	0	0	0	0	0	0	0	0	0	0	0	0	0	0	0	0	0	0	0	0	0	0	0	0	0	0	0	0	0	0	0	0	0	0	0	0	0	0	0
	0.367265	0	0	0	0	0	0	0	0	0	0	0	0	0	0	0	0	0	0	0	0	0	0	0	0	0	0	0	0	0	0	0	0	0	0	0	0	0	0	0	0	0	0	0	0	0	0	0	0
	0.369261	0	0	0	0	0	0	0	0	0	0	0	0	0	0	0	0	0	0	0	0	0	0	0	0	0	0	0	0	0	0	0	0	0	0	0	0	0	0	0	0	0	0	0	0	0	0	0	0
	0.371257	0	0	0	0	0	0	0	0	0	0	0	0	0	0	0	0	0	0	0	0	0	0	0	0	0	0	0	0	0	0	0	0	0	0	0	0	0	0	0	0	0	0	0	0	0	0	0	0
	0.373253	0	0	0	0	0	0	0	0	0	0	0	0	0	0	0	0	0	0	0	0	0	0	0	0	0	0	0	0	0	0	0	0	0	0	0	0	0	0	0	0	0	0	0	0	0	0	0	0
	0.37525	0	0	0	0	0	0	0	0	0	0	0	0	0	0	0	0	0	0	0	0	0	0	0	0	0	0	0	0	0	0	0	0	0	0	0	0	0	0	0	0	0	0	0	0	0	0	0	0
	0.377246	0	0	0	0	0	0	0	0	0	0	0	0	0	0	0	0	0	0	0	0	0	0	0	0	0	0	0	0	0	0	0	0	0	0	0	0	0	0	0	0	0	0	0	0	0	0	0	0
	0.379242	0	0	0	0	0	0	0	0	0	0	0	0	0	0	0	0	0	0	0	0	0	0	0	0	0	0	0	0	0	0	0	0	0	0	0	0	0	0	0	0	0	0	0	0	0	0	0	0
	0.381238	0	0	0	0	0	0	0	0	0	0	0	0	0	0	0	0	0	0	0	0	0	0	0	0	0	0	0	0	0	0	0	0	0	0	0	0	0	0	0	0	0	0	0	0	0	0	0	0
	0.383234	0	0	0	0	0	0	0	0	0	0	0	0	0	0	0	0	0	0	0	0	0	0	0	0	0	0	0	0	0	0	0	0	0	0	0	0	0	0	0	0	0	0	0	0	0	0	0	0
	0.38523	0	0	0	0	0	0	0	0	0	0	0	0	0	0	0	0	0	0	0	0	0	0	0	0	0	0	0	0	0	0	0	0	0	0	0	0	0	0	0	0	0	0	0	0	0	0	0	0
	0.387226	0	0	0	0	0	0	0	0	0	0	0	0	0	0	0	0	0	0	0	0	0	0	0	0	0	0	0	0	0	0	0	0	0	0	0	0	0	0	0	0	0	0	0	0	0	0	0	0
	0.389222	0	0	0	0	0	0	0	0	0	0	0	0	0	0	0	0	0	0	0	0	0	0	0	0	0	0	0	0	0	0	0	0	0	0	0	0	0	0	0	0	0	0	0	0	0	0	0	0
	0.391218	0	0	0	0	0	0	0	0	0	0	0	0	0	0	0	0	0	0	0	0	0	0	0	0	0	0	0	0	0	0	0	0	0	0	0	0	0	0	0	0	0	0	0	0	0	0	0	0
	0.393214	0	0	0	0	0	0	0	0	0	0	0	0	0	0	0	0	0	0	0	0	0	0	0	0	0	0	0	0	0	0	0	0	0	0	0	0	0	0	0	0	0	0	0	0	0	0	0	0
	0.39521	0	0	0	0	0	0	0	0	0	0	0	0	0	0	0	0	0	0	0	0	0	0	0	0	0	0	0	0	0	0	0	0	0	0	0	0	0	0	0	0	0	0	0	0	0	0	0	0
	0.397206	0	0	0	0	0	0	0	0	0	0	0	0	0	0	0	0	0	0	0	0	0	0	0	0	0	0	0	0	0	0	0	0	0	0	0	0	0	0	0	0	0	0	0	0	0	0	0	0
	0.399202	0	0	0	0	0	0	0	0	0	0	0	0	0	0	0	0	0	0	0	0	0	0	0	0	0	0	0	0	0	0	0	0	0	0	0	0	0	0	0	0	0	0	0	0	0	0	0	0
	0.401198	0	0	0	0	0	0	0	0	0	0	0	0	0	0	0	0	0	0	0	0	0	0	0	0	0	0	0	0	0	0	0	0	0	0	0	0	0	0	0	0	0	0	0	0	0	0	0	0
	0.403194	0	0	0	0	0	0	0	0	0	0	0	0	0	0	0	0	0	0	0	0	0	0	0	0	0	0	0	0	0	0	0	0	0	0	0	0	0	0	0	0	0	0	0	0	0	0	0	0
	0.40519	0	0	0	0	0	0	0	0	0	0	0	0	0	0	0	0	0	0	0	0	0	0	0	0	0	0	0	0	0	0	0	0	0	0	0	0	0	0	0	0	0	0	0	0	0	0	0	0
	0.407186	0	0	0	0	0	0	0	0	0	0	0	0	0	0	0	0	0	0	0	0	0	0	0	0	0	0	0	0	0	0	0	0	0	0	0	0	0	0	0	0	0	0	0	0	0	0	0	0
	0.409182	0	0	0	0	0	0	0	0	0	0	0	0	0	0	0	0	0	0	0	0	0	0	0	0	0	0	0	0	0	0	0	0	0	0	0	0	0	0	0	0	0	0	0	0	0	0	0	0
	0.411178	0	0	0	0	0	0	0	0	0	0	0	0	0	0	0	0	0	0	0	0	0	0	0	0	0	0	0	0	0	0	0	0	0	0	0	0	0	0	0	0	0	0	0	0	0	0	0	0
	0.413174	0	0	0	0	0	0	0	0	0	0	0	0	0	0	0	0	0	0	0	0	0	0	0	0	0	0	0	0	0	0	0	0	0	0	0	0	0	0	0	0	0	0	0	0	0	0	0	0
	0.41517	0	0	0	0	0	0	0	0	0	0	0	0	0	0	0	0	0	0	0	0	0	0	0	0	0	0	0	0	0	0	0	0	0	0	0	0	0	0	0	0	0	0	0	0	0	0	0	0
	0.417166	0	0	0	0	0	0	0	0	0	0	0	0	0	0	0	0	0	0	0	0	0	0	0	0	0	0	0	0	0	0	0	0	0	0	0	0	0	0	0	0	0	0	0	0	0	0	0	0
	0.419162	0	0	0	0	0	0	0	0	0	0	0	0	0	0	0	0	0	0	0	0	0	0	0	0	0	0	0	0	0	0	0	0	0	0	0	0	0	0	0	0	0	0	0	0	0	0	0	0
	0.421158	0	0	0	0	0	0	0	0	0	0	0	0	0	0	0	0	0	0	0	0	0	0	0	0	0	0	0	0	0	0	0	0	0	0	0	0	0	0	0	0	0	0	0	0	0	0	0	0
	0.423154	0	0	0	0	0	0	0	0	0	0	0	0	0	0	0	0	0	0	0	0	0	0	0	0	0	0	0	0	0	0	0	0	0	0	0	0	0	0	0	0	0	0	0	0	0	0	0	0
	0.42515	0	0	0	0	0	0	0	0	0	0	0	0	0	0	0	0	0	0	0	0	0	0	0	0	0	0	0	0	0	0	0	0	0	0	0	0	0	0	0	0	0	0	0	0	0	0	0	0
	0.427146	0	0	0	0	0	0	0	0	0	0	0	0	0	0	0	0	0	0	0	0	0	0	0	0	0	0	0	0	0	0	0	0	0	0	0	0	0	0	0	0	0	0	0	0	0	0	0	0
	0.429142	0	0	0	0	0	0	0	0	0	0	0	0	0	0	0	0	0	0	0	0	0	0	0	0	0	0	0	0	0	0	0	0	0	0	0	0	0	0	0	0	0	0	0	0	0	0	0	0
	0.431138	0	0	0	0	0	0	0	0	0	0	0	0	0	0	0	0	0	0	0	0	0	0	0	0	0	0	0	0	0	0	0	0	0	0	0	0	0	0	0	0	0	0	0	0	0	0	0	0
	0.433134	0	0	0	0	0	0	0	0	0	0	0	0	0	0	0	0	0	0	0	0	0	0	0	0	0	0	0	0	0	0	0	0	0	0	0	0	0	0	0	0	0	0	0	0	0	0	0	0
	0.43513	0	0	0	0	0	0	0	0	0	0	0	0	0	0	0	0	0	0	0	0	0	0	0	0	0	0	0	0	0	0	0	0	0	0	0	0	0	0	0	0	0	0	0	0	0	0	0	0
	0.437126	0	0	0	0	0	0	0	0	0	0	0	0	0	0	0	0	0	0	0	0	0	0	0	0	0	0	0	0	0	0	0	0	0	0	0	0	0	0	0	0	0	0	0	0	0	0	0	0
	0.439122	0	0	0	0	0	0	0	0	0	0	0	0	0	0	0	0	0	0	0	0	0	0	0	0	0	0	0	0	0	0	0	0	0	0	0	0	0	0	0	0	0	0	0	0	0	0	0	0
	0.441118	0	0	0	0	0	0	0	0	0	0	0	0	0	0	0	0	0	0	0	0	0	0	0	0	0	0	0	0	0	0	0	0	0	0	0	0	0	0	0	0	0	0	0	0	0	0	0	0
	0.443114	0	0	0	0	0	0	0	0	0	0	0	0	0	0	0	0	0	0	0	0	0	0	0	0	0	0	0	0	0	0	0	0	0	0	0	0	0	0	0	0	0	0	0	0	0	0	0	0
	0.44511	0	0	0	0	0	0	0	0	0	0	0	0	0	0	0	0	0	0	0	0	0	0	0	0	0	0	0	0	0	0	0	0	0	0	0	0	0	0	0	0	0	0	0	0	0	0	0	0
	0.447106	0	0	0	0	0	0	0	0	0	0	0	0	0	0	0	0	0	0	0	0	0	0	0	0	0	0	0	0	0	0	0	0	0	0	0	0	0	0	0	0	0	0	0	0	0	0	0	0
	0.449102	0	0	0	0	0	0	0	0	0	0	0	0	0	0	0	0	0	0	0	0	0	0	0	0	0	0	0	0	0	0	0	0	0	0	0	0	0	0	0	0	0	0	0	0	0	0	0	0
	0.451098	0	0	0	0	0	0	0	0	0	0	0	0	0	0	0	0	0	0	0	0	0	0	0	0	0	0	0	0	0	0	0	0	0	0	0	0	0	0	0	0	0	0	0	0	0	0	0	0
	0.453094	0	0	0	0	0	0	0	0	0	0	0	0	0	0	0	0	0	0	0	0	0	0	0	0	0	0	0	0	0	0	0	0	0	0	0	0	0	0	0	0	0	0	0	0	0	0	0	0
	0.45509	0	0	0	0	0	0	0	0	0	0	0	0	0	0	0	0	0	0	0	0	0	0	0	0	0	0	0	0	0	0	0	0	0	0	0	0	0	0	0	0	0	0	0	0	0	0	0	0
	0.457086	0	0	0	0	0	0	0	0	0	0	0	0	0	0	0	0	0	0	0	0	0	0	0	0	0	0	0	0	0	0	0	0	0	0	0	0	0	0	0	0	0	0	0	0	0	0	0	0
	0.459082	0	0	0	0	0	0	0	0	0	0	0	0	0	0	0	0	0	0	0	0	0	0	0	0	0	0	0	0	0	0	0	0	0	0	0	0	0	0	0	0	0	0	0	0	0	0	0	0
	0.461078	0	0	0	0	0	0	0	0	0	0	0	0	0	0	0	0	0	0	0	0	0	0	0	0	0	0	0	0	0	0	0	0	0	0	0	0	0	0	0	0	0	0	0	0	0	0	0	0
	0.463074	0	0	0	0	0	0	0	0	0	0	0	0	0	0	0	0	0	0	0	0	0	0	0	0	0	0	0	0	0	0	0	0	0	0	0	0	0	0	0	0	0	0	0	0	0	0	0	0
	0.46507	0	0	0	0	0	0	0	0	0	0	0	0	0	0	0	0	0	0	0	0	0	0	0	0	0	0	0	0	0	0	0	0	0	0	0	0	0	0	0	0	0	0	0	0	0	0	0	0
	0.467066	0	0	0	0	0	0	0	0	0	0	0	0	0	0	0	0	0	0	0	0	0	0	0	0	0	0	0	0	0	0	0	0	0	0	0	0	0	0	0	0	0	0	0	0	0	0	0	0
	0.469062	0	0	0	0	0	0	0	0	0	0	0	0	0	0	0	0	0	0	0	0	0	0	0	0	0	0	0	0	0	0	0	0	0	0	0	0	0	0	0	0	0	0	0	0	0	0	0	0
	0.471058	0	0	0	0	0	0	0	0	0	0	0	0	0	0	0	0	0	0	0	0	0	0	0	0	0	0	0	0	0	0	0	0	0	0	0	0	0	0	0	0	0	0	0	0	0	0	0	0
	0.473054	0	0	0	0	0	0	0	0	0	0	0	0	0	0	0	0	0	0	0	0	0	0	0	0	0	0	0	0	0	0	0	0	0	0	0	0	0	0	0	0	0	0	0	0	0	0	0	0
	0.47505	0	0	0	0	0	0	0	0	0	0	0	0	0	0	0	0	0	0	0	0	0	0	0	0	0	0	0	0	0	0	0	0	0	0	0	0	0	0	0	0	0	0	0	0	0	0	0	0
	0.477046	0	0	0	0	0	0	0	0	0	0	0	0	0	0	0	0	0	0	0	0	0	0	0	0	0	0	0	0	0	0	0	0	0	0	0	0	0	0	0	0	0	0	0	0	0	0	0	0
	0.479042	0	0	0	0	0	0	0	0	0	0	0	0	0	0	0	0	0	0	0	0	0	0	0	0	0	0	0	0	0	0	0	0	0	0	0	0	0	0	0	0	0	0	0	0	0	0	0	0
	0.481038	0	0	0	0	0	0	0	0	0	0	0	0	0	0	0	0	0	0	0	0	0	0	0	0	0	0	0	0	0	0	0	0	0	0	0	0	0	0	0	0	0	0	0	0	0	0	0	0
	0.483034	0	0	0	0	0	0	0	0	0	0	0	0	0	0	0	0	0	0	0	0	0	0	0	0	0	0	0	0	0	0	0	0	0	0	0	0	0	0	0	0	0	0	0	0	0	0	0	0
	0.48503	0	0	0	0	0	0	0	0	0	0	0	0	0	0	0	0	0	0	0	0	0	0	0	0	0	0	0	0	0	0	0	0	0	0	0	0	0	0	0	0	0	0	0	0	0	0	0	0
	0.487026	0	0	0	0	0	0	0	0	0	0	0	0	0	0	0	0	0	0	0	0	0	0	0	0	0	0	0	0	0	0	0	0	0	0	0	0	0	0	0	0	0	0	0	0	0	0	0	0
	0.489022	0	0	0	0	0	0	0	0	0	0	0	0	0	0	0	0	0	0	0	0	0	0	0	0	0	0	0	0	0	0	0	0	0	0	0	0	0	0	0	0	0	0	0	0	0	0	0	0
	0.491018	0	0	0	0	0	0	0	0	0	0	0	0	0	0	0	0	0	0	0	0	0	0	0	0	0	0	0	0	0	0	0	0	0	0	0	0	0	0	0	0	0	0	0	0	0	0	0	0
	0.493014	0	0	0	0	0	0	0	0	0	0	0	0	0	0	0	0	0	0	0	0	0	0	0	0	0	0	0	0	0	0	0	0	0	0	0	0	0	0	0	0	0	0	0	0	0	0	0	0
	0.49501	0	0	0	0	0	0	0	0	0	0	0	0	0	0	0	0	0	0	0	0	0	0	0	0	0	0	0	0	0	0	0	0	0	0	0	0	0	0	0	0	0	0	0	0	0	0	0	0
	0.497006	0	0	0	0	0	0	0	0	0	0	0	0	0	0	0	0	0	0	0	0	0	0	0	0	0	0	0	0	0	0	0	0	0	0	0	0	0	0	0	0	0	0	0	0	0	0	0	0
	0.499002	0	0	0	0	0	0	0	0	0	0	0	0	0	0	0	0	0	0	0	0	0	0	0	0	0	0	0	0	0	0	0	0	0	0	0	0	0	0	0	0	0	0	0	0	0	0	0	0
[truncated: 203 more columns]

## Sheet: figureS4.iii
Sig (p<0.05)		RiPE test
	times	0	0.00199601	0.00399202	0.00598802	0.00798403	0.00998004	0.011976	0.0139721	0.0159681	0.0179641	0.0199601	0.0219561	0.0239521	0.0259481	0.0279441	0.0299401	0.0319361	0.0339321	0.0359281	0.0379242	0.0399202	0.0419162	0.0439122	0.0459082	0.0479042	0.0499002	0.0518962	0.0538922	0.0558882	0.0578842	0.0598802	0.0618762	0.0638723	0.0658683	0.0678643	0.0698603	0.0718563	0.0738523	0.0758483	0.0778443	0.0798403	0.0818363	0.0838323	0.0858283	0.0878244	0.0898204	0.0918164	0.0938124
RePE train	0	0	0	0	0	0	0	0	0	0	0	0	0	0	0	0	0	0	0	0	0	0	0	0	0	0	0	0	0	0	0	0	0	0	0	0	0	0	0	0	0	0	0	0	0	0	0	0	0
	0.00199601	0	0	0	0	0	0	0	0	0	0	0	0	0	0	0	0	0	0	0	0	0	0	0	0	0	0	0	0	0	0	0	0	0	0	0	0	0	0	0	0	0	0	0	0	0	0	0	0
	0.00399202	0	0	0	0	0	0	0	0	0	0	0	0	0	0	0	0	0	0	0	0	0	0	0	0	0	0	0	0	0	0	0	0	0	0	0	0	0	0	0	0	0	0	0	0	0	0	0	0
	0.00598802	0	0	0	0	0	0	0	0	0	0	0	0	0	0	0	0	0	0	0	0	0	0	0	0	0	0	0	0	0	0	0	0	0	0	0	0	0	0	0	0	0	0	0	0	0	0	0	0
	0.00798403	0	0	0	0	0	0	0	0	0	0	0	0	0	0	0	0	0	0	0	0	0	0	0	0	0	0	0	0	0	0	0	0	0	0	0	0	0	0	0	0	0	0	0	0	0	0	0	0
	0.00998004	0	0	0	0	0	0	0	0	0	0	0	0	0	0	0	0	0	0	0	0	0	0	0	0	0	0	0	0	0	0	0	0	0	0	0	0	0	0	0	0	0	0	0	0	0	0	0	0
	0.011976	0	0	0	0	0	0	0	0	0	0	0	0	0	0	0	0	0	0	0	0	0	0	0	0	0	0	0	0	0	0	0	0	0	0	0	0	0	0	0	0	0	0	0	0	0	0	0	0
	0.0139721	0	0	0	0	0	0	0	0	0	0	0	0	0	0	0	0	0	0	0	0	0	0	0	0	0	0	0	0	0	0	0	0	0	0	0	0	0	0	0	0	0	0	0	0	0	0	0	0
	0.0159681	0	0	0	0	0	0	0	0	0	0	0	0	0	0	0	0	0	0	0	0	0	0	0	0	0	0	0	0	0	0	0	0	0	0	0	0	0	0	0	0	0	0	0	0	0	0	0	0
	0.0179641	0	0	0	0	0	0	0	0	0	0	0	0	0	0	0	0	0	0	0	0	0	0	0	0	0	0	0	0	0	0	0	0	0	0	0	0	0	0	0	0	0	0	0	0	0	0	0	0
	0.0199601	0	0	0	0	0	0	0	0	0	0	0	0	0	0	0	0	0	0	0	0	0	0	0	0	0	0	0	0	0	0	0	0	0	0	0	0	0	0	0	0	0	0	0	0	0	0	0	0
	0.0219561	0	0	0	0	0	0	0	0	0	0	0	0	0	0	0	0	0	0	0	0	0	0	0	0	0	0	0	0	0	0	0	0	0	0	0	0	0	0	0	0	0	0	0	0	0	0	0	0
	0.0239521	0	0	0	0	0	0	0	0	0	0	0	0	0	0	0	0	0	0	0	0	0	0	0	0	0	0	0	0	0	0	0	0	0	0	0	0	0	0	0	0	0	0	0	0	0	0	0	0
	0.0259481	0	0	0	0	0	0	0	0	0	0	0	0	0	0	0	0	0	0	0	0	0	0	0	0	0	0	0	0	0	0	0	0	0	0	0	0	0	0	0	0	0	0	0	0	0	0	0	0
	0.0279441	0	0	0	0	0	0	0	0	0	0	0	0	0	0	0	0	0	0	0	0	0	0	0	0	0	0	0	0	0	0	0	0	0	0	0	0	0	0	0	0	0	0	0	0	0	0	0	0
	0.0299401	0	0	0	0	0	0	0	0	0	0	0	0	0	0	0	0	0	0	0	0	0	0	0	0	0	0	0	0	0	0	0	0	0	0	0	0	0	0	0	0	0	0	0	0	0	0	0	0
	0.0319361	0	0	0	0	0	0	0	0	0	0	0	0	0	0	0	0	0	0	0	0	0	0	0	0	0	0	0	0	0	0	0	0	0	0	0	0	0	0	0	0	0	0	0	0	0	0	0	0
	0.0339321	0	0	0	0	0	0	0	0	0	0	0	0	0	0	0	0	0	0	0	0	0	0	0	0	0	0	0	0	0	0	0	0	0	0	0	0	0	0	0	0	0	0	0	0	0	0	0	0
	0.0359281	0	0	0	0	0	0	0	0	0	0	0	0	0	0	0	0	0	0	0	0	0	0	0	0	0	0	0	0	0	0	0	0	0	0	0	0	0	0	0	0	0	0	0	0	0	0	0	0
	0.0379242	0	0	0	0	0	0	0	0	0	0	0	0	0	0	0	0	0	0	0	0	0	0	0	0	0	0	0	0	0	0	0	0	0	0	0	0	0	0	0	0	0	0	0	0	0	0	0	0
	0.0399202	0	0	0	0	0	0	0	0	0	0	0	0	0	0	0	0	0	0	0	0	0	0	0	0	0	0	0	0	0	0	0	0	0	0	0	0	0	0	0	0	0	0	0	0	0	0	0	0
	0.0419162	0	0	0	0	0	0	0	0	0	0	0	0	0	0	0	0	0	0	0	0	0	0	0	0	0	0	0	0	0	0	0	0	0	0	0	0	0	0	0	0	0	0	0	0	0	0	0	0
	0.0439122	0	0	0	0	0	0	0	0	0	0	0	0	0	0	0	0	0	0	0	0	0	0	0	0	0	0	0	0	0	0	0	0	0	0	0	0	0	0	0	0	0	0	0	0	0	0	0	0
	0.0459082	0	0	0	0	0	0	0	0	0	0	0	0	0	0	0	0	0	0	0	0	0	0	0	0	0	0	0	0	0	0	0	0	0	0	0	0	0	0	0	0	0	0	0	0	0	0	0	0
	0.0479042	0	0	0	0	0	0	0	0	0	0	0	0	0	0	0	0	0	0	0	0	0	0	0	0	0	0	0	0	0	0	0	0	0	0	0	0	0	0	0	0	0	0	0	0	0	0	0	0
	0.0499002	0	0	0	0	0	0	0	0	0	0	0	0	0	0	0	0	0	0	0	0	0	0	0	0	0	0	0	0	0	0	0	0	0	0	0	0	0	0	0	0	0	0	0	0	0	0	0	0
	0.0518962	0	0	0	0	0	0	0	0	0	0	0	0	0	0	0	0	0	0	0	0	0	0	0	0	0	0	0	0	0	0	0	0	0	0	0	0	0	0	0	0	0	0	0	0	0	0	0	0
	0.0538922	0	0	0	0	0	0	0	0	0	0	0	0	0	0	0	0	0	0	0	0	0	0	0	0	0	0	0	0	0	0	0	0	0	0	0	0	0	0	0	0	0	0	0	0	0	0	0	0
	0.0558882	0	0	0	0	0	0	0	0	0	0	0	0	0	0	0	0	0	0	0	0	0	0	0	0	0	0	0	0	0	0	0	0	0	0	0	0	0	0	0	0	0	0	0	0	0	0	0	0
	0.0578842	0	0	0	0	0	0	0	0	0	0	0	0	0	0	0	0	0	0	0	0	0	0	0	0	0	0	0	0	0	0	0	0	0	0	0	0	0	0	0	0	0	0	0	0	0	0	0	0
	0.0598802	0	0	0	0	0	0	0	0	0	0	0	0	0	0	0	0	0	0	0	0	0	0	0	0	0	0	0	0	0	0	0	0	0	0	0	0	0	0	0	0	0	0	0	0	0	0	0	0
	0.0618762	0	0	0	0	0	0	0	0	0	0	0	0	0	0	0	0	0	0	0	0	0	0	0	0	0	0	0	0	0	0	0	0	0	0	0	0	0	0	0	0	0	0	0	0	0	0	0	0
	0.0638723	0	0	0	0	0	0	0	0	0	0	0	0	0	0	0	0	0	0	0	0	0	0	0	0	0	0	0	0	0	0	0	0	0	0	0	0	0	0	0	0	0	0	0	0	0	0	0	0
	0.0658683	0	0	0	0	0	0	0	0	0	0	0	0	0	0	0	0	0	0	0	0	0	0	0	0	0	0	0	0	0	0	0	0	0	0	0	0	0	0	0	0	0	0	0	0	0	0	0	0
	0.0678643	0	0	0	0	0	0	0	0	0	0	0	0	0	0	0	0	0	0	0	0	0	0	0	0	0	0	0	0	0	0	0	0	0	0	0	0	0	0	0	0	0	0	0	0	0	0	0	0
	0.0698603	0	0	0	0	0	0	0	0	0	0	0	0	0	0	0	0	0	0	0	0	0	0	0	0	0	0	0	0	0	0	0	0	0	0	0	0	0	0	0	0	0	0	0	0	0	0	0	0
	0.0718563	0	0	0	0	0	0	0	0	0	0	0	0	0	0	0	0	0	0	0	0	0	0	0	0	0	0	0	0	0	0	0	0	0	0	0	0	0	0	0	0	0	0	0	0	0	0	0	0
	0.0738523	0	0	0	0	0	0	0	0	0	0	0	0	0	0	0	0	0	0	0	0	0	0	0	0	0	0	0	0	0	0	0	0	0	0	0	0	0	0	0	0	0	0	0	0	0	0	0	0
	0.0758483	0	0	0	0	0	0	0	0	0	0	0	0	0	0	0	0	0	0	0	0	0	0	0	0	0	0	0	0	0	0	0	0	0	0	0	0	0	0	0	0	0	0	0	0	0	0	0	0
	0.0778443	0	0	0	0	0	0	0	0	0	0	0	0	0	0	0	0	0	0	0	0	0	0	0	0	0	0	0	0	0	0	0	0	0	0	0	0	0	0	0	0	0	0	0	0	0	0	0	0
	0.0798403	0	0	0	0	0	0	0	0	0	0	0	0	0	0	0	0	0	0	0	0	0	0	0	0	0	0	0	0	0	0	0	0	0	0	0	0	0	0	0	0	0	0	0	0	0	0	0	0
	0.0818363	0	0	0	0	0	0	0	0	0	0	0	0	0	0	0	0	0	0	0	0	0	0	0	0	0	0	0	0	0	0	0	0	0	0	0	0	0	0	0	0	0	0	0	0	0	0	0	0
	0.0838323	0	0	0	0	0	0	0	0	0	0	0	0	0	0	0	0	0	0	0	0	0	0	0	0	0	0	0	0	0	0	0	0	0	0	0	0	0	0	0	0	0	0	0	0	0	0	0	0
	0.0858283	0	0	0	0	0	0	0	0	0	0	0	0	0	0	0	0	0	0	0	0	0	0	0	0	0	0	0	0	0	0	0	0	0	0	0	0	0	0	0	0	0	0	0	0	0	0	0	0
	0.0878244	0	0	0	0	0	0	0	0	0	0	0	0	0	0	0	0	0	0	0	0	0	0	0	0	0	0	0	0	0	0	0	0	0	0	0	0	0	0	0	0	0	0	0	0	0	0	0	0
	0.0898204	0	0	0	0	0	0	0	0	0	0	0	0	0	0	0	0	0	0	0	0	0	0	0	0	0	0	0	0	0	0	0	0	0	0	0	0	0	0	0	0	0	0	0	0	0	0	0	0
	0.0918164	0	0	0	0	0	0	0	0	0	0	0	0	0	0	0	0	0	0	0	0	0	0	0	0	0	0	0	0	0	0	0	0	0	0	0	0	0	0	0	0	0	0	0	0	0	0	0	0
	0.0938124	0	0	0	0	0	0	0	0	0	0	0	0	0	0	0	0	0	0	0	0	0	0	0	0	0	0	0	0	0	0	0	0	0	0	0	0	0	0	0	0	0	0	0	0	0	0	0	0
	0.0958084	0	0	0	0	0	0	0	0	0	0	0	0	0	0	0	0	0	0	0	0	0	0	0	0	0	0	0	0	0	0	0	0	0	0	0	0	0	0	0	0	0	0	0	0	0	0	0	0
	0.0978044	0	0	0	0	0	0	0	0	0	0	0	0	0	0	0	0	0	0	0	0	0	0	0	0	0	0	0	0	0	0	0	0	0	0	0	0	0	0	0	0	0	0	0	0	0	0	0	0
	0.0998004	0	0	0	0	0	0	0	0	0	0	0	0	0	0	0	0	0	0	0	0	0	0	0	0	0	0	0	0	0	0	0	0	0	0	0	0	0	0	0	0	0	0	0	0	0	0	0	0
	0.101796	0	0	0	0	0	0	0	0	0	0	0	0	0	0	0	0	0	0	0	0	0	0	0	0	0	0	0	0	0	0	0	0	0	0	0	0	0	0	0	0	0	0	0	0	0	0	0	0
	0.103792	0	0	0	0	0	0	0	0	0	0	0	0	0	0	0	0	0	0	0	0	0	0	0	0	0	0	0	0	0	0	0	0	0	0	0	0	0	0	0	0	0	0	0	0	0	0	0	0
	0.105788	0	0	0	0	0	0	0	0	0	0	0	0	0	0	0	0	0	0	0	0	0	0	0	0	0	0	0	0	0	0	0	0	0	0	0	0	0	0	0	0	0	0	0	0	0	0	0	0
	0.107784	0	0	0	0	0	0	0	0	0	0	0	0	0	0	0	0	0	0	0	0	0	0	0	0	0	0	0	0	0	0	0	0	0	0	0	0	0	0	0	0	0	0	0	0	0	0	0	0
	0.10978	0	0	0	0	0	0	0	0	0	0	0	0	0	0	0	0	0	0	0	0	0	0	0	0	0	0	0	0	0	0	0	0	0	0	0	0	0	0	0	0	0	0	0	0	0	0	0	0
	0.111776	0	0	0	0	0	0	0	0	0	0	0	0	0	0	0	0	0	0	0	0	0	0	0	0	0	0	0	0	0	0	0	0	0	0	0	0	0	0	0	0	0	0	0	0	0	0	0	0
	0.113772	0	0	0	0	0	0	0	0	0	0	0	0	0	0	0	0	0	0	0	0	0	0	0	0	0	0	0	0	0	0	0	0	0	0	0	0	0	0	0	0	0	0	0	0	0	0	0	0
	0.115768	0	0	0	0	0	0	0	0	0	0	0	0	0	0	0	0	0	0	0	0	0	0	0	0	0	0	0	0	0	0	0	0	0	0	0	0	0	0	0	0	0	0	0	0	0	0	0	0
	0.117764	0	0	0	0	0	0	0	0	0	0	0	0	0	0	0	0	0	0	0	0	0	0	0	0	0	0	0	0	0	0	0	0	0	0	0	0	0	0	0	0	0	0	0	0	0	0	0	0
	0.11976	0	0	0	0	0	0	0	0	0	0	0	0	0	0	0	0	0	0	0	0	0	0	0	0	0	0	0	0	0	0	0	0	0	0	0	0	0	0	0	0	0	0	0	0	0	0	0	0
	0.121756	0	0	0	0	0	0	0	0	0	0	0	0	0	0	0	0	0	0	0	0	0	0	0	0	0	0	0	0	0	0	0	0	0	0	0	0	0	0	0	0	0	0	0	0	0	0	0	0
	0.123752	0	0	0	0	0	0	0	0	0	0	0	0	0	0	0	0	0	0	0	0	0	0	0	0	0	0	0	0	0	0	0	0	0	0	0	0	0	0	0	0	0	0	0	0	0	0	0	0
	0.125749	0	0	0	0	0	0	0	0	0	0	0	0	0	0	0	0	0	0	0	0	0	0	0	0	0	0	0	0	0	0	0	0	0	0	0	0	0	0	0	0	0	0	0	0	0	0	0	0
	0.127745	0	0	0	0	0	0	0	0	0	0	0	0	0	0	0	0	0	0	0	0	0	0	0	0	0	0	0	0	0	0	0	0	0	0	0	0	0	0	0	0	0	0	0	0	0	0	0	0
	0.129741	0	0	0	0	0	0	0	0	0	0	0	0	0	0	0	0	0	0	0	0	0	0	0	0	0	0	0	0	0	0	0	0	0	0	0	0	0	0	0	0	0	0	0	0	0	0	0	0
	0.131737	0	0	0	0	0	0	0	0	0	0	0	0	0	0	0	0	0	0	0	0	0	0	0	0	0	0	0	0	0	0	0	0	0	0	0	0	0	0	0	0	0	0	0	0	0	0	0	0
	0.133733	0	0	0	0	0	0	0	0	0	0	0	0	0	0	0	0	0	0	0	0	0	0	0	0	0	0	0	0	0	0	0	0	0	0	0	0	0	0	0	0	0	0	0	0	0	0	0	0
	0.135729	0	0	0	0	0	0	0	0	0	0	0	0	0	0	0	0	0	0	0	0	0	0	0	0	0	0	0	0	0	0	0	0	0	0	0	0	0	0	0	0	0	0	0	0	0	0	0	0
	0.137725	0	0	0	0	0	0	0	0	0	0	0	0	0	0	0	0	0	0	0	0	0	0	0	0	0	0	0	0	0	0	0	0	0	0	0	0	0	0	0	0	0	0	0	0	0	0	0	0
	0.139721	0	0	0	0	0	0	0	0	0	0	0	0	0	0	0	0	0	0	0	0	0	0	0	0	0	0	0	0	0	0	0	0	0	0	0	0	0	0	0	0	0	0	0	0	0	0	0	0
	0.141717	0	0	0	0	0	0	0	0	0	0	0	0	0	0	0	0	0	0	0	0	0	0	0	0	0	0	0	0	0	0	0	0	0	0	0	0	0	0	0	0	0	0	0	0	0	0	0	0
	0.143713	0	0	0	0	0	0	0	0	0	0	0	0	0	0	0	0	0	0	0	0	0	0	0	0	0	0	0	0	0	0	0	0	0	0	0	0	0	0	0	0	0	0	0	0	0	0	0	0
	0.145709	0	0	0	0	0	0	0	0	0	0	0	0	0	0	0	0	0	0	0	0	0	0	0	0	0	0	0	0	0	0	0	0	0	0	0	0	0	0	0	0	0	0	0	0	0	0	0	0
	0.147705	0	0	0	0	0	0	0	0	0	0	0	0	0	0	0	0	0	0	0	0	0	0	0	0	0	0	0	0	0	0	0	0	0	0	0	0	0	0	0	0	0	0	0	0	0	0	0	0
	0.149701	0	0	0	0	0	0	0	0	0	0	0	0	0	0	0	0	0	0	0	0	0	0	0	0	0	0	0	0	0	0	0	0	0	0	0	0	0	0	0	0	0	0	0	0	0	0	0	0
	0.151697	0	0	0	0	0	0	0	0	0	0	0	0	0	0	0	0	0	0	0	0	0	0	0	0	0	0	0	0	0	0	0	0	0	0	0	0	0	0	0	0	0	0	0	0	0	0	0	0
	0.153693	0	0	0	0	0	0	0	0	0	0	0	0	0	0	0	0	0	0	0	0	0	0	0	0	0	0	0	0	0	0	0	0	0	0	0	0	0	0	0	0	0	0	0	0	0	0	0	0
	0.155689	0	0	0	0	0	0	0	0	0	0	0	0	0	0	0	0	0	0	0	0	0	0	0	0	0	0	0	0	0	0	0	0	0	0	0	0	0	0	0	0	0	0	0	0	0	0	0	0
	0.157685	0	0	0	0	0	0	0	0	0	0	0	0	0	0	0	0	0	0	0	0	0	0	0	0	0	0	0	0	0	0	0	0	0	0	0	0	0	0	0	0	0	0	0	0	0	0	0	0
	0.159681	0	0	0	0	0	0	0	0	0	0	0	0	0	0	0	0	0	0	0	0	0	0	0	0	0	0	0	0	0	0	0	0	0	0	0	0	0	0	0	0	0	0	0	0	0	0	0	0
	0.161677	0	0	0	0	0	0	0	0	0	0	0	0	0	0	0	0	0	0	0	0	0	0	0	0	0	0	0	0	0	0	0	0	0	0	0	0	0	0	0	0	0	0	0	0	0	0	0	0
	0.163673	0	0	0	0	0	0	0	0	0	0	0	0	0	0	0	0	0	0	0	0	0	0	0	0	0	0	0	0	0	0	0	0	0	0	0	0	0	0	0	0	0	0	0	0	0	0	0	0
	0.165669	0	0	0	0	0	0	0	0	0	0	0	0	0	0	0	0	0	0	0	0	0	0	0	0	0	0	0	0	0	0	0	0	0	0	0	0	0	0	0	0	0	0	0	0	0	0	0	0
	0.167665	0	0	0	0	0	0	0	0	0	0	0	0	0	0	0	0	0	0	0	0	0	0	0	0	0	0	0	0	0	0	0	0	0	0	0	0	0	0	0	0	0	0	0	0	0	0	0	0
	0.169661	0	0	0	0	0	0	0	0	0	0	0	0	0	0	0	0	0	0	0	0	0	0	0	0	0	0	0	0	0	0	0	0	0	0	0	0	0	0	0	0	0	0	0	0	0	0	0	0
	0.171657	0	0	0	0	0	0	0	0	0	0	0	0	0	0	0	0	0	0	0	0	0	0	0	0	0	0	0	0	0	0	0	0	0	0	0	0	0	0	0	0	0	0	0	0	0	0	0	0
	0.173653	0	0	0	0	0	0	0	0	0	0	0	0	0	0	0	0	0	0	0	0	0	0	0	0	0	0	0	0	0	0	0	0	0	0	0	0	0	0	0	0	0	0	0	0	0	0	0	0
	0.175649	0	0	0	0	0	0	0	0	0	0	0	0	0	0	0	0	0	0	0	0	0	0	0	0	0	0	0	0	0	0	0	0	0	0	0	0	0	0	0	0	0	0	0	0	0	0	0	0
	0.177645	0	0	0	0	0	0	0	0	0	0	0	0	0	0	0	0	0	0	0	0	0	0	0	0	0	0	0	0	0	0	0	0	0	0	0	0	0	0	0	0	0	0	0	0	0	0	0	0
	0.179641	0	0	0	0	0	0	0	0	0	0	0	0	0	0	0	0	0	0	0	0	0	0	0	0	0	0	0	0	0	0	0	0	0	0	0	0	0	0	0	0	0	0	0	0	0	0	0	0
	0.181637	0	0	0	0	0	0	0	0	0	0	0	0	0	0	0	0	0	0	0	0	0	0	0	0	0	0	0	0	0	0	0	0	0	0	0	0	0	0	0	0	0	0	0	0	0	0	0	0
	0.183633	0	0	0	0	0	0	0	0	0	0	0	0	0	0	0	0	0	0	0	0	0	0	0	0	0	0	0	0	0	0	0	0	0	0	0	0	0	0	0	0	0	0	0	0	0	0	0	0
	0.185629	0	0	0	0	0	0	0	0	0	0	0	0	0	0	0	0	0	0	0	0	0	0	0	0	0	0	0	0	0	0	0	0	0	0	0	0	0	0	0	0	0	0	0	0	0	0	0	0
	0.187625	0	0	0	0	0	0	0	0	0	0	0	0	0	0	0	0	0	0	0	0	0	0	0	0	0	0	0	0	0	0	0	0	0	0	0	0	0	0	0	0	0	0	0	0	0	0	0	0
	0.189621	0	0	0	0	0	0	0	0	0	0	0	0	0	0	0	0	0	0	0	0	0	0	0	0	0	0	0	0	0	0	0	0	0	0	0	0	0	0	0	0	0	0	0	0	0	0	0	0
	0.191617	0	0	0	0	0	0	0	0	0	0	0	0	0	0	0	0	0	0	0	0	0	0	0	0	0	0	0	0	0	0	0	0	0	0	0	0	0	0	0	0	0	0	0	0	0	0	0	0
	0.193613	0	0	0	0	0	0	0	0	0	0	0	0	0	0	0	0	0	0	0	0	0	0	0	0	0	0	0	0	0	0	0	0	0	0	0	0	0	0	0	0	0	0	0	0	0	0	0	0
	0.195609	0	0	0	0	0	0	0	0	0	0	0	0	0	0	0	0	0	0	0	0	0	0	0	0	0	0	0	0	0	0	0	0	0	0	0	0	0	0	0	0	0	0	0	0	0	0	0	0
	0.197605	0	0	0	0	0	0	0	0	0	0	0	0	0	0	0	0	0	0	0	0	0	0	0	0	0	0	0	0	0	0	0	0	0	0	0	0	0	0	0	0	0	0	0	0	0	0	0	0
	0.199601	0	0	0	0	0	0	0	0	0	0	0	0	0	0	0	0	0	0	0	0	0	0	0	0	0	0	0	0	0	0	0	0	0	0	0	0	0	0	0	0	0	0	0	0	0	0	0	0
	0.201597	0	0	0	0	0	0	0	0	0	0	0	0	0	0	0	0	0	0	0	0	0	0	0	0	0	0	0	0	0	0	0	0	0	0	0	0	0	0	0	0	0	0	0	0	0	0	0	0
	0.203593	0	0	0	0	0	0	0	0	0	0	0	0	0	0	0	0	0	0	0	0	0	0	0	0	0	0	0	0	0	0	0	0	0	0	0	0	0	0	0	0	0	0	0	0	0	0	0	0
	0.205589	0	0	0	0	0	0	0	0	0	0	0	0	0	0	0	0	0	0	0	0	0	0	0	0	0	0	0	0	0	0	0	0	0	0	0	0	0	0	0	0	0	0	0	0	0	0	0	0
	0.207585	0	0	0	0	0	0	0	0	0	0	0	0	0	0	0	0	0	0	0	0	0	0	0	0	0	0	0	0	0	0	0	0	0	0	0	0	0	0	0	0	0	0	0	0	0	0	0	0
	0.209581	0	0	0	0	0	0	0	0	0	0	0	0	0	0	0	0	0	0	0	0	0	0	0	0	0	0	0	0	0	0	0	0	0	0	0	0	0	0	0	0	0	0	0	0	0	0	0	0
	0.211577	0	0	0	0	0	0	0	0	0	0	0	0	0	0	0	0	0	0	0	0	0	0	0	0	0	0	0	0	0	0	0	0	0	0	0	0	0	0	0	0	0	0	0	0	0	0	0	0
	0.213573	0	0	0	0	0	0	0	0	0	0	0	0	0	0	0	0	0	0	0	0	0	0	0	0	0	0	0	0	0	0	0	0	0	0	0	0	0	0	0	0	0	0	0	0	0	0	0	0
	0.215569	0	0	0	0	0	0	0	0	0	0	0	0	0	0	0	0	0	0	0	0	0	0	0	0	0	0	0	0	0	0	0	0	0	0	0	0	0	0	0	0	0	0	0	0	0	0	0	0
	0.217565	0	0	0	0	0	0	0	0	0	0	0	0	0	0	0	0	0	0	0	0	0	0	0	0	0	0	0	0	0	0	0	0	0	0	0	0	0	0	0	0	0	0	0	0	0	0	0	0
	0.219561	0	0	0	0	0	0	0	0	0	0	0	0	0	0	0	0	0	0	0	0	0	0	0	0	0	0	0	0	0	0	0	0	0	0	0	0	0	0	0	0	0	0	0	0	0	0	0	0
	0.221557	0	0	0	0	0	0	0	0	0	0	0	0	0	0	0	0	0	0	0	0	0	0	0	0	0	0	0	0	0	0	0	0	0	0	0	0	0	0	0	0	0	0	0	0	0	0	0	0
	0.223553	0	0	0	0	0	0	0	0	0	0	0	0	0	0	0	0	0	0	0	0	0	0	0	0	0	0	0	0	0	0	0	0	0	0	0	0	0	0	0	0	0	0	0	0	0	0	0	0
	0.225549	0	0	0	0	0	0	0	0	0	0	0	0	0	0	0	0	0	0	0	0	0	0	0	0	0	0	0	0	0	0	0	0	0	0	0	0	0	0	0	0	0	0	0	0	0	0	0	0
	0.227545	0	0	0	0	0	0	0	0	0	0	0	0	0	0	0	0	0	0	0	0	0	0	0	0	0	0	0	0	0	0	0	0	0	0	0	0	0	0	0	0	0	0	0	0	0	0	0	0
	0.229541	0	0	0	0	0	0	0	0	0	0	0	0	0	0	0	0	0	0	0	0	0	0	0	0	0	0	0	0	0	0	0	0	0	0	0	0	0	0	0	0	0	0	0	0	0	0	0	0
	0.231537	0	0	0	0	0	0	0	0	0	0	0	0	0	0	0	0	0	0	0	0	0	0	0	0	0	0	0	0	0	0	0	0	0	0	0	0	0	0	0	0	0	0	0	0	0	0	0	0
	0.233533	0	0	0	0	0	0	0	0	0	0	0	0	0	0	0	0	0	0	0	0	0	0	0	0	0	0	0	0	0	0	0	0	0	0	0	0	0	0	0	0	0	0	0	0	0	0	0	0
	0.235529	0	0	0	0	0	0	0	0	0	0	0	0	0	0	0	0	0	0	0	0	0	0	0	0	0	0	0	0	0	0	0	0	0	0	0	0	0	0	0	0	0	0	0	0	0	0	0	0
	0.237525	0	0	0	0	0	0	0	0	0	0	0	0	0	0	0	0	0	0	0	0	0	0	0	0	0	0	0	0	0	0	0	0	0	0	0	0	0	0	0	0	0	0	0	0	0	0	0	0
	0.239521	0	0	0	0	0	0	0	0	0	0	0	0	0	0	0	0	0	0	0	0	0	0	0	0	0	0	0	0	0	0	0	0	0	0	0	0	0	0	0	0	0	0	0	0	0	0	0	0
	0.241517	0	0	0	0	0	0	0	0	0	0	0	0	0	0	0	0	0	0	0	0	0	0	0	0	0	0	0	0	0	0	0	0	0	0	0	0	0	0	0	0	0	0	0	0	0	0	0	0
	0.243513	0	0	0	0	0	0	0	0	0	0	0	0	0	0	0	0	0	0	0	0	0	0	0	0	0	0	0	0	0	0	0	0	0	0	0	0	0	0	0	0	0	0	0	0	0	0	0	0
	0.245509	0	0	0	0	0	0	0	0	0	0	0	0	0	0	0	0	0	0	0	0	0	0	0	0	0	0	0	0	0	0	0	0	0	0	0	0	0	0	0	0	0	0	0	0	0	0	0	0
	0.247505	0	0	0	0	0	0	0	0	0	0	0	0	0	0	0	0	0	0	0	0	0	0	0	0	0	0	0	0	0	0	0	0	0	0	0	0	0	0	0	0	0	0	0	0	0	0	0	0
	0.249501	0	0	0	0	0	0	0	0	0	0	0	0	0	0	0	0	0	0	0	0	0	0	0	0	0	0	0	0	0	0	0	0	0	0	0	0	0	0	0	0	0	0	0	0	0	0	0	0
	0.251497	0	0	0	0	0	0	0	0	0	0	0	0	0	0	0	0	0	0	0	0	0	0	0	0	0	0	0	0	0	0	0	0	0	0	0	0	0	0	0	0	0	0	0	0	0	0	0	0
	0.253493	0	0	0	0	0	0	0	0	0	0	0	0	0	0	0	0	0	0	0	0	0	0	0	0	0	0	0	0	0	0	0	0	0	0	0	0	0	0	0	0	0	0	0	0	0	0	0	0
	0.255489	0	0	0	0	0	0	0	0	0	0	0	0	0	0	0	0	0	0	0	0	0	0	0	0	0	0	0	0	0	0	0	0	0	0	0	0	0	0	0	0	0	0	0	0	0	0	0	0
	0.257485	0	0	0	0	0	0	0	0	0	0	0	0	0	0	0	0	0	0	0	0	0	0	0	0	0	0	0	0	0	0	0	0	0	0	0	0	0	0	0	0	0	0	0	0	0	0	0	0
	0.259481	0	0	0	0	0	0	0	0	0	0	0	0	0	0	0	0	0	0	0	0	0	0	0	0	0	0	0	0	0	0	0	0	0	0	0	0	0	0	0	0	0	0	0	0	0	0	0	0
	0.261477	0	0	0	0	0	0	0	0	0	0	0	0	0	0	0	0	0	0	0	0	0	0	0	0	0	0	0	0	0	0	0	0	0	0	0	0	0	0	0	0	0	0	0	0	0	0	0	0
	0.263473	0	0	0	0	0	0	0	0	0	0	0	0	0	0	0	0	0	0	0	0	0	0	0	0	0	0	0	0	0	0	0	0	0	0	0	0	0	0	0	0	0	0	0	0	0	0	0	0
	0.265469	0	0	0	0	0	0	0	0	0	0	0	0	0	0	0	0	0	0	0	0	0	0	0	0	0	0	0	0	0	0	0	0	0	0	0	0	0	0	0	0	0	0	0	0	0	0	0	0
	0.267465	0	0	0	0	0	0	0	0	0	0	0	0	0	0	0	0	0	0	0	0	0	0	0	0	0	0	0	0	0	0	0	0	0	0	0	0	0	0	0	0	0	0	0	0	0	0	0	0
	0.269461	0	0	0	0	0	0	0	0	0	0	0	0	0	0	0	0	0	0	0	0	0	0	0	0	0	0	0	0	0	0	0	0	0	0	0	0	0	0	0	0	0	0	0	0	0	0	0	0
	0.271457	0	0	0	0	0	0	0	0	0	0	0	0	0	0	0	0	0	0	0	0	0	0	0	0	0	0	0	0	0	0	0	0	0	0	0	0	0	0	0	0	0	0	0	0	0	0	0	0
	0.273453	0	0	0	0	0	0	0	0	0	0	0	0	0	0	0	0	0	0	0	0	0	0	0	0	0	0	0	0	0	0	0	0	0	0	0	0	0	0	0	0	0	0	0	0	0	0	0	0
	0.275449	0	0	0	0	0	0	0	0	0	0	0	0	0	0	0	0	0	0	0	0	0	0	0	0	0	0	0	0	0	0	0	0	0	0	0	0	0	0	0	0	0	0	0	0	0	0	0	0
	0.277445	0	0	0	0	0	0	0	0	0	0	0	0	0	0	0	0	0	0	0	0	0	0	0	0	0	0	0	0	0	0	0	0	0	0	0	0	0	0	0	0	0	0	0	0	0	0	0	0
	0.279441	0	0	0	0	0	0	0	0	0	0	0	0	0	0	0	0	0	0	0	0	0	0	0	0	0	0	0	0	0	0	0	0	0	0	0	0	0	0	0	0	0	0	0	0	0	0	0	0
	0.281437	0	0	0	0	0	0	0	0	0	0	0	0	0	0	0	0	0	0	0	0	0	0	0	0	0	0	0	0	0	0	0	0	0	0	0	0	0	0	0	0	0	0	0	0	0	0	0	0
	0.283433	0	0	0	0	0	0	0	0	0	0	0	0	0	0	0	0	0	0	0	0	0	0	0	0	0	0	0	0	0	0	0	0	0	0	0	0	0	0	0	0	0	0	0	0	0	0	0	0
	0.285429	0	0	0	0	0	0	0	0	0	0	0	0	0	0	0	0	0	0	0	0	0	0	0	0	0	0	0	0	0	0	0	0	0	0	0	0	0	0	0	0	0	0	0	0	0	0	0	0
	0.287425	0	0	0	0	0	0	0	0	0	0	0	0	0	0	0	0	0	0	0	0	0	0	0	0	0	0	0	0	0	0	0	0	0	0	0	0	0	0	0	0	0	0	0	0	0	0	0	0
	0.289421	0	0	0	0	0	0	0	0	0	0	0	0	0	0	0	0	0	0	0	0	0	0	0	0	0	0	0	0	0	0	0	0	0	0	0	0	0	0	0	0	0	0	0	0	0	0	0	0
	0.291417	0	0	0	0	0	0	0	0	0	0	0	0	0	0	0	0	0	0	0	0	0	0	0	0	0	0	0	0	0	0	0	0	0	0	0	0	0	0	0	0	0	0	0	0	0	0	0	0
	0.293413	0	0	0	0	0	0	0	0	0	0	0	0	0	0	0	0	0	0	0	0	0	0	0	0	0	0	0	0	0	0	0	0	0	0	0	0	0	0	0	0	0	0	0	0	0	0	0	0
	0.295409	0	0	0	0	0	0	0	0	0	0	0	0	0	0	0	0	0	0	0	0	0	0	0	0	0	0	0	0	0	0	0	0	0	0	0	0	0	0	0	0	0	0	0	0	0	0	0	0
	0.297405	0	0	0	0	0	0	0	0	0	0	0	0	0	0	0	0	0	0	0	0	0	0	0	0	0	0	0	0	0	0	0	0	0	0	0	0	0	0	0	0	0	0	0	0	0	0	0	0
	0.299401	0	0	0	0	0	0	0	0	0	0	0	0	0	0	0	0	0	0	0	0	0	0	0	0	0	0	0	0	0	0	0	0	0	0	0	0	0	0	0	0	0	0	0	0	0	0	0	0
	0.301397	0	0	0	0	0	0	0	0	0	0	0	0	0	0	0	0	0	0	0	0	0	0	0	0	0	0	0	0	0	0	0	0	0	0	0	0	0	0	0	0	0	0	0	0	0	0	0	0
	0.303393	0	0	0	0	0	0	0	0	0	0	0	0	0	0	0	0	0	0	0	0	0	0	0	0	0	0	0	0	0	0	0	0	0	0	0	0	0	0	0	0	0	0	0	0	0	0	0	0
	0.305389	0	0	0	0	0	0	0	0	0	0	0	0	0	0	0	0	0	0	0	0	0	0	0	0	0	0	0	0	0	0	0	0	0	0	0	0	0	0	0	0	0	0	0	0	0	0	0	0
	0.307385	0	0	0	0	0	0	0	0	0	0	0	0	0	0	0	0	0	0	0	0	0	0	0	0	0	0	0	0	0	0	0	0	0	0	0	0	0	0	0	0	0	0	0	0	0	0	0	0
	0.309381	0	0	0	0	0	0	0	0	0	0	0	0	0	0	0	0	0	0	0	0	0	0	0	0	0	0	0	0	0	0	0	0	0	0	0	0	0	0	0	0	0	0	0	0	0	0	0	0
	0.311377	0	0	0	0	0	0	0	0	0	0	0	0	0	0	0	0	0	0	0	0	0	0	0	0	0	0	0	0	0	0	0	0	0	0	0	0	0	0	0	0	0	0	0	0	0	0	0	0
	0.313373	0	0	0	0	0	0	0	0	0	0	0	0	0	0	0	0	0	0	0	0	0	0	0	0	0	0	0	0	0	0	0	0	0	0	0	0	0	0	0	0	0	0	0	0	0	0	0	0
	0.315369	0	0	0	0	0	0	0	0	0	0	0	0	0	0	0	0	0	0	0	0	0	0	0	0	0	0	0	0	0	0	0	0	0	0	0	0	0	0	0	0	0	0	0	0	0	0	0	0
	0.317365	0	0	0	0	0	0	0	0	0	0	0	0	0	0	0	0	0	0	0	0	0	0	0	0	0	0	0	0	0	0	0	0	0	0	0	0	0	0	0	0	0	0	0	0	0	0	0	0
	0.319361	0	0	0	0	0	0	0	0	0	0	0	0	0	0	0	0	0	0	0	0	0	0	0	0	0	0	0	0	0	0	0	0	0	0	0	0	0	0	0	0	0	0	0	0	0	0	0	0
	0.321357	0	0	0	0	0	0	0	0	0	0	0	0	0	0	0	0	0	0	0	0	0	0	0	0	0	0	0	0	0	0	0	0	0	0	0	0	0	0	0	0	0	0	0	0	0	0	0	0
	0.323353	0	0	0	0	0	0	0	0	0	0	0	0	0	0	0	0	0	0	0	0	0	0	0	0	0	0	0	0	0	0	0	0	0	0	0	0	0	0	0	0	0	0	0	0	0	0	0	0
	0.325349	0	0	0	0	0	0	0	0	0	0	0	0	0	0	0	0	0	0	0	0	0	0	0	0	0	0	0	0	0	0	0	0	0	0	0	0	0	0	0	0	0	0	0	0	0	0	0	0
	0.327345	0	0	0	0	0	0	0	0	0	0	0	0	0	0	0	0	0	0	0	0	0	0	0	0	0	0	0	0	0	0	0	0	0	0	0	0	0	0	0	0	0	0	0	0	0	0	0	0
	0.329341	0	0	0	0	0	0	0	0	0	0	0	0	0	0	0	0	0	0	0	0	0	0	0	0	0	0	0	0	0	0	0	0	0	0	0	0	0	0	0	0	0	0	0	0	0	0	0	0
	0.331337	0	0	0	0	0	0	0	0	0	0	0	0	0	0	0	0	0	0	0	0	0	0	0	0	0	0	0	0	0	0	0	0	0	0	0	0	0	0	0	0	0	0	0	0	0	0	0	0
	0.333333	0	0	0	0	0	0	0	0	0	0	0	0	0	0	0	0	0	0	0	0	0	0	0	0	0	0	0	0	0	0	0	0	0	0	0	0	0	0	0	0	0	0	0	0	0	0	0	0
	0.335329	0	0	0	0	0	0	0	0	0	0	0	0	0	0	0	0	0	0	0	0	0	0	0	0	0	0	0	0	0	0	0	0	0	0	0	0	0	0	0	0	0	0	0	0	0	0	0	0
	0.337325	0	0	0	0	0	0	0	0	0	0	0	0	0	0	0	0	0	0	0	0	0	0	0	0	0	0	0	0	0	0	0	0	0	0	0	0	0	0	0	0	0	0	0	0	0	0	0	0
	0.339321	0	0	0	0	0	0	0	0	0	0	0	0	0	0	0	0	0	0	0	0	0	0	0	0	0	0	0	0	0	0	0	0	0	0	0	0	0	0	0	0	0	0	0	0	0	0	0	0
	0.341317	0	0	0	0	0	0	0	0	0	0	0	0	0	0	0	0	0	0	0	0	0	0	0	0	0	0	0	0	0	0	0	0	0	0	0	0	0	0	0	0	0	0	0	0	0	0	0	0
	0.343313	0	0	0	0	0	0	0	0	0	0	0	0	0	0	0	0	0	0	0	0	0	0	0	0	0	0	0	0	0	0	0	0	0	0	0	0	0	0	0	0	0	0	0	0	0	0	0	0
	0.345309	0	0	0	0	0	0	0	0	0	0	0	0	0	0	0	0	0	0	0	0	0	0	0	0	0	0	0	0	0	0	0	0	0	0	0	0	0	0	0	0	0	0	0	0	0	0	0	0
	0.347305	0	0	0	0	0	0	0	0	0	0	0	0	0	0	0	0	0	0	0	0	0	0	0	0	0	0	0	0	0	0	0	0	0	0	0	0	0	0	0	0	0	0	0	0	0	0	0	0
	0.349301	0	0	0	0	0	0	0	0	0	0	0	0	0	0	0	0	0	0	0	0	0	0	0	0	0	0	0	0	0	0	0	0	0	0	0	0	0	0	0	0	0	0	0	0	0	0	0	0
	0.351297	0	0	0	0	0	0	0	0	0	0	0	0	0	0	0	0	0	0	0	0	0	0	0	0	0	0	0	0	0	0	0	0	0	0	0	0	0	0	0	0	0	0	0	0	0	0	0	0
	0.353293	0	0	0	0	0	0	0	0	0	0	0	0	0	0	0	0	0	0	0	0	0	0	0	0	0	0	0	0	0	0	0	0	0	0	0	0	0	0	0	0	0	0	0	0	0	0	0	0
	0.355289	0	0	0	0	0	0	0	0	0	0	0	0	0	0	0	0	0	0	0	0	0	0	0	0	0	0	0	0	0	0	0	0	0	0	0	0	0	0	0	0	0	0	0	0	0	0	0	0
	0.357285	0	0	0	0	0	0	0	0	0	0	0	0	0	0	0	0	0	0	0	0	0	0	0	0	0	0	0	0	0	0	0	0	0	0	0	0	0	0	0	0	0	0	0	0	0	0	0	0
	0.359281	0	0	0	0	0	0	0	0	0	0	0	0	0	0	0	0	0	0	0	0	0	0	0	0	0	0	0	0	0	0	0	0	0	0	0	0	0	0	0	0	0	0	0	0	0	0	0	0
	0.361277	0	0	0	0	0	0	0	0	0	0	0	0	0	0	0	0	0	0	0	0	0	0	0	0	0	0	0	0	0	0	0	0	0	0	0	0	0	0	0	0	0	0	0	0	0	0	0	0
	0.363273	0	0	0	0	0	0	0	0	0	0	0	0	0	0	0	0	0	0	0	0	0	0	0	0	0	0	0	0	0	0	0	0	0	0	0	0	0	0	0	0	0	0	0	0	0	0	0	0
	0.365269	0	0	0	0	0	0	0	0	0	0	0	0	0	0	0	0	0	0	0	0	0	0	0	0	0	0	0	0	0	0	0	0	0	0	0	0	0	0	0	0	0	0	0	0	0	0	0	0
	0.367265	0	0	0	0	0	0	0	0	0	0	0	0	0	0	0	0	0	0	0	0	0	0	0	0	0	0	0	0	0	0	0	0	0	0	0	0	0	0	0	0	0	0	0	0	0	0	0	0
	0.369261	0	0	0	0	0	0	0	0	0	0	0	0	0	0	0	0	0	0	0	0	0	0	0	0	0	0	0	0	0	0	0	0	0	0	0	0	0	0	0	0	0	0	0	0	0	0	0	0
	0.371257	0	0	0	0	0	0	0	0	0	0	0	0	0	0	0	0	0	0	0	0	0	0	0	0	0	0	0	0	0	0	0	0	0	0	0	0	0	0	0	0	0	0	0	0	0	0	0	0
	0.373253	0	0	0	0	0	0	0	0	0	0	0	0	0	0	0	0	0	0	0	0	0	0	0	0	0	0	0	0	0	0	0	0	0	0	0	0	0	0	0	0	0	0	0	0	0	0	0	0
	0.37525	0	0	0	0	0	0	0	0	0	0	0	0	0	0	0	0	0	0	0	0	0	0	0	0	0	0	0	0	0	0	0	0	0	0	0	0	0	0	0	0	0	0	0	0	0	0	0	0
	0.377246	0	0	0	0	0	0	0	0	0	0	0	0	0	0	0	0	0	0	0	0	0	0	0	0	0	0	0	0	0	0	0	0	0	0	0	0	0	0	0	0	0	0	0	0	0	0	0	0
	0.379242	0	0	0	0	0	0	0	0	0	0	0	0	0	0	0	0	0	0	0	0	0	0	0	0	0	0	0	0	0	0	0	0	0	0	0	0	0	0	0	0	0	0	0	0	0	0	0	0
	0.381238	0	0	0	0	0	0	0	0	0	0	0	0	0	0	0	0	0	0	0	0	0	0	0	0	0	0	0	0	0	0	0	0	0	0	0	0	0	0	0	0	0	0	0	0	0	0	0	0
	0.383234	0	0	0	0	0	0	0	0	0	0	0	0	0	0	0	0	0	0	0	0	0	0	0	0	0	0	0	0	0	0	0	0	0	0	0	0	0	0	0	0	0	0	0	0	0	0	0	0
	0.38523	0	0	0	0	0	0	0	0	0	0	0	0	0	0	0	0	0	0	0	0	0	0	0	0	0	0	0	0	0	0	0	0	0	0	0	0	0	0	0	0	0	0	0	0	0	0	0	0
	0.387226	0	0	0	0	0	0	0	0	0	0	0	0	0	0	0	0	0	0	0	0	0	0	0	0	0	0	0	0	0	0	0	0	0	0	0	0	0	0	0	0	0	0	0	0	0	0	0	0
	0.389222	0	0	0	0	0	0	0	0	0	0	0	0	0	0	0	0	0	0	0	0	0	0	0	0	0	0	0	0	0	0	0	0	0	0	0	0	0	0	0	0	0	0	0	0	0	0	0	0
	0.391218	0	0	0	0	0	0	0	0	0	0	0	0	0	0	0	0	0	0	0	0	0	0	0	0	0	0	0	0	0	0	0	0	0	0	0	0	0	0	0	0	0	0	0	0	0	0	0	0
	0.393214	0	0	0	0	0	0	0	0	0	0	0	0	0	0	0	0	0	0	0	0	0	0	0	0	0	0	0	0	0	0	0	0	0	0	0	0	0	0	0	0	0	0	0	0	0	0	0	0
	0.39521	0	0	0	0	0	0	0	0	0	0	0	0	0	0	0	0	0	0	0	0	0	0	0	0	0	0	0	0	0	0	0	0	0	0	0	0	0	0	0	0	0	0	0	0	0	0	0	0
	0.397206	0	0	0	0	0	0	0	0	0	0	0	0	0	0	0	0	0	0	0	0	0	0	0	0	0	0	0	0	0	0	0	0	0	0	0	0	0	0	0	0	0	0	0	0	0	0	0	0
	0.399202	0	0	0	0	0	0	0	0	0	0	0	0	0	0	0	0	0	0	0	0	0	0	0	0	0	0	0	0	0	0	0	0	0	0	0	0	0	0	0	0	0	0	0	0	0	0	0	0
	0.401198	0	0	0	0	0	0	0	0	0	0	0	0	0	0	0	0	0	0	0	0	0	0	0	0	0	0	0	0	0	0	0	0	0	0	0	0	0	0	0	0	0	0	0	0	0	0	0	0
	0.403194	0	0	0	0	0	0	0	0	0	0	0	0	0	0	0	0	0	0	0	0	0	0	0	0	0	0	0	0	0	0	0	0	0	0	0	0	0	0	0	0	0	0	0	0	0	0	0	0
	0.40519	0	0	0	0	0	0	0	0	0	0	0	0	0	0	0	0	0	0	0	0	0	0	0	0	0	0	0	0	0	0	0	0	0	0	0	0	0	0	0	0	0	0	0	0	0	0	0	0
	0.407186	0	0	0	0	0	0	0	0	0	0	0	0	0	0	0	0	0	0	0	0	0	0	0	0	0	0	0	0	0	0	0	0	0	0	0	0	0	0	0	0	0	0	0	0	0	0	0	0
	0.409182	0	0	0	0	0	0	0	0	0	0	0	0	0	0	0	0	0	0	0	0	0	0	0	0	0	0	0	0	0	0	0	0	0	0	0	0	0	0	0	0	0	0	0	0	0	0	0	0
	0.411178	0	0	0	0	0	0	0	0	0	0	0	0	0	0	0	0	0	0	0	0	0	0	0	0	0	0	0	0	0	0	0	0	0	0	0	0	0	0	0	0	0	0	0	0	0	0	0	0
	0.413174	0	0	0	0	0	0	0	0	0	0	0	0	0	0	0	0	0	0	0	0	0	0	0	0	0	0	0	0	0	0	0	0	0	0	0	0	0	0	0	0	0	0	0	0	0	0	0	0
	0.41517	0	0	0	0	0	0	0	0	0	0	0	0	0	0	0	0	0	0	0	0	0	0	0	0	0	0	0	0	0	0	0	0	0	0	0	0	0	0	0	0	0	0	0	0	0	0	0	0
	0.417166	0	0	0	0	0	0	0	0	0	0	0	0	0	0	0	0	0	0	0	0	0	0	0	0	0	0	0	0	0	0	0	0	0	0	0	0	0	0	0	0	0	0	0	0	0	0	0	0
	0.419162	0	0	0	0	0	0	0	0	0	0	0	0	0	0	0	0	0	0	0	0	0	0	0	0	0	0	0	0	0	0	0	0	0	0	0	0	0	0	0	0	0	0	0	0	0	0	0	0
	0.421158	0	0	0	0	0	0	0	0	0	0	0	0	0	0	0	0	0	0	0	0	0	0	0	0	0	0	0	0	0	0	0	0	0	0	0	0	0	0	0	0	0	0	0	0	0	0	0	0
	0.423154	0	0	0	0	0	0	0	0	0	0	0	0	0	0	0	0	0	0	0	0	0	0	0	0	0	0	0	0	0	0	0	0	0	0	0	0	0	0	0	0	0	0	0	0	0	0	0	0
	0.42515	0	0	0	0	0	0	0	0	0	0	0	0	0	0	0	0	0	0	0	0	0	0	0	0	0	0	0	0	0	0	0	0	0	0	0	0	0	0	0	0	0	0	0	0	0	0	0	0
	0.427146	0	0	0	0	0	0	0	0	0	0	0	0	0	0	0	0	0	0	0	0	0	0	0	0	0	0	0	0	0	0	0	0	0	0	0	0	0	0	0	0	0	0	0	0	0	0	0	0
	0.429142	0	0	0	0	0	0	0	0	0	0	0	0	0	0	0	0	0	0	0	0	0	0	0	0	0	0	0	0	0	0	0	0	0	0	0	0	0	0	0	0	0	0	0	0	0	0	0	0
	0.431138	0	0	0	0	0	0	0	0	0	0	0	0	0	0	0	0	0	0	0	0	0	0	0	0	0	0	0	0	0	0	0	0	0	0	0	0	0	0	0	0	0	0	0	0	0	0	0	0
	0.433134	0	0	0	0	0	0	0	0	0	0	0	0	0	0	0	0	0	0	0	0	0	0	0	0	0	0	0	0	0	0	0	0	0	0	0	0	0	0	0	0	0	0	0	0	0	0	0	0
	0.43513	0	0	0	0	0	0	0	0	0	0	0	0	0	0	0	0	0	0	0	0	0	0	0	0	0	0	0	0	0	0	0	0	0	0	0	0	0	0	0	0	0	0	0	0	0	0	0	0
	0.437126	0	0	0	0	0	0	0	0	0	0	0	0	0	0	0	0	0	0	0	0	0	0	0	0	0	0	0	0	0	0	0	0	0	0	0	0	0	0	0	0	0	0	0	0	0	0	0	0
	0.439122	0	0	0	0	0	0	0	0	0	0	0	0	0	0	0	0	0	0	0	0	0	0	0	0	0	0	0	0	0	0	0	0	0	0	0	0	0	0	0	0	0	0	0	0	0	0	0	0
	0.441118	0	0	0	0	0	0	0	0	0	0	0	0	0	0	0	0	0	0	0	0	0	0	0	0	0	0	0	0	0	0	0	0	0	0	0	0	0	0	0	0	0	0	0	0	0	0	0	0
	0.443114	0	0	0	0	0	0	0	0	0	0	0	0	0	0	0	0	0	0	0	0	0	0	0	0	0	0	0	0	0	0	0	0	0	0	0	0	0	0	0	0	0	0	0	0	0	0	0	0
	0.44511	0	0	0	0	0	0	0	0	0	0	0	0	0	0	0	0	0	0	0	0	0	0	0	0	0	0	0	0	0	0	0	0	0	0	0	0	0	0	0	0	0	0	0	0	0	0	0	0
	0.447106	0	0	0	0	0	0	0	0	0	0	0	0	0	0	0	0	0	0	0	0	0	0	0	0	0	0	0	0	0	0	0	0	0	0	0	0	0	0	0	0	0	0	0	0	0	0	0	0
	0.449102	0	0	0	0	0	0	0	0	0	0	0	0	0	0	0	0	0	0	0	0	0	0	0	0	0	0	0	0	0	0	0	0	0	0	0	0	0	0	0	0	0	0	0	0	0	0	0	0
	0.451098	0	0	0	0	0	0	0	0	0	0	0	0	0	0	0	0	0	0	0	0	0	0	0	0	0	0	0	0	0	0	0	0	0	0	0	0	0	0	0	0	0	0	0	0	0	0	0	0
	0.453094	0	0	0	0	0	0	0	0	0	0	0	0	0	0	0	0	0	0	0	0	0	0	0	0	0	0	0	0	0	0	0	0	0	0	0	0	0	0	0	0	0	0	0	0	0	0	0	0
	0.45509	0	0	0	0	0	0	0	0	0	0	0	0	0	0	0	0	0	0	0	0	0	0	0	0	0	0	0	0	0	0	0	0	0	0	0	0	0	0	0	0	0	0	0	0	0	0	0	0
	0.457086	0	0	0	0	0	0	0	0	0	0	0	0	0	0	0	0	0	0	0	0	0	0	0	0	0	0	0	0	0	0	0	0	0	0	0	0	0	0	0	0	0	0	0	0	0	0	0	0
	0.459082	0	0	0	0	0	0	0	0	0	0	0	0	0	0	0	0	0	0	0	0	0	0	0	0	0	0	0	0	0	0	0	0	0	0	0	0	0	0	0	0	0	0	0	0	0	0	0	0
	0.461078	0	0	0	0	0	0	0	0	0	0	0	0	0	0	0	0	0	0	0	0	0	0	0	0	0	0	0	0	0	0	0	0	0	0	0	0	0	0	0	0	0	0	0	0	0	0	0	0
	0.463074	0	0	0	0	0	0	0	0	0	0	0	0	0	0	0	0	0	0	0	0	0	0	0	0	0	0	0	0	0	0	0	0	0	0	0	0	0	0	0	0	0	0	0	0	0	0	0	0
	0.46507	0	0	0	0	0	0	0	0	0	0	0	0	0	0	0	0	0	0	0	0	0	0	0	0	0	0	0	0	0	0	0	0	0	0	0	0	0	0	0	0	0	0	0	0	0	0	0	0
	0.467066	0	0	0	0	0	0	0	0	0	0	0	0	0	0	0	0	0	0	0	0	0	0	0	0	0	0	0	0	0	0	0	0	0	0	0	0	0	0	0	0	0	0	0	0	0	0	0	0
	0.469062	0	0	0	0	0	0	0	0	0	0	0	0	0	0	0	0	0	0	0	0	0	0	0	0	0	0	0	0	0	0	0	0	0	0	0	0	0	0	0	0	0	0	0	0	0	0	0	0
	0.471058	0	0	0	0	0	0	0	0	0	0	0	0	0	0	0	0	0	0	0	0	0	0	0	0	0	0	0	0	0	0	0	0	0	0	0	0	0	0	0	0	0	0	0	0	0	0	0	0
	0.473054	0	0	0	0	0	0	0	0	0	0	0	0	0	0	0	0	0	0	0	0	0	0	0	0	0	0	0	0	0	0	0	0	0	0	0	0	0	0	0	0	0	0	0	0	0	0	0	0
	0.47505	0	0	0	0	0	0	0	0	0	0	0	0	0	0	0	0	0	0	0	0	0	0	0	0	0	0	0	0	0	0	0	0	0	0	0	0	0	0	0	0	0	0	0	0	0	0	0	0
	0.477046	0	0	0	0	0	0	0	0	0	0	0	0	0	0	0	0	0	0	0	0	0	0	0	0	0	0	0	0	0	0	0	0	0	0	0	0	0	0	0	0	0	0	0	0	0	0	0	0
	0.479042	0	0	0	0	0	0	0	0	0	0	0	0	0	0	0	0	0	0	0	0	0	0	0	0	0	0	0	0	0	0	0	0	0	0	0	0	0	0	0	0	0	0	0	0	0	0	0	0
	0.481038	0	0	0	0	0	0	0	0	0	0	0	0	0	0	0	0	0	0	0	0	0	0	0	0	0	0	0	0	0	0	0	0	0	0	0	0	0	0	0	0	0	0	0	0	0	0	0	0
	0.483034	0	0	0	0	0	0	0	0	0	0	0	0	0	0	0	0	0	0	0	0	0	0	0	0	0	0	0	0	0	0	0	0	0	0	0	0	0	0	0	0	0	0	0	0	0	0	0	0
	0.48503	0	0	0	0	0	0	0	0	0	0	0	0	0	0	0	0	0	0	0	0	0	0	0	0	0	0	0	0	0	0	0	0	0	0	0	0	0	0	0	0	0	0	0	0	0	0	0	0
	0.487026	0	0	0	0	0	0	0	0	0	0	0	0	0	0	0	0	0	0	0	0	0	0	0	0	0	0	0	0	0	0	0	0	0	0	0	0	0	0	0	0	0	0	0	0	0	0	0	0
	0.489022	0	0	0	0	0	0	0	0	0	0	0	0	0	0	0	0	0	0	0	0	0	0	0	0	0	0	0	0	0	0	0	0	0	0	0	0	0	0	0	0	0	0	0	0	0	0	0	0
	0.491018	0	0	0	0	0	0	0	0	0	0	0	0	0	0	0	0	0	0	0	0	0	0	0	0	0	0	0	0	0	0	0	0	0	0	0	0	0	0	0	0	0	0	0	0	0	0	0	0
	0.493014	0	0	0	0	0	0	0	0	0	0	0	0	0	0	0	0	0	0	0	0	0	0	0	0	0	0	0	0	0	0	0	0	0	0	0	0	0	0	0	0	0	0	0	0	0	0	0	0
	0.49501	0	0	0	0	0	0	0	0	0	0	0	0	0	0	0	0	0	0	0	0	0	0	0	0	0	0	0	0	0	0	0	0	0	0	0	0	0	0	0	0	0	0	0	0	0	0	0	0
	0.497006	0	0	0	0	0	0	0	0	0	0	0	0	0	0	0	0	0	0	0	0	0	0	0	0	0	0	0	0	0	0	0	0	0	0	0	0	0	0	0	0	0	0	0	0	0	0	0	0
	0.499002	0	0	0	0	0	0	0	0	0	0	0	0	0	0	0	0	0	0	0	0	0	0	0	0	0	0	0	0	0	0	0	0	0	0	0	0	0	0	0	0	0	0	0	0	0	0	0	0
[truncated: 203 more columns]
